# Supplementary material for: Transcriptome Profiling of Placenta through Pregnancy Reveals Dysregulation of Bile Acids Transport and Detoxification Function
Source: Int J Mol Sci. 2019 Aug 22;20(17):4099. doi: 10.3390/ijms20174099 (PMC6747679; doi:10.3390/ijms20174099)
Supplement: Supplementary file 1 [file ijms-20-04099-s001.zip]

Archive with 10 entries (9 files):
- ijms-535692-for final  sup/
- ijms-535692-for final  sup/Supplementary Figure revised .pdf
- ijms-535692-for final  sup/Supplementary Table S1 .pdf
- ijms-535692-for final  sup/Supplementary Table S2.xlsx
- ijms-535692-for final  sup/Supplementary Table S3.xlsx
- ijms-535692-for final  sup/Supplementary Table S4.xlsx
- ijms-535692-for final  sup/Supplementary Table S5.xlsx
- ijms-535692-for final  sup/Supplementary Table S6.xlsx
- ijms-535692-for final  sup/Supplementary Table S7.xlsx
- ijms-535692-for final  sup/Supplementary Table S8,9.pdf
