# Supplementary material for: Transcriptome Profiling of Placenta through Pregnancy Reveals Dysregulation of Bile Acids Transport and Detoxification Function
Source: Int J Mol Sci. 2019 Aug 22;20(17):4099. doi: 10.3390/ijms20174099 (PMC6747679; doi:10.3390/ijms20174099)
Supplement: Supplementary file 1 [file ijms-20-04099-s001.zip › ijms-535692-for final sup/Supplementary Table S2.xlsx]

## Sheet: G60 vs G90 mRNA and lncRNA
Supplementary Table S2 Characteristics of differentially expressed mRNAs and LncRNAs between G60 and G90
transcript_id	gene_id	gene_name	length	G90_FPKM	G60_FPKM	log2(foldchange)	pvalue	qvalue
ALDBSSCT0000000366	ALDBSSCG0000000220	-	338	57.3018	22.3187	1.36032	0.00365	0.0382576
ALDBSSCT0000000991	ALDBSSCG0000000607	-	844	1.75416	5.59596	-1.6736	0.0021	0.0251847
ALDBSSCT0000001151	ALDBSSCG0000000712	-	546	5.9781	1.00357	2.57455	0.00455	0.0450711
ALDBSSCT0000001181	ALDBSSCG0000000731	-	5783	1.84018	0.275593	2.73923	5e-05	0.00117566
ALDBSSCT0000001205	ALDBSSCG0000000740	-	776	1.91678	7.14855	-1.89897	0.0005	0.0080943
ALDBSSCT0000001327	ALDBSSCG0000000810	-	844	14.95	3.93972	1.92398	5e-05	0.00117566
ALDBSSCT0000003339	ALDBSSCG0000002009	-	1348	20.7939	6.60382	1.65479	5e-05	0.00117566
ALDBSSCT0000003456	ALDBSSCG0000002083	-	4923	9.94126	4.13995	1.26382	0.00075	0.0112511
ALDBSSCT0000004000	ALDBSSCG0000002411	-	1223	1.705	0.378282	2.17223	0.00285	0.031795
ALDBSSCT0000004288	ALDBSSCG0000002597	-	1076	8.64799	16.5274	-0.934423	0.00285	0.031795
ALDBSSCT0000004483	ALDBSSCG0000002732	-	2197	1.54683	0.419485	1.88262	0.0044	0.0439689
ALDBSSCT0000004590	ALDBSSCG0000002792	-	264	76.3	206.224	-1.43446	0.0003	0.00535568
ALDBSSCT0000004915	ALDBSSCG0000002980	-	1548	5.00743	0.508736	3.29908	0.0006	0.00941257
ALDBSSCT0000005111	ALDBSSCG0000003076	-	322	0	1.31913	#NAME?	0.0047	0.0461543
ALDBSSCT0000005130	ALDBSSCG0000003087	-	385	47.5228	139.498	-1.55355	0.00325	0.0350448
ALDBSSCT0000005312	ALDBSSCG0000003216	-	465	29.5202	13.6273	1.1152	0.0046	0.0454324
ALDBSSCT0000005656	ALDBSSCG0000003431	-	2396	4.43221	9.47722	-1.09644	0.00085	0.0124659
ALDBSSCT0000005795	ALDBSSCG0000003520	-	1723	1.47129	0.323916	2.18339	0.00095	0.0136226
ALDBSSCT0000006627	ALDBSSCG0000004053	-	1759	1.97776	17.581	-3.15208	5e-05	0.00117566
ALDBSSCT0000007299	ALDBSSCG0000004429	-	4596	4.2142	7.85681	-0.898685	0.002	0.0242415
ALDBSSCT0000007646	ALDBSSCG0000004639	-	521	83.9595	228.583	-1.44495	5e-05	0.00117566
ALDBSSCT0000008637	ALDBSSCG0000005257	-	673	40.8553	18.0633	1.17746	0.00045	0.00744486
ALDBSSCT0000008690	ALDBSSCG0000005299	-	1123	5.84646	2.56538	1.18839	0.0046	0.0454324
ALDBSSCT0000009393	ALDBSSCG0000005727	-	346	40.7833	18.3779	1.15	0.0042	0.0424599
ALDBSSCT0000010620	ALDBSSCG0000006443	-	6921	0.638822	0.129945	2.29752	0.00015	0.00303933
ALDBSSCT0000010893	ALDBSSCG0000006600	-	3017	3.58734	1.44881	1.30805	0.0005	0.0080943
ALDBSSCT0000010971	ALDBSSCG0000006654	-	452	0.545112	0	inf	0.002	0.0242415
ALDBSSCT0000011047	ALDBSSCG0000006705	-	417	14.7057	1.92584	2.93282	0.00135	0.0179947
ALDBSSCT0000011053	ALDBSSCG0000006709	-	674	26.304	813.282	-4.9504	5e-05	0.00117566
ALDBSSCT0000011249	ALDBSSCG0000006831	-	1567	2.66144	0.851764	1.64368	0.00185	0.022874
ALDBSSCT0000011786	ALDBSSCG0000007147	-	8988	1.29516	0.235474	2.45949	5e-05	0.00117566
ENSSSCT00000000025	ENSSSCG00000000024	PARVB	884	6.25183	22.9523	-1.87629	5e-05	0.00117566
ENSSSCT00000000046	ENSSSCG00000000042	-	1918	32.8228	55.6715	-0.762239	0.0047	0.0461543
ENSSSCT00000000078	ENSSSCG00000000072	SLC25A17	1696	43.4062	76.6714	-0.820788	0.00135	0.0179947
ENSSSCT00000000090	ENSSSCG00000000084	ATF4	1410	459.617	235.262	0.966166	0.00155	0.0200827
ENSSSCT00000000148	ENSSSCG00000000142	FOXRED2	6437	0.940274	1.84687	-0.973926	0.0039	0.040183
ENSSSCT00000000164	ENSSSCG00000000156	FBXO7	2828	17.1554	9.90826	0.79196	0.00495	0.0480531
ENSSSCT00000000189	ENSSSCG00000000180	FKBP11	603	46.9115	81.3044	-0.793391	0.00445	0.0443531
ENSSSCT00000000208	ENSSSCG00000000195	PRPH	1560	1.14439	4.38168	-1.9369	5e-05	0.00117566
ENSSSCT00000000232	ENSSSCG00000000216	-	3729	0.103125	0.770123	-2.90069	0.0003	0.00535568
ENSSSCT00000000252	ENSSSCG00000000233	ACVR1B	4568	6.01907	12.8559	-1.09482	0.00015	0.00303933
ENSSSCT00000000284	ENSSSCG00000000265	ESPL1	6473	0.337391	0.825811	-1.29139	0.00165	0.0210003
ENSSSCT00000000300	ENSSSCG00000000279	HOXC13	999	7.98224	1.99178	2.00273	5e-05	0.00117566
ENSSSCT00000000302	ENSSSCG00000000281	HOXC12	848	5.77569	1.91096	1.59569	0.00245	0.0283325
ENSSSCT00000000386	ENSSSCG00000000363	BMP11	4428	4.71138	9.18022	-0.96238	0.00185	0.022874
ENSSSCT00000000448	ENSSSCG00000000414	-	1547	298.074	135.996	1.1321	0.0001	0.00215689
ENSSSCT00000000453	ENSSSCG00000000419	-	1222	398.061	193.991	1.037	0.00025	0.00462598
ENSSSCT00000000500	ENSSSCG00000000462	TMEM5	1632	7.05116	17.2735	-1.29263	5e-05	0.00117566
ENSSSCT00000000506	ENSSSCG00000000468	-	464	79.3411	7.52585	3.39814	5e-05	0.00117566
ENSSSCT00000000559	ENSSSCG00000000517	CAPS2	2575	0.134218	0.675383	-2.33113	0.00135	0.0179947
ENSSSCT00000000573	ENSSSCG00000000531	-	3003	1.38284	0.377518	1.87302	0.001	0.0142007
ENSSSCT00000000584	ENSSSCG00000000541	FAR2	3723	13.1377	7.41766	0.824679	0.0032	0.0346447
ENSSSCT00000000596	ENSSSCG00000000553	TM7SF3	4255	6.3802	12.5708	-0.978397	0.00045	0.00744486
ENSSSCT00000000614	ENSSSCG00000000571	-	4226	20.4702	11.7005	0.806953	0.0029	0.032219
ENSSSCT00000000616	ENSSSCG00000000573	KCNJ8	1875	11.0616	4.93679	1.16391	0.00015	0.00303933
ENSSSCT00000000629	ENSSSCG00000000584	SLCO1A2	4371	87.5478	38.5562	1.18311	0.00015	0.00303933
ENSSSCT00000000642	ENSSSCG00000000597	LMO3	940	4.52538	0.494108	3.19514	0.0001	0.00215689
ENSSSCT00000000645	ENSSSCG00000000600	-	3710	43.1522	75.3813	-0.804772	0.00185	0.022874
ENSSSCT00000025227	ENSSSCG00000000601	PTPRO	2191	2.39735	0.637543	1.91084	0.00185	0.022874
ENSSSCT00000000647	ENSSSCG00000000602	RERG	2232	19.6128	10.8727	0.851081	0.0025	0.0287375
ENSSSCT00000000649	ENSSSCG00000000604	ARHGDIB	1824	39.8377	95.302	-1.25837	5e-05	0.00117566
ENSSSCT00000000652	ENSSSCG00000000606	MGP	663	2038.93	4070.93	-0.997542	0.00175	0.0219746
ENSSSCT00000000695	ENSSSCG00000000644	-	599	85.0247	46.4851	0.871114	0.00325	0.0350448
ENSSSCT00000000698	ENSSSCG00000000647	OLR1	2561	1.66016	0.478194	1.79565	0.0003	0.00535568
ENSSSCT00000028870	ENSSSCG00000000659	-	4500	1.40173	5.18921	-1.88831	5e-05	0.00117566
ENSSSCT00000000721	ENSSSCG00000000665	-	1312	12.4024	27.5909	-1.15357	0.00035	0.00605777
ENSSSCT00000000790	ENSSSCG00000000727	CCND2	456	22.324	58.9315	-1.40044	5e-05	0.00117566
ENSSSCT00000000837	ENSSSCG00000000773	-	1513	0.129586	4.01113	-4.95202	0.00015	0.00303933
ENSSSCT00000000848	ENSSSCG00000000783	-	1294	304.313	161.403	0.914885	0.00075	0.0112511
ENSSSCT00000000880	ENSSSCG00000000811	-	1299	0.997573	6.04114	-2.59833	5e-05	0.00117566
ENSSSCT00000000881	ENSSSCG00000000812	-	665	0	0.824837	#NAME?	5e-05	0.00117566
ENSSSCT00000000883	ENSSSCG00000000814	-	651	18.7762	52.7469	-1.49018	5e-05	0.00117566
ENSSSCT00000000938	ENSSSCG00000000859	PARPBP	1823	0.6215	1.63205	-1.39286	0.00515	0.0495293
ENSSSCT00000000951	ENSSSCG00000000871	SLC5A8	2378	0.340815	7.73138	-4.50366	5e-05	0.00117566
ENSSSCT00000000956	ENSSSCG00000000873	ANO4	2817	7.2126	14.9307	-1.04969	0.0002	0.00386585
ENSSSCT00000000957	ENSSSCG00000000874	GAS2L3	2018	2.79998	7.96588	-1.50842	5e-05	0.00117566
ENSSSCT00000000980	ENSSSCG00000000896	NTN4	3261	21.5535	61.1128	-1.50355	5e-05	0.00117566
ENSSSCT00000001025	ENSSSCG00000000938	LIN7A	1589	2.91349	0.996707	1.5475	0.00045	0.00744486
ENSSSCT00000001027	ENSSSCG00000000939	ACSS3	3196	10.7312	18.2894	-0.769194	0.00485	0.0473217
ENSSSCT00000001051	ENSSSCG00000000961	MIOX	879	20.7533	3.19327	2.70024	5e-05	0.00117566
ENSSSCT00000001081	ENSSSCG00000000991	FOXQ1	1212	1.56437	0.430689	1.86086	0.0037	0.038641
ENSSSCT00000001084	ENSSSCG00000000994	GMDS	2107	14.8918	32.279	-1.11607	0.00025	0.00462598
ENSSSCT00000001096	ENSSSCG00000001004	SLC22A23	2009	17.5638	9.55318	0.878555	0.0044	0.0439689
ENSSSCT00000001139	ENSSSCG00000001045	ELOVL2	814	91.8674	40.6747	1.17542	0.00025	0.00462598
ENSSSCT00000001140	ENSSSCG00000001046	NEDD9	4612	6.15001	2.81571	1.12709	0.00015	0.00303933
ENSSSCT00000001168	ENSSSCG00000001073	TPMT	1977	69.1541	29.4294	1.23256	5e-05	0.00117566
ENSSSCT00000001180	ENSSSCG00000001085	DCDC2	3172	37.4801	78.8721	-1.07339	5e-05	0.00117566
ENSSSCT00000001233	ENSSSCG00000001137	HIST1H1D	668	53.0558	110.24	-1.05506	0.0001	0.00215689
ENSSSCT00000001358	ENSSSCG00000001244	RNF39	1294	1.54173	0.228329	2.75537	0.00165	0.0210003
ENSSSCT00000001367	ENSSSCG00000001252	UBD	1281	39.3123	1.56247	4.65308	5e-05	0.00117566
ENSSSCT00000001539	ENSSSCG00000001408	AIF1	752	119.254	231.555	-0.957318	0.0021	0.0251847
ENSSSCT00000001570	ENSSSCG00000001427	C4A	5407	3.17885	14.1165	-2.1508	5e-05	0.00117566
ENSSSCT00000001609	ENSSSCG00000001453	SLA-DRA1	1250	148.09	77.3921	0.93622	0.0021	0.0251847
ENSSSCT00000001616	ENSSSCG00000001456	SLA-DQA1	1324	98.099	45.8839	1.09625	0.00035	0.00605777
ENSSSCT00000001739	ENSSSCG00000001560	C6orf222	1956	0.217386	1.03433	-2.25037	0.0015	0.019548
ENSSSCT00000001801	ENSSSCG00000001620	MDFI	1609	0.976459	3.36284	-1.78405	0.00035	0.00605777
ENSSSCT00000001802	ENSSSCG00000001621	TFEB	2851	6.86339	3.68388	0.897695	0.00395	0.0405944
ENSSSCT00000001892	ENSSSCG00000001695	VEGFA	1875	145.125	79.8885	0.861237	0.00155	0.0200827
ENSSSCT00000001929	ENSSSCG00000001725	ADGRF5	5300	12.3486	6.51232	0.923099	0.0005	0.0080943
ENSSSCT00000001930	ENSSSCG00000001726	GPR110	2895	2.10598	5.32514	-1.33833	0.0001	0.00215689
ENSSSCT00000001952	ENSSSCG00000001746	-	10377	4.7706	2.21602	1.1062	0.00065	0.0100541
ENSSSCT00000001956	ENSSSCG00000001750	PAQR8	2699	29.2248	50.8668	-0.79953	0.00475	0.0465375
ENSSSCT00000001965	ENSSSCG00000001759	DNAJA4	2969	15.7227	3.0844	2.34979	5e-05	0.00117566
ENSSSCT00000002003	ENSSSCG00000001788	STARD5	1240	29.1503	54.4311	-0.90092	0.0011	0.0153158
ENSSSCT00000002020	ENSSSCG00000001804	HOMER2	1522	12.6786	3.84288	1.72214	5e-05	0.00117566
ENSSSCT00000002059	ENSSSCG00000001837	FANCI	4085	0.890876	2.00047	-1.16705	0.00175	0.0219746
ENSSSCT00000002222	ENSSSCG00000001986	NFATC4	3077	13.0686	25.2416	-0.949692	0.0006	0.00941257
ENSSSCT00000002248	ENSSSCG00000002009	PCK2	2368	32.7022	7.19825	2.18367	5e-05	0.00117566
ENSSSCT00000002388	ENSSSCG00000002135	PNP	927	18.5726	33.6754	-0.858522	0.0041	0.0417368
ENSSSCT00000002397	ENSSSCG00000002143	PARP2	1899	12.5465	24.5458	-0.968192	0.00095	0.0136226
ENSSSCT00000002490	ENSSSCG00000002235	LPCAT4	2740	11.0843	4.14942	1.41754	5e-05	0.00117566
ENSSSCT00000002501	ENSSSCG00000002246	CHRM5	1599	1.20187	0.231411	2.37675	0.00105	0.0147522
ENSSSCT00000002523	ENSSSCG00000002265	FAM174B	2540	1.62731	8.03957	-2.30463	5e-05	0.00117566
ENSSSCT00000002535	ENSSSCG00000002277	SPTB	10338	2.6568	0.837738	1.66512	5e-05	0.00117566
ENSSSCT00000002537	ENSSSCG00000002279	GPX2	1379	25.4969	9.3598	1.44577	5e-05	0.00117566
ENSSSCT00000002574	ENSSSCG00000002312	SRSF5	945	39.1925	79.9508	-1.02854	0.00015	0.00303933
ENSSSCT00000002632	ENSSSCG00000002368	LTBP2	5475	1.72008	0.701788	1.29337	0.00125	0.0169363
ENSSSCT00000028140	ENSSSCG00000002405	ISM2	1491	1.03888	2.94917	-1.50527	0.00315	0.0342044
ENSSSCT00000002681	ENSSSCG00000002412	STON2	2687	11.8066	4.62136	1.35321	5e-05	0.00117566
ENSSSCT00000002687	ENSSSCG00000002418	FLRT2	1983	30.2219	12.391	1.28631	5e-05	0.00117566
ENSSSCT00000002726	ENSSSCG00000002456	CHGA	1669	30.1761	60.3699	-1.00042	0.0002	0.00386585
ENSSSCT00000002743	ENSSSCG00000002471	ISG12(A)	893	2904.17	1347.73	1.1076	0.00195	0.0238001
ENSSSCT00000002750	ENSSSCG00000002476	SERPINA1	1345	3.25272	0.899028	1.85521	0.0052	0.0498555
ENSSSCT00000002753	ENSSSCG00000002478	SERPINA12	1245	135.496	34.0755	1.99145	5e-05	0.00117566
ENSSSCT00000002754	ENSSSCG00000002479	-	1580	0.123043	1.50605	-3.61354	0.001	0.0142007
ENSSSCT00000002765	ENSSSCG00000002487	SERPINA3-2	1527	76.5181	8.37798	3.19113	5e-05	0.00117566
ENSSSCT00000002774	ENSSSCG00000002496	GLRX5	1414	86.7662	41.3383	1.06965	0.0001	0.00215689
ENSSSCT00000002794	ENSSSCG00000002516	WARS	1538	40.1243	21.8468	0.877055	0.0021	0.0251847
ENSSSCT00000002799	ENSSSCG00000002520	SLC25A29	2477	19.6088	7.2675	1.43197	5e-05	0.00117566
ENSSSCT00000002815	ENSSSCG00000002535	HSP90AA1	1866	997.126	397.131	1.32816	0.00015	0.00303933
ENSSSCT00000002910	ENSSSCG00000002623	-	976	17.7797	2.53777	2.8086	5e-05	0.00117566
ENSSSCT00000002914	ENSSSCG00000002626	-	669	80.9915	23.6232	1.77757	5e-05	0.00117566
ENSSSCT00000002918	ENSSSCG00000002630	GCM1	1513	48.0135	15.8728	1.59689	5e-05	0.00117566
ENSSSCT00000034968	ENSSSCG00000002669	CRISPLD2	925	9.82752	2.11291	2.21759	0.00055	0.00875428
ENSSSCT00000003003	ENSSSCG00000002709	-	1188	2.09433	5.53642	-1.40246	0.0025	0.0287375
ENSSSCT00000003046	ENSSSCG00000002749	HP	1340	268.557	1137.18	-2.08216	5e-05	0.00117566
ENSSSCT00000003106	ENSSSCG00000002806	MMP15	3588	33.2033	16.7835	0.984279	0.0006	0.00941257
ENSSSCT00000003115	ENSSSCG00000002815	GPR56	2520	12.7003	7.20424	0.817949	0.00415	0.0420705
ENSSSCT00000003118	ENSSSCG00000002818	PLLP	1855	58.8837	118.528	-1.00929	0.0001	0.00215689
ENSSSCT00000003126	ENSSSCG00000002825	CES1	1651	1.3563	5.42781	-2.0007	0.0027	0.0304929
ENSSSCT00000003127	ENSSSCG00000002826	-	1511	2.67998	13.8768	-2.37238	5e-05	0.00117566
ENSSSCT00000003144	ENSSSCG00000002843	-	1585	37.487	76.3236	-1.02574	0.0001	0.00215689
ENSSSCT00000003164	ENSSSCG00000002863	LRP3	2620	6.14267	12.7562	-1.05426	0.0003	0.00535568
ENSSSCT00000003185	ENSSSCG00000002883	DMKN	1854	30.8745	6.40015	2.27024	5e-05	0.00117566
ENSSSCT00000003206	ENSSSCG00000002901	UPK1A	774	8.35502	22.2722	-1.41453	0.0026	0.0296042
ENSSSCT00000003235	ENSSSCG00000002929	SYNE4	1192	50.2543	17.0891	1.55617	5e-05	0.00117566
ENSSSCT00000003426	ENSSSCG00000003088	APOE	1102	190.687	695.538	-1.86692	0.00465	0.0458028
ENSSSCT00000003471	ENSSSCG00000003130	SULT2A1	1155	1975.64	469.537	2.07301	5e-05	0.00117566
ENSSSCT00000003489	ENSSSCG00000003145	FUT2	1428	32.9972	17.3791	0.924994	0.0045	0.0447463
ENSSSCT00000003504	ENSSSCG00000003155	PPP1R15A	2384	38.1901	20.3646	0.907137	0.00165	0.0210003
ENSSSCT00000003569	ENSSSCG00000003214	KCNC3	4176	0.60708	0.214489	1.50098	0.0036	0.0378467
ENSSSCT00000003574	ENSSSCG00000003218	-	3577	3.67869	14.2728	-1.956	5e-05	0.00117566
ENSSSCT00000024192	ENSSSCG00000003325	-	799	2.50184	7.70669	-1.62312	0.0035	0.0369884
ENSSSCT00000003710	ENSSSCG00000003341	TAS1R3	3752	1.01135	0.427153	1.24345	0.00335	0.0358402
ENSSSCT00000003771	ENSSSCG00000003399	RBP7	612	322.267	162.374	0.988934	0.001	0.0142007
ENSSSCT00000003807	ENSSSCG00000003429	CLCN6	5817	4.49303	1.96524	1.19298	0.0002	0.00386585
ENSSSCT00000032147	ENSSSCG00000003521	WNT4	3149	5.18687	11.946	-1.2036	0.003	0.032989
ENSSSCT00000003916	ENSSSCG00000003525	C1QC	1439	97.3077	56.1651	0.792881	0.00335	0.0358402
ENSSSCT00000003960	ENSSSCG00000003566	NUDC	1333	132.843	71.3767	0.896201	0.00055	0.00875428
ENSSSCT00000003963	ENSSSCG00000003569	SLC9A1	5213	2.34035	0.898835	1.38059	0.00025	0.00462598
ENSSSCT00000003977	ENSSSCG00000003582	SMPDL3B	2013	6.73233	101.652	-3.91638	5e-05	0.00117566
ENSSSCT00000004024	ENSSSCG00000003628	-	5311	1.79858	3.3264	-0.887103	0.005	0.048416
ENSSSCT00000004065	ENSSSCG00000003669	MFSD2A	2207	138.334	69.4111	0.994921	0.00155	0.0200827
ENSSSCT00000004096	ENSSSCG00000003697	-	1933	0.962099	3.02558	-1.65296	0.00035	0.00605777
ENSSSCT00000004101	ENSSSCG00000003702	GATA6	3066	3.62407	7.69238	-1.08582	0.0006	0.00941257
ENSSSCT00000004126	ENSSSCG00000003726	-	2697	0.242046	0.910676	-1.91166	0.0008	0.0118687
ENSSSCT00000004132	ENSSSCG00000003732	MEP1B	2106	135.47	579.476	-2.09677	5e-05	0.00117566
ENSSSCT00000004157	ENSSSCG00000003755	MCOLN2	3090	73.6298	43.7865	0.749805	0.005	0.048416
ENSSSCT00000004160	ENSSSCG00000003758	CTBS	740	2111.35	1122.39	0.911587	0.00165	0.0210003
ENSSSCT00000004183	ENSSSCG00000003780	CRYZ	2759	19.13	8.81944	1.11708	5e-05	0.00117566
ENSSSCT00000004191	ENSSSCG00000003788	PTGER3	1743	4.34697	11.3231	-1.38119	5e-05	0.00117566
ENSSSCT00000004193	ENSSSCG00000003789	CTH	1279	3.01744	8.61314	-1.51322	5e-05	0.00117566
ENSSSCT00000004218	ENSSSCG00000003811	ROR1	6701	1.82381	4.8078	-1.39842	5e-05	0.00117566
ENSSSCT00000004219	ENSSSCG00000003812	PGM1	2460	27.2662	47.7565	-0.808584	0.00255	0.0291833
ENSSSCT00000004249	ENSSSCG00000003837	PRKAA2	2873	9.89786	5.32022	0.895631	0.0028	0.0313848
ENSSSCT00000004393	ENSSSCG00000003971	-	2086	7.57996	3.418	1.14904	0.00095	0.0136226
ENSSSCT00000004437	ENSSSCG00000004013	-	1404	5.04692	13.0422	-1.36972	0.00025	0.00462598
ENSSSCT00000004461	ENSSSCG00000004033	AGPAT4	1806	3.53023	7.40023	-1.06781	0.002	0.0242415
ENSSSCT00000004483	ENSSSCG00000004055	RSPH3	1833	0.443214	1.44836	-1.70835	0.0023	0.0269693
ENSSSCT00000004488	ENSSSCG00000004059	-	1116	5.54217	2.10428	1.39712	0.0026	0.0296042
ENSSSCT00000004536	ENSSSCG00000004101	LRP11	3447	9.57412	3.66131	1.38678	5e-05	0.00117566
ENSSSCT00000004581	ENSSSCG00000004145	ABRACL	1029	74.4418	140.206	-0.91336	0.0008	0.0118687
ENSSSCT00000004631	ENSSSCG00000004192	CTGF	2376	20.8301	61.8326	-1.5697	5e-05	0.00117566
ENSSSCT00000004661	ENSSSCG00000004218	RSPO3	1174	7.03816	15.3452	-1.12451	0.00115	0.0158586
ENSSSCT00000004678	ENSSSCG00000004233	SMPDL3A	1527	214.434	482.035	-1.16861	5e-05	0.00117566
ENSSSCT00000004735	ENSSSCG00000004283	DPPA5	587	7.57747	2326.55	-8.26226	5e-05	0.00117566
ENSSSCT00000004759	ENSSSCG00000004304	SLC35A1	1605	62.5371	30.5552	1.03329	0.0005	0.0080943
ENSSSCT00000004784	ENSSSCG00000004328	-	10239	3.23652	5.78972	-0.839052	0.0023	0.0269693
ENSSSCT00000004797	ENSSSCG00000004341	GPR63	1260	4.38901	0.961971	2.18983	5e-05	0.00117566
ENSSSCT00000004862	ENSSSCG00000004399	SLC22A16	1593	2.69231	0.668816	2.00916	0.0005	0.0080943
ENSSSCT00000004864	ENSSSCG00000004401	DDO	1982	5.56491	2.03764	1.44946	0.0006	0.00941257
ENSSSCT00000004871	ENSSSCG00000004408	SMPD2	1390	17.7864	35.177	-0.983858	0.0006	0.00941257
ENSSSCT00000004875	ENSSSCG00000004412	MICAL1	3255	4.10038	10.4499	-1.34966	5e-05	0.00117566
ENSSSCT00000004882	ENSSSCG00000004419	KIAA1919	1945	41.1136	20.3712	1.01309	0.0001	0.00215689
ENSSSCT00000004883	ENSSSCG00000004420	TRAF3IP2	2259	10.6808	4.59199	1.21783	0.00025	0.00462598
ENSSSCT00000004926	ENSSSCG00000004460	IBTK	6137	13.0372	23.9652	-0.878309	0.00085	0.0124659
ENSSSCT00000004933	ENSSSCG00000004466	TTK	2098	0.995989	2.26699	-1.18658	0.005	0.048416
ENSSSCT00000004978	ENSSSCG00000004506	CTIF	5904	4.65471	2.35143	0.985154	0.0012	0.0163911
ENSSSCT00000004994	ENSSSCG00000004522	ME2	2173	50.5247	85.0453	-0.751242	0.00475	0.0465375
ENSSSCT00000005052	ENSSSCG00000004573	-	960	6.90442	29.4455	-2.09246	5e-05	0.00117566
ENSSSCT00000005078	ENSSSCG00000004597	AQP9	5539	8.21609	14.6222	-0.831636	0.0019	0.0233383
ENSSSCT00000005112	ENSSSCG00000004629	LYSMD2	1371	6.73401	13.1427	-0.964721	0.0028	0.0313848
ENSSSCT00000005128	ENSSSCG00000004643	SLC27A2	2063	282.789	142.947	0.984246	0.00245	0.0283325
ENSSSCT00000005129	ENSSSCG00000004644	HDC	2089	1.44695	0.401959	1.8479	0.0016	0.0205718
ENSSSCT00000029380	ENSSSCG00000004657	CEP152	5088	0.483176	1.32709	-1.45764	0.00405	0.0413847
ENSSSCT00000005151	ENSSSCG00000004665	-	1207	6.72815	2.78833	1.27081	0.0027	0.0304929
ENSSSCT00000005152	ENSSSCG00000004666	SQRDL	1712	17.0763	5.7256	1.5765	5e-05	0.00117566
ENSSSCT00000005156	ENSSSCG00000004670	C15orf48	950	2.5814	0.604807	2.09361	0.00135	0.0179947
ENSSSCT00000005158	ENSSSCG00000004672	GATM	4326	3.71144	1.81626	1.03101	0.0017	0.0215009
ENSSSCT00000005159	ENSSSCG00000004673	SLC28A2	2317	4.27893	10.215	-1.25536	0.0001	0.00215689
ENSSSCT00000005166	ENSSSCG00000004679	SORD	3371	2.50441	6.18566	-1.30446	5e-05	0.00117566
ENSSSCT00000005211	ENSSSCG00000004719	CDAN1	4991	3.36988	6.46985	-0.941033	0.0014	0.018493
ENSSSCT00000005254	ENSSSCG00000004755	DLL4	3462	12.9	5.05634	1.3512	5e-05	0.00117566
ENSSSCT00000005268	ENSSSCG00000004769	CASC5	921	1.12118	3.39486	-1.59833	0.00285	0.031795
ENSSSCT00000005281	ENSSSCG00000004782	-	1216	1.09766	3.38963	-1.6267	0.0041	0.0417368
ENSSSCT00000005305	ENSSSCG00000004806	ARHGAP11A	4017	1.37702	2.83623	-1.04242	0.00275	0.0309406
ENSSSCT00000005306	ENSSSCG00000004807	SCG5	973	0.956796	3.86394	-2.01379	5e-05	0.00117566
ENSSSCT00000005311	ENSSSCG00000004812	IGF1R	13393	4.41383	2.37719	0.892772	0.00095	0.0136226
ENSSSCT00000005331	ENSSSCG00000004829	CACHD1	3369	7.38552	3.44167	1.10159	0.00035	0.00605777
ENSSSCT00000005342	ENSSSCG00000004840	OTUD7A	2700	2.07765	0.590254	1.81554	0.00035	0.00605777
ENSSSCT00000005396	ENSSSCG00000004890	SERPINB2	1904	5.05146	0.791229	2.67453	5e-05	0.00117566
ENSSSCT00000005402	ENSSSCG00000004896	PHLPP1	4632	16.2828	9.12991	0.834676	0.00195	0.0238001
ENSSSCT00000005420	ENSSSCG00000004912	SEC11C	1164	103.541	186.166	-0.846393	0.00135	0.0179947
ENSSSCT00000005438	ENSSSCG00000004928	CILP	4385	0.244933	0.91896	-1.90762	0.0002	0.00386585
ENSSSCT00000005454	ENSSSCG00000004942	TIPIN	2760	1.74509	3.47476	-0.993607	0.00515	0.0495293
ENSSSCT00000005460	ENSSSCG00000004948	SMAD6	2021	26.2644	10.4893	1.32419	5e-05	0.00117566
ENSSSCT00000005503	ENSSSCG00000004989	-	3725	7.55585	2.76348	1.45111	5e-05	0.00117566
ENSSSCT00000005511	ENSSSCG00000004997	PRPF39	2835	36.9833	22.2074	0.735835	0.00465	0.0458028
ENSSSCT00000005515	ENSSSCG00000005000	FANCM	6165	0.865736	1.75153	-1.01661	0.0025	0.0287375
ENSSSCT00000005572	ENSSSCG00000005055	LGALS3	1018	561.97	159.813	1.81411	5e-05	0.00117566
ENSSSCT00000032888	ENSSSCG00000005055	LGALS3	953	580.612	202.889	1.51688	0.00085	0.0124659
ENSSSCT00000005573	ENSSSCG00000005056	DLGAP5	3076	2.13366	5.90776	-1.46928	5e-05	0.00117566
ENSSSCT00000005607	ENSSSCG00000005087	SIX1	2774	0.751422	1.75317	-1.22227	0.00455	0.0450711
ENSSSCT00000005609	ENSSSCG00000005089	SIX4	3303	34.1024	8.79019	1.95591	5e-05	0.00117566
ENSSSCT00000005726	ENSSSCG00000005194	-	4026	2.81788	5.6405	-1.00121	0.00165	0.0210003
ENSSSCT00000005728	ENSSSCG00000005196	-	1121	3.15929	7.97084	-1.33513	0.00125	0.0169363
ENSSSCT00000005744	ENSSSCG00000005211	PDL1	1537	11.1876	3.37806	1.72763	5e-05	0.00117566
ENSSSCT00000005755	ENSSSCG00000005222	SLC1A1	4833	9.41795	4.75513	0.98593	0.0016	0.0205718
ENSSSCT00000005783	ENSSSCG00000005249	FAM189A2	2313	20.0171	35.8048	-0.838922	0.0016	0.0205718
ENSSSCT00000005812	ENSSSCG00000005277	GCNT1	1287	107.524	49.2524	1.12639	0.0002	0.00386585
ENSSSCT00000005813	ENSSSCG00000005278	PRUNE2	8503	2.20957	7.98764	-1.854	5e-05	0.00117566
ENSSSCT00000005846	ENSSSCG00000005308	RUSC2	5919	5.89984	3.24417	0.862826	0.0021	0.0251847
ENSSSCT00000005864	ENSSSCG00000005325	TMEM8B	3689	0.397916	0.979335	-1.29934	0.00335	0.0358402
ENSSSCT00000005877	ENSSSCG00000005338	RECK	4177	12.356	23.4686	-0.925517	0.00035	0.00605777
ENSSSCT00000005915	ENSSSCG00000005375	CORO2A	4864	2.23211	7.42476	-1.73394	5e-05	0.00117566
ENSSSCT00000005970	ENSSSCG00000005427	FKTN	4569	8.34182	16.2738	-0.964117	0.0002	0.00386585
ENSSSCT00000006000	ENSSSCG00000005455	SVEP1	10935	2.77083	7.00892	-1.33888	5e-05	0.00117566
ENSSSCT00000006185	ENSSSCG00000005625	ENG	3017	10.4438	4.49432	1.21647	5e-05	0.00117566
ENSSSCT00000006255	ENSSSCG00000005688	PTGES	1176	118.417	228.12	-0.945918	0.00085	0.0124659
ENSSSCT00000006270	ENSSSCG00000005701	ASS1	1598	167.516	62.413	1.42438	5e-05	0.00117566
ENSSSCT00000006323	ENSSSCG00000005751	COL5A1	5841	13.5293	23.5232	-0.797991	0.0025	0.0287375
ENSSSCT00000006332	ENSSSCG00000005756	-	543	77.296	2885.24	-5.22215	5e-05	0.00117566
ENSSSCT00000006352	ENSSSCG00000005776	-	972	4.37089	11.9882	-1.45561	0.00015	0.00303933
ENSSSCT00000006354	ENSSSCG00000005778	HSBP1L1	643	1.11487	6.01958	-2.43279	0.0002	0.00386585
ENSSSCT00000006562	ENSSSCG00000005979	ANXA13	1445	7.30779	3.15343	1.21252	0.00145	0.0190349
ENSSSCT00000006566	ENSSSCG00000005983	ATAD2	5058	6.35428	11.0083	-0.792786	0.0042	0.0424599
ENSSSCT00000025217	ENSSSCG00000005987	-	2787	4.27692	8.16258	-0.932453	0.00315	0.0342044
ENSSSCT00000006575	ENSSSCG00000005992	SHAS2	2190	13.5253	24.2428	-0.8419	0.0028	0.0313848
ENSSSCT00000006610	ENSSSCG00000006023	SYBU	1986	3.68143	16.5168	-2.16559	5e-05	0.00117566
ENSSSCT00000006634	ENSSSCG00000006045	RIMS2	4036	0.262262	0.790361	-1.5915	0.00175	0.0219746
ENSSSCT00000006641	ENSSSCG00000006052	FZD6	4022	13.9289	24.3237	-0.804282	0.0022	0.026112
ENSSSCT00000006649	ENSSSCG00000006060	GRHL2	4761	15.5917	9.36917	0.734783	0.00515	0.0495293
ENSSSCT00000006699	ENSSSCG00000006107	PDP1	1614	14.4506	29.1249	-1.01113	0.0004	0.00674502
ENSSSCT00000006725	ENSSSCG00000006132	MMP16	2650	1.09282	2.48926	-1.18766	0.0029	0.032219
ENSSSCT00000006731	ENSSSCG00000006138	ATP6V0D2	2135	2.85237	19.5983	-2.7805	5e-05	0.00117566
ENSSSCT00000006733	ENSSSCG00000006140	CA2	3076	29.9008	52.2018	-0.803918	0.00315	0.0342044
ENSSSCT00000006765	ENSSSCG00000006171	CRISPLD1	2009	1.81494	5.95474	-1.71412	5e-05	0.00117566
ENSSSCT00000006823	ENSSSCG00000006227	GGH	2534	213.495	120.884	0.82058	0.0035	0.0369884
ENSSSCT00000006841	ENSSSCG00000006243	PENK	567	1.53383	0	inf	5e-05	0.00117566
ENSSSCT00000006875	ENSSSCG00000006276	CEBPD	1536	193.146	104.616	0.884581	0.0026	0.0296042
ENSSSCT00000006887	ENSSSCG00000006286	SELE	3174	9.37953	3.14354	1.57713	5e-05	0.00117566
ENSSSCT00000006928	ENSSSCG00000006321	FAM78B	1380	2.45052	0.730826	1.74549	0.00135	0.0179947
ENSSSCT00000006942	ENSSSCG00000006334	RGS5	2046	91.3698	45.108	1.01833	0.00025	0.00462598
ENSSSCT00000006953	ENSSSCG00000006345	OLFML2B	2764	0.579748	1.95647	-1.75476	0.00095	0.0136226
ENSSSCT00000006966	ENSSSCG00000006357	FCER1G	684	8.02799	3.25751	1.30127	0.0037	0.038641
ENSSSCT00000007114	ENSSSCG00000006495	SEMA4A	1874	3.38483	10.3189	-1.60814	5e-05	0.00117566
ENSSSCT00000034560	ENSSSCG00000006525	MUC1	974	9.87679	3.18778	1.63149	0.00015	0.00303933
ENSSSCT00000007211	ENSSSCG00000006582	S100A14	1102	206.931	466.552	-1.17289	5e-05	0.00117566
ENSSSCT00000007254	ENSSSCG00000006620	TUFT1	2744	18.0355	10.1311	0.832043	0.003	0.032989
ENSSSCT00000007301	ENSSSCG00000006664	MTMR11	2800	5.89579	2.95928	0.994438	0.00385	0.0398103
ENSSSCT00000007358	ENSSSCG00000006717	PHGDH	1904	67.5609	32.3501	1.06242	0.0002	0.00386585
ENSSSCT00000007360	ENSSSCG00000006719	HSD3B	1727	201.53	389.559	-0.950848	0.0018	0.0224417
ENSSSCT00000007374	ENSSSCG00000006731	VTCN1	1032	13.3616	2.06729	2.69228	5e-05	0.00117566
ENSSSCT00000007380	ENSSSCG00000006737	IGSF3	7269	1.35334	2.96738	-1.13267	0.0007	0.0106457
ENSSSCT00000007510	ENSSSCG00000006857	COL11A1	5602	3.2024	1.59109	1.00914	0.0023	0.0269693
ENSSSCT00000007514	ENSSSCG00000006861	EXTL2	1726	2.81445	6.85022	-1.2833	0.0007	0.0106457
ENSSSCT00000007515	ENSSSCG00000006862	VCAM1	2505	42.1645	74.8961	-0.828864	0.00265	0.0300419
ENSSSCT00000007524	ENSSSCG00000006871	SLC35A3	978	98.5047	190.656	-0.952708	0.0006	0.00941257
ENSSSCT00000007527	ENSSSCG00000006873	FRRS1	1783	25.082	102.887	-2.03634	5e-05	0.00117566
ENSSSCT00000007529	ENSSSCG00000006875	-	4678	0.345231	4.33004	-3.64875	5e-05	0.00117566
ENSSSCT00000007546	ENSSSCG00000006891	GCLM	1613	19.4368	10.5673	0.879187	0.00355	0.0374089
ENSSSCT00000007575	ENSSSCG00000006917	LRRC8C	6981	4.06997	2.31461	0.814248	0.0037	0.038641
ENSSSCT00000007579	ENSSSCG00000006919	GBP4	2351	7.58418	0.356221	4.41215	5e-05	0.00117566
ENSSSCT00000007583	ENSSSCG00000006923	GBP2	2206	17.3187	3.87097	2.16156	5e-05	0.00117566
ENSSSCT00000007584	ENSSSCG00000006924	GBP1	3562	52.6894	2.80924	4.22926	5e-05	0.00117566
ENSSSCT00000007604	ENSSSCG00000006940	CYR61	2428	69.7238	39.1014	0.834428	0.0013	0.0174669
ENSSSCT00000007615	ENSSSCG00000006950	WDR63	3031	0.512098	1.77466	-1.79306	5e-05	0.00117566
ENSSSCT00000007635	ENSSSCG00000006970	-	3278	5.38488	2.50541	1.10387	0.0005	0.0080943
ENSSSCT00000007637	ENSSSCG00000006972	C8orf48	840	1.50952	4.43953	-1.55631	0.0019	0.0233383
ENSSSCT00000007652	ENSSSCG00000006987	SLC7A2	3059	1.77866	4.07395	-1.19563	0.001	0.0142007
ENSSSCT00000007655	ENSSSCG00000006990	FGL1	3495	0.793253	7.33976	-3.20988	5e-05	0.00117566
ENSSSCT00000007665	ENSSSCG00000006999	ZFP42	885	5.10651	0.955471	2.41805	0.0003	0.00535568
ENSSSCT00000007708	ENSSSCG00000007039	PRP	2690	249.219	105.869	1.23513	0.0001	0.00215689
ENSSSCT00000035207	ENSSSCG00000007079	FLRT3	3824	1.72755	8.34372	-2.27196	5e-05	0.00117566
ENSSSCT00000007756	ENSSSCG00000007084	BFSP1	2277	5.24897	9.99569	-0.929273	0.00325	0.0350448
ENSSSCT00000007788	ENSSSCG00000007116	CD93	3142	40.8188	23.6742	0.785918	0.00195	0.0238001
ENSSSCT00000007804	ENSSSCG00000007132	-	4376	22.4699	42.6545	-0.924702	0.0004	0.00674502
ENSSSCT00000007805	ENSSSCG00000007133	ACSS1	2110	12.3898	28.6373	-1.20874	5e-05	0.00117566
ENSSSCT00000007843	ENSSSCG00000007170	CPXM1	2493	2.11199	6.16687	-1.54594	0.0001	0.00215689
ENSSSCT00000007866	ENSSSCG00000007189	SDCBP2	1468	27.2569	48.1015	-0.819461	0.0031	0.0338027
ENSSSCT00000007907	ENSSSCG00000007227	ID1	1002	126.467	53.0056	1.25454	5e-05	0.00117566
ENSSSCT00000007921	ENSSSCG00000007240	-	865	2.26245	13.6789	-2.59599	5e-05	0.00117566
ENSSSCT00000007935	ENSSSCG00000007252	DNMT3B	3934	1.48649	3.28371	-1.14342	0.0011	0.0153158
ENSSSCT00000007962	ENSSSCG00000007277	ASIP	793	1.5561	7.1476	-2.19952	5e-05	0.00117566
ENSSSCT00000007966	ENSSSCG00000007281	MAP1LC3A	1428	102.655	46.6534	1.13775	5e-05	0.00117566
ENSSSCT00000008013	ENSSSCG00000007323	DSN1	6019	2.02153	4.0853	-1.015	0.0007	0.0106457
ENSSSCT00000008069	ENSSSCG00000007372	FITM2	1760	16.2642	8.54717	0.928185	0.00245	0.0283325
ENSSSCT00000008077	ENSSSCG00000007379	WISP2	1595	10.6243	5.03294	1.0779	0.0024	0.0278823
ENSSSCT00000008090	ENSSSCG00000007391	MATN4	1884	0.273489	2.97444	-3.44306	0.0001	0.00215689
ENSSSCT00000008105	ENSSSCG00000007405	WFDC2	717	12101.1	3637.27	1.73421	0.00015	0.00303933
ENSSSCT00000008110	ENSSSCG00000007410	PTI	1128	0.885523	2.90315	-1.71302	0.00185	0.022874
ENSSSCT00000036311	ENSSSCG00000007481	ZFP64	1867	39.4899	20.2169	0.965919	0.0013	0.0174669
ENSSSCT00000034759	ENSSSCG00000007482	TSHZ2	12133	1.20519	2.38049	-0.982002	0.0045	0.0447463
ENSSSCT00000008255	ENSSSCG00000007527	EDN3	2539	5.98617	11.6638	-0.962334	0.00345	0.0366088
ENSSSCT00000008261	ENSSSCG00000007530	PPP1R3D	900	15.3251	7.82023	0.97061	0.00425	0.0428471
ENSSSCT00000008286	ENSSSCG00000007554	ZFAND2A	1512	23.0558	4.37575	2.39753	5e-05	0.00117566
ENSSSCT00000008310	ENSSSCG00000007574	SDK1	7394	0.511118	1.22127	-1.25665	0.00095	0.0136226
ENSSSCT00000008326	ENSSSCG00000007586	FSCN1	2704	5.64509	11.8948	-1.07526	0.0003	0.00535568
ENSSSCT00000008343	ENSSSCG00000007603	NPTX2	903	7.97304	3.0658	1.37887	0.00455	0.0450711
ENSSSCT00000008345	ENSSSCG00000007605	TMEM130	2491	2.99265	0.663906	2.17237	0.00015	0.00303933
ENSSSCT00000008382	ENSSSCG00000007642	AZGP1	1130	27.5936	53.6741	-0.959891	0.00375	0.0390166
ENSSSCT00000008495	ENSSSCG00000007748	PSPH	1399	107.446	54.4108	0.981644	0.0002	0.00386585
ENSSSCT00000008547	ENSSSCG00000007799	HUMMLC2B	691	8.69785	2.71336	1.68058	0.00075	0.0112511
ENSSSCT00000008599	ENSSSCG00000007849	CRYM	1377	2.94526	15.4194	-2.38828	5e-05	0.00117566
ENSSSCT00000008741	ENSSSCG00000007978	HBA	614	466.629	214.078	1.12414	0.00105	0.0147522
ENSSSCT00000008746	ENSSSCG00000007983	PDIA2	1599	2.7229	15.0271	-2.46435	5e-05	0.00117566
ENSSSCT00000008769	ENSSSCG00000008001	MSLN	1497	32.4894	7.82069	2.0546	5e-05	0.00117566
ENSSSCT00000008803	ENSSSCG00000008034	NOXO1	1170	6.42006	20.4219	-1.66946	5e-05	0.00117566
ENSSSCT00000008895	ENSSSCG00000008119	KCNIP3	2936	1.6466	0.436851	1.91427	0.0007	0.0106457
ENSSSCT00000008899	ENSSSCG00000008123	ARID5A	2348	108.816	45.6266	1.25394	0.00015	0.00303933
ENSSSCT00000008918	ENSSSCG00000008141	ST6GAL2	1568	10.8267	4.34089	1.31854	0.00025	0.00462598
ENSSSCT00000008953	ENSSSCG00000008175	CHST10	2991	2.44758	4.91843	-1.00684	0.0027	0.0304929
ENSSSCT00000008955	ENSSSCG00000008177	AFF3	1288	0.943325	3.29844	-1.80596	0.0007	0.0106457
ENSSSCT00000008956	ENSSSCG00000008178	-	7575	0.275522	0.729828	-1.40539	0.0016	0.0205718
ENSSSCT00000008980	ENSSSCG00000008199	-	1494	2.50384	0.86619	1.53139	0.00145	0.0190349
ENSSSCT00000009022	ENSSSCG00000008239	CAPG	1176	29.1521	66.2925	-1.18525	5e-05	0.00117566
ENSSSCT00000009036	ENSSSCG00000008250	CTNNA2	2613	1.2264	0.424651	1.53007	0.0046	0.0454324
ENSSSCT00000009047	ENSSSCG00000008261	HK2	3117	24.6317	12.8086	0.943401	0.00075	0.0112511
ENSSSCT00000009100	ENSSSCG00000008309	SPR	879	48.5611	141.192	-1.53979	5e-05	0.00117566
ENSSSCT00000009105	ENSSSCG00000008314	ATP6V1B1	3885	63.0572	28.6322	1.13902	0.0001	0.00215689
ENSSSCT00000009107	ENSSSCG00000008316	NAGK	1213	35.0217	59.1789	-0.756833	0.00465	0.0458028
ENSSSCT00000009162	ENSSSCG00000008368	UGP2	4060	35.3992	88.8732	-1.32803	5e-05	0.00117566
ENSSSCT00000009173	ENSSSCG00000008378	FAM161A	2378	1.15416	3.18937	-1.46642	0.00015	0.00303933
ENSSSCT00000009179	ENSSSCG00000008383	AHSA2	1168	16.6904	5.51131	1.59855	5e-05	0.00117566
ENSSSCT00000009193	ENSSSCG00000008396	-	3596	5.94516	3.09512	0.941719	0.0018	0.0224417
ENSSSCT00000009219	ENSSSCG00000008419	-	489	0	0.565317	#NAME?	0.00105	0.0147522
ENSSSCT00000009240	ENSSSCG00000008439	RHOQ	1091	11.5251	26.2785	-1.1891	0.00015	0.00303933
ENSSSCT00000009269	ENSSSCG00000008467	EML4	2949	38.8848	135.144	-1.79722	5e-05	0.00117566
ENSSSCT00000009270	ENSSSCG00000008468	PKDCC	2041	7.56165	18.214	-1.26828	5e-05	0.00117566
ENSSSCT00000009300	ENSSSCG00000008498	HEATR5B	7120	18.0895	32.2407	-0.833733	0.00125	0.0169363
ENSSSCT00000009355	ENSSSCG00000008550	SLC5A6	2746	162.554	75.9965	1.09691	0.0005	0.0080943
ENSSSCT00000009391	ENSSSCG00000008581	NCOA1	6517	7.68976	2.88063	1.41656	0.0011	0.0153158
ENSSSCT00000009396	ENSSSCG00000008586	TP53I3	1248	3.35461	7.34938	-1.13148	0.00305	0.0334066
ENSSSCT00000009435	ENSSSCG00000008624	-	5670	2.2724	0.813306	1.48235	0.0012	0.0163911
ENSSSCT00000009437	ENSSSCG00000008626	-	1183	4.98003	2.01436	1.30583	0.00235	0.0274597
ENSSSCT00000009438	ENSSSCG00000008627	-	2871	7.26531	3.55856	1.02973	0.0009	0.0130543
ENSSSCT00000009454	ENSSSCG00000008642	ASAP2	5011	5.72348	3.13684	0.86758	0.00225	0.0265219
ENSSSCT00000009458	ENSSSCG00000008645	ID2	1423	80.467	42.7693	0.911823	0.0006	0.00941257
ENSSSCT00000009461	ENSSSCG00000008648	IRG6	1405	4.50247	1.30946	1.78174	0.00125	0.0169363
ENSSSCT00000009481	ENSSSCG00000008664	FAM84A	3005	2.24353	15.9322	-2.82811	5e-05	0.00117566
ENSSSCT00000009521	ENSSSCG00000008702	-	2235	0.880551	0.152039	2.53397	0.00195	0.0238001
ENSSSCT00000009547	ENSSSCG00000008727	MSX1	1628	60.9372	29.0663	1.06798	0.00015	0.00303933
ENSSSCT00000009557	ENSSSCG00000008737	C1QTNF7	1166	9.03015	17.409	-0.947011	0.0044	0.0439689
ENSSSCT00000009565	ENSSSCG00000008742	CD38	2743	3.27411	6.5563	-1.00178	0.00475	0.0465375
ENSSSCT00000009584	ENSSSCG00000008759	-	1689	5.1904	1.67167	1.63456	0.00015	0.00303933
ENSSSCT00000009597	ENSSSCG00000008772	RELL1	2063	16.6859	30.6152	-0.875619	0.0013	0.0174669
ENSSSCT00000009611	ENSSSCG00000008785	FAM114A1	6032	14.968	27.2134	-0.862436	0.00075	0.0112511
ENSSSCT00000009626	ENSSSCG00000008799	-	3442	5.06464	9.38319	-0.889619	0.0021	0.0251847
ENSSSCT00000009715	ENSSSCG00000008874	TMEM144	4232	12.0553	20.004	-0.730617	0.00515	0.0495293
ENSSSCT00000009716	ENSSSCG00000008875	RXFP1	2729	4.30595	0.684263	2.65371	5e-05	0.00117566
ENSSSCT00000009719	ENSSSCG00000008878	PPID	1545	53.1535	25.7653	1.04473	5e-05	0.00117566
ENSSSCT00000009725	ENSSSCG00000008882	-	650	143.226	1.87109	6.25827	5e-05	0.00117566
ENSSSCT00000009781	ENSSSCG00000008933	-	647	1.14147	0	inf	5e-05	0.00117566
ENSSSCT00000009795	ENSSSCG00000008942	DCK	4343	3.09124	5.92951	-0.93973	0.00185	0.022874
ENSSSCT00000009797	ENSSSCG00000008943	SLC4A4	7884	1.15932	4.7002	-2.01944	5e-05	0.00117566
ENSSSCT00000009811	ENSSSCG00000008957	AMCF-II	1552	1.52882	0.164891	3.21283	0.0023	0.0269693
ENSSSCT00000009828	ENSSSCG00000008973	NAAA	2259	22.4973	9.20163	1.28979	5e-05	0.00117566
ENSSSCT00000009832	ENSSSCG00000008977	CXCL10	1135	130.07	3.71446	5.12999	5e-05	0.00117566
ENSSSCT00000009882	ENSSSCG00000009023	-	1033	5.32364	13.4454	-1.33663	0.00035	0.00605777
ENSSSCT00000009943	ENSSSCG00000009077	HSPA4L	2795	33.5448	18.8896	0.828493	0.00085	0.0124659
ENSSSCT00000009971	ENSSSCG00000009104	MAD2L1	1504	6.44103	12.5986	-0.967897	0.0033	0.0354606
ENSSSCT00000009989	ENSSSCG00000009122	ARSJ	1404	6.5728	12.7101	-0.951397	0.0039	0.040183
ENSSSCT00000010059	ENSSSCG00000009186	METAP1	1363	23.0608	41.7251	-0.855474	0.0021	0.0251847
ENSSSCT00000010075	ENSSSCG00000009202	MMRN1	4259	6.87778	2.39587	1.5214	5e-05	0.00117566
ENSSSCT00000010080	ENSSSCG00000009206	GPRIN3	2328	3.25781	1.07587	1.5984	0.0001	0.00215689
ENSSSCT00000036315	ENSSSCG00000009215	CH242-113D13.1	1338	7.82593	23.6881	-1.59783	0.0005	0.0080943
ENSSSCT00000010093	ENSSSCG00000009217	PKD2	3370	101.025	55.5122	0.863835	0.00415	0.0420705
ENSSSCT00000010112	ENSSSCG00000009233	AGPAT9	2722	101.126	53.7938	0.910641	0.00235	0.0274597
ENSSSCT00000010116	ENSSSCG00000009237	HPSE	3181	206.342	20.528	3.32937	5e-05	0.00117566
ENSSSCT00000010125	ENSSSCG00000009245	SCD5	2577	5.81986	1.44923	2.0057	5e-05	0.00117566
ENSSSCT00000010149	ENSSSCG00000009268	GULDH	1282	16.1497	27.7332	-0.780112	0.0047	0.0461543
ENSSSCT00000010215	ENSSSCG00000009323	MTUS2	927	19.5304	4.31815	2.17724	5e-05	0.00117566
ENSSSCT00000010229	ENSSSCG00000009334	HSPH1	3596	223.162	37.6476	2.56746	5e-05	0.00117566
ENSSSCT00000010233	ENSSSCG00000009337	-	1878	1.76197	3.83295	-1.12127	0.00365	0.0382576
ENSSSCT00000010254	ENSSSCG00000009357	SMAD9	5289	8.66105	2.77535	1.64187	5e-05	0.00117566
ENSSSCT00000010274	ENSSSCG00000009377	THSD1	3144	7.53976	3.22734	1.22417	0.0003	0.00535568
ENSSSCT00000010275	ENSSSCG00000009378	CKAP2	2687	4.00563	7.89159	-0.978285	0.0031	0.0338027
ENSSSCT00000010292	ENSSSCG00000009393	EBPL	626	5.12273	11.4127	-1.15565	0.0051	0.0492011
ENSSSCT00000010311	ENSSSCG00000009410	KIAA0226L	1760	6.24004	11.7473	-0.9127	0.0035	0.0369884
ENSSSCT00000010314	ENSSSCG00000009413	CPB2	1493	3.58043	13.4853	-1.91318	5e-05	0.00117566
ENSSSCT00000010357	ENSSSCG00000009448	-	1563	0.957224	2.79674	-1.54681	0.00105	0.0147522
ENSSSCT00000010386	ENSSSCG00000009473	MYCBP2	14439	27.6692	16.4784	0.747702	0.00445	0.0443531
ENSSSCT00000010390	ENSSSCG00000009477	EDNRB	1844	163.678	97.3434	0.749709	0.00455	0.0450711
ENSSSCT00000010417	ENSSSCG00000009500	CLDN10	1086	1.19375	6.98704	-2.54918	5e-05	0.00117566
ENSSSCT00000010473	ENSSSCG00000009554	GRTP1	675	34.0991	62.4075	-0.871985	0.0035	0.0369884
ENSSSCT00000010486	ENSSSCG00000009565	GAS6	2398	17.4809	8.80275	0.989749	0.0043	0.0432107
ENSSSCT00000010506	ENSSSCG00000009585	GADD45G	1085	6.85986	19.7899	-1.52851	0.00165	0.0210003
ENSSSCT00000010520	ENSSSCG00000009598	-	2412	3.84972	1.63318	1.23707	0.00135	0.0179947
ENSSSCT00000033351	ENSSSCG00000009623	SLC39A14	4525	92.0665	33.9811	1.43794	5e-05	0.00117566
ENSSSCT00000010572	ENSSSCG00000009644	ADAM28	2500	30.759	134.144	-2.1247	5e-05	0.00117566
ENSSSCT00000010573	ENSSSCG00000009645	ADAMDEC1	2701	12.3463	26.0131	-1.07515	0.00055	0.00875428
ENSSSCT00000010574	ENSSSCG00000009646	ADAM7	2379	0.531873	1.51194	-1.50725	0.0038	0.0394045
ENSSSCT00000010583	ENSSSCG00000009653	CDCA2	2979	0.787509	1.85263	-1.2342	0.0041	0.0417368
ENSSSCT00000010606	ENSSSCG00000009673	NUGGC	3678	0.0707965	0.589606	-3.058	0.0008	0.0118687
ENSSSCT00000010638	ENSSSCG00000009703	HAND2	1716	23.69	41.2267	-0.799299	0.00465	0.0458028
ENSSSCT00000010659	ENSSSCG00000009722	SPOCK3	2072	22.9959	7.72099	1.57452	5e-05	0.00117566
ENSSSCT00000010677	ENSSSCG00000009738	GALNT9	2176	1.75334	0.461549	1.92555	0.00085	0.0124659
ENSSSCT00000010684	ENSSSCG00000009745	ADGRD1	4895	2.16529	4.07867	-0.913539	0.00305	0.0334066
ENSSSCT00000010695	ENSSSCG00000009755	AACS	3135	13.3515	7.76818	0.781357	0.005	0.048416
ENSSSCT00000010726	ENSSSCG00000009784	ABCB9	3266	1.76002	7.21636	-2.03568	5e-05	0.00117566
ENSSSCT00000010790	ENSSSCG00000009844	HSPB8	1441	57.1573	9.81367	2.54207	5e-05	0.00117566
ENSSSCT00000010797	ENSSSCG00000009851	PEBP1	2269	144.426	296.212	-1.0363	0.00025	0.00462598
ENSSSCT00000010815	ENSSSCG00000009867	TBX5	1563	1.33328	3.18585	-1.2567	0.00425	0.0428471
ENSSSCT00000010818	ENSSSCG00000009870	SDSL	1334	5.65204	2.43331	1.21585	0.0038	0.0394045
ENSSSCT00000010820	ENSSSCG00000009872	PLBD2	1545	135.632	21.5659	2.65288	5e-05	0.00117566
ENSSSCT00000010889	ENSSSCG00000009937	ACACB	8424	0.32062	0.79398	-1.30824	0.0024	0.0278823
ENSSSCT00000010953	ENSSSCG00000009996	LIF	709	44.479	24.1564	0.88072	0.0031	0.0338027
ENSSSCT00000010991	ENSSSCG00000010034	DEPDC5	5365	3.76488	6.62535	-0.815393	0.00415	0.0420705
ENSSSCT00000011026	ENSSSCG00000010065	-	726	0	1.88305	#NAME?	5e-05	0.00117566
ENSSSCT00000011034	ENSSSCG00000010073	CHCHD10	1909	30.3054	15.4257	0.974233	0.0004	0.00674502
ENSSSCT00000011063	ENSSSCG00000010102	SLC7A4	2287	1676.04	510.245	1.71579	5e-05	0.00117566
ENSSSCT00000011065	ENSSSCG00000010104	-	1153	64.5243	34.5132	0.902694	0.0051	0.0492011
ENSSSCT00000011084	ENSSSCG00000010123	CLDN5	657	6.39862	17.216	-1.42792	0.0007	0.0106457
ENSSSCT00000011127	ENSSSCG00000010162	SLC35F3	3303	0.0974126	1.03331	-3.40703	0.0001	0.00215689
ENSSSCT00000011167	ENSSSCG00000010201	RASGEF1A	3452	5.44552	11.5576	-1.0857	0.0001	0.00215689
ENSSSCT00000011171	ENSSSCG00000010205	PHYHIPL	1590	4.86354	2.27727	1.0947	0.00475	0.0465375
ENSSSCT00000011180	ENSSSCG00000010214	CDC2	1265	5.57656	13.1046	-1.23262	0.00115	0.0158586
ENSSSCT00000011185	ENSSSCG00000010219	ARID5B	7411	45.001	25.006	0.847682	0.0034	0.0362213
ENSSSCT00000011200	ENSSSCG00000010233	DNAJC12	788	2.91618	62.6308	-4.42472	5e-05	0.00117566
ENSSSCT00000011215	ENSSSCG00000010245	STOX1	2868	0.928321	2.61606	-1.4947	0.00035	0.00605777
ENSSSCT00000011231	ENSSSCG00000010261	PPA1	1382	49.2064	96.2468	-0.967893	0.00025	0.00462598
ENSSSCT00000011248	ENSSSCG00000010276	UNC5B	6764	13.6276	6.84247	0.993945	0.0007	0.0106457
ENSSSCT00000011277	ENSSSCG00000010304	MYOZ1	1404	1.63793	8.90448	-2.44266	5e-05	0.00117566
ENSSSCT00000011284	ENSSSCG00000010311	CAMK2G	1878	3.39891	10.6602	-1.6491	0.00055	0.00875428
ENSSSCT00000011292	ENSSSCG00000010315	ADK	1403	35.0046	60.5061	-0.789536	0.0025	0.0287375
ENSSSCT00000011308	ENSSSCG00000010330	-	1606	10.3552	25.2897	-1.2882	0.0001	0.00215689
ENSSSCT00000011320	ENSSSCG00000010340	FAM213A	1586	646.084	297.417	1.11923	0.00045	0.00744486
ENSSSCT00000011352	ENSSSCG00000010370	ANXA8	1954	143.559	60.9384	1.23623	5e-05	0.00117566
ENSSSCT00000011413	ENSSSCG00000010428	DKK1	1239	2.66769	13.3564	-2.32387	5e-05	0.00117566
ENSSSCT00000011429	ENSSSCG00000010444	LIPM	1272	0.241372	2.8869	-3.58019	0.00345	0.0366088
ENSSSCT00000011436	ENSSSCG00000010450	LIPA	4912	10.5304	19.7116	-0.904487	0.00075	0.0112511
ENSSSCT00000035898	ENSSSCG00000010451	IFIT2	3333	2.57411	1.19666	1.10506	0.00515	0.0495293
ENSSSCT00000034495	ENSSSCG00000010453	IFIT1	2087	14.5268	5.92454	1.29394	5e-05	0.00117566
ENSSSCT00000011441	ENSSSCG00000010455	SLC16A12	4496	90.5475	25.2669	1.84143	5e-05	0.00117566
ENSSSCT00000011443	ENSSSCG00000010457	KIF20B	5550	2.13527	3.99344	-0.903211	0.00415	0.0420705
ENSSSCT00000011447	ENSSSCG00000010461	ANKRD1	1684	28.1052	10.3637	1.4393	5e-05	0.00117566
ENSSSCT00000011459	ENSSSCG00000010471	KIF11	4502	2.98562	6.43657	-1.10826	0.00075	0.0112511
ENSSSCT00000011493	ENSSSCG00000010504	BLNK	1826	9.9561	4.08086	1.28671	0.0002	0.00386585
ENSSSCT00000011526	ENSSSCG00000010536	CNNM1	5245	3.9353	1.93637	1.02312	0.00155	0.0200827
ENSSSCT00000011543	ENSSSCG00000010551	BLOC1S2	1446	32.8808	80.4319	-1.29052	5e-05	0.00117566
ENSSSCT00000011586	ENSSSCG00000010592	AS3MT	2181	15.281	4.55635	1.74579	5e-05	0.00117566
ENSSSCT00000031881	ENSSSCG00000010607	-	3921	4.5972	0.772181	2.57375	5e-05	0.00117566
ENSSSCT00000011620	ENSSSCG00000010624	DUSP5	2483	37.9811	16.9112	1.1673	5e-05	0.00117566
ENSSSCT00000011623	ENSSSCG00000010627	PDCD4	1608	48.6902	85.4386	-0.811258	0.0023	0.0269693
ENSSSCT00000011650	ENSSSCG00000010651	ABLIM1	3609	11.3035	5.76507	0.971363	0.0009	0.0130543
ENSSSCT00000032203	ENSSSCG00000010654	ATRNL1	3517	11.9001	5.26245	1.17717	0.0003	0.00535568
ENSSSCT00000011687	ENSSSCG00000010686	BAG3	2599	30.0351	4.86289	2.62676	5e-05	0.00117566
ENSSSCT00000011709	ENSSSCG00000010703	HTRA1	2540	49.6044	22.8436	1.11868	0.0001	0.00215689
ENSSSCT00000011816	ENSSSCG00000010800	B3GALT2	1269	1.68915	4.33114	-1.35845	0.00185	0.022874
ENSSSCT00000011822	ENSSSCG00000010806	RGS2	1489	40.5967	19.0444	1.092	5e-05	0.00117566
ENSSSCT00000011856	ENSSSCG00000010837	FAM177B	816	1.27789	8.72791	-2.77187	5e-05	0.00117566
ENSSSCT00000011865	ENSSSCG00000010844	CHML	1950	4.15009	7.79746	-0.909862	0.005	0.048416
ENSSSCT00000011885	ENSSSCG00000010863	AHCTF1	8297	17.8352	30.2774	-0.76352	0.00325	0.0350448
ENSSSCT00000011887	ENSSSCG00000010865	EXO1	2819	0.353153	1.03449	-1.55055	0.00165	0.0210003
ENSSSCT00000011918	ENSSSCG00000010893	CFH	2947	268.428	89.6527	1.58211	0.00035	0.00605777
ENSSSCT00000011941	ENSSSCG00000010911	ZNF281	2613	37.1034	21.6897	0.774541	0.0032	0.0346447
ENSSSCT00000011955	ENSSSCG00000010924	UBE2T	1109	2.35365	5.52716	-1.23164	0.0025	0.0287375
ENSSSCT00000011958	ENSSSCG00000010926	SYT2	5156	0.426123	1.45698	-1.77364	0.00015	0.00303933
ENSSSCT00000011979	ENSSSCG00000010944	FBP1	1909	8.10988	29.8689	-1.88089	5e-05	0.00117566
ENSSSCT00000011997	ENSSSCG00000010960	SLC28A3	2498	0.583564	2.44901	-2.06924	0.0001	0.00215689
ENSSSCT00000012004	ENSSSCG00000010967	CCL27	403	28.1963	7.44534	1.9211	0.0003	0.00535568
ENSSSCT00000012005	ENSSSCG00000010968	IL11RA	1713	3.75931	12.5489	-1.73902	0.0003	0.00535568
ENSSSCT00000012042	ENSSSCG00000011000	DNAJA1	2368	393.633	124.795	1.65729	5e-05	0.00117566
ENSSSCT00000012090	ENSSSCG00000011046	ITGA8	6126	2.34556	4.89871	-1.06247	0.0004	0.00674502
ENSSSCT00000012159	ENSSSCG00000011110	CCDC3	837	3.8955	0.859029	2.18103	0.00055	0.00875428
ENSSSCT00000012185	ENSSSCG00000011133	PFKFB3	1998	11.6915	3.05657	1.93547	5e-05	0.00117566
ENSSSCT00000012199	ENSSSCG00000011147	AKR1C1	1269	72.7857	2.94399	4.62781	5e-05	0.00117566
ENSSSCT00000012246	ENSSSCG00000011183	ATP2C1	5069	138.655	74.0458	0.905013	0.0022	0.026112
ENSSSCT00000012274	ENSSSCG00000011208	ZNF385D	4304	9.29143	1.53332	2.59924	5e-05	0.00117566
ENSSSCT00000012332	ENSSSCG00000011264	CSRNP1	3175	14.5081	7.88299	0.88004	0.0018	0.0224417
ENSSSCT00000012347	ENSSSCG00000011278	TRAK1	5699	4.51642	8.3015	-0.878192	0.00125	0.0169363
ENSSSCT00000012370	ENSSSCG00000011299	CLEC3B	964	130.228	54.6041	1.25396	5e-05	0.00117566
ENSSSCT00000012380	ENSSSCG00000011309	KIF15	4660	0.978728	2.20548	-1.17211	0.00075	0.0112511
ENSSSCT00000012438	ENSSSCG00000011361	-	2765	16.322	65.9799	-2.01521	5e-05	0.00117566
ENSSSCT00000012444	ENSSSCG00000011366	SLC25A20	1745	68.2298	118.261	-0.793501	0.0031	0.0338027
ENSSSCT00000012478	ENSSSCG00000011400	SEMA3B	2657	11.9131	5.59818	1.08952	0.0003	0.00535568
ENSSSCT00000012521	ENSSSCG00000011441	TNNC1	497	2.2026	11.0004	-2.32028	0.00025	0.00462598
ENSSSCT00000012532	ENSSSCG00000011451	ITIH3	2830	6.67824	2.42591	1.46094	5e-05	0.00117566
ENSSSCT00000034591	ENSSSCG00000011463	IL17RD	7835	11.292	5.03225	1.16603	5e-05	0.00117566
ENSSSCT00000012624	ENSSSCG00000011534	BHLHE40	2233	59.5065	29.4237	1.01607	0.0001	0.00215689
ENSSSCT00000012703	ENSSSCG00000011606	WNT7A	1400	10.1073	3.81222	1.4067	0.0001	0.00215689
ENSSSCT00000012707	ENSSSCG00000011610	NUP210	7082	2.20419	0.737536	1.57946	5e-05	0.00117566
ENSSSCT00000012715	ENSSSCG00000011618	GATA2	3104	33.0582	18.9553	0.802403	0.00255	0.0291833
ENSSSCT00000012721	ENSSSCG00000011624	MCM2	3486	3.32979	7.28739	-1.12997	0.0001	0.00215689
ENSSSCT00000012730	ENSSSCG00000011632	-	2505	2.02764	4.05605	-1.00027	0.0047	0.0461543
ENSSSCT00000012738	ENSSSCG00000011638	RAB6B	588	27.1555	10.8473	1.32391	0.00025	0.00462598
ENSSSCT00000012769	ENSSSCG00000011664	RBP1	775	23.3886	52.9868	-1.17983	0.0001	0.00215689
ENSSSCT00000012775	ENSSSCG00000011670	PXYLP1	2881	1.79281	3.58478	-0.999663	0.0044	0.0439689
ENSSSCT00000012812	ENSSSCG00000011702	TM4SF1	862	394.888	1275.77	-1.69185	5e-05	0.00117566
ENSSSCT00000012814	ENSSSCG00000011704	WWTR1	1475	55.4241	29.7406	0.89808	0.0009	0.0130543
ENSSSCT00000012824	ENSSSCG00000011714	-	1227	6.79969	2.64775	1.3607	0.0007	0.0106457
ENSSSCT00000012837	ENSSSCG00000011727	PTX3	2067	35.7986	113.568	-1.66559	0.0004	0.00674502
ENSSSCT00000012876	ENSSSCG00000011765	-	6181	2.07648	4.86891	-1.22946	0.0001	0.00215689
ENSSSCT00000012893	ENSSSCG00000011781	-	342	66.2558	23.4419	1.49896	0.00055	0.00875428
ENSSSCT00000012894	ENSSSCG00000011782	ABCC11	3808	40.4775	14.9689	1.43515	5e-05	0.00117566
ENSSSCT00000012925	ENSSSCG00000011813	P3H2	2650	22.5244	10.6755	1.07719	5e-05	0.00117566
ENSSSCT00000012933	ENSSSCG00000011821	-	3549	0.658238	2.11543	-1.68427	0.00055	0.00875428
ENSSSCT00000012988	ENSSSCG00000011874	PARP14	5345	5.09846	1.56151	1.70712	5e-05	0.00117566
ENSSSCT00000012993	ENSSSCG00000011878	CASR	3240	3.89529	7.67267	-0.977996	0.00345	0.0366088
ENSSSCT00000013005	ENSSSCG00000011888	GPR156	4409	0.401628	2.8978	-2.85103	5e-05	0.00117566
ENSSSCT00000013018	ENSSSCG00000011896	ADPRH	2312	2.52462	6.16722	-1.28856	0.0004	0.00674502
ENSSSCT00000013058	ENSSSCG00000011934	PLCXD2	1026	12.2109	3.29384	1.89033	5e-05	0.00117566
ENSSSCT00000033589	ENSSSCG00000011946	ALCAM	558	131.384	53.7492	1.28948	5e-05	0.00117566
ENSSSCT00000034028	ENSSSCG00000011946	ALCAM	4156	74.5453	40.0282	0.897102	0.00095	0.0136226
ENSSSCT00000013073	ENSSSCG00000011947	ZPLD1	1248	2.35864	0.448256	2.39556	0.0002	0.00386585
ENSSSCT00000013077	ENSSSCG00000011951	NFKBIZ	2595	24.3806	7.49271	1.70217	5e-05	0.00117566
ENSSSCT00000013149	ENSSSCG00000012018	CHODL	2526	2.12047	0.216465	3.29218	0.00295	0.032635
ENSSSCT00000013151	ENSSSCG00000012020	-	2415	0.206934	1.13979	-2.46152	0.0003	0.00535568
ENSSSCT00000013182	ENSSSCG00000012050	RCAN1	2337	234.835	71.815	1.70929	5e-05	0.00117566
ENSSSCT00000013200	ENSSSCG00000012068	ETS2	1449	47.4196	24.4189	0.957488	0.00055	0.00875428
ENSSSCT00000032369	ENSSSCG00000012133	ASB11	1464	366.136	168.671	1.11817	0.003	0.032989
ENSSSCT00000013274	ENSSSCG00000012135	FIGF	2045	0.986869	2.85308	-1.53159	0.00185	0.022874
ENSSSCT00000035605	ENSSSCG00000012166	SMS	1594	328.746	635.995	-0.952041	0.0006	0.00941257
ENSSSCT00000034419	ENSSSCG00000012167	PHEX	3115	0.195895	1.45362	-2.89149	0.0046	0.0454324
ENSSSCT00000013313	ENSSSCG00000012171	PRDX4	1047	65.2648	134.099	-1.03892	0.00035	0.00605777
ENSSSCT00000033070	ENSSSCG00000012238	-	1794	6.33544	12.95	-1.03144	0.00275	0.0309406
ENSSSCT00000036027	ENSSSCG00000012278	CFP	1558	5.34181	1.42885	1.90248	5e-05	0.00117566
ENSSSCT00000013457	ENSSSCG00000012307	CCNB3	4160	0.717919	1.65909	-1.2085	0.00345	0.0366088
ENSSSCT00000013469	ENSSSCG00000012318	MAGED1	2733	218.75	388.874	-0.830021	0.004	0.0410089
ENSSSCT00000013532	ENSSSCG00000012375	DLG3	5088	7.13485	12.1816	-0.771747	0.00425	0.0428471
ENSSSCT00000033890	ENSSSCG00000012376	GDPD2	2247	6.89987	3.20769	1.10503	0.001	0.0142007
ENSSSCT00000032791	ENSSSCG00000012394	GJB1	1621	3.68126	10.0574	-1.44999	0.0014	0.018493
ENSSSCT00000034312	ENSSSCG00000012416	CHIC1	6787	13.4052	28.8526	-1.10591	0.0003	0.00535568
ENSSSCT00000013586	ENSSSCG00000012425	UPRT	2152	11.9579	22.2893	-0.898392	0.0018	0.0224417
ENSSSCT00000013660	ENSSSCG00000012493	TAF7L	2231	25.0329	11.2262	1.15696	5e-05	0.00117566
ENSSSCT00000013716	ENSSSCG00000012546	-	3911	41.0244	22.2864	0.88032	0.00175	0.0219746
ENSSSCT00000033291	ENSSSCG00000012569	ATG4A	1455	37.1288	14.9805	1.30946	5e-05	0.00117566
ENSSSCT00000035618	ENSSSCG00000012576	CHRDL1	3729	0.424816	2.27477	-2.42081	0.00015	0.00303933
ENSSSCT00000033156	ENSSSCG00000012591	AMOT	7012	5.14848	13.9969	-1.44289	0.00045	0.00744486
ENSSSCT00000033097	ENSSSCG00000012591	AMOT	6928	5.30229	13.4796	-1.3461	0.00085	0.0124659
ENSSSCT00000013861	ENSSSCG00000012679	GPC4	3454	3.15999	6.12024	-0.953668	0.0032	0.0346447
ENSSSCT00000013862	ENSSSCG00000012680	GPC3	1706	59.5424	127.898	-1.103	5e-05	0.00117566
ENSSSCT00000013905	ENSSSCG00000012718	LDOC1	1466	119.744	65.4125	0.872317	0.00095	0.0136226
ENSSSCT00000013917	ENSSSCG00000012730	AFF2	8223	2.18731	1.17656	0.894576	0.00515	0.0495293
ENSSSCT00000013934	ENSSSCG00000012745	-	928	160.577	94.0903	0.771152	0.00505	0.0488298
ENSSSCT00000013948	ENSSSCG00000012758	NSDHL	1964	58.8047	33.941	0.792903	0.00405	0.0413847
ENSSSCT00000014001	ENSSSCG00000012808	CLIC2	1956	14.5192	7.17189	1.01753	0.001	0.0142007
ENSSSCT00000014028	ENSSSCG00000012833	PRKX	948	28.2146	13.2738	1.08786	0.00065	0.0100541
ENSSSCT00000014039	ENSSSCG00000012844	SLC25A22	2709	2.94163	5.56869	-0.920723	0.00455	0.0450711
ENSSSCT00000014215	ENSSSCG00000013004	TM7SF2	1640	104.76	48.6462	1.10668	0.0001	0.00215689
ENSSSCT00000027221	ENSSSCG00000013008	CDCA5	4650	0.391233	0.933003	-1.25386	0.0045	0.0447463
ENSSSCT00000014261	ENSSSCG00000013048	C11orf84	1762	11.0652	3.61484	1.61402	5e-05	0.00117566
ENSSSCT00000014290	ENSSSCG00000013073	FADS3	3004	37.2418	5.79444	2.68418	5e-05	0.00117566
ENSSSCT00000014297	ENSSSCG00000013079	DAGLA	5799	0.924818	0.363928	1.34552	0.00145	0.0190349
ENSSSCT00000014303	ENSSSCG00000013085	TMEM138	2534	5.30279	9.64948	-0.863698	0.0034	0.0362213
ENSSSCT00000014304	ENSSSCG00000013086	CYB561A3	777	40.5229	130.214	-1.68407	5e-05	0.00117566
ENSSSCT00000014312	ENSSSCG00000013092	PGA	1376	0	2.63937	#NAME?	5e-05	0.00117566
ENSSSCT00000014315	ENSSSCG00000013095	-	444	542.96	316.701	0.777725	0.00195	0.0238001
ENSSSCT00000014316	ENSSSCG00000013096	PPAG3	1170	2004.64	1026.63	0.965434	0.00285	0.031795
ENSSSCT00000014321	ENSSSCG00000013101	-	897	8.13996	1.91391	2.0885	5e-05	0.00117566
ENSSSCT00000014336	ENSSSCG00000013116	TCN1	349	5.19787	20.7077	-1.99418	0.00325	0.0350448
ENSSSCT00000014344	ENSSSCG00000013124	PATL1	4063	6.96645	3.69195	0.916041	0.0028	0.0313848
ENSSSCT00000014373	ENSSSCG00000013153	-	885	13.0381	0.215553	5.91854	0.00335	0.0358402
ENSSSCT00000014473	ENSSSCG00000013252	F2	1996	1.76903	7.96809	-2.17128	5e-05	0.00117566
ENSSSCT00000014484	ENSSSCG00000013260	MDK	812	141.638	259.407	-0.873014	0.0007	0.0106457
ENSSSCT00000014494	ENSSSCG00000013270	CRY2	1864	39.0485	13.0451	1.58176	5e-05	0.00117566
ENSSSCT00000014565	ENSSSCG00000013337	-	1021	3.80553	9.58674	-1.33294	0.00115	0.0158586
ENSSSCT00000014591	ENSSSCG00000013360	TMEM86A	2174	316.395	142.194	1.15387	0.0001	0.00215689
ENSSSCT00000014618	ENSSSCG00000013384	-	883	8.49991	21.1574	-1.31565	5e-05	0.00117566
ENSSSCT00000014630	ENSSSCG00000013393	SPON1	5350	18.4148	51.4609	-1.48261	5e-05	0.00117566
ENSSSCT00000014648	ENSSSCG00000013408	ADM	1519	82.2782	39.9056	1.04392	0.0005	0.0080943
ENSSSCT00000014662	ENSSSCG00000013418	DF	894	193.239	111.357	0.79519	0.0019	0.0233383
ENSSSCT00000014671	ENSSSCG00000013427	CIRBP	1359	47.2712	82.7154	-0.807196	0.0029	0.032219
ENSSSCT00000014718	ENSSSCG00000013473	GNA15	2189	29.4271	15.2878	0.94476	0.0006	0.00941257
ENSSSCT00000014756	ENSSSCG00000013509	CHAF1A	3460	2.08759	4.5013	-1.1085	0.0009	0.0130543
ENSSSCT00000014800	ENSSSCG00000013551	-	3718	4.8196	14.3624	-1.57531	5e-05	0.00117566
ENSSSCT00000014820	ENSSSCG00000013568	-	3459	37.0084	19.3374	0.936454	0.0002	0.00386585
ENSSSCT00000014831	ENSSSCG00000013579	CD209	1042	17.8799	2.4563	2.86377	5e-05	0.00117566
ENSSSCT00000014867	ENSSSCG00000013612	ACP5	1113	309.068	13130.1	-5.40881	5e-05	0.00117566
ENSSSCT00000014869	ENSSSCG00000013614	CNN1	1811	10.9414	5.93107	0.88343	0.0045	0.0447463
ENSSSCT00000014931	ENSSSCG00000013667	COL5A3	5328	5.68946	2.59496	1.13258	0.0002	0.00386585
ENSSSCT00000015006	ENSSSCG00000013732	-	3474	0.688755	0.0892734	2.94769	0.0005	0.0080943
ENSSSCT00000015047	ENSSSCG00000013772	ASF1B	1802	0.449709	1.4591	-1.69801	0.00355	0.0374089
ENSSSCT00000015061	ENSSSCG00000013784	DNAJB1	1305	284.13	38.7191	2.87543	5e-05	0.00117566
ENSSSCT00000015195	ENSSSCG00000013909	CRLF1	1155	1.70727	0.281512	2.60042	0.00135	0.0179947
ENSSSCT00000015218	ENSSSCG00000013932	LPAR2	4470	1.06361	2.88229	-1.43825	0.0001	0.00215689
ENSSSCT00000015220	ENSSSCG00000013934	CILP2	4060	0.542385	2.38465	-2.13639	5e-05	0.00117566
ENSSSCT00000015305	ENSSSCG00000014012	GFPT2	2223	2.70946	5.27778	-0.961926	0.00435	0.0436098
ENSSSCT00000015354	ENSSSCG00000014055	CDHR2	4069	58.2564	12.2372	2.25115	5e-05	0.00117566
ENSSSCT00000015370	ENSSSCG00000014070	ANKRA2	1822	4.94222	10.1466	-1.03777	0.0024	0.0278823
ENSSSCT00000015425	ENSSSCG00000014121	-	5344	2.87191	7.56167	-1.39669	0.00035	0.00605777
ENSSSCT00000015441	ENSSSCG00000014137	HAPLN1	3591	61.4753	178.939	-1.54139	5e-05	0.00117566
ENSSSCT00000015442	ENSSSCG00000014138	-	635	2.58223	8.6037	-1.73634	0.0013	0.0174669
ENSSSCT00000015476	ENSSSCG00000014167	GRX1	565	68.5077	146.23	-1.0939	0.00035	0.00605777
ENSSSCT00000015478	ENSSSCG00000014169	PCSK1	5098	3.95202	0.926622	2.09254	5e-05	0.00117566
ENSSSCT00000015484	ENSSSCG00000014172	ERAP2	2179	4.38876	1.98359	1.1457	0.0013	0.0174669
ENSSSCT00000015494	ENSSSCG00000014182	SLCO4C1	3904	151.5	57.0363	1.40937	5e-05	0.00117566
ENSSSCT00000015509	ENSSSCG00000014194	-	1575	129.861	229.988	-0.824587	0.00225	0.0265219
ENSSSCT00000015537	ENSSSCG00000014219	CDO1	1732	3.78893	20.9653	-2.46814	5e-05	0.00117566
ENSSSCT00000015577	ENSSSCG00000014256	FBN2	7534	30.6297	58.687	-0.93811	0.00135	0.0179947
ENSSSCT00000015578	ENSSSCG00000014257	SLC27A6	2658	19.3629	8.17367	1.24424	0.00015	0.00303933
ENSSSCT00000015600	ENSSSCG00000014277	IRF1	2106	19.7023	8.64496	1.18843	5e-05	0.00117566
ENSSSCT00000015615	ENSSSCG00000014292	HSPA4	4822	103.779	52.8599	0.973262	0.00045	0.00744486
ENSSSCT00000015652	ENSSSCG00000014326	KIF20A	3252	2.09143	5.17915	-1.30822	0.0001	0.00215689
ENSSSCT00000015677	ENSSSCG00000014349	TMEM173	1601	6.21756	2.28562	1.44377	0.0017	0.0215009
ENSSSCT00000015692	ENSSSCG00000014362	HBEGF	1494	7.32123	2.16443	1.7581	5e-05	0.00117566
ENSSSCT00000015795	ENSSSCG00000014448	-	1952	0.812301	2.14537	-1.40114	0.004	0.0410089
ENSSSCT00000015915	ENSSSCG00000014565	-	1548	14.4277	6.71939	1.10244	0.00195	0.0238001
ENSSSCT00000015920	ENSSSCG00000014570	NRIP3	3690	0.0811812	0.603474	-2.89407	0.00025	0.00462598
ENSSSCT00000015968	ENSSSCG00000014618	-	6880	12.6065	1.76905	2.83312	5e-05	0.00117566
ENSSSCT00000015982	ENSSSCG00000014631	CCKBR	872	2.7413	14.2994	-2.38303	5e-05	0.00117566
ENSSSCT00000016163	ENSSSCG00000014812	FOLR2	1226	62.3162	35.6492	0.805736	0.0024	0.0278823
ENSSSCT00000016175	ENSSSCG00000014823	P2Y6R	1553	17.6414	6.41241	1.46003	0.00025	0.00462598
ENSSSCT00000016179	ENSSSCG00000014827	PLEKHB1	1818	3.82335	0.340619	3.4886	5e-05	0.00117566
ENSSSCT00000016253	ENSSSCG00000014898	DDIAS	3089	0.365125	1.04768	-1.52074	0.0015	0.019548
ENSSSCT00000016265	ENSSSCG00000014909	SYTL2	4630	12.3899	42.3577	-1.77346	5e-05	0.00117566
ENSSSCT00000016290	ENSSSCG00000014933	NAALAD2	2221	3.02944	11.5956	-1.93645	5e-05	0.00117566
ENSSSCT00000016291	ENSSSCG00000014934	CHORDC1	1622	44.4223	17.2355	1.3659	5e-05	0.00117566
ENSSSCT00000016342	ENSSSCG00000014980	C11orf70	1215	1.91229	7.98072	-2.06122	5e-05	0.00117566
ENSSSCT00000016344	ENSSSCG00000014982	MMP7	1246	9.06492	19.8128	-1.12807	0.00295	0.032635
ENSSSCT00000016349	ENSSSCG00000014986	MMP3	1778	21.5072	3.48234	2.62669	5e-05	0.00117566
ENSSSCT00000016361	ENSSSCG00000014997	-	2945	17.2652	9.79526	0.817714	0.0035	0.0369884
ENSSSCT00000016386	ENSSSCG00000015022	LAYN	1773	8.96736	2.60737	1.78209	5e-05	0.00117566
ENSSSCT00000016389	ENSSSCG00000015025	CRYAB	2063	212.942	34.2683	2.63552	5e-05	0.00117566
ENSSSCT00000016466	ENSSSCG00000015100	UPK2	909	7.98555	3.00214	1.4114	0.002	0.0242415
ENSSSCT00000016472	ENSSSCG00000015106	HYOU1	4724	87.6295	46.2566	0.921756	0.0012	0.0163911
ENSSSCT00000016474	ENSSSCG00000015108	HMBS	1083	96.6339	46.9957	1.04	5e-05	0.00117566
ENSSSCT00000016492	ENSSSCG00000015126	TRIM29	3212	8.73915	3.54141	1.30317	5e-05	0.00117566
ENSSSCT00000016502	ENSSSCG00000015136	UBASH3B	7027	22.729	37.4249	-0.719465	0.0049	0.0476941
ENSSSCT00000016506	ENSSSCG00000015140	-	1940	378.665	173.481	1.12615	0.0001	0.00215689
ENSSSCT00000016541	ENSSSCG00000015175	VWA5A	4935	6.40447	11.1598	-0.801158	0.003	0.032989
ENSSSCT00000016548	ENSSSCG00000015182	-	933	4.54135	1.66741	1.44551	0.00305	0.0334066
ENSSSCT00000016569	ENSSSCG00000015203	ROBO4	3981	2.2083	0.966062	1.19275	0.00165	0.0210003
ENSSSCT00000016619	ENSSSCG00000015250	ADAMTS15	5489	3.02269	5.49408	-0.862045	0.00475	0.0465375
ENSSSCT00000016668	ENSSSCG00000015297	ADAM22	3217	1.77455	0.623977	1.50789	0.0006	0.00941257
ENSSSCT00000016670	ENSSSCG00000015299	STEAP4	2305	46.3981	122.358	-1.39898	5e-05	0.00117566
ENSSSCT00000016705	ENSSSCG00000015332	PON1	735	11.6339	3.50477	1.73094	0.0001	0.00215689
ENSSSCT00000016708	ENSSSCG00000015335	-	2300	6.60379	3.28534	1.00725	0.00225	0.0265219
ENSSSCT00000016713	ENSSSCG00000015340	ASNS	2821	12.928	7.1104	0.862493	0.00255	0.0291833
ENSSSCT00000016764	ENSSSCG00000015389	-	3133	108.278	296.342	-1.45252	5e-05	0.00117566
ENSSSCT00000034567	ENSSSCG00000015390	PGP1A	3880	49.2026	112.676	-1.19537	5e-05	0.00117566
ENSSSCT00000016771	ENSSSCG00000015396	SEMA3D	3871	5.09555	1.96577	1.37414	0.0002	0.00386585
ENSSSCT00000016826	ENSSSCG00000015445	NRCAM	2701	0.286891	1.11935	-1.96409	0.0007	0.0106457
ENSSSCT00000016843	ENSSSCG00000015461	CNTNAP2	591	2.95919	8.8942	-1.58766	0.00185	0.022874
ENSSSCT00000016859	ENSSSCG00000015476	CHI3L1	1814	198.583	92.1255	1.10807	0.00075	0.0112511
ENSSSCT00000016873	ENSSSCG00000015489	SLC9C2	3375	2.26555	0.938629	1.27123	0.00155	0.0200827
ENSSSCT00000016881	ENSSSCG00000015496	CENPL	1063	0.733955	2.40611	-1.71294	0.00265	0.0300419
ENSSSCT00000016891	ENSSSCG00000015504	CACYBP	2089	74.267	30.3002	1.29339	5e-05	0.00117566
ENSSSCT00000016909	ENSSSCG00000015522	ANGPTL1	1857	2.54902	7.40558	-1.53867	0.00115	0.0158586
ENSSSCT00000016924	ENSSSCG00000015535	QSOX1	2269	28.6959	84.0217	-1.54992	5e-05	0.00117566
ENSSSCT00000016935	ENSSSCG00000015545	GLUL	1951	682.336	1258.64	-0.883313	0.0049	0.0476941
ENSSSCT00000016946	ENSSSCG00000015556	-	5089	7.82497	21	-1.42423	5e-05	0.00117566
ENSSSCT00000016974	ENSSSCG00000015581	CENPF	7887	2.71822	6.29971	-1.21262	5e-05	0.00117566
ENSSSCT00000016975	ENSSSCG00000015582	PTPN14	3418	3.70418	1.89023	0.970588	0.0042	0.0424599
ENSSSCT00000016987	ENSSSCG00000015594	BATF3	949	2.64065	6.26919	-1.24738	0.0043	0.0432107
ENSSSCT00000016988	ENSSSCG00000015595	ATF3	1985	134.638	54.6776	1.30006	5e-05	0.00117566
ENSSSCT00000017010	ENSSSCG00000015616	HSD11B1	2012	72.3868	169.244	-1.22531	5e-05	0.00117566
ENSSSCT00000017015	ENSSSCG00000015621	-	2554	2.31508	0.950778	1.28388	0.00165	0.0210003
ENSSSCT00000017062	ENSSSCG00000015664	CD55	1046	29.3388	10.5882	1.47036	0.0007	0.0106457
ENSSSCT00000017138	ENSSSCG00000015738	-	793	7.44628	17.1378	-1.20259	0.00045	0.00744486
ENSSSCT00000017139	ENSSSCG00000015739	-	540	2.18658	7.95977	-1.86405	0.00205	0.0247434
ENSSSCT00000017146	ENSSSCG00000015746	DLGAP2	2940	1.57263	0.591432	1.41089	0.00175	0.0219746
ENSSSCT00000017176	ENSSSCG00000015775	DCTD	2194	5.91305	10.6019	-0.842348	0.00375	0.0390166
ENSSSCT00000017181	ENSSSCG00000015780	STOX2	8414	2.5584	5.08285	-0.990394	0.00075	0.0112511
ENSSSCT00000022266	ENSSSCG00000015796	PDLIM3	1798	5.532	0.921822	2.58524	5e-05	0.00117566
ENSSSCT00000017210	ENSSSCG00000015803	CYP4V2	1485	13.6133	5.82231	1.22536	0.0002	0.00386585
ENSSSCT00000017222	ENSSSCG00000015814	TACC1	1842	24.5696	12.685	0.953746	0.00105	0.0147522
ENSSSCT00000017250	ENSSSCG00000015842	PPP2CB	1475	43.9706	24.6828	0.833029	0.0019	0.0233383
ENSSSCT00000017254	ENSSSCG00000015846	RBPMS	1164	26.4559	14.1553	0.902249	0.00345	0.0366088
ENSSSCT00000017263	ENSSSCG00000015854	OCA2	2151	4.62223	1.5958	1.53431	0.00065	0.0100541
ENSSSCT00000017282	ENSSSCG00000015871	NR4A2	3829	1.43958	0.63863	1.1726	0.0052	0.0498555
ENSSSCT00000017306	ENSSSCG00000015894	DPP4	3501	19.7502	53.8268	-1.44646	5e-05	0.00117566
ENSSSCT00000017325	ENSSSCG00000015911	SCN3A	6017	0.989597	0.198097	2.32064	0.0002	0.00386585
ENSSSCT00000017342	ENSSSCG00000015926	ABCB11	3966	39.6981	22.5508	0.815891	0.0017	0.0215009
ENSSSCT00000017371	ENSSSCG00000015954	DLX2	2405	3.90012	1.41869	1.45896	0.00035	0.00605777
ENSSSCT00000017441	ENSSSCG00000016018	FRZB	3006	24.7246	13.5969	0.862665	0.00475	0.0465375
ENSSSCT00000017501	ENSSSCG00000016074	ANKRD44	3059	13.5037	5.66671	1.25278	5e-05	0.00117566
ENSSSCT00000017514	ENSSSCG00000016086	-	1326	7.40098	2.59063	1.51441	0.0002	0.00386585
ENSSSCT00000017567	ENSSSCG00000016134	FASTKD2	2361	3.32787	7.58896	-1.1893	0.0005	0.0080943
ENSSSCT00000017659	ENSSSCG00000016218	PTPRN	3723	0.16971	0.597978	-1.81702	0.0021	0.0251847
ENSSSCT00000017665	ENSSSCG00000016223	ACSL3	2440	31.5791	56.9094	-0.849695	0.0009	0.0130543
ENSSSCT00000017703	ENSSSCG00000016258	DNER	1247	4.87057	19.0699	-1.96914	5e-05	0.00117566
ENSSSCT00000017705	ENSSSCG00000016260	SLC16A14	1047	59.8308	22.4139	1.41649	5e-05	0.00117566
ENSSSCT00000017718	ENSSSCG00000016270	C2orf72	3616	0.277259	1.56968	-2.50116	5e-05	0.00117566
ENSSSCT00000017727	ENSSSCG00000016279	PDE6D	1054	11.0877	20.3572	-0.876579	0.0049	0.0476941
ENSSSCT00000017858	ENSSSCG00000016401	KIF1A	4893	0.471134	1.30538	-1.47026	0.0004	0.00674502
ENSSSCT00000017892	ENSSSCG00000016431	GALNTL5	3131	2.65357	9.18241	-1.79094	5e-05	0.00117566
ENSSSCT00000017934	ENSSSCG00000016470	TRPV5	1359	118.06	62.6901	0.913205	0.0007	0.0106457
ENSSSCT00000017971	ENSSSCG00000016506	KLRG2	2460	0.626671	0.160982	1.96081	0.0033	0.0354606
ENSSSCT00000017984	ENSSSCG00000016516	ATP6V0A4	2907	20.9797	39.5238	-0.913726	0.0009	0.0130543
ENSSSCT00000017990	ENSSSCG00000016522	PTN	1480	70.4367	128.269	-0.864774	0.00185	0.022874
ENSSSCT00000017995	ENSSSCG00000016527	SLC13A4	2849	158.651	69.3262	1.19438	5e-05	0.00117566
ENSSSCT00000017998	ENSSSCG00000016530	TMEM140	2040	39.3612	16.6712	1.23941	5e-05	0.00117566
ENSSSCT00000018061	ENSSSCG00000016589	LRRC4	1797	1.69406	0.593848	1.51232	0.0024	0.0278823
ENSSSCT00000018063	ENSSSCG00000016591	PAX4	1011	18.9948	8.06785	1.23535	0.00035	0.00605777
ENSSSCT00000018072	ENSSSCG00000016599	GPR37	2381	2.90263	19.4692	-2.74576	5e-05	0.00117566
ENSSSCT00000018074	ENSSSCG00000016601	SPAM-1	1939	5.9512	37.8366	-2.66853	0.00085	0.0124659
ENSSSCT00000018075	ENSSSCG00000016602	HYAL4	1446	4.96435	13.8566	-1.48089	5e-05	0.00117566
ENSSSCT00000018101	ENSSSCG00000016626	CFTR	4446	13.5496	6.02545	1.16911	5e-05	0.00117566
ENSSSCT00000018124	ENSSSCG00000016646	IFRD1	1772	90.1773	37.7583	1.25597	5e-05	0.00117566
ENSSSCT00000018128	ENSSSCG00000016650	IMMP2L	438	30.3017	13.2678	1.19147	0.00385	0.0398103
ENSSSCT00000034056	ENSSSCG00000016657	AOAH	2388	176.621	63.2418	1.48171	5e-05	0.00117566
ENSSSCT00000018136	ENSSSCG00000016658	ANLN	4631	12.9608	26.4527	-1.02926	5e-05	0.00117566
ENSSSCT00000018141	ENSSSCG00000016662	TBX20	1350	3.94057	8.65654	-1.13539	0.00325	0.0350448
ENSSSCT00000018165	ENSSSCG00000016684	SCRN1	5221	8.95973	3.4147	1.39169	5e-05	0.00117566
ENSSSCT00000018190	ENSSSCG00000016709	SNX10	984	9.00462	3.61064	1.31841	0.00325	0.0350448
ENSSSCT00000018210	ENSSSCG00000016729	IGFBP3	808	409.934	186.524	1.13603	0.00015	0.00303933
ENSSSCT00000018234	ENSSSCG00000016752	MYL7	715	17.0539	8.10572	1.07309	0.0022	0.026112
ENSSSCT00000018267	ENSSSCG00000016780	CTNND2	1760	0.192478	1.2343	-2.68093	0.0006	0.00941257
ENSSSCT00000018271	ENSSSCG00000016784	ANKH	1777	19.9487	11.467	0.798799	0.0045	0.0447463
ENSSSCT00000018280	ENSSSCG00000016792	FAM134B	5331	5.90144	12.5953	-1.09374	0.0001	0.00215689
ENSSSCT00000018325	ENSSSCG00000016830	PRLR	1934	8.28443	16.3292	-0.978977	0.0035	0.0369884
ENSSSCT00000018361	ENSSSCG00000016859	C7	3720	6.39781	14.2518	-1.15549	0.00035	0.00605777
ENSSSCT00000018405	ENSSSCG00000016900	-	552	4.89016	0.859522	2.50828	0.00165	0.0210003
ENSSSCT00000034013	ENSSSCG00000016916	IL6ST	2993	47.4107	137.619	-1.53739	5e-05	0.00117566
ENSSSCT00000018432	ENSSSCG00000016925	PLK2	2847	20.5202	10.0768	1.02601	0.00015	0.00303933
ENSSSCT00000018480	ENSSSCG00000016971	MCCC2	1551	4.61185	10.9595	-1.24877	0.00105	0.0147522
ENSSSCT00000018501	ENSSSCG00000016991	DUSP1	2055	201.065	83.9002	1.26091	5e-05	0.00117566
ENSSSCT00000018543	ENSSSCG00000017031	ATP10B	951	50.4031	26.2503	0.941178	0.0006	0.00941257
ENSSSCT00000018544	ENSSSCG00000017032	PTTG1	726	3.93083	9.86429	-1.32738	0.0026	0.0296042
ENSSSCT00000018583	ENSSSCG00000017068	FAXDC2	1181	294.453	91.9505	1.67911	5e-05	0.00117566
ENSSSCT00000018586	ENSSSCG00000017070	HAND1	1271	28.7325	10.2188	1.49146	5e-05	0.00117566
ENSSSCT00000018613	ENSSSCG00000017095	SEMA5A	3334	8.16814	2.30327	1.82632	5e-05	0.00117566
ENSSSCT00000018621	ENSSSCG00000017103	SRD5A1	3616	367.911	105.854	1.79728	5e-05	0.00117566
ENSSSCT00000018627	ENSSSCG00000017109	ADAMTS16	3708	0.673541	1.92242	-1.51308	0.001	0.0142007
ENSSSCT00000018630	ENSSSCG00000017112	IRX4	1548	3.45622	1.23188	1.48833	0.00095	0.0136226
ENSSSCT00000018642	ENSSSCG00000017124	-	1690	14.3088	6.68663	1.09756	0.00065	0.0100541
ENSSSCT00000018664	ENSSSCG00000017144	NPTX1	1461	1.65599	14.7528	-3.15522	5e-05	0.00117566
ENSSSCT00000018666	ENSSSCG00000017146	-	9807	3.38674	1.8681	0.858328	0.00335	0.0358402
ENSSSCT00000018688	ENSSSCG00000017164	TIMP-2	1092	42.084	260.449	-2.62965	5e-05	0.00117566
ENSSSCT00000018703	ENSSSCG00000017178	SPHK1	1956	36.7658	17.9071	1.03783	0.00015	0.00303933
ENSSSCT00000018706	ENSSSCG00000017181	CYGB	2212	1.45252	3.73807	-1.36373	0.0004	0.00674502
ENSSSCT00000018759	ENSSSCG00000017232	SLC9A3R1	2034	53.9915	31.317	0.785784	0.0018	0.0224417
ENSSSCT00000018791	ENSSSCG00000017262	SLC16A6	3937	0.120966	3.11034	-4.6844	0.0005	0.0080943
ENSSSCT00000018842	ENSSSCG00000017306	CD61	5812	1.4779	4.8883	-1.72579	5e-05	0.00117566
ENSSSCT00000018874	ENSSSCG00000017338	PLCD3	3051	7.44949	3.97304	0.906897	0.00265	0.0300419
ENSSSCT00000018955	ENSSSCG00000017413	HSPB9	483	3.14951	10.2089	-1.69664	0.00235	0.0274597
ENSSSCT00000018991	ENSSSCG00000017445	KRT13	1631	1.16302	0.131535	3.14436	0.00285	0.031795
ENSSSCT00000018994	ENSSSCG00000017448	KRT19	1404	237.702	469.863	-0.983085	0.0012	0.0163911
ENSSSCT00000019020	ENSSSCG00000017471	CDC6	2404	0.704182	1.81449	-1.36554	0.0032	0.0346447
ENSSSCT00000019023	ENSSSCG00000017473	TOP2A	5715	5.86753	14.419	-1.29714	5e-05	0.00117566
ENSSSCT00000019052	ENSSSCG00000017499	STARD3	2999	7.07621	12.6364	-0.83654	0.0025	0.0287375
ENSSSCT00000019107	ENSSSCG00000017553	KAT7	3573	15.2082	8.68235	0.808689	0.0031	0.0338027
ENSSSCT00000019148	ENSSSCG00000017589	DLX3	2585	5.95367	2.85231	1.06165	0.00185	0.022874
ENSSSCT00000019153	ENSSSCG00000017592	MBTD1	5055	17.8303	29.5012	-0.726441	0.00465	0.0458028
ENSSSCT00000019154	ENSSSCG00000017593	UTP18	2529	17.6687	29.9756	-0.76259	0.00465	0.0458028
ENSSSCT00000019166	ENSSSCG00000017605	MMD	1713	24.538	12.1749	1.01111	0.0003	0.00535568
ENSSSCT00000019177	ENSSSCG00000017615	DGKE	1955	18.7914	6.58816	1.51213	5e-05	0.00117566
ENSSSCT00000019210	ENSSSCG00000017646	-	1616	1.9421	4.10781	-1.08075	0.00405	0.0413847
ENSSSCT00000034984	ENSSSCG00000017702	CCL23	770	13.611	4.4395	1.6163	0.0002	0.00386585
ENSSSCT00000019317	ENSSSCG00000017748	NF1	12187	5.41219	12.5674	-1.2154	0.00175	0.0219746
ENSSSCT00000019323	ENSSSCG00000017754	-	1634	6.11559	2.35051	1.37952	0.00075	0.0112511
ENSSSCT00000019329	ENSSSCG00000017758	SPAG5	3791	0.807553	2.03139	-1.33084	0.0009	0.0130543
ENSSSCT00000019355	ENSSSCG00000017783	-	2808	59.9122	16.7605	1.83779	5e-05	0.00117566
ENSSSCT00000019393	ENSSSCG00000017818	SERPINF1	1311	82.4991	158.346	-0.940631	0.00105	0.0147522
ENSSSCT00000019456	ENSSSCG00000017879	SPNS2	1844	10.8836	6.04418	0.848533	0.00465	0.0458028
ENSSSCT00000019460	ENSSSCG00000017883	GGT6	1491	86.3552	43.9612	0.974053	0.0015	0.019548
ENSSSCT00000019498	ENSSSCG00000017916	TM4SF5	766	6.53267	176.023	-4.75195	5e-05	0.00117566
ENSSSCT00000019509	ENSSSCG00000017926	-	2097	1.64345	4.33977	-1.40089	0.0002	0.00386585
ENSSSCT00000019527	ENSSSCG00000017943	ACAP1	2436	11.1865	5.98408	0.902557	0.0039	0.040183
ENSSSCT00000019573	ENSSSCG00000017987	MYH10	7213	1.99413	3.81451	-0.93574	0.00115	0.0158586
ENSSSCT00000019580	ENSSSCG00000017992	MFSD6L	1773	2.36123	5.08665	-1.10718	0.00365	0.0382576
ENSSSCT00000019636	ENSSSCG00000018041	ALDH3A2	1502	61.7509	113.26	-0.875101	0.0011	0.0153158
ENSSSCT00000019637	ENSSSCG00000018042	SLC47A2	2033	1.92822	70.8118	-5.19865	5e-05	0.00117566
ENSSSCT00000019646	ENSSSCG00000018051	COPS3	3256	24.6806	13.1292	0.910595	0.0013	0.0174669
ENSSSCT00000028783	ENSSSCG00000020657	BCAM	3045	24.8335	11.7042	1.08527	0.00085	0.0124659
ENSSSCT00000025064	ENSSSCG00000020659	-	373	224.581	983.734	-2.13103	5e-05	0.00117566
ENSSSCT00000032425	ENSSSCG00000020675	ATF7IP2	2087	4.65136	12.4431	-1.41962	5e-05	0.00117566
ENSSSCT00000023919	ENSSSCG00000020678	BANP	763	3.94264	1.22395	1.68762	0.00345	0.0366088
ENSSSCT00000027272	ENSSSCG00000020706	-	1750	138.781	51.5879	1.4277	5e-05	0.00117566
ENSSSCT00000030826	ENSSSCG00000020763	-	1364	20.8266	36.7468	-0.819194	0.0031	0.0338027
ENSSSCT00000026541	ENSSSCG00000020781	-	5509	14.0426	24.7327	-0.816611	0.00135	0.0179947
ENSSSCT00000024202	ENSSSCG00000020784	TNFSF15	1314	9.22653	3.47639	1.4082	0.0004	0.00674502
ENSSSCT00000025488	ENSSSCG00000020823	BSCL2	2044	20.4529	10.4843	0.96407	0.00105	0.0147522
ENSSSCT00000023668	ENSSSCG00000020858	-	4350	6.42754	3.38378	0.92563	0.00225	0.0265219
ENSSSCT00000027390	ENSSSCG00000020871	ARSD	2053	10.1278	5.41812	0.902454	0.00455	0.0450711
ENSSSCT00000026023	ENSSSCG00000020898	ELP2	3825	4.96091	12.3293	-1.31341	5e-05	0.00117566
ENSSSCT00000027703	ENSSSCG00000020927	SLC2A2	1801	13.5412	24.5689	-0.859477	0.00305	0.0334066
ENSSSCT00000028757	ENSSSCG00000020931	-	4002	4.1284	7.33408	-0.829035	0.00455	0.0450711
ENSSSCT00000025832	ENSSSCG00000020978	-	1395	18.609	9.69163	0.941187	0.00145	0.0190349
ENSSSCT00000026786	ENSSSCG00000021041	PM20D1	1632	1.17203	3.73506	-1.67212	0.00015	0.00303933
ENSSSCT00000028701	ENSSSCG00000021059	ADORA1	5267	38.2961	16.1182	1.2485	5e-05	0.00117566
ENSSSCT00000031402	ENSSSCG00000021067	BLVRB	624	30.0561	13.3146	1.17465	0.0008	0.0118687
ENSSSCT00000023894	ENSSSCG00000021131	-	2020	6.66063	0.971882	2.7768	5e-05	0.00117566
ENSSSCT00000025596	ENSSSCG00000021161	CKS2	2368	52.0513	23.5565	1.14381	5e-05	0.00117566
ENSSSCT00000029497	ENSSSCG00000021181	DHCR7	1590	89.9752	48.0729	0.904304	0.00115	0.0158586
ENSSSCT00000031926	ENSSSCG00000021205	MST4	1613	42.655	22.931	0.895419	0.004	0.0410089
ENSSSCT00000030066	ENSSSCG00000021255	ADA	1412	5.5051	19.758	-1.8436	5e-05	0.00117566
ENSSSCT00000029357	ENSSSCG00000021271	CFAP44	1397	2.5899	0.820982	1.65747	0.00165	0.0210003
ENSSSCT00000022655	ENSSSCG00000021335	-	735	4.89096	1.72927	1.49995	0.0026	0.0296042
ENSSSCT00000027340	ENSSSCG00000021406	-	1799	126.936	43.5133	1.54458	5e-05	0.00117566
ENSSSCT00000031710	ENSSSCG00000021446	-	1337	0.178598	1.13125	-2.66313	0.00375	0.0390166
ENSSSCT00000023593	ENSSSCG00000021462	-	2777	1.01079	0.175467	2.52621	0.0001	0.00215689
ENSSSCT00000023103	ENSSSCG00000021483	NPBWR1	993	2.63068	0.268585	3.29199	0.00315	0.0342044
ENSSSCT00000032493	ENSSSCG00000021551	-	915	0.470136	4.12349	-3.13272	0.00055	0.00875428
ENSSSCT00000031064	ENSSSCG00000021556	BBOX1	1012	2.73684	7.57596	-1.46892	0.00075	0.0112511
ENSSSCT00000026919	ENSSSCG00000021557	-	912	9.99751	28.2734	-1.49981	5e-05	0.00117566
ENSSSCT00000032217	ENSSSCG00000021569	MMP25	5468	0.921365	0.388983	1.24406	0.0027	0.0304929
ENSSSCT00000027719	ENSSSCG00000021573	KCNJ5	5715	0.256738	2.39135	-3.21946	5e-05	0.00117566
ENSSSCT00000025394	ENSSSCG00000021585	OXTR	1862	19.7897	6.16036	1.68366	5e-05	0.00117566
ENSSSCT00000022312	ENSSSCG00000021597	PHLDA2	309	168.378	57.2408	1.55659	5e-05	0.00117566
ENSSSCT00000025975	ENSSSCG00000021601	ZNF711	5433	0.49598	1.17868	-1.24882	0.0012	0.0163911
ENSSSCT00000027308	ENSSSCG00000021620	-	2282	252.775	86.2641	1.55102	5e-05	0.00117566
ENSSSCT00000032414	ENSSSCG00000021638	NEU3	6093	1.56551	2.96162	-0.919749	0.00375	0.0390166
ENSSSCT00000029224	ENSSSCG00000021641	PDGFB	482	13.2135	4.58464	1.52713	0.0016	0.0205718
ENSSSCT00000027315	ENSSSCG00000021651	SCN2B	4632	0.256618	0.748092	-1.54359	0.00225	0.0265219
ENSSSCT00000030969	ENSSSCG00000021665	RDH10	282	31.5103	81.8267	-1.37675	0.00495	0.0480531
ENSSSCT00000023408	ENSSSCG00000021779	TIAF1	702	34.5394	9.52278	1.85879	5e-05	0.00117566
ENSSSCT00000023545	ENSSSCG00000021811	GDPD3	1274	6.73114	3.20622	1.06998	0.0049	0.0476941
ENSSSCT00000032534	ENSSSCG00000021815	IL15RA	1412	1.22735	0.173737	2.82057	0.00385	0.0398103
ENSSSCT00000030331	ENSSSCG00000021820	-	4534	5.53207	9.80725	-0.826028	0.0032	0.0346447
ENSSSCT00000023457	ENSSSCG00000021834	ERCC6L	3678	0.799038	2.16738	-1.43962	0.00045	0.00744486
ENSSSCT00000024625	ENSSSCG00000021844	-	514	3.48572	12.5811	-1.85173	0.00255	0.0291833
ENSSSCT00000025684	ENSSSCG00000021862	PTGER2	2900	19.0097	10.2131	0.896324	0.00295	0.032635
ENSSSCT00000025681	ENSSSCG00000021873	CRABP1	760	2.01337	12.5293	-2.63762	0.00015	0.00303933
ENSSSCT00000024353	ENSSSCG00000021934	OTUD5	1703	34.3099	17.982	0.932066	0.0013	0.0174669
ENSSSCT00000027411	ENSSSCG00000021944	RAC1	3011	1.08039	0.373328	1.53304	0.0021	0.0251847
ENSSSCT00000030863	ENSSSCG00000021965	ENV	1983	53.5816	169	-1.65721	5e-05	0.00117566
ENSSSCT00000024932	ENSSSCG00000022003	-	671	39.5567	15.3827	1.36262	0.0001	0.00215689
ENSSSCT00000030517	ENSSSCG00000022013	STAU2	566	40.7825	71.0654	-0.801196	0.0045	0.0447463
ENSSSCT00000023295	ENSSSCG00000022029	RAP1GAP	2040	0.130076	1.9504	-3.90634	0.0004	0.00674502
ENSSSCT00000027410	ENSSSCG00000022033	-	2989	9.46581	4.28443	1.14362	0.0002	0.00386585
ENSSSCT00000031830	ENSSSCG00000022092	-	3753	11.1423	49.8874	-2.16263	5e-05	0.00117566
ENSSSCT00000002752	ENSSSCG00000022251	-	1396	160.71	2142.55	-3.7368	5e-05	0.00117566
ENSSSCT00000031562	ENSSSCG00000022258	-	841	59.1597	129.946	-1.13523	0.0003	0.00535568
ENSSSCT00000025371	ENSSSCG00000022264	-	450	0	0.874078	#NAME?	0.0017	0.0215009
ENSSSCT00000028771	ENSSSCG00000022292	NPL	4285	26.2425	62.3152	-1.24768	5e-05	0.00117566
ENSSSCT00000026289	ENSSSCG00000022303	SLC25A16	2344	7.41746	17.0402	-1.19995	0.00035	0.00605777
ENSSSCT00000030753	ENSSSCG00000022307	RAB7B	3596	8.77692	24.8328	-1.50046	5e-05	0.00117566
ENSSSCT00000022251	ENSSSCG00000022314	CLIC4	625	282.152	131.939	1.0966	0.00025	0.00462598
ENSSSCT00000026150	ENSSSCG00000022338	-	5232	3.14041	5.6005	-0.834601	0.0042	0.0424599
ENSSSCT00000028352	ENSSSCG00000022348	-	1243	0.372274	1.37744	-1.88755	0.005	0.048416
ENSSSCT00000031223	ENSSSCG00000022370	TNFSF9	1409	3.45324	0.794245	2.12029	0.0001	0.00215689
ENSSSCT00000024695	ENSSSCG00000022373	JMJD6	1375	47.2606	12.6182	1.90513	5e-05	0.00117566
ENSSSCT00000024802	ENSSSCG00000022446	SEL1L3	1499	8.73909	3.70097	1.23958	0.0014	0.018493
ENSSSCT00000025358	ENSSSCG00000022504	-	2802	1.88918	6.44803	-1.7711	5e-05	0.00117566
ENSSSCT00000022977	ENSSSCG00000022590	GPRC5C	1269	25.7519	13.9625	0.883121	0.0039	0.040183
ENSSSCT00000032511	ENSSSCG00000022592	FIBIN	651	5.96927	15.8906	-1.41255	0.0003	0.00535568
ENSSSCT00000028658	ENSSSCG00000022630	FLYWCH2	863	3.6193	9.33597	-1.36709	0.00075	0.0112511
ENSSSCT00000031227	ENSSSCG00000022738	-	1643	0.516935	1.53334	-1.56862	0.00485	0.0473217
ENSSSCT00000026253	ENSSSCG00000022845	PJA2	3533	67.0211	122.25	-0.867146	0.00125	0.0169363
ENSSSCT00000032296	ENSSSCG00000022884	ESPN	4399	0.0891382	0.731342	-3.03643	5e-05	0.00117566
ENSSSCT00000024303	ENSSSCG00000022913	SLPI	597	2309.33	95327.8	-5.36735	5e-05	0.00117566
ENSSSCT00000024943	ENSSSCG00000022962	-	2257	16.0226	8.25484	0.9568	0.00325	0.0350448
ENSSSCT00000028116	ENSSSCG00000022970	CYP27A1	1370	34.6945	9.5993	1.8537	5e-05	0.00117566
ENSSSCT00000023325	ENSSSCG00000022980	TBX4	1656	1.4624	3.24006	-1.14768	0.0047	0.0461543
ENSSSCT00000026033	ENSSSCG00000023044	-	2514	127.954	52.778	1.27762	5e-05	0.00117566
ENSSSCT00000024179	ENSSSCG00000023065	-	511	15.315	33.8238	-1.1431	0.00185	0.022874
ENSSSCT00000031944	ENSSSCG00000023125	-	3516	0.220276	1.45616	-2.72479	5e-05	0.00117566
ENSSSCT00000026460	ENSSSCG00000023171	-	2917	6.7391	13.5199	-1.00446	0.00085	0.0124659
ENSSSCT00000025376	ENSSSCG00000023178	BATF2	2285	3.50256	0.864192	2.01899	5e-05	0.00117566
ENSSSCT00000032087	ENSSSCG00000023186	CA4	1152	699.076	1635.68	-1.22637	5e-05	0.00117566
ENSSSCT00000030231	ENSSSCG00000023220	-	3254	5.00864	2.21324	1.17826	0.0004	0.00674502
ENSSSCT00000026055	ENSSSCG00000023242	GRIN2A	848	0	0.602371	#NAME?	5e-05	0.00117566
ENSSSCT00000026412	ENSSSCG00000023264	IDH1	2130	164.95	396.301	-1.26457	5e-05	0.00117566
ENSSSCT00000022673	ENSSSCG00000023329	APC2	7066	1.04172	0.392439	1.40843	0.00095	0.0136226
ENSSSCT00000027480	ENSSSCG00000023361	MRPS36	3658	11.8588	20.0046	-0.754375	0.00505	0.0488298
ENSSSCT00000029312	ENSSSCG00000023386	-	2142	28.8492	1.97276	3.87024	5e-05	0.00117566
ENSSSCT00000031189	ENSSSCG00000023391	-	833	54.1616	98.6621	-0.865225	0.0015	0.019548
ENSSSCT00000025069	ENSSSCG00000023396	LIX1	2998	0.456983	1.50438	-1.71896	0.00095	0.0136226
ENSSSCT00000027564	ENSSSCG00000023414	-	1674	2.94402	0.95594	1.6228	0.0005	0.0080943
ENSSSCT00000026155	ENSSSCG00000023426	-	4177	5.35328	2.68046	0.997943	0.0008	0.0118687
ENSSSCT00000029284	ENSSSCG00000023457	-	3802	0.827679	0.0856867	3.27193	0.0003	0.00535568
ENSSSCT00000025228	ENSSSCG00000023479	NCKAP5	4617	3.07004	1.2096	1.34373	0.00015	0.00303933
ENSSSCT00000023437	ENSSSCG00000023489	CXCL9	735	20.1884	0.734029	4.78155	5e-05	0.00117566
ENSSSCT00000031715	ENSSSCG00000023497	CAMK4	3751	3.85107	8.03803	-1.06158	0.00015	0.00303933
ENSSSCT00000024298	ENSSSCG00000023504	-	872	23.3472	66.0159	-1.49957	5e-05	0.00117566
ENSSSCT00000031798	ENSSSCG00000023569	FBRSL1	3590	3.74821	1.32997	1.49481	5e-05	0.00117566
ENSSSCT00000031760	ENSSSCG00000023583	SNPH	5051	0.316335	0.980571	-1.63217	0.00035	0.00605777
ENSSSCT00000022370	ENSSSCG00000023584	-	1149	17.7372	45.6429	-1.36361	5e-05	0.00117566
ENSSSCT00000027088	ENSSSCG00000023595	AK3	5864	11.5851	25.7819	-1.15409	5e-05	0.00117566
ENSSSCT00000031974	ENSSSCG00000023684	MT1A	389	629.785	173.565	1.85938	0.0001	0.00215689
ENSSSCT00000026256	ENSSSCG00000023693	PROC	1697	0.178828	10.4018	-5.86212	5e-05	0.00117566
ENSSSCT00000029906	ENSSSCG00000023710	REEP1	3749	1.7303	0.829872	1.06006	0.005	0.048416
ENSSSCT00000025341	ENSSSCG00000023732	KLHDC7A	2391	3.35194	1.13627	1.5607	0.0001	0.00215689
ENSSSCT00000022401	ENSSSCG00000023749	ADM2	3171	2.12075	0.744387	1.51045	0.0003	0.00535568
ENSSSCT00000025386	ENSSSCG00000023760	CLEC14A	3035	26.4798	13.4025	0.982392	0.00025	0.00462598
ENSSSCT00000028910	ENSSSCG00000023780	SLC5A3	1587	19.8848	7.03637	1.49876	5e-05	0.00117566
ENSSSCT00000036334	ENSSSCG00000023796	IL18BP	1337	6.5594	1.46218	2.16545	5e-05	0.00117566
ENSSSCT00000010326	ENSSSCG00000023863	-	634	350.493	173.435	1.015	0.00325	0.0350448
ENSSSCT00000028109	ENSSSCG00000023909	THPO	1062	2.02438	0.502693	2.00973	0.0012	0.0163911
ENSSSCT00000025759	ENSSSCG00000023956	NEDD9	3959	4.82508	2.27831	1.08259	0.0007	0.0106457
ENSSSCT00000026083	ENSSSCG00000023987	-	1167	31.1837	272.144	-3.12551	5e-05	0.00117566
ENSSSCT00000025024	ENSSSCG00000024010	-	3094	6.88241	12.5382	-0.86535	0.0019	0.0233383
ENSSSCT00000011346	ENSSSCG00000024048	-	2986	11.5626	3.89646	1.56923	5e-05	0.00117566
ENSSSCT00000029395	ENSSSCG00000024079	-	871	1.8419	144.173	-6.29047	5e-05	0.00117566
ENSSSCT00000024161	ENSSSCG00000024160	-	1596	12.5208	50.0532	-1.99913	5e-05	0.00117566
ENSSSCT00000029278	ENSSSCG00000024247	SBK2	1017	8.32259	1.33026	2.64532	5e-05	0.00117566
ENSSSCT00000027338	ENSSSCG00000024295	SIAH2	5745	7.96355	3.40041	1.2277	5e-05	0.00117566
ENSSSCT00000027574	ENSSSCG00000024312	ID4	3964	25.0341	7.65241	1.70991	5e-05	0.00117566
ENSSSCT00000031666	ENSSSCG00000024429	SIDT1	5126	0.247185	1.55717	-2.65526	5e-05	0.00117566
ENSSSCT00000024059	ENSSSCG00000024430	HES4	1244	4.17529	1.12683	1.8896	0.0002	0.00386585
ENSSSCT00000026106	ENSSSCG00000024441	-	363	19.7107	6.79143	1.53719	0.0041	0.0417368
ENSSSCT00000024268	ENSSSCG00000024464	-	1011	11.5505	0.246354	5.55108	5e-05	0.00117566
ENSSSCT00000023639	ENSSSCG00000024476	CES3	2035	0.515394	1.73723	-1.75304	0.00045	0.00744486
ENSSSCT00000028573	ENSSSCG00000024494	ST6GALNAC3	2397	6.09607	2.29819	1.40738	0.00015	0.00303933
ENSSSCT00000031339	ENSSSCG00000024526	-	1972	10.6146	26.1026	-1.29814	5e-05	0.00117566
ENSSSCT00000027286	ENSSSCG00000024605	-	830	0	2.28694	#NAME?	5e-05	0.00117566
ENSSSCT00000028648	ENSSSCG00000024644	CIDEA	956	19.855	48.668	-1.29347	5e-05	0.00117566
ENSSSCT00000032083	ENSSSCG00000024666	FXYD3	817	50.7116	110.384	-1.12215	0.0002	0.00386585
ENSSSCT00000032404	ENSSSCG00000024669	-	531	12.9092	5.0017	1.36791	0.0037	0.038641
ENSSSCT00000032085	ENSSSCG00000024736	ACPT	2012	39.1896	119.125	-1.60394	5e-05	0.00117566
ENSSSCT00000023148	ENSSSCG00000024759	CX3CL1	1331	2.22532	0.728031	1.61194	0.00255	0.0291833
ENSSSCT00000022913	ENSSSCG00000024800	DSC2	4408	32.0846	60.0111	-0.903345	0.0009	0.0130543
ENSSSCT00000033901	ENSSSCG00000024813	MAP3K3	2470	13.5069	7.66876	0.816637	0.0049	0.0476941
ENSSSCT00000024643	ENSSSCG00000024867	ISG20	771	3.58343	0.30471	3.55583	0.0031	0.0338027
ENSSSCT00000001564	ENSSSCG00000024914	BF	2298	226.312	62.3303	1.86031	5e-05	0.00117566
ENSSSCT00000001265	ENSSSCG00000024918	-	411	1.66748	16.1151	-3.27267	0.0006	0.00941257
ENSSSCT00000032548	ENSSSCG00000024938	SH3BP5	1368	81.5496	43.8276	0.895839	0.0012	0.0163911
ENSSSCT00000028767	ENSSSCG00000025033	-	1298	12.1689	22.9685	-0.916453	0.0028	0.0313848
ENSSSCT00000031373	ENSSSCG00000025208	RNF39	1076	3.10001	0.849914	1.86688	0.00095	0.0136226
ENSSSCT00000024578	ENSSSCG00000025217	PYCR1	763	5.1475	12.3322	-1.26048	0.00245	0.0283325
ENSSSCT00000023747	ENSSSCG00000025240	DDIT4L	2740	0.231413	9.62225	-5.37784	5e-05	0.00117566
ENSSSCT00000022487	ENSSSCG00000025270	CHRD	3289	32.1775	17.4392	0.883722	0.00205	0.0247434
ENSSSCT00000027131	ENSSSCG00000025273	CYP11A1	1162	448.207	165.653	1.436	5e-05	0.00117566
ENSSSCT00000026028	ENSSSCG00000025285	AGPAT3	479	67.5828	33.2612	1.02281	0.00255	0.0291833
ENSSSCT00000030575	ENSSSCG00000025410	PRSS16	2011	3.62047	8.19772	-1.17904	0.00105	0.0147522
ENSSSCT00000024380	ENSSSCG00000025416	CAMKV	3086	2.70272	0.68929	1.97123	5e-05	0.00117566
ENSSSCT00000029770	ENSSSCG00000025423	KCNK5	3999	2.77463	6.36024	-1.19679	0.0001	0.00215689
ENSSSCT00000026283	ENSSSCG00000025436	ILDR1	1874	13.8779	5.5987	1.30963	5e-05	0.00117566
ENSSSCT00000025493	ENSSSCG00000025447	MID1IP1	2052	166.58	93.707	0.82999	0.0026	0.0296042
ENSSSCT00000027168	ENSSSCG00000025473	PIGM	1272	7.62664	14.81	-0.957452	0.0033	0.0354606
ENSSSCT00000022725	ENSSSCG00000025483	-	1321	3.98833	1.60263	1.31535	0.0024	0.0278823
ENSSSCT00000031013	ENSSSCG00000025488	MCM3	3796	2.66012	6.0912	-1.19523	0.0002	0.00386585
ENSSSCT00000027314	ENSSSCG00000025531	SSPN	4416	7.15091	12.7547	-0.834834	0.00385	0.0398103
ENSSSCT00000027248	ENSSSCG00000025548	-	1749	94.4264	50.552	0.901422	0.0009	0.0130543
ENSSSCT00000026008	ENSSSCG00000025567	-	1665	4.13374	8.64838	-1.06498	0.0027	0.0304929
ENSSSCT00000027989	ENSSSCG00000025584	LAMA3	5858	0.527638	0.152924	1.78674	0.003	0.032989
ENSSSCT00000028534	ENSSSCG00000025661	-	3180	7.39956	3.90242	0.923069	0.00255	0.0291833
ENSSSCT00000026956	ENSSSCG00000025698	SERPINE1	2025	44.4102	21.8795	1.02131	0.0002	0.00386585
ENSSSCT00000024251	ENSSSCG00000025704	DENND2D	4313	4.5266	8.47636	-0.905016	0.00145	0.0190349
ENSSSCT00000026465	ENSSSCG00000025795	CSF3R	2889	1.41251	0.514643	1.45661	0.0036	0.0378467
ENSSSCT00000032448	ENSSSCG00000025830	NUP93	2351	18.9408	57.6836	-1.60666	5e-05	0.00117566
ENSSSCT00000030040	ENSSSCG00000025831	NREP	1861	46.0623	94.2634	-1.03311	5e-05	0.00117566
ENSSSCT00000031721	ENSSSCG00000025844	-	1408	9.09167	23.7296	-1.38407	0.0019	0.0233383
ENSSSCT00000023596	ENSSSCG00000025856	TMEM106A	2706	15.6953	6.3273	1.31067	0.00015	0.00303933
ENSSSCT00000032354	ENSSSCG00000025858	-	1464	28.9746	15.0463	0.945376	0.00095	0.0136226
ENSSSCT00000028320	ENSSSCG00000025940	-	1754	23.4473	49.7821	-1.0862	5e-05	0.00117566
ENSSSCT00000026819	ENSSSCG00000025956	-	1433	3.12865	0.681313	2.19915	0.00045	0.00744486
ENSSSCT00000024166	ENSSSCG00000026044	FDFT1	1974	94.4796	54.0088	0.806808	0.00255	0.0291833
ENSSSCT00000023268	ENSSSCG00000026092	SREBF2	2778	60.3991	30.8414	0.969659	0.00135	0.0179947
ENSSSCT00000023030	ENSSSCG00000026113	-	6198	4.5043	2.32328	0.95514	0.0014	0.018493
ENSSSCT00000023200	ENSSSCG00000026117	VWA7	1170	5.09749	1.69614	1.58754	0.00165	0.0210003
ENSSSCT00000032286	ENSSSCG00000026152	PRKD2	3428	5.3925	2.83999	0.925071	0.0031	0.0338027
ENSSSCT00000023046	ENSSSCG00000026162	-	1503	0.687426	4.05245	-2.55952	0.00065	0.0100541
ENSSSCT00000022921	ENSSSCG00000026180	-	4324	1.44652	0.559358	1.37074	0.0012	0.0163911
ENSSSCT00000024200	ENSSSCG00000026182	-	1157	16.2653	8.3236	0.966519	0.0036	0.0378467
ENSSSCT00000030360	ENSSSCG00000026187	SLC9A3	677	33.9151	0.765916	5.4686	5e-05	0.00117566
ENSSSCT00000022679	ENSSSCG00000026236	-	1062	10.4235	5.21225	0.999861	0.00485	0.0473217
ENSSSCT00000025212	ENSSSCG00000026257	STMN1	991	25.2117	67.9218	-1.42978	5e-05	0.00117566
ENSSSCT00000028090	ENSSSCG00000026297	KLB	3114	1.06577	0.318303	1.74342	0.0005	0.0080943
ENSSSCT00000028270	ENSSSCG00000026326	CCNF	3828	0.581768	1.36599	-1.23144	0.0043	0.0432107
ENSSSCT00000023802	ENSSSCG00000026332	-	2568	6.95354	2.07091	1.74748	5e-05	0.00117566
ENSSSCT00000031179	ENSSSCG00000026333	GTSF1	3862	9.28742	16.0615	-0.790261	0.0036	0.0378467
ENSSSCT00000025519	ENSSSCG00000026360	CLGN	3853	1.75513	6.45397	-1.8786	5e-05	0.00117566
ENSSSCT00000026743	ENSSSCG00000026362	HES1	1534	40.5159	18.8834	1.10137	5e-05	0.00117566
ENSSSCT00000025811	ENSSSCG00000026386	SLC30A2	2413	15.3056	44.6904	-1.54591	5e-05	0.00117566
ENSSSCT00000027635	ENSSSCG00000026404	SERTAD4	3050	3.75577	1.47945	1.34405	0.00065	0.0100541
ENSSSCT00000029838	ENSSSCG00000026412	-	10096	1.33843	0.674416	0.988835	0.0024	0.0278823
ENSSSCT00000026527	ENSSSCG00000026466	-	5440	17.1853	50.9513	-1.56794	5e-05	0.00117566
ENSSSCT00000006040	ENSSSCG00000026492	-	1115	8.22381	2.32366	1.82341	0.0011	0.0153158
ENSSSCT00000032160	ENSSSCG00000026520	STS	4642	4.73423	1.60137	1.56382	0.0001	0.00215689
ENSSSCT00000023300	ENSSSCG00000026592	TLR6	2984	3.21077	6.16157	-0.940377	0.00375	0.0390166
ENSSSCT00000028374	ENSSSCG00000026610	-	603	23.6418	10.87	1.12098	0.00185	0.022874
ENSSSCT00000028401	ENSSSCG00000026635	-	1946	83.5106	48.5435	0.782681	0.0028	0.0313848
ENSSSCT00000022345	ENSSSCG00000026636	ZBTB4	2976	6.12893	3.13163	0.968722	0.0021	0.0251847
ENSSSCT00000027235	ENSSSCG00000026646	RFFL	4245	33.5299	16.5296	1.0204	0.00015	0.00303933
ENSSSCT00000027658	ENSSSCG00000026718	PLCH1	5094	8.27568	25.4861	-1.62276	5e-05	0.00117566
ENSSSCT00000022954	ENSSSCG00000026730	-	1359	451.509	1240.41	-1.45799	5e-05	0.00117566
ENSSSCT00000031311	ENSSSCG00000026780	-	4117	1.77046	5.01592	-1.50239	5e-05	0.00117566
ENSSSCT00000030737	ENSSSCG00000026816	-	1605	0.115579	2.01943	-4.127	0.00095	0.0136226
ENSSSCT00000029040	ENSSSCG00000026923	-	412	243.449	32.5202	2.90421	5e-05	0.00117566
ENSSSCT00000032030	ENSSSCG00000026939	LMAN2L	2370	10.6833	4.91165	1.12108	0.0001	0.00215689
ENSSSCT00000026437	ENSSSCG00000026944	-	1396	17.9716	80.233	-2.15848	5e-05	0.00117566
ENSSSCT00000026903	ENSSSCG00000027031	-	1590	13.1981	25.2861	-0.938014	0.00245	0.0283325
ENSSSCT00000028825	ENSSSCG00000027062	ADORA2B	351	58.4887	15.9533	1.8743	5e-05	0.00117566
ENSSSCT00000024828	ENSSSCG00000027093	FOLH1	2525	3.11111	6.03349	-0.955564	0.00425	0.0428471
ENSSSCT00000025640	ENSSSCG00000027146	GLA	2329	161.976	459.638	-1.50471	5e-05	0.00117566
ENSSSCT00000030424	ENSSSCG00000027232	FAM169B	3500	0.892596	1.95606	-1.13187	0.0041	0.0417368
ENSSSCT00000027699	ENSSSCG00000027276	-	1486	15.0098	32.6162	-1.11969	5e-05	0.00117566
ENSSSCT00000029090	ENSSSCG00000027330	-	861	126.503	70.223	0.84916	0.005	0.048416
ENSSSCT00000024363	ENSSSCG00000027361	OVOL1	2919	15.7228	7.56169	1.05608	0.00025	0.00462598
ENSSSCT00000022611	ENSSSCG00000027365	WNT7B	3270	12.2999	6.68765	0.879077	0.00285	0.031795
ENSSSCT00000023133	ENSSSCG00000027404	-	2375	16.0712	29.5178	-0.877105	0.0014	0.018493
ENSSSCT00000014309	ENSSSCG00000027430	-	1389	742.233	2412.94	-1.70085	5e-05	0.00117566
ENSSSCT00000027216	ENSSSCG00000027432	NSUN3	2783	3.16928	7.2146	-1.18677	0.00025	0.00462598
ENSSSCT00000028901	ENSSSCG00000027454	-	900	4.46716	12.3952	-1.47236	0.0002	0.00386585
ENSSSCT00000031337	ENSSSCG00000027472	GCA	3526	44.8013	117.794	-1.39465	5e-05	0.00117566
ENSSSCT00000029215	ENSSSCG00000027474	-	222	13.9772	0	inf	0.0023	0.0269693
ENSSSCT00000023968	ENSSSCG00000027496	-	2222	8.981	4.1342	1.11927	0.0007	0.0106457
ENSSSCT00000027151	ENSSSCG00000027510	-	633	0	1.15575	#NAME?	5e-05	0.00117566
ENSSSCT00000029805	ENSSSCG00000027544	-	1317	26.0525	15.0346	0.793132	0.00465	0.0458028
ENSSSCT00000022647	ENSSSCG00000027671	-	277	0	6.06423	#NAME?	0.00015	0.00303933
ENSSSCT00000032516	ENSSSCG00000027738	LRRFIP2	3340	22.4749	36.9976	-0.719115	0.0044	0.0439689
ENSSSCT00000031528	ENSSSCG00000027769	HMSD	549	13.0334	37.4259	-1.52183	0.0001	0.00215689
ENSSSCT00000028670	ENSSSCG00000027777	PRRG1	4533	3.7237	2.03588	0.871087	0.00515	0.0495293
ENSSSCT00000025689	ENSSSCG00000027786	ZBTB21	3198	2.93917	0.965028	1.60677	5e-05	0.00117566
ENSSSCT00000031104	ENSSSCG00000027812	IQSEC1	6943	5.17341	2.94525	0.812723	0.00485	0.0473217
ENSSSCT00000024809	ENSSSCG00000027820	CD200	1027	18.8743	5.69968	1.72747	5e-05	0.00117566
ENSSSCT00000023141	ENSSSCG00000027854	HSD17B6	2014	0.966788	3.69019	-1.93242	5e-05	0.00117566
ENSSSCT00000022458	ENSSSCG00000027860	-	2834	5.29185	2.29724	1.20387	0.00075	0.0112511
ENSSSCT00000022625	ENSSSCG00000027882	C1orf115	2844	90.3025	158.976	-0.815972	0.0049	0.0476941
ENSSSCT00000026201	ENSSSCG00000027955	CAMK1D	3732	5.30741	2.10841	1.33185	5e-05	0.00117566
ENSSSCT00000001251	ENSSSCG00000027958	-	2331	0.358519	2.82853	-2.97993	0.0001	0.00215689
ENSSSCT00000028737	ENSSSCG00000027981	RGAG1	4188	0.278247	1.14722	-2.04371	0.0026	0.0296042
ENSSSCT00000026502	ENSSSCG00000028058	CCDC69	5514	0.791158	0.201788	1.97112	0.0006	0.00941257
ENSSSCT00000027768	ENSSSCG00000028063	TACC2	8857	10.1	4.22667	1.25676	0.0003	0.00535568
ENSSSCT00000028009	ENSSSCG00000028067	-	627	35.7996	70.9821	-0.987511	0.00145	0.0190349
ENSSSCT00000022493	ENSSSCG00000028099	-	2310	1.37161	3.0734	-1.16397	0.0024	0.0278823
ENSSSCT00000026592	ENSSSCG00000028118	RBM14	1564	19.4131	9.24026	1.07102	0.00035	0.00605777
ENSSSCT00000031598	ENSSSCG00000028137	-	943	18.3515	5.99864	1.61319	5e-05	0.00117566
ENSSSCT00000034304	ENSSSCG00000028148	DMD	4353	23.4052	4.61947	2.34103	5e-05	0.00117566
ENSSSCT00000013350	ENSSSCG00000028148	DMD	2712	4.56562	1.74374	1.38863	0.00025	0.00462598
ENSSSCT00000027958	ENSSSCG00000028203	ICA	2418	140.417	59.3783	1.24171	0.0031	0.0338027
ENSSSCT00000024009	ENSSSCG00000028289	LONP2	1045	43.5393	91.0329	-1.06407	0.0001	0.00215689
ENSSSCT00000026831	ENSSSCG00000028327	-	2822	23.9833	13.4859	0.830585	0.00215	0.0256583
ENSSSCT00000034762	ENSSSCG00000028359	BST1	1772	16.553	6.1032	1.43945	5e-05	0.00117566
ENSSSCT00000030255	ENSSSCG00000028460	S1PR5	2300	5.47761	12.217	-1.15727	0.0049	0.0476941
ENSSSCT00000014604	ENSSSCG00000028525	-	599	30.1691	4.12533	2.87049	5e-05	0.00117566
ENSSSCT00000023744	ENSSSCG00000028623	RARRES1	1233	229.045	104.748	1.12871	0.00035	0.00605777
ENSSSCT00000023064	ENSSSCG00000028699	NEIL2	1484	2.61487	5.50413	-1.07378	0.00445	0.0443531
ENSSSCT00000023322	ENSSSCG00000028721	-	965	6.01436	12.8623	-1.09666	0.00265	0.0300419
ENSSSCT00000032321	ENSSSCG00000028758	LBP	1832	175.25	43.9609	1.99512	5e-05	0.00117566
ENSSSCT00000028434	ENSSSCG00000028804	CCDC181	2801	0.667591	1.61227	-1.27206	0.00345	0.0366088
ENSSSCT00000028730	ENSSSCG00000028816	-	1709	1.88876	28.7393	-3.92752	5e-05	0.00117566
ENSSSCT00000024139	ENSSSCG00000028905	TNIK	3661	13.9848	27.3315	-0.966706	0.00025	0.00462598
ENSSSCT00000031771	ENSSSCG00000028944	-	1061	10.1995	3.83117	1.41265	0.00015	0.00303933
ENSSSCT00000024450	ENSSSCG00000028974	UST	2092	18.0674	9.65195	0.904494	0.00165	0.0210003
ENSSSCT00000025780	ENSSSCG00000029039	-	6721	0.609594	1.2848	-1.07563	0.00265	0.0300419
ENSSSCT00000031213	ENSSSCG00000029077	-	3558	3.21501	1.0934	1.55601	0.00015	0.00303933
ENSSSCT00000031324	ENSSSCG00000029149	-	1695	0.780663	2.3156	-1.56862	0.00465	0.0458028
ENSSSCT00000026706	ENSSSCG00000029163	BCAT1	1371	115.32	64.9135	0.82905	0.0048	0.0469304
ENSSSCT00000023963	ENSSSCG00000029201	AJUBA	1427	24.0399	12.7365	0.916467	0.00185	0.022874
ENSSSCT00000030384	ENSSSCG00000029239	MZB1	1064	0.860335	2.62163	-1.60749	0.0047	0.0461543
ENSSSCT00000023418	ENSSSCG00000029252	FGF12	3535	2.34587	0.710467	1.72328	5e-05	0.00117566
ENSSSCT00000026614	ENSSSCG00000029257	-	616	84.0837	271.836	-1.69284	5e-05	0.00117566
ENSSSCT00000032551	ENSSSCG00000029305	FNDC4	2386	0.369238	1.07756	-1.54514	0.0028	0.0313848
ENSSSCT00000032428	ENSSSCG00000029323	KCNE3	2223	4.87637	11.3736	-1.22181	0.0002	0.00386585
ENSSSCT00000024108	ENSSSCG00000029326	CCNB1	2137	4.02914	10.4062	-1.3689	5e-05	0.00117566
ENSSSCT00000024280	ENSSSCG00000029330	-	3008	0	0.53471	#NAME?	5e-05	0.00117566
ENSSSCT00000032544	ENSSSCG00000029351	EFCAB8	749	4.2771	1.04305	2.03583	0.00175	0.0219746
ENSSSCT00000027942	ENSSSCG00000029371	C5AR1	2516	5.31415	2.26402	1.23095	0.0002	0.00386585
ENSSSCT00000032164	ENSSSCG00000029381	-	858	1.9022	5.45357	-1.51953	0.0021	0.0251847
ENSSSCT00000027887	ENSSSCG00000029414	FCN1	1212	2.23298	0.453275	2.30051	0.0011	0.0153158
ENSSSCT00000029937	ENSSSCG00000029421	-	846	25.3883	13.8194	0.877471	0.00495	0.0480531
ENSSSCT00000026377	ENSSSCG00000029507	RASGEF1B	2822	13.8715	7.05356	0.975701	0.0006	0.00941257
ENSSSCT00000029036	ENSSSCG00000029509	KIF22	2396	3.2835	7.26164	-1.14506	0.00055	0.00875428
ENSSSCT00000023291	ENSSSCG00000029556	-	1051	0	0.66013	#NAME?	5e-05	0.00117566
ENSSSCT00000030578	ENSSSCG00000029558	EXTL1	2927	0.129334	0.821146	-2.66654	0.00025	0.00462598
ENSSSCT00000032121	ENSSSCG00000029571	AVIL	2937	1.23712	0.496471	1.31721	0.0039	0.040183
ENSSSCT00000028734	ENSSSCG00000029581	PLIN3	1418	12.3022	23.3607	-0.92517	0.00165	0.0210003
ENSSSCT00000030891	ENSSSCG00000029587	TIMP4	598	23.7129	110.29	-2.21756	5e-05	0.00117566
ENSSSCT00000030979	ENSSSCG00000029592	GPRC5A	2073	23.5024	11.5307	1.02732	0.0006	0.00941257
ENSSSCT00000023715	ENSSSCG00000029613	SYNM	4195	4.61317	2.47318	0.899392	0.00335	0.0358402
ENSSSCT00000016347	ENSSSCG00000029675	MMP8	1407	11.0718	1.26219	3.13289	5e-05	0.00117566
ENSSSCT00000031541	ENSSSCG00000029683	-	885	148.204	70.0898	1.08031	5e-05	0.00117566
ENSSSCT00000028106	ENSSSCG00000029686	-	383	27.2367	11.1097	1.29373	0.00445	0.0443531
ENSSSCT00000031617	ENSSSCG00000029773	-	312	126.749	287.848	-1.18334	0.00035	0.00605777
ENSSSCT00000028013	ENSSSCG00000029795	-	783	20.1469	8.79844	1.19524	0.00075	0.0112511
ENSSSCT00000027852	ENSSSCG00000029852	WNT5A	4810	13.5276	7.60071	0.831703	0.0031	0.0338027
ENSSSCT00000024980	ENSSSCG00000029864	EIF1AY	1600	9.0334	0	inf	5e-05	0.00117566
ENSSSCT00000029960	ENSSSCG00000029944	FASN	4381	123.768	53.1302	1.22003	0.0007	0.0106457
ENSSSCT00000025183	ENSSSCG00000030012	OLFML1	1203	0.509331	1.6753	-1.71774	0.0038	0.0394045
ENSSSCT00000025323	ENSSSCG00000030018	ZNF396	2156	0.398208	1.5715	-1.98055	0.00125	0.0169363
ENSSSCT00000024160	ENSSSCG00000030051	UABP-2	1357	7.49656	3297.8	-8.78106	5e-05	0.00117566
ENSSSCT00000028014	ENSSSCG00000030058	ANXA10	969	0.634578	13.8286	-4.44571	5e-05	0.00117566
ENSSSCT00000001267	ENSSSCG00000030071	-	393	45.7068	98.2041	-1.10337	0.0015	0.019548
ENSSSCT00000031055	ENSSSCG00000030110	-	2041	29.1808	9.9576	1.55115	5e-05	0.00117566
ENSSSCT00000027306	ENSSSCG00000030115	-	3296	12.7459	6.78514	0.909583	0.00135	0.0179947
ENSSSCT00000023689	ENSSSCG00000030168	CYP19A1	1416	216.271	82.8622	1.38406	5e-05	0.00117566
ENSSSCT00000030680	ENSSSCG00000030182	DEDD2	1928	41.5796	12.5402	1.72932	5e-05	0.00117566
ENSSSCT00000032473	ENSSSCG00000030212	-	2704	6.23453	1.9522	1.67518	5e-05	0.00117566
ENSSSCT00000027223	ENSSSCG00000030228	PIWIL2	2958	0.143962	1.52634	-3.40632	5e-05	0.00117566
ENSSSCT00000025236	ENSSSCG00000030260	PFN2	486	151.771	76.8072	0.982584	0.0016	0.0205718
ENSSSCT00000032367	ENSSSCG00000030309	NDRG2	1289	51.9061	88.8066	-0.774762	0.00305	0.0334066
ENSSSCT00000030907	ENSSSCG00000030329	GBX1	1098	1.67779	0.439431	1.93286	0.005	0.048416
ENSSSCT00000032249	ENSSSCG00000030368	HSP70.2	1797	1277.03	83.6363	3.93252	5e-05	0.00117566
ENSSSCT00000023681	ENSSSCG00000030385	-	1575	8.41932	25.583	-1.60341	5e-05	0.00117566
ENSSSCT00000024494	ENSSSCG00000030388	UPP1	1015	6.72229	2.39581	1.48844	0.00035	0.00605777
ENSSSCT00000014619	ENSSSCG00000030418	SOX6	1072	4.75427	11.3563	-1.2562	0.0007	0.0106457
ENSSSCT00000030110	ENSSSCG00000030460	ARHGEF6	2079	5.1694	12.7622	-1.30381	5e-05	0.00117566
ENSSSCT00000028395	ENSSSCG00000030461	HEPHL1	1374	2.71771	30.741	-3.4997	5e-05	0.00117566
ENSSSCT00000026421	ENSSSCG00000030601	-	3327	24.0134	14.2007	0.757882	0.0038	0.0394045
ENSSSCT00000030492	ENSSSCG00000030655	MAMDC2	1234	15.9209	7.5508	1.07622	0.0015	0.019548
ENSSSCT00000023346	ENSSSCG00000030663	SERPINB9	3084	6.12086	13.8802	-1.18122	5e-05	0.00117566
ENSSSCT00000022901	ENSSSCG00000030696	SLC19A1	2292	30.3316	14.4373	1.07102	0.00045	0.00744486
ENSSSCT00000035722	ENSSSCG00000030791	DOCK11	6489	3.04815	7.92206	-1.37794	5e-05	0.00117566
ENSSSCT00000036290	ENSSSCG00000030839	C-JUN	3477	113.052	60.6526	0.898348	0.00125	0.0169363
ENSSSCT00000035933	ENSSSCG00000030998	WIF1	1470	57.9974	6.68566	3.11685	5e-05	0.00117566
ENSSSCT00000036499	ENSSSCG00000031023	CD24	1825	1644.46	597.423	1.46079	5e-05	0.00117566
Novel_000009	XLOC_002012	-	243	10.0635	0	inf	0.0018	0.0224417
Novel_000010	XLOC_002086	-	689	19.76	2.17588	3.18291	5e-05	0.00117566
Novel_000023	XLOC_003227	-	1422	1.97827	7.64091	-1.9495	0.002	0.0242415
TCONS_00018197	XLOC_006809	-	259	3.68027	0	inf	0.00345	0.0366088
TCONS_00044287	XLOC_016802	-	345	0	1.01966	#NAME?	0.0047	0.0461543
TCONS_00060028	XLOC_023910	-	322	2.52273	0	inf	5e-05	0.00117566
Novel_000164	XLOC_024403	-	873	3.0814	0.554224	2.47505	0.0012	0.0163911
Novel_000168	XLOC_024432	-	1557	3.41024	0.374184	3.18805	0.00235	0.0274597
TCONS_00064497	XLOC_025798	-	996	3.9709	1.18969	1.73888	0.0019	0.0233383
TCONS_00075316	XLOC_029310	-	433	154.094	63.7754	1.27273	0.0002	0.00386585
Novel_000239	XLOC_032904	-	248	150.887	21.0095	2.84435	0.00195	0.0238001
Novel_000280	XLOC_037892	-	2373	4.52764	1.93189	1.22874	0.0006	0.00941257
TCONS_00100434	XLOC_038499	-	3895	2.31497	0.673351	1.78156	0.0004	0.00674502
TCONS_00109712	XLOC_041671	-	292	1.92618	0	inf	0.00435	0.0436098
Novel_000338	XLOC_043575	-	3460	64.8466	15.686	2.04755	0.0003	0.00535568
Novel_000341	XLOC_043575	-	2847	70.0088	18.6876	1.90546	0.0031	0.0338027
TCONS_00115501	XLOC_043987	-	1753	0.587522	1.73406	-1.56144	0.004	0.0410089
Novel_000358	XLOC_045032	-	427	75.4244	29.2402	1.36708	0.00045	0.00744486
Novel_000398	XLOC_049621	-	244	0	11.2349	#NAME?	5e-05	0.00117566
Novel_000407	XLOC_052013	-	327	0	1.36381	#NAME?	0.0036	0.0378467
Novel_000456	XLOC_057612	-	233	0	41.1333	#NAME?	5e-05	0.00117566
Novel_000475	XLOC_060987	-	427	4.95231	24.7087	-2.31885	0.0008	0.0118687
Novel_000511	XLOC_066470	-	506	139.958	70.7106	0.984995	0.0003	0.00535568
Novel_000634	XLOC_078889	-	339	31.5954	110.815	-1.81036	5e-05	0.00117566
Novel_000788	XLOC_085820	-	235	8.49129	0	inf	0.0039	0.040183
Novel_000920	XLOC_100927	-	5058	1.93725	0.851937	1.18519	0.0009	0.0130543
TCONS_02515884	XLOC_1012359	-	267	3.08522	0	inf	0.00435	0.0436098
Novel_004236	XLOC_1028950	-	1685	2.91231	0.923038	1.6577	0.0013	0.0174669
Novel_004312	XLOC_1049817	-	926	2.99032	19.8404	-2.73007	5e-05	0.00117566
Novel_004429	XLOC_1053190	-	435	0.77481	0	inf	0.00065	0.0100541
Novel_004477	XLOC_1054569	-	647	17028.8	5546.22	1.6184	0.00085	0.0124659
TCONS_02651057	XLOC_1056689	-	6600	0.565441	0.149141	1.9227	0.00045	0.00744486
TCONS_02652368	XLOC_1061947	-	497	0	0.801866	#NAME?	0.00015	0.00303933
TCONS_02666418	XLOC_1065017	-	229	0	10.7101	#NAME?	0.00175	0.0219746
TCONS_02681422	XLOC_1074306	-	359	0.915431	0	inf	0.00345	0.0366088
Novel_004481	XLOC_1078117	-	4572	3.44785	1.37939	1.32167	0.00015	0.00303933
TCONS_02821117	XLOC_1088418	-	326	1.21069	0	inf	0.00435	0.0436098
TCONS_02867499	XLOC_1090637	-	1946	0.902488	0.159733	2.49824	0.00195	0.0238001
TCONS_02812137	XLOC_1102238	-	54634	0.99158	0.38686	1.35792	5e-05	0.00117566
Novel_004656	XLOC_1102244	-	14467	1.61219	0.571249	1.49683	5e-05	0.00117566
TCONS_02789242	XLOC_1115441	-	391	1.18618	0	inf	0.0005	0.0080943
Novel_004777	XLOC_1141103	-	5379	12.7193	29.0791	-1.19296	5e-05	0.00117566
Novel_004902	XLOC_1141156	-	2045	72.1762	21.1447	1.77123	5e-05	0.00117566
Novel_005035	XLOC_1141156	-	5115	17.7492	2.44844	2.85782	0.0029	0.032219
Novel_001385	XLOC_115328	-	27759	2.34663	1.20752	0.958545	0.001	0.0142007
TCONS_03016323	XLOC_1181129	-	12091	4.09318	0.412499	3.31076	5e-05	0.00117566
TCONS_02914679	XLOC_1184614	-	5000	2.64079	1.12196	1.23495	0.00055	0.00875428
TCONS_03133150	XLOC_1196683	-	892	264.474	53.6156	2.3024	5e-05	0.00117566
TCONS_03023842	XLOC_1205369	-	214	17.9278	0	inf	0.00255	0.0291833
TCONS_03141885	XLOC_1221607	-	1936	0.887511	0.250051	1.82754	0.00455	0.0450711
Novel_005111	XLOC_1229774	-	3687	0.604582	0.101853	2.56944	0.00025	0.00462598
Novel_004863	XLOC_1231081	-	523	13.1952	441.558	-5.06452	5e-05	0.00117566
Novel_005130	XLOC_1263222	-	4279	8.10109	4.51929	0.842021	0.00515	0.0495293
TCONS_03522882	XLOC_1275252	-	418	0.881358	0	inf	0.0018	0.0224417
Novel_005839	XLOC_1276843	-	378	101.745	49.9359	1.02681	0.00255	0.0291833
Novel_005337	XLOC_1282703	-	2694	3.07801	0.866801	1.82823	0.00015	0.00303933
TCONS_03525320	XLOC_1285456	-	288	2.00488	0	inf	0.00445	0.0443531
TCONS_03249692	XLOC_1286068	-	693	2.36754	31.202	-3.72018	0.0008	0.0118687
Novel_005943	XLOC_1289276	-	3304	0.867205	0.307838	1.4942	0.00325	0.0350448
Novel_005900	XLOC_1291418	-	1244	30.7759	11.4331	1.42858	5e-05	0.00117566
TCONS_03316974	XLOC_1301271	-	573	8.86615	0.790745	3.48702	0.00305	0.0334066
Novel_001564	XLOC_130856	-	1285	2.11839	0.432335	2.29275	0.0005	0.0080943
Novel_005401	XLOC_1322984	-	567	0	0.496193	#NAME?	0.0005	0.0080943
Novel_005520	XLOC_1326990	-	15822	3.61804	1.39107	1.37902	0.00065	0.0100541
Novel_005678	XLOC_1327024	-	19528	2.85202	0.553788	2.36458	5e-05	0.00117566
Novel_005406	XLOC_1327024	-	14479	2.55836	0.692589	1.88515	0.0017	0.0215009
Novel_005407	XLOC_1327037	-	2035	11.1242	6.12412	0.861126	0.00375	0.0390166
TCONS_03261872	XLOC_1327138	-	1189	0.168182	1.69862	-3.33626	0.0035	0.0369884
Novel_005416	XLOC_1331187	-	4756	2.00763	4.2108	-1.0686	0.00045	0.00744486
Novel_005870	XLOC_1341549	-	592	3.73303	13.32	-1.83518	0.0044	0.0439689
TCONS_03266589	XLOC_1342629	-	466	8.48925	1.0864	2.96608	0.0018	0.0224417
TCONS_03271807	XLOC_1362007	-	8533	3.0735	7.33757	-1.25542	5e-05	0.00117566
TCONS_03609892	XLOC_1405835	-	2968	0.0975026	0.578584	-2.56902	0.0021	0.0251847
Novel_006032	XLOC_1406987	-	4022	3.53434	1.7362	1.02551	0.002	0.0242415
Novel_006423	XLOC_1428305	-	450	0.571063	0	inf	0.0026	0.0296042
Novel_006395	XLOC_1430951	-	7752	1.25598	0.446267	1.49283	0.0002	0.00386585
TCONS_03591312	XLOC_1446562	-	304	0	3.18658	#NAME?	0.00085	0.0124659
Novel_006153	XLOC_1453730	-	336	0	1.39584	#NAME?	0.00265	0.0300419
Novel_000970	XLOC_148599	-	5122	4.47442	2.21621	1.0136	0.0009	0.0130543
Novel_006326	XLOC_1493017	-	11902	1.19971	0.485758	1.30438	0.0049	0.0476941
TCONS_04006328	XLOC_1503021	-	3242	1.45533	0.58886	1.30535	0.0027	0.0304929
Novel_006729	XLOC_1513621	-	2739	27.1438	15.4661	0.811513	0.00265	0.0300419
TCONS_03888751	XLOC_1520932	-	655	0	0.595438	#NAME?	5e-05	0.00117566
TCONS_03842132	XLOC_1524151	-	255	0	6.15793	#NAME?	0.00215	0.0256583
TCONS_00825968	XLOC_153078	-	1529	0.228086	0.924389	-2.01892	0.004	0.0410089
TCONS_03891280	XLOC_1531663	-	3529	0.176295	1.35543	-2.94269	0.00195	0.0238001
Novel_006569	XLOC_1546172	-	8767	0.863656	0.388196	1.15367	0.0024	0.0278823
Novel_006506	XLOC_1556899	-	1936	0.401628	1.78025	-2.14815	0.0009	0.0130543
Novel_006592	XLOC_1581096	-	302	0	2.16334	#NAME?	0.0022	0.026112
TCONS_03904932	XLOC_1585579	-	506	0	1.08617	#NAME?	0.0001	0.00215689
Novel_007091	XLOC_1592436	-	308	0	2.83968	#NAME?	0.0002	0.00386585
Novel_000985	XLOC_160260	-	1530	9.08418	18.0854	-0.993396	0.0011	0.0153158
Novel_007521	XLOC_1606812	-	725	27.8192	13.2517	1.0699	0.0027	0.0304929
Novel_007405	XLOC_1609453	-	2901	4.00058	1.92279	1.05701	0.00225	0.0265219
Novel_007007	XLOC_1611460	-	1497	3.01505	0.525828	2.51952	0.0033	0.0354606
Novel_007125	XLOC_1619257	-	1427	285.333	82.9803	1.7818	0.0049	0.0476941
TCONS_04079056	XLOC_1642605	-	932	10.5877	1.72968	2.61381	0.00015	0.00303933
Novel_001464	XLOC_164359	-	12012	6.71377	2.06362	1.70194	5e-05	0.00117566
Novel_006892	XLOC_1649759	-	3540	1.13716	0.238874	2.25111	5e-05	0.00117566
Novel_007285	XLOC_1650376	-	7949	2.89575	0.777288	1.89742	0.00095	0.0136226
TCONS_04116973	XLOC_1650778	-	951	0	0.670892	#NAME?	5e-05	0.00117566
Novel_006905	XLOC_1651534	-	802	8.30826	2.73837	1.60123	0.0006	0.00941257
Novel_006911	XLOC_1655551	-	2073	0.273693	1.16516	-2.0899	0.0018	0.0224417
TCONS_04360853	XLOC_1665265	-	862	0.430447	1.98274	-2.20359	0.00415	0.0420705
Novel_007302	XLOC_1672746	-	1937	7.57806	2.23065	1.76436	5e-05	0.00117566
TCONS_04365342	XLOC_1679864	-	411	3.87844	0	inf	5e-05	0.00117566
TCONS_04126198	XLOC_1682879	-	816	0	0.526092	#NAME?	5e-05	0.00117566
TCONS_04163559	XLOC_1703944	-	3240	0.294952	1.22515	-2.0544	0.0005	0.0080943
Novel_007182	XLOC_1703944	-	513	4.85873	12.2322	-1.33203	0.0034	0.0362213
TCONS_04400807	XLOC_1717369	-	832	3.46126	1.23124	1.49118	0.00405	0.0413847
Novel_007860	XLOC_1718282	-	1610	11.1882	3.67133	1.6076	0.00295	0.032635
TCONS_04511917	XLOC_1718891	-	1060	13.4891	44.7783	-1.73101	0.00125	0.0169363
Novel_008062	XLOC_1719682	-	2685	2.00559	0.485255	2.04721	0.00075	0.0112511
Novel_007863	XLOC_1719694	-	19398	1.14055	2.62609	-1.20319	0.0002	0.00386585
TCONS_04570695	XLOC_1721844	-	5408	3.28201	1.29682	1.3396	5e-05	0.00117566
TCONS_04432905	XLOC_1727823	-	3375	0.169131	0.518618	-1.61653	0.00495	0.0480531
Novel_007659	XLOC_1735987	-	2311	0.424462	3.29288	-2.95564	0.0012	0.0163911
TCONS_04408906	XLOC_1748222	-	948	4.47756	1.57216	1.50997	0.00165	0.0210003
Novel_007994	XLOC_1754235	-	4946	1.63374	0.177132	3.20528	5e-05	0.00117566
TCONS_04441008	XLOC_1758287	-	2725	0.982734	0.142054	2.79036	0.00085	0.0124659
TCONS_04441369	XLOC_1759331	-	2292	0.598006	1.65964	-1.47264	0.0043	0.0432107
Novel_007680	XLOC_1766346	-	7739	1.0421	2.16324	-1.0537	0.00165	0.0210003
TCONS_04415230	XLOC_1769089	-	2211	0.497372	1.86843	-1.90943	0.0036	0.0378467
TCONS_04497899	XLOC_1772719	-	4550	2.27676	0.138402	4.04005	5e-05	0.00117566
Novel_007776	XLOC_1779462	-	3554	0.242497	0.791525	-1.70667	0.0011	0.0153158
TCONS_04568268	XLOC_1823004	-	3468	3.85511	0.802378	2.26442	5e-05	0.00117566
Novel_008136	XLOC_1827754	-	2344	0.269306	0.969449	-1.84792	0.0026	0.0296042
Novel_008371	XLOC_1843066	-	3292	1.29218	0.402123	1.6841	0.00515	0.0495293
TCONS_04960262	XLOC_1855148	-	252	5.20757	0	inf	0.0042	0.0424599
TCONS_04780296	XLOC_1857806	-	423	1.17832	0	inf	0.0003	0.00535568
TCONS_04913463	XLOC_1877324	-	1385	7.15522	0.340546	4.39307	5e-05	0.00117566
TCONS_04759516	XLOC_1893324	-	7291	0.240725	1.07378	-2.15724	0.0005	0.0080943
TCONS_00473309	XLOC_189482	-	7315	2.45644	0.513177	2.25904	5e-05	0.00117566
TCONS_00535444	XLOC_189515	-	7286	4.05316	1.0745	1.91539	0.0009	0.0130543
TCONS_04768806	XLOC_1933810	-	9056	0.122814	1.14639	-3.22255	5e-05	0.00117566
Novel_008236	XLOC_1933810	-	5551	0.155224	2.68948	-4.1149	5e-05	0.00117566
TCONS_04978533	XLOC_1951265	-	429	0	0.667046	#NAME?	0.00185	0.022874
TCONS_05087933	XLOC_1963664	-	717	1.55182	8.27343	-2.41452	0.0001	0.00215689
Novel_008430	XLOC_1982150	-	2604	80.7827	37.5256	1.10617	0.00195	0.0238001
Novel_008780	XLOC_1990039	-	412	323.491	998.136	-1.62551	0.0003	0.00535568
TCONS_04990280	XLOC_1990086	-	629	79.3944	217.944	-1.45685	5e-05	0.00117566
Novel_008437	XLOC_1990087	-	689	194.73	534.789	-1.45749	0.0001	0.00215689
Novel_008547	XLOC_1995654	-	2570	3.25585	0.377939	3.10681	5e-05	0.00117566
TCONS_05099999	XLOC_2008455	-	649	0.693592	0	inf	5e-05	0.00117566
Novel_008480	XLOC_2023294	-	15230	13.311	4.42579	1.58862	5e-05	0.00117566
TCONS_05105519	XLOC_2026009	-	3078	2.04009	0.450248	2.17984	0.00415	0.0420705
Novel_008575	XLOC_2034181	-	11696	1.09627	2.36363	-1.1084	0.00075	0.0112511
TCONS_05179514	XLOC_2043883	-	3094	1.31961	0.371009	1.83058	0.0048	0.0469304
TCONS_05077780	XLOC_2044618	-	1637	19.6438	7.069	1.47449	0.0001	0.00215689
TCONS_05045022	XLOC_2045151	-	3025	1.70395	0.577081	1.56204	0.00425	0.0428471
Novel_008504	XLOC_2054263	-	1384	0.798992	2.86095	-1.84024	0.00225	0.0265219
Novel_008506	XLOC_2055279	-	1522	6.7793	28.9954	-2.09662	5e-05	0.00117566
Novel_008940	XLOC_2058033	-	49812	0.217337	0.779254	-1.84216	5e-05	0.00117566
Novel_008510	XLOC_2060432	-	3762	4.44835	13.8582	-1.6394	5e-05	0.00117566
Novel_008704	XLOC_2064167	-	2465	21.4465	7.16027	1.58266	5e-05	0.00117566
Novel_008705	XLOC_2064250	-	468	0.612167	0	inf	0.0007	0.0106457
Novel_008949	XLOC_2065596	-	927	210.164	66.2116	1.66636	5e-05	0.00117566
Novel_008606	XLOC_2069041	-	22130	0.921618	0.274334	1.74824	0.0045	0.0447463
Novel_008995	XLOC_2088715	-	759	3.2879	0.50776	2.69495	0.0023	0.0269693
Novel_008996	XLOC_2088798	-	884	3.567	0.712339	2.32407	0.00055	0.00875428
Novel_009084	XLOC_2088857	-	1845	9.39851	2.1759	2.11082	5e-05	0.00117566
Novel_009006	XLOC_2105740	-	6180	0.253678	2.56689	-3.33895	5e-05	0.00117566
TCONS_05324991	XLOC_2115605	-	1691	0.208127	1.20051	-2.52811	0.00155	0.0200827
Novel_009016	XLOC_2120927	-	5058	2.685	0.907964	1.56421	5e-05	0.00117566
TCONS_00306775	XLOC_213614	-	9463	0.559087	0.0975582	2.51874	0.0038	0.0394045
Novel_009034	XLOC_2142243	-	955	4.06807	0.625254	2.70183	5e-05	0.00117566
Novel_009162	XLOC_2143882	-	4875	4.36219	1.47118	1.56807	0.00015	0.00303933
Novel_009218	XLOC_2176877	-	596	59.7388	123.637	-1.04937	0.0002	0.00386585
Novel_009049	XLOC_2183838	-	2756	14.7575	6.9181	1.093	0.00025	0.00462598
TCONS_00481650	XLOC_219602	-	3039	0.750465	0.18842	1.99383	0.00215	0.0256583
Novel_001030	XLOC_220459	-	3943	8.00986	17.1289	-1.09659	0.0011	0.0153158
Novel_001588	XLOC_220459	-	2970	5.65893	15.5559	-1.45886	0.0013	0.0174669
Novel_001591	XLOC_223436	-	5087	1.21872	0.362244	1.75033	0.00505	0.0488298
Novel_001041	XLOC_224495	-	506	7.21713	21.5425	-1.57769	0.0007	0.0106457
TCONS_00741647	XLOC_253509	-	473	4.54361	12.8757	-1.50274	0.0052	0.0498555
Novel_001546	XLOC_255237	-	3180	1.13885	0.356712	1.67474	0.0006	0.00941257
Novel_001218	XLOC_276991	-	453	245.668	50.7673	2.27474	5e-05	0.00117566
Novel_001083	XLOC_276991	-	3509	0.836674	0.192425	2.12037	0.0003	0.00535568
Novel_001705	XLOC_279438	-	2154	27.8298	5.42964	2.3577	5e-05	0.00117566
TCONS_00620829	XLOC_289911	-	4592	0.995403	0.321299	1.63136	0.0004	0.00674502
TCONS_00327125	XLOC_292127	-	302	0	2.35936	#NAME?	0.0007	0.0106457
TCONS_00389642	XLOC_303473	-	1188	3.05995	0.617465	2.30908	0.0002	0.00386585
TCONS_00329609	XLOC_303482	-	3674	0.90734	0.251236	1.8526	0.00115	0.0158586
Novel_001106	XLOC_313544	-	690	25.6387	9.28951	1.46465	5e-05	0.00117566
TCONS_00392168	XLOC_316013	-	3119	0.719089	0.113164	2.66775	0.0007	0.0106457
TCONS_00626161	XLOC_318608	-	722	0.897366	0	inf	5e-05	0.00117566
TCONS_00998925	XLOC_356784	-	3146	1.49128	3.58661	-1.26607	0.0022	0.026112
Novel_001988	XLOC_370538	-	1513	1.56788	0.283448	2.46766	0.0006	0.00941257
Novel_001752	XLOC_373572	-	16555	0.887409	0.405557	1.12969	0.00165	0.0210003
Novel_001754	XLOC_374872	-	436	0	1.35204	#NAME?	0.0001	0.00215689
TCONS_00891967	XLOC_386896	-	2191	1.24367	0.213322	2.5435	0.00035	0.00605777
TCONS_00875522	XLOC_395689	-	2098	0.122772	1.26286	-3.36264	0.0031	0.0338027
Novel_001787	XLOC_399333	-	4775	7.00368	3.00853	1.21905	0.0025	0.0287375
Novel_002072	XLOC_411997	-	2348	0.0835164	1.8508	-4.46995	0.00205	0.0247434
TCONS_01063618	XLOC_413786	-	447	0	0.757472	#NAME?	0.00135	0.0179947
TCONS_01098575	XLOC_413948	-	2469	0.99234	5.11218	-2.36503	0.00045	0.00744486
Novel_002141	XLOC_419577	-	1728	0.353573	2.66743	-2.91537	5e-05	0.00117566
Novel_002192	XLOC_449929	-	29225	0.00991161	0.961318	-6.59975	0.00055	0.00875428
Novel_002313	XLOC_461590	-	33188	0.799557	0.378685	1.0782	0.00085	0.0124659
TCONS_01058769	XLOC_461912	-	5716	1.41832	0.606951	1.22453	0.004	0.0410089
TCONS_01253168	XLOC_484235	-	3676	6.30007	1.42745	2.14193	0.0004	0.00674502
Novel_002381	XLOC_498088	-	2919	0.160481	0.895566	-2.4804	0.00155	0.0200827
Novel_002587	XLOC_503466	-	444	0.601563	0	inf	0.00225	0.0265219
Novel_002653	XLOC_505047	-	246	4.99664	0	inf	0.0051	0.0492011
Novel_002410	XLOC_519182	-	1321	31.9102	8.25537	1.95062	5e-05	0.00117566
Novel_002789	XLOC_523899	-	4886	1.28423	0.301711	2.08966	0.00325	0.0350448
Novel_003133	XLOC_587552	-	6978	1.21887	0.126594	3.26726	5e-05	0.00117566
TCONS_01426347	XLOC_602982	-	2617	1.32823	4.2948	-1.69309	0.0002	0.00386585
Novel_002984	XLOC_612970	-	815	0	0.701079	#NAME?	5e-05	0.00117566
TCONS_01616334	XLOC_612995	-	570	0.706497	0	inf	5e-05	0.00117566
TCONS_01800938	XLOC_613491	-	3635	2.83126	0.483159	2.55087	5e-05	0.00117566
TCONS_01384298	XLOC_625879	-	6567	0.902687	0.328775	1.45713	0.00055	0.00875428
Novel_003346	XLOC_656261	-	792	7.80774	24.7794	-1.66616	5e-05	0.00117566
TCONS_01447783	XLOC_680099	-	449	16.4834	4.81611	1.77507	0.00395	0.0405944
Novel_003119	XLOC_695599	-	4548	0.0799919	0.853809	-3.41599	5e-05	0.00117566
Novel_003156	XLOC_701349	-	1061	0.726333	0	inf	5e-05	0.00117566
TCONS_01990860	XLOC_714378	-	1464	0.412049	1.36707	-1.7302	0.00455	0.0450711
Novel_003423	XLOC_769891	-	8139	0.359253	2.82613	-2.97576	5e-05	0.00117566
TCONS_01837267	XLOC_771246	-	460	0	1.1151	#NAME?	0.0001	0.00215689
TCONS_01903185	XLOC_771623	-	956	0	3.7933	#NAME?	5e-05	0.00117566
Novel_003426	XLOC_775686	-	5800	0.290088	1.00573	-1.79369	0.00315	0.0342044
TCONS_01873756	XLOC_784520	-	5682	0.709566	0.283599	1.32308	0.00295	0.032635
Novel_003454	XLOC_819759	-	5890	0.695934	1.73863	-1.32093	0.00015	0.00303933
TCONS_02149056	XLOC_850201	-	3932	0.670139	0.236285	1.50394	0.00315	0.0342044
Novel_003799	XLOC_858164	-	2697	3.74849	1.00055	1.90551	0.0025	0.0287375
Novel_003728	XLOC_858164	-	4303	2.64406	1.04498	1.33928	0.0032	0.0346447
Novel_003800	XLOC_861221	-	450	0	0.666556	#NAME?	0.0007	0.0106457
Novel_003805	XLOC_870253	-	682	0	0.667977	#NAME?	5e-05	0.00117566
Novel_003900	XLOC_891390	-	228	8.26168	0	inf	0.00325	0.0350448
Novel_003904	XLOC_895745	-	3603	0.876116	0.0964799	3.18282	5e-05	0.00117566
TCONS_02163122	XLOC_905755	-	1534	0.470104	2.29507	-2.28749	0.0002	0.00386585
TCONS_02164002	XLOC_912714	-	1117	2.08358	9.31813	-2.16098	5e-05	0.00117566
Novel_003769	XLOC_917467	-	7677	19.8696	10.1711	0.966092	0.0002	0.00386585
TCONS_02166049	XLOC_921973	-	2508	0.591059	3.54881	-2.58596	5e-05	0.00117566
Novel_003779	XLOC_938529	-	20258	2.16286	0.976556	1.14717	0.0001	0.00215689
Novel_003843	XLOC_947545	-	1366	10.057	20.6268	-1.03632	0.00465	0.0458028
Novel_003973	XLOC_950030	-	507	9.37608	2.22636	2.0743	0.00055	0.00875428
Novel_004002	XLOC_951604	-	8670	0.579288	0.12524	2.20959	0.00015	0.00303933
Novel_004125	XLOC_963804	-	3428	6.53793	0.86446	2.91896	5e-05	0.00117566
TCONS_02598222	XLOC_963804	-	3939	2.73808	0.205805	3.73382	0.0004	0.00674502
TCONS_02491731	XLOC_977394	-	204	0	48.6947	#NAME?	0.00435	0.0436098
TCONS_02529956	XLOC_986652	-	488	5.94367	1.62229	1.87332	0.0051	0.0492011
Novel_004278	XLOC_996107	-	781	52.1268	28.8421	0.853847	0.00405	0.0413847
