# Supplementary material for: Transcriptome Profiling of Placenta through Pregnancy Reveals Dysregulation of Bile Acids Transport and Detoxification Function
Source: Int J Mol Sci. 2019 Aug 22;20(17):4099. doi: 10.3390/ijms20174099 (PMC6747679; doi:10.3390/ijms20174099)
Supplement: Supplementary file 1 [file ijms-20-04099-s001.zip › ijms-535692-for final sup/Supplementary Table S3.xlsx]

## Sheet: G60 vs L0 mRNA and lncRNA
Supplementary Table S3 Characteristics of differentially expressed mRNAs and LncRNAs between G60 and L0
transcript_id	gene_id	gene_name	length	L0_FPKM	G60_FPKM	log2(foldchange)	pvalue	qvalue
ENSSSCT00000030260	ENSSSCG00000025194	ZSWIM6	4815	9.51823	4.52278	1.07348	5e-05	0.00117566
ENSSSCT00000015032	ENSSSCG00000013758	ZSWIM4	5432	16.3035	3.80338	2.09983	5e-05	0.00117566
ENSSSCT00000004115	ENSSSCG00000003715	ZNF521	3408	5.44184	1.68911	1.68783	5e-05	0.00117566
ENSSSCT00000025323	ENSSSCG00000030018	ZNF396	2156	0.174027	1.5715	-3.17476	5e-05	0.00117566
ENSSSCT00000012274	ENSSSCG00000011208	ZNF385D	4304	6.89061	1.53332	2.16797	5e-05	0.00117566
ENSSSCT00000029822	ENSSSCG00000023378	ZNF316	2561	16.7136	7.06963	1.24132	5e-05	0.00117566
ENSSSCT00000022755	ENSSSCG00000029228	ZNF276	1913	13.337	5.5601	1.26225	5e-05	0.00117566
ENSSSCT00000004421	ENSSSCG00000003998	ZNF274	2119	6.40636	2.5068	1.35366	5e-05	0.00117566
ENSSSCT00000002559	ENSSSCG00000002298	ZFYVE26	10381	11.6531	4.69479	1.31159	5e-05	0.00117566
ENSSSCT00000036311	ENSSSCG00000007481	ZFP64	1867	46.8155	20.2169	1.21142	5e-05	0.00117566
ENSSSCT00000009263	ENSSSCG00000008461	ZFP36L2	2069	20.5718	8.95033	1.20066	5e-05	0.00117566
ENSSSCT00000022695	ENSSSCG00000028304	ZFP36L1	3239	89.7324	20.3595	2.13993	5e-05	0.00117566
ENSSSCT00000005799	ENSSSCG00000005264	ZFAND5	1818	46.3317	17.0366	1.44336	5e-05	0.00117566
ENSSSCT00000008286	ENSSSCG00000007554	ZFAND2A	1512	18.8792	4.37575	2.1092	5e-05	0.00117566
ENSSSCT00000028436	ENSSSCG00000024528	ZDHHC14	5053	1.19803	0.379233	1.65951	5e-05	0.00117566
ENSSSCT00000003076	ENSSSCG00000002778	ZDHHC1	1952	27.8059	10.9833	1.34008	5e-05	0.00117566
ENSSSCT00000004544	ENSSSCG00000004109	ZC3H12D	2951	0.145012	13.015	-6.48787	5e-05	0.00117566
ENSSSCT00000025689	ENSSSCG00000027786	ZBTB21	3198	4.22306	0.965028	2.12965	5e-05	0.00117566
ENSSSCT00000017057	ENSSSCG00000015659	YOD1	1393	18.0593	6.94992	1.37767	5e-05	0.00117566
ENSSSCT00000000680	ENSSSCG00000000633	YBX3	2222	29.8784	9.94891	1.58649	5e-05	0.00117566
ENSSSCT00000027246	ENSSSCG00000000633	YBX3	2426	19.0368	4.65148	2.03303	5e-05	0.00117566
ENSSSCT00000008627	ENSSSCG00000007872	XYLT1	2520	2.08034	0.368892	2.49555	5e-05	0.00117566
ENSSSCT00000019472	ENSSSCG00000017894	WSCD1	2501	12.0402	3.65693	1.71915	5e-05	0.00117566
ENSSSCT00000027852	ENSSSCG00000029852	WNT5A	4810	15.7761	7.60071	1.05353	5e-05	0.00117566
ENSSSCT00000032147	ENSSSCG00000003521	WNT4	3149	3.17882	11.946	-1.90997	5e-05	0.00117566
ENSSSCT00000004887	ENSSSCG00000004422	WISP3	1354	2.34551	6.9887	-1.57512	5e-05	0.00117566
ENSSSCT00000008077	ENSSSCG00000007379	WISP2	1595	1.02286	5.03294	-2.2988	5e-05	0.00117566
ENSSSCT00000035933	ENSSSCG00000030998	WIF1	1470	0.294869	6.68566	-4.50292	5e-05	0.00117566
ENSSSCT00000008105	ENSSSCG00000007405	WFDC2	717	6.82607	3637.27	-9.05758	5e-05	0.00117566
ENSSSCT00000014652	ENSSSCG00000013411	WEE1	3614	17.6584	7.52636	1.23033	5e-05	0.00117566
ENSSSCT00000000775	ENSSSCG00000000712	VWF	4551	37.9986	6.14539	2.62837	5e-05	0.00117566
ENSSSCT00000007374	ENSSSCG00000006731	VTCN1	1032	16.6357	2.06729	3.00847	5e-05	0.00117566
ENSSSCT00000011290	ENSSSCG00000010313	VIN	5174	75.748	36.9327	1.03631	5e-05	0.00117566
ENSSSCT00000012313	ENSSSCG00000011246	VILL	2799	0.524733	7.75895	-3.88621	5e-05	0.00117566
ENSSSCT00000007515	ENSSSCG00000006862	VCAM1	2505	11.9982	74.8961	-2.64208	5e-05	0.00117566
ENSSSCT00000019154	ENSSSCG00000017593	UTP18	2529	15.1217	29.9756	-0.987162	5e-05	0.00117566
ENSSSCT00000019584	ENSSSCG00000017995	USP43	4279	5.50623	1.88225	1.54861	5e-05	0.00117566
ENSSSCT00000018689	ENSSSCG00000017165	USP36	5802	4.22479	1.99328	1.08373	5e-05	0.00117566
ENSSSCT00000023659	ENSSSCG00000024341	USP20	4431	3.96512	1.63377	1.27916	5e-05	0.00117566
ENSSSCT00000016486	ENSSSCG00000015120	USP2	3155	5.33012	1.94691	1.45298	5e-05	0.00117566
ENSSSCT00000014611	ENSSSCG00000013377	USH1C	2661	0	0.597418	#NAME?	5e-05	0.00117566
ENSSSCT00000013586	ENSSSCG00000012425	UPRT	2152	7.7387	22.2893	-1.52619	5e-05	0.00117566
ENSSSCT00000000016	ENSSSCG00000000015	UPK3A	858	3.1211	27.4042	-3.13427	5e-05	0.00117566
ENSSSCT00000016466	ENSSSCG00000015100	UPK2	909	29.9786	3.00214	3.31987	5e-05	0.00117566
ENSSSCT00000011248	ENSSSCG00000010276	UNC5B	6764	19.4188	6.84247	1.50487	5e-05	0.00117566
ENSSSCT00000010681	ENSSSCG00000009742	ULK1	4850	11.2264	3.89967	1.52548	5e-05	0.00117566
ENSSSCT00000014764	ENSSSCG00000013517	UHRF1	3496	0.50027	1.6245	-1.69922	5e-05	0.00117566
ENSSSCT00000029398	ENSSSCG00000025714	UGT8	2973	0.175269	4.48783	-4.67837	5e-05	0.00117566
ENSSSCT00000002842	ENSSSCG00000002557	UGPP	779	13.8981	35.1718	-1.33954	5e-05	0.00117566
ENSSSCT00000009162	ENSSSCG00000008368	UGP2	4060	25.7193	88.8732	-1.78889	5e-05	0.00117566
ENSSSCT00000006972	ENSSSCG00000006363	UFC1	1042	46.2358	93.6102	-1.01766	5e-05	0.00117566
ENSSSCT00000016185	ENSSSCG00000014833	UCP2	1655	1.98054	0.317263	2.64214	5e-05	0.00117566
ENSSSCT00000017251	ENSSSCG00000015843	UBXN8	2602	8.76887	19.4065	-1.14608	5e-05	0.00117566
ENSSSCT00000003886	ENSSSCG00000003498	UBXN10	1305	0	0.571617	#NAME?	5e-05	0.00117566
ENSSSCT00000018623	ENSSSCG00000017105	UBE2QL1	2009	2.42297	0.457712	2.40427	5e-05	0.00117566
ENSSSCT00000032146	ENSSSCG00000029901	UBE2O	3885	8.02941	3.46833	1.21105	5e-05	0.00117566
ENSSSCT00000031057	ENSSSCG00000029226	UBC	1602	519.364	192.827	1.42944	5e-05	0.00117566
ENSSSCT00000024228	ENSSSCG00000023603	UBALD1	1333	26.5847	5.14802	2.36851	5e-05	0.00117566
ENSSSCT00000000917	ENSSSCG00000000843	TXNRD1	3440	58.3769	28.2898	1.04511	5e-05	0.00117566
ENSSSCT00000031844	ENSSSCG00000021988	TUSC3	1339	5.79233	44.8959	-2.95437	5e-05	0.00117566
ENSSSCT00000004287	ENSSSCG00000003875	TTC39A	3360	14.3733	31.5769	-1.13548	5e-05	0.00117566
ENSSSCT00000004254	ENSSSCG00000003842	TTC22	3026	0.119664	3.09934	-4.6949	5e-05	0.00117566
ENSSSCT00000006980	ENSSSCG00000006370	TSTD1	539	105.383	303.9	-1.52795	5e-05	0.00117566
ENSSSCT00000001785	ENSSSCG00000001605	TSPO2	516	0	0.882206	#NAME?	5e-05	0.00117566
ENSSSCT00000025388	ENSSSCG00000029813	TSPAN5	3596	0.815518	2.54915	-1.64423	5e-05	0.00117566
ENSSSCT00000002093	ENSSSCG00000001868	TSPAN3	1859	61.1896	128.521	-1.07064	5e-05	0.00117566
ENSSSCT00000004323	ENSSSCG00000003908	TSPAN1	1394	593.289	1637.96	-1.46509	5e-05	0.00117566
ENSSSCT00000030003	ENSSSCG00000011708	TSC22D2	3769	19.9404	8.85576	1.17101	5e-05	0.00117566
ENSSSCT00000005998	ENSSSCG00000005453	TRX1	369	578.619	1269.94	-1.13407	5e-05	0.00117566
ENSSSCT00000017933	ENSSSCG00000016469	TRPV6	2178	91.4831	433.529	-2.24455	5e-05	0.00117566
ENSSSCT00000017934	ENSSSCG00000016470	TRPV5	1359	29.9636	62.6901	-1.06503	5e-05	0.00117566
ENSSSCT00000009958	ENSSSCG00000009092	TRPC3	3643	1.39811	0.376972	1.89095	5e-05	0.00117566
ENSSSCT00000018724	ENSSSCG00000017199	TRIM47	2245	11.0096	4.2571	1.37082	5e-05	0.00117566
ENSSSCT00000016492	ENSSSCG00000015126	TRIM29	3212	0.196688	3.54141	-4.17034	5e-05	0.00117566
ENSSSCT00000018170	ENSSSCG00000016689	TRIL	2430	6.92949	1.47989	2.22726	5e-05	0.00117566
ENSSSCT00000031333	ENSSSCG00000021409	TRIB1	792	31.6233	4.50754	2.81057	5e-05	0.00117566
ENSSSCT00000017534	ENSSSCG00000016104	TRAK2	6321	36.5275	81.0328	-1.14952	5e-05	0.00117566
ENSSSCT00000004883	ENSSSCG00000004420	TRAF3IP2	2259	1.29165	4.59199	-1.8299	5e-05	0.00117566
ENSSSCT00000001168	ENSSSCG00000001073	TPMT	1977	2.77047	29.4294	-3.40906	5e-05	0.00117566
ENSSSCT00000005854	ENSSSCG00000005316	TPM2	1106	294.379	86.7983	1.76194	5e-05	0.00117566
ENSSSCT00000009396	ENSSSCG00000008586	TP53I3	1248	2.15675	7.34938	-1.76876	5e-05	0.00117566
ENSSSCT00000016913	ENSSSCG00000015525	TOR3A	1889	13.189	28.8988	-1.13168	5e-05	0.00117566
ENSSSCT00000019023	ENSSSCG00000017473	TOP2A	5715	3.07692	14.419	-2.22841	5e-05	0.00117566
ENSSSCT00000016759	ENSSSCG00000015384	TOMM7	422	158.954	350.698	-1.14162	5e-05	0.00117566
ENSSSCT00000019162	ENSSSCG00000017601	TOM1L1	1656	12.9226	29.8886	-1.2097	5e-05	0.00117566
ENSSSCT00000034199	ENSSSCG00000023611	TNXB	6878	0.605174	2.28066	-1.91403	5e-05	0.00117566
ENSSSCT00000001573	ENSSSCG00000023611	TNXB	7074	0.722621	2.73696	-1.92126	5e-05	0.00117566
ENSSSCT00000001574	ENSSSCG00000001429	TN-X	4395	0.370221	1.38387	-1.90225	5e-05	0.00117566
ENSSSCT00000019019	ENSSSCG00000017470	TNS4	2324	3.55381	0.676493	2.39322	5e-05	0.00117566
ENSSSCT00000000273	ENSSSCG00000000254	TNS2	734	11.8345	3.62747	1.70596	5e-05	0.00117566
ENSSSCT00000028399	ENSSSCG00000022208	TNFRSF1B	3110	9.78261	3.13673	1.64096	5e-05	0.00117566
ENSSSCT00000017853	ENSSSCG00000016396	TNFAIP6	1412	16.4997	5.36331	1.62124	5e-05	0.00117566
ENSSSCT00000016452	ENSSSCG00000015086	TMPRSS4	1548	0.198952	1.97287	-3.3098	5e-05	0.00117566
ENSSSCT00000030452	ENSSSCG00000027928	TMEM9	2352	23.0186	48.7606	-1.08292	5e-05	0.00117566
ENSSSCT00000023522	ENSSSCG00000024132	TMEM47	4002	13.3251	6.14818	1.11592	5e-05	0.00117566
ENSSSCT00000016610	ENSSSCG00000015241	TMEM45B	1306	0.73065	4.61344	-2.65859	5e-05	0.00117566
ENSSSCT00000027761	ENSSSCG00000021019	TMEM41B	2427	1.8395	6.97936	-1.92378	5e-05	0.00117566
ENSSSCT00000028444	ENSSSCG00000024300	TMEM254	2315	18.6918	39.9671	-1.09641	5e-05	0.00117566
ENSSSCT00000026501	ENSSSCG00000026889	TMEM237	4678	10.6383	23.9763	-1.17234	5e-05	0.00117566
ENSSSCT00000017981	ENSSSCG00000016514	TMEM213	2718	3.78217	1.37711	1.45756	5e-05	0.00117566
ENSSSCT00000014877	ENSSSCG00000013622	TMEM205	733	96.1775	219.56	-1.19085	5e-05	0.00117566
ENSSSCT00000017905	ENSSSCG00000016443	TMEM176A	967	3.37624	10.4221	-1.62615	5e-05	0.00117566
ENSSSCT00000002909	ENSSSCG00000002622	TMEM14A	888	18.1621	41.1307	-1.17928	5e-05	0.00117566
ENSSSCT00000009715	ENSSSCG00000008874	TMEM144	4232	5.07971	20.004	-1.97747	5e-05	0.00117566
ENSSSCT00000017928	ENSSSCG00000016465	TMEM139	1352	5.31882	18.6607	-1.81083	5e-05	0.00117566
ENSSSCT00000010693	ENSSSCG00000009754	TMEM132B	7458	1.00619	0.11293	3.1554	5e-05	0.00117566
ENSSSCT00000000990	ENSSSCG00000000906	TMCC3	1362	16.9794	5.02357	1.757	5e-05	0.00117566
ENSSSCT00000000596	ENSSSCG00000000553	TM7SF3	4255	5.49641	12.5708	-1.19351	5e-05	0.00117566
ENSSSCT00000019498	ENSSSCG00000017916	TM4SF5	766	4.70139	176.023	-5.22654	5e-05	0.00117566
ENSSSCT00000030891	ENSSSCG00000029587	TIMP4	598	16.9375	110.29	-2.70301	5e-05	0.00117566
ENSSSCT00000000163	ENSSSCG00000000155	TIMP3	516	275.827	123.096	1.16398	5e-05	0.00117566
ENSSSCT00000018688	ENSSSCG00000017164	TIMP-2	1092	50.194	260.449	-2.37541	5e-05	0.00117566
ENSSSCT00000023408	ENSSSCG00000021779	TIAF1	702	33.0882	9.52278	1.79686	5e-05	0.00117566
ENSSSCT00000010274	ENSSSCG00000009377	THSD1	3144	7.107	3.22734	1.1389	5e-05	0.00117566
ENSSSCT00000007145	ENSSSCG00000006524	THBS3	3177	12.7464	6.32155	1.01174	5e-05	0.00117566
ENSSSCT00000004436	ENSSSCG00000004012	THBS2	5691	7.53108	2.78823	1.43351	5e-05	0.00117566
ENSSSCT00000005288	ENSSSCG00000004789	THBS1	5800	315.824	114.33	1.46592	5e-05	0.00117566
ENSSSCT00000031001	ENSSSCG00000023522	TGM2	3891	239.802	46.0133	2.38172	5e-05	0.00117566
ENSSSCT00000035130	ENSSSCG00000011226	TGFBR2	942	164.76	55.4981	1.56986	5e-05	0.00117566
ENSSSCT00000035269	ENSSSCG00000002385	TGFB3	3613	39.3863	6.31322	2.64125	5e-05	0.00117566
ENSSSCT00000009118	ENSSSCG00000008326	TGFA	375	0	2.09038	#NAME?	5e-05	0.00117566
ENSSSCT00000012960	ENSSSCG00000011848	TFRC	5030	65.7386	406.072	-2.62692	5e-05	0.00117566
ENSSSCT00000016695	ENSSSCG00000015322	TFPI2	1739	12.2983	31.1997	-1.34308	5e-05	0.00117566
ENSSSCT00000001129	ENSSSCG00000001036	TFAP2A	3089	21.2935	8.23521	1.37053	5e-05	0.00117566
ENSSSCT00000012740	ENSSSCG00000011640	TF	2342	15.1414	3.79506	1.9963	5e-05	0.00117566
ENSSSCT00000009081	ENSSSCG00000008292	TET3	6034	8.64517	3.04262	1.50658	5e-05	0.00117566
ENSSSCT00000018530	ENSSSCG00000017018	TENM2	8021	0.125673	3.41203	-4.76288	5e-05	0.00117566
ENSSSCT00000005647	ENSSSCG00000005122	TEK	4136	42.3051	15.3761	1.46014	5e-05	0.00117566
ENSSSCT00000001722	ENSSSCG00000001544	TEAD3	2713	28.7536	9.0241	1.67189	5e-05	0.00117566
ENSSSCT00000002836	ENSSSCG00000002552	TDRD9	4062	1.56965	0.205909	2.93036	5e-05	0.00117566
ENSSSCT00000022297	ENSSSCG00000021767	TDH	1953	4.74308	0.484099	3.29245	5e-05	0.00117566
ENSSSCT00000015798	ENSSSCG00000014450	TCOF1	4217	3.83415	1.55707	1.30007	5e-05	0.00117566
ENSSSCT00000011635	ENSSSCG00000010638	TCF7L2	2293	9.85157	3.42418	1.5246	5e-05	0.00117566
ENSSSCT00000009025	ENSSSCG00000008241	TCF7L1	2329	5.82558	2.14392	1.44215	5e-05	0.00117566
ENSSSCT00000002713	ENSSSCG00000002443	TC2N	4628	2.2209	52.3056	-4.55775	5e-05	0.00117566
ENSSSCT00000030119	ENSSSCG00000009865	TBX3	4778	42.2325	19.7734	1.09479	5e-05	0.00117566
ENSSSCT00000031698	ENSSSCG00000027060	TBX2	3497	36.85	17.4454	1.07881	5e-05	0.00117566
ENSSSCT00000022658	ENSSSCG00000023728	TBCEL	4945	5.43987	11.5923	-1.09152	5e-05	0.00117566
ENSSSCT00000008946	ENSSSCG00000008169	TBC1D8	3198	16.7275	4.28598	1.96452	5e-05	0.00117566
ENSSSCT00000029853	ENSSSCG00000026460	TAL1	4660	7.04057	2.2781	1.62786	5e-05	0.00117566
ENSSSCT00000016439	ENSSSCG00000015073	TAGLN	1188	666.916	173.746	1.94053	5e-05	0.00117566
ENSSSCT00000004481	ENSSSCG00000004053	TAGAP	4141	2.53832	0.926159	1.45454	5e-05	0.00117566
ENSSSCT00000013660	ENSSSCG00000012493	TAF7L	2231	30.5869	11.2262	1.44605	5e-05	0.00117566
ENSSSCT00000030643	ENSSSCG00000029624	TADA2B	1263	29.1758	12.6033	1.21098	5e-05	0.00117566
ENSSSCT00000004241	ENSSSCG00000003832	TACSTD2	972	537.71	210.628	1.35213	5e-05	0.00117566
ENSSSCT00000027768	ENSSSCG00000028063	TACC2	8857	13.6504	4.22667	1.69135	5e-05	0.00117566
ENSSSCT00000017222	ENSSSCG00000015814	TACC1	1842	38.958	12.685	1.61879	5e-05	0.00117566
ENSSSCT00000000452	ENSSSCG00000000418	TAC3	773	0	1.06456	#NAME?	5e-05	0.00117566
ENSSSCT00000024540	ENSSSCG00000020873	SYNGR1	4354	1.87986	8.21597	-2.12781	5e-05	0.00117566
ENSSSCT00000003235	ENSSSCG00000002929	SYNE4	1192	43.0836	17.0891	1.33406	5e-05	0.00117566
ENSSSCT00000006610	ENSSSCG00000006023	SYBU	1986	1.91896	16.5168	-3.10553	5e-05	0.00117566
ENSSSCT00000006000	ENSSSCG00000005455	SVEP1	10935	1.24207	7.00892	-2.49645	5e-05	0.00117566
ENSSSCT00000015386	ENSSSCG00000014085	SV2C	291	0	14.073	#NAME?	5e-05	0.00117566
ENSSSCT00000002519	ENSSSCG00000002262	SV2B	7325	0.0993746	1.39446	-3.81068	5e-05	0.00117566
ENSSSCT00000012622	ENSSSCG00000011532	SUMF1	2147	53.7459	115.136	-1.09911	5e-05	0.00117566
ENSSSCT00000003471	ENSSSCG00000003130	SULT2A1	1155	0.335608	469.537	-10.4502	5e-05	0.00117566
ENSSSCT00000027951	ENSSSCG00000025836	SULT1C4	2696	5.97584	2.36465	1.33751	5e-05	0.00117566
ENSSSCT00000022622	ENSSSCG00000027194	SULT1B1	2395	23.4547	5.09269	2.20338	5e-05	0.00117566
ENSSSCT00000012586	ENSSSCG00000011501	SUCLG2	2475	44.4014	101.332	-1.19041	5e-05	0.00117566
ENSSSCT00000004629	ENSSSCG00000004190	STX7	2526	26.1766	51.8473	-0.985992	5e-05	0.00117566
ENSSSCT00000012296	ENSSSCG00000011229	STT3B	4069	66.5094	145.799	-1.13235	5e-05	0.00117566
ENSSSCT00000032160	ENSSSCG00000026520	STS	4642	0.278298	1.60137	-2.52461	5e-05	0.00117566
ENSSSCT00000017181	ENSSSCG00000015780	STOX2	8414	2.10852	5.08285	-1.2694	5e-05	0.00117566
ENSSSCT00000011215	ENSSSCG00000010245	STOX1	2868	0.422868	2.61606	-2.62911	5e-05	0.00117566
ENSSSCT00000025212	ENSSSCG00000026257	STMN1	991	21.9302	67.9218	-1.63095	5e-05	0.00117566
ENSSSCT00000016670	ENSSSCG00000015299	STEAP4	2305	17.6628	122.358	-2.79233	5e-05	0.00117566
ENSSSCT00000025881	ENSSSCG00000029304	STEAP3	4194	0.306588	12.2337	-5.31841	5e-05	0.00117566
ENSSSCT00000019061	ENSSSCG00000017508	STAC2	2725	1.86839	0.563075	1.7304	5e-05	0.00117566
ENSSSCT00000028573	ENSSSCG00000024494	ST6GALNAC3	2397	7.48466	2.29819	1.70344	5e-05	0.00117566
ENSSSCT00000016598	ENSSSCG00000015232	ST3GAL4	3996	3.02943	9.04715	-1.57842	5e-05	0.00117566
ENSSSCT00000036496	ENSSSCG00000012784	SSR4	759	142.978	360.452	-1.33402	5e-05	0.00117566
ENSSSCT00000026941	ENSSSCG00000023304	SRRM2	9024	52.1969	15.2125	1.7787	5e-05	0.00117566
ENSSSCT00000013649	ENSSSCG00000012482	SRPX2	2237	0.839092	3.22591	-1.9428	5e-05	0.00117566
ENSSSCT00000012739	ENSSSCG00000011639	SRPRB	695	47.4217	98.4749	-1.05421	5e-05	0.00117566
ENSSSCT00000008712	ENSSSCG00000007949	SRL	2640	2.86233	0.925184	1.62938	5e-05	0.00117566
ENSSSCT00000016669	ENSSSCG00000015298	SRI	1536	52.4376	235.309	-2.16588	5e-05	0.00117566
ENSSSCT00000001852	ENSSSCG00000001661	SRF	3850	22.9504	8.12052	1.49887	5e-05	0.00117566
ENSSSCT00000023268	ENSSSCG00000026092	SREBF2	2778	79.0644	30.8414	1.35816	5e-05	0.00117566
ENSSSCT00000018621	ENSSSCG00000017103	SRD5A1	3616	1.10805	105.854	-6.57791	5e-05	0.00117566
ENSSSCT00000019651	ENSSSCG00000018056	SRCIN1	3579	2.51145	0.566456	2.14848	5e-05	0.00117566
ENSSSCT00000006553	ENSSSCG00000005970	SQLE	2951	83.8586	42.236	0.989485	5e-05	0.00117566
ENSSSCT00000002535	ENSSSCG00000002277	SPTB	10338	4.11923	0.837738	2.2978	5e-05	0.00117566
ENSSSCT00000010397	ENSSSCG00000009482	SPRY2	948	43.2551	12.0232	1.84705	5e-05	0.00117566
ENSSSCT00000009949	ENSSSCG00000009083	SPRY1	2848	28.9106	13.6347	1.08431	5e-05	0.00117566
ENSSSCT00000009100	ENSSSCG00000008309	SPR	879	14.7607	141.192	-3.25783	5e-05	0.00117566
ENSSSCT00000010091	ENSSSCG00000009216	SPP1	1430	279.954	33972.8	-6.92305	5e-05	0.00117566
ENSSSCT00000014630	ENSSSCG00000013393	SPON1	5350	9.76716	51.4609	-2.39746	5e-05	0.00117566
ENSSSCT00000010659	ENSSSCG00000009722	SPOCK3	2072	0.124703	7.72099	-5.95221	5e-05	0.00117566
ENSSSCT00000018703	ENSSSCG00000017178	SPHK1	1956	39.6759	17.9071	1.14773	5e-05	0.00117566
ENSSSCT00000016202	ENSSSCG00000014850	SPCS2	1429	82.1379	166.375	-1.01832	5e-05	0.00117566
ENSSSCT00000029898	ENSSSCG00000015924	SPC25	4781	2.26391	6.6418	-1.55275	5e-05	0.00117566
ENSSSCT00000019329	ENSSSCG00000017758	SPAG5	3791	0.588107	2.03139	-1.78831	5e-05	0.00117566
ENSSSCT00000019076	ENSSSCG00000017522	SP6	1134	33.4786	14.0249	1.25525	5e-05	0.00117566
ENSSSCT00000023754	ENSSSCG00000027044	SOX7	3118	8.06457	0.556215	3.85788	5e-05	0.00117566
ENSSSCT00000012760	ENSSSCG00000011656	SOX14	1193	0	0.962992	#NAME?	5e-05	0.00117566
ENSSSCT00000009842	ENSSSCG00000008985	SOWAHB	2400	13.1249	4.83962	1.43934	5e-05	0.00117566
ENSSSCT00000007482	ENSSSCG00000006831	SORT1	1948	17.9278	47.1282	-1.39439	5e-05	0.00117566
ENSSSCT00000031058	ENSSSCG00000026007	SORL1	2925	2.5411	11.0912	-2.12588	5e-05	0.00117566
ENSSSCT00000005166	ENSSSCG00000004679	SORD	3371	0.772064	6.18566	-3.00213	5e-05	0.00117566
ENSSSCT00000010552	ENSSSCG00000009626	SORBS3	2960	11.0627	3.54726	1.64093	5e-05	0.00117566
ENSSSCT00000011482	ENSSSCG00000010494	SORBS1	7127	7.34898	1.70661	2.10641	5e-05	0.00117566
ENSSSCT00000008014	ENSSSCG00000007324	SOGA1	5700	3.19174	1.2175	1.39042	5e-05	0.00117566
ENSSSCT00000030554	ENSSSCG00000029772	SOCS3	489	26.2733	5.72547	2.19813	5e-05	0.00117566
ENSSSCT00000007760	ENSSSCG00000007088	SNX5	2546	56.1944	142.993	-1.34745	5e-05	0.00117566
ENSSSCT00000006577	ENSSSCG00000005994	SNTB1	4612	2.691	7.27847	-1.43549	5e-05	0.00117566
ENSSSCT00000022304	ENSSSCG00000023792	SNRNP70	1359	73.6396	35.5029	1.05254	5e-05	0.00117566
ENSSSCT00000011344	ENSSSCG00000021159	SNCG	777	10.3374	2.38165	2.11784	5e-05	0.00117566
ENSSSCT00000019462	ENSSSCG00000017885	SMTNL2	2340	0.293532	3.55938	-3.60004	5e-05	0.00117566
ENSSSCT00000010974	ENSSSCG00000010017	SMTN	3326	19.2699	7.31196	1.39802	5e-05	0.00117566
ENSSSCT00000035605	ENSSSCG00000012166	SMS	1594	242.654	635.995	-1.39011	5e-05	0.00117566
ENSSSCT00000003977	ENSSSCG00000003582	SMPDL3B	2013	1.08829	101.652	-6.54543	5e-05	0.00117566
ENSSSCT00000015978	ENSSSCG00000014627	SMPD1	1829	5.74396	13.0561	-1.18461	5e-05	0.00117566
ENSSSCT00000017896	ENSSSCG00000016435	SMARCD3	1582	12.3812	3.64133	1.76561	5e-05	0.00117566
ENSSSCT00000010254	ENSSSCG00000009357	SMAD9	5289	10.0907	2.77535	1.86229	5e-05	0.00117566
ENSSSCT00000005460	ENSSSCG00000004948	SMAD6	2021	30.8874	10.4893	1.55811	5e-05	0.00117566
ENSSSCT00000024303	ENSSSCG00000022913	SLPI	597	423.621	95327.8	-7.81398	5e-05	0.00117566
ENSSSCT00000010401	ENSSSCG00000009486	SLITRK6	2529	0.220397	1.31866	-2.58089	5e-05	0.00117566
ENSSSCT00000018524	ENSSSCG00000017012	SLIT3	4368	3.84036	1.42601	1.42926	5e-05	0.00117566
ENSSSCT00000002520	ENSSSCG00000002263	SLCO3A1	3282	2.0541	0.739797	1.47331	5e-05	0.00117566
ENSSSCT00000000629	ENSSSCG00000000584	SLCO1A2	4371	0.0558448	38.5562	-9.43132	5e-05	0.00117566
ENSSSCT00000036051	ENSSSCG00000012698	SLC9A6	4546	6.71802	13.7813	-1.0366	5e-05	0.00117566
ENSSSCT00000030360	ENSSSCG00000026187	SLC9A3	677	31.6423	0.765916	5.36853	5e-05	0.00117566
ENSSSCT00000003963	ENSSSCG00000003569	SLC9A1	5213	3.75848	0.898835	2.06402	5e-05	0.00117566
ENSSSCT00000028312	ENSSSCG00000002032	SLC7A8	3576	7.639	2.4074	1.6659	5e-05	0.00117566
ENSSSCT00000011063	ENSSSCG00000010102	SLC7A4	2287	1445.89	510.245	1.5027	5e-05	0.00117566
ENSSSCT00000019369	ENSSSCG00000017797	SLC6A4	4427	2.65012	0.537279	2.30231	5e-05	0.00117566
ENSSSCT00000033120	ENSSSCG00000022372	SLC6A14	2587	6.35862	1.03349	2.62119	5e-05	0.00117566
ENSSSCT00000000951	ENSSSCG00000000871	SLC5A8	2378	0.119937	7.73138	-6.01037	5e-05	0.00117566
ENSSSCT00000009355	ENSSSCG00000008550	SLC5A6	2746	2.74405	75.9965	-4.79155	5e-05	0.00117566
ENSSSCT00000007878	ENSSSCG00000007199	SLC52A3	1628	23.5617	7.41572	1.66779	5e-05	0.00117566
ENSSSCT00000019637	ENSSSCG00000018042	SLC47A2	2033	1.3284	70.8118	-5.73623	5e-05	0.00117566
ENSSSCT00000024216	ENSSSCG00000024108	SLC43A2	1769	48.8411	18.1535	1.42785	5e-05	0.00117566
ENSSSCT00000010041	ENSSSCG00000009169	SLC39A8	1762	3.85263	12.5735	-1.70648	5e-05	0.00117566
ENSSSCT00000033351	ENSSSCG00000009623	SLC39A14	4525	11.3976	33.9811	-1.576	5e-05	0.00117566
ENSSSCT00000000876	ENSSSCG00000000807	SLC38A1	2133	3.46645	31.2214	-3.17101	5e-05	0.00117566
ENSSSCT00000016471	ENSSSCG00000015105	SLC37A4	2086	19.1285	44.8697	-1.23002	5e-05	0.00117566
ENSSSCT00000010969	ENSSSCG00000010012	SLC35E4	1715	3.89167	1.21265	1.68222	5e-05	0.00117566
ENSSSCT00000007524	ENSSSCG00000006871	SLC35A3	978	84.097	190.656	-1.18085	5e-05	0.00117566
ENSSSCT00000005159	ENSSSCG00000004673	SLC28A2	2317	3.00443	10.215	-1.76552	5e-05	0.00117566
ENSSSCT00000015578	ENSSSCG00000014257	SLC27A6	2658	1.47014	8.17367	-2.47503	5e-05	0.00117566
ENSSSCT00000005128	ENSSSCG00000004643	SLC27A2	2063	30.1904	142.947	-2.24332	5e-05	0.00117566
ENSSSCT00000015165	ENSSSCG00000013879	SLC27A1	1498	7.36382	2.83641	1.37639	5e-05	0.00117566
ENSSSCT00000015784	ENSSSCG00000014439	SLC26A2	1461	54.9552	13.2337	2.05404	5e-05	0.00117566
ENSSSCT00000013802	ENSSSCG00000012623	SLC25A5	1256	163.466	394.882	-1.27243	5e-05	0.00117566
ENSSSCT00000035723	ENSSSCG00000012624	SLC25A43	2599	3.02055	7.99616	-1.4045	5e-05	0.00117566
ENSSSCT00000006198	ENSSSCG00000005636	SLC25A25	3339	53.5567	18.0876	1.56606	5e-05	0.00117566
ENSSSCT00000012444	ENSSSCG00000011366	SLC25A20	1745	44.4773	118.261	-1.41083	5e-05	0.00117566
ENSSSCT00000000078	ENSSSCG00000000072	SLC25A17	1696	36.9728	76.6714	-1.05222	5e-05	0.00117566
ENSSSCT00000026289	ENSSSCG00000022303	SLC25A16	2344	5.0518	17.0402	-1.75408	5e-05	0.00117566
ENSSSCT00000004467	ENSSSCG00000004039	SLC22A3	3817	18.9576	3.00539	2.65715	5e-05	0.00117566
ENSSSCT00000001096	ENSSSCG00000001004	SLC22A23	2009	25.1829	9.55318	1.39839	5e-05	0.00117566
ENSSSCT00000004862	ENSSSCG00000004399	SLC22A16	1593	0	0.668816	#NAME?	5e-05	0.00117566
ENSSSCT00000005755	ENSSSCG00000005222	SLC1A1	4833	0.244386	4.75513	-4.28225	5e-05	0.00117566
ENSSSCT00000022901	ENSSSCG00000030696	SLC19A1	2292	35.4552	14.4373	1.2962	5e-05	0.00117566
ENSSSCT00000011176	ENSSSCG00000010210	SLC16A9	4274	11.5924	4.97078	1.22163	5e-05	0.00117566
ENSSSCT00000000492	ENSSSCG00000000456	SLC16A7	4845	4.16554	11.2645	-1.43521	5e-05	0.00117566
ENSSSCT00000018791	ENSSSCG00000017262	SLC16A6	3937	0.187624	3.11034	-4.05115	5e-05	0.00117566
ENSSSCT00000004963	ENSSSCG00000004492	SLC14A1	3577	16.3935	4.13327	1.98777	5e-05	0.00117566
ENSSSCT00000017995	ENSSSCG00000016527	SLC13A4	2849	163.314	69.3262	1.23618	5e-05	0.00117566
ENSSSCT00000010388	ENSSSCG00000009475	SLAIN1	1862	0.506705	2.62813	-2.37482	5e-05	0.00117566
ENSSSCT00000001609	ENSSSCG00000001453	SLA-DRA1	1250	25.6283	77.3921	-1.59445	5e-05	0.00117566
ENSSSCT00000001616	ENSSSCG00000001456	SLA-DQA1	1324	12.2847	45.8839	-1.90112	5e-05	0.00117566
ENSSSCT00000011135	ENSSSCG00000010169	SIPA1L2	5089	4.12451	1.50708	1.45247	5e-05	0.00117566
ENSSSCT00000015670	ENSSSCG00000024189	SIL1	499	20.5384	62.9522	-1.61593	5e-05	0.00117566
ENSSSCT00000016437	ENSSSCG00000015071	SIK3	4948	6.14084	1.89797	1.69398	5e-05	0.00117566
ENSSSCT00000031666	ENSSSCG00000024429	SIDT1	5126	0.154985	1.55717	-3.32873	5e-05	0.00117566
ENSSSCT00000009841	ENSSSCG00000008984	SHROOM3	7025	39.9339	13.9714	1.51513	5e-05	0.00117566
ENSSSCT00000006575	ENSSSCG00000005992	SHAS2	2190	110.988	24.2428	2.19477	5e-05	0.00117566
ENSSSCT00000005707	ENSSSCG00000005177	SH3GL2	3029	0.342683	9.06663	-4.72562	5e-05	0.00117566
ENSSSCT00000032548	ENSSSCG00000024938	SH3BP5	1368	97.6485	43.8276	1.15576	5e-05	0.00117566
ENSSSCT00000006180	ENSSSCG00000005620	SH2D3C	1994	4.09962	1.29361	1.66408	5e-05	0.00117566
ENSSSCT00000010777	ENSSSCG00000009833	SH2B3	5268	9.38518	3.47112	1.43498	5e-05	0.00117566
ENSSSCT00000010903	ENSSSCG00000009951	SGSM1	5087	0.157617	1.82842	-3.5361	5e-05	0.00117566
ENSSSCT00000027054	ENSSSCG00000021443	SGK1	2408	52.2331	156.82	-1.58607	5e-05	0.00117566
ENSSSCT00000015362	ENSSSCG00000014063	SFXN1	3337	1.91012	10.3988	-2.44468	5e-05	0.00117566
ENSSSCT00000027647	ENSSSCG00000025822	SFRP1	4329	16.0059	34.6539	-1.11441	5e-05	0.00117566
ENSSSCT00000003956	ENSSSCG00000003562	SFN	1304	155.411	53.2649	1.54483	5e-05	0.00117566
ENSSSCT00000014232	ENSSSCG00000013021	SF1	1920	26.11	6.62228	1.9792	5e-05	0.00117566
ENSSSCT00000010749	ENSSSCG00000009806	SETD1B	5925	6.71502	1.3068	2.36135	5e-05	0.00117566
ENSSSCT00000008529	ENSSSCG00000007782	SETD1A	5306	4.46863	1.2102	1.88459	5e-05	0.00117566
ENSSSCT00000009156	ENSSSCG00000008362	SERTAD2	939	12.2945	2.86425	2.10179	5e-05	0.00117566
ENSSSCT00000028688	ENSSSCG00000026931	SERTAD1	720	103.348	31.6155	1.70881	5e-05	0.00117566
ENSSSCT00000012851	ENSSSCG00000011740	SERPINI1	3874	0.32935	1.78981	-2.44211	5e-05	0.00117566
ENSSSCT00000005400	ENSSSCG00000004894	SERPINB5	2760	8.75734	21.5691	-1.3004	5e-05	0.00117566
ENSSSCT00000018613	ENSSSCG00000017095	SEMA5A	3334	15.9437	2.30327	2.79123	5e-05	0.00117566
ENSSSCT00000007114	ENSSSCG00000006495	SEMA4A	1874	3.17848	10.3189	-1.69888	5e-05	0.00117566
ENSSSCT00000012520	ENSSSCG00000011440	SEMA3G	2316	47.761	10.753	2.1511	5e-05	0.00117566
ENSSSCT00000016774	ENSSSCG00000015399	SEMA3E	3253	0.168314	2.01036	-3.57823	5e-05	0.00117566
ENSSSCT00000016771	ENSSSCG00000015396	SEMA3D	3871	0.100205	1.96577	-4.29407	5e-05	0.00117566
ENSSSCT00000012478	ENSSSCG00000011400	SEMA3B	2657	1.78583	5.59818	-1.64837	5e-05	0.00117566
ENSSSCT00000006888	ENSSSCG00000006287	SELL	2549	1.41005	4.68039	-1.73088	5e-05	0.00117566
ENSSSCT00000017033	ENSSSCG00000015637	SEC61G	738	86.9729	176.246	-1.01895	5e-05	0.00117566
ENSSSCT00000005420	ENSSSCG00000004912	SEC11C	1164	46.3968	186.166	-2.00449	5e-05	0.00117566
ENSSSCT00000008310	ENSSSCG00000007574	SDK1	7394	0.0863681	1.22127	-3.82174	5e-05	0.00117566
ENSSSCT00000031543	ENSSSCG00000026204	SDHAF4	739	12.564	32.2515	-1.36007	5e-05	0.00117566
ENSSSCT00000004265	ENSSSCG00000003853	SCP2	1228	9.82021	31.3985	-1.67687	5e-05	0.00117566
ENSSSCT00000016727	ENSSSCG00000015353	SCIN	2900	27.61	89.7608	-1.70089	5e-05	0.00117566
ENSSSCT00000010125	ENSSSCG00000009245	SCD5	2577	4.53791	1.44923	1.64675	5e-05	0.00117566
ENSSSCT00000032386	ENSSSCG00000024071	SCARF1	2505	8.4188	3.05855	1.46077	5e-05	0.00117566
ENSSSCT00000010605	ENSSSCG00000009672	SCARA5	3873	1.33819	16.3728	-3.61294	5e-05	0.00117566
ENSSSCT00000030551	ENSSSCG00000021023	SCAF4	3904	7.2469	2.85767	1.34253	5e-05	0.00117566
ENSSSCT00000003534	ENSSSCG00000003182	SCAF1	4358	8.9242	3.63634	1.29523	5e-05	0.00117566
ENSSSCT00000006777	ENSSSCG00000006183	SBSPON	3014	2.42745	6.82665	-1.49173	5e-05	0.00117566
ENSSSCT00000029278	ENSSSCG00000024247	SBK2	1017	10.225	1.33026	2.94232	5e-05	0.00117566
ENSSSCT00000001058	ENSSSCG00000000968	SBF1	5706	21.913	7.1499	1.61579	5e-05	0.00117566
ENSSSCT00000034764	ENSSSCG00000012173	SAT1	2491	435.765	94.2535	2.20893	5e-05	0.00117566
ENSSSCT00000010501	ENSSSCG00000009580	S1PR3	2451	10.6395	4.00052	1.41117	5e-05	0.00117566
ENSSSCT00000007217	ENSSSCG00000006588	S100A9	651	3.06994	30.046	-3.29089	5e-05	0.00117566
ENSSSCT00000007211	ENSSSCG00000006582	S100A14	1102	215.092	466.552	-1.11708	5e-05	0.00117566
ENSSSCT00000007218	ENSSSCG00000006589	S100A12	471	9.54976	111.76	-3.5488	5e-05	0.00117566
ENSSSCT00000035788	ENSSSCG00000031053	S100A1	335	926.165	2047.15	-1.14427	5e-05	0.00117566
ENSSSCT00000009716	ENSSSCG00000008875	RXFP1	2729	0	0.684263	#NAME?	5e-05	0.00117566
ENSSSCT00000005846	ENSSSCG00000005308	RUSC2	5919	7.17336	3.24417	1.1448	5e-05	0.00117566
ENSSSCT00000007131	ENSSSCG00000006511	RUSC1	2715	6.83021	1.86489	1.87284	5e-05	0.00117566
ENSSSCT00000027385	ENSSSCG00000024536	RUNDC1	2765	17.1982	35.8448	-1.05951	5e-05	0.00117566
ENSSSCT00000029072	ENSSSCG00000030242	RSRP1	555	40.6437	17.0853	1.25027	5e-05	0.00117566
ENSSSCT00000001114	ENSSSCG00000001021	RREB1	7796	10.6728	4.07995	1.38731	5e-05	0.00117566
ENSSSCT00000004774	ENSSSCG00000004318	RRAGD	1321	1.40827	14.6036	-3.37433	5e-05	0.00117566
ENSSSCT00000026454	ENSSSCG00000021595	RRAD	714	14.0784	2.69854	2.38323	5e-05	0.00117566
ENSSSCT00000027093	ENSSSCG00000028227	RPN2	801	109.488	221.243	-1.01486	5e-05	0.00117566
ENSSSCT00000005521	ENSSSCG00000005005	RPL36A	482	376.991	682.73	-0.856787	5e-05	0.00117566
ENSSSCT00000029985	ENSSSCG00000026427	RORC	2307	0.541765	2.65289	-2.29183	5e-05	0.00117566
ENSSSCT00000022727	ENSSSCG00000022306	ROPN1L	975	0.933816	7.01904	-2.91006	5e-05	0.00117566
ENSSSCT00000008694	ENSSSCG00000007932	ROGDI	1434	17.7618	46.1481	-1.37749	5e-05	0.00117566
ENSSSCT00000016569	ENSSSCG00000015203	ROBO4	3981	4.36656	0.966062	2.17631	5e-05	0.00117566
ENSSSCT00000015355	ENSSSCG00000014056	RNF44	4149	4.47805	1.60786	1.47773	5e-05	0.00117566
ENSSSCT00000022320	ENSSSCG00000021149	RNF217	3930	16.489	8.01993	1.03984	5e-05	0.00117566
ENSSSCT00000027475	ENSSSCG00000025206	RNF19B	2414	20.2074	8.14904	1.31018	5e-05	0.00117566
ENSSSCT00000001171	ENSSSCG00000001076	RNF144B	5090	17.8445	5.78314	1.62556	5e-05	0.00117566
ENSSSCT00000023526	ENSSSCG00000028384	RND3	2401	46.781	18.9966	1.30018	5e-05	0.00117566
ENSSSCT00000000190	ENSSSCG00000000181	RND1	1684	11.1921	3.13003	1.83823	5e-05	0.00117566
ENSSSCT00000013192	ENSSSCG00000012060	RIPPLY3	693	10.125	3.04301	1.73435	5e-05	0.00117566
ENSSSCT00000013217	ENSSSCG00000012083	RIPK4	3715	32.7369	16.4672	0.991324	5e-05	0.00117566
ENSSSCT00000009409	ENSSSCG00000008598	RHOB	2443	228.747	48.7084	2.23151	5e-05	0.00117566
ENSSSCT00000006943	ENSSSCG00000006335	RGS4	2963	45.5764	9.24785	2.3011	5e-05	0.00117566
ENSSSCT00000011822	ENSSSCG00000010806	RGS2	1489	90.7554	19.0444	2.25262	5e-05	0.00117566
ENSSSCT00000015038	ENSSSCG00000013764	RFX1	4192	5.71897	1.78832	1.67715	5e-05	0.00117566
ENSSSCT00000000647	ENSSSCG00000000602	RERG	2232	1.96415	10.8727	-2.46873	5e-05	0.00117566
ENSSSCT00000009185	ENSSSCG00000008388	REL	2033	11.1168	4.85417	1.19544	5e-05	0.00117566
ENSSSCT00000029906	ENSSSCG00000023710	REEP1	3749	2.68021	0.829872	1.69139	5e-05	0.00117566
ENSSSCT00000002805	ENSSSCG00000002526	RCOR1	1798	11.7058	4.6799	1.32268	5e-05	0.00117566
ENSSSCT00000013182	ENSSSCG00000012050	RCAN1	2337	156.668	71.815	1.12535	5e-05	0.00117566
ENSSSCT00000017254	ENSSSCG00000015846	RBPMS	1164	40.3625	14.1553	1.51168	5e-05	0.00117566
ENSSSCT00000011467	ENSSSCG00000010479	RBP4	1468	43.8444	555.27	-3.66272	5e-05	0.00117566
ENSSSCT00000007457	ENSSSCG00000006809	RBM15	3021	17.7201	8.03052	1.14182	5e-05	0.00117566
ENSSSCT00000026592	ENSSSCG00000028118	RBM14	1564	21.8943	9.24026	1.24455	5e-05	0.00117566
ENSSSCT00000005434	ENSSSCG00000004924	RASL12	719	23.3107	4.47955	2.37957	5e-05	0.00117566
ENSSSCT00000009311	ENSSSCG00000008509	RASGRP3	4147	12.7236	5.46914	1.21812	5e-05	0.00117566
ENSSSCT00000011167	ENSSSCG00000010201	RASGEF1A	3452	1.88425	11.5576	-2.61678	5e-05	0.00117566
ENSSSCT00000012001	ENSSSCG00000010964	RASEF	1687	0.124793	3.31514	-4.73146	5e-05	0.00117566
ENSSSCT00000029485	ENSSSCG00000029333	RASD1	4303	10.5992	4.67485	1.18096	5e-05	0.00117566
ENSSSCT00000023744	ENSSSCG00000028623	RARRES1	1233	7.09123	104.748	-3.88474	5e-05	0.00117566
ENSSSCT00000019026	ENSSSCG00000017475	RARA	1389	18.4244	5.97568	1.62444	5e-05	0.00117566
ENSSSCT00000009724	ENSSSCG00000008881	RAPGEF2	7074	29.1828	13.5025	1.11189	5e-05	0.00117566
ENSSSCT00000023295	ENSSSCG00000022029	RAP1GAP	2040	0.248616	1.9504	-2.97178	5e-05	0.00117566
ENSSSCT00000018929	ENSSSCG00000017389	RAMP2	744	130.688	47.1076	1.4721	5e-05	0.00117566
ENSSSCT00000017784	ENSSSCG00000016331	RAMP1	911	5.17977	17.2022	-1.73163	5e-05	0.00117566
ENSSSCT00000018321	ENSSSCG00000016826	RAD1	1936	2.50088	6.28904	-1.3304	5e-05	0.00117566
ENSSSCT00000011158	ENSSSCG00000010192	RAB4A	3200	49.0124	96.0123	-0.970073	5e-05	0.00117566
ENSSSCT00000014878	ENSSSCG00000013623	RAB3D	4498	7.12767	16.2546	-1.18935	5e-05	0.00117566
ENSSSCT00000005093	ENSSSCG00000004612	RAB27A	3651	2.25956	7.06508	-1.64466	5e-05	0.00117566
ENSSSCT00000002538	ENSSSCG00000002280	RAB15	516	25.3148	68.1144	-1.42798	5e-05	0.00117566
ENSSSCT00000016924	ENSSSCG00000015535	QSOX1	2269	37.9121	84.0217	-1.1481	5e-05	0.00117566
ENSSSCT00000024578	ENSSSCG00000025217	PYCR1	763	3.43674	12.3322	-1.84331	5e-05	0.00117566
ENSSSCT00000029505	ENSSSCG00000025582	PXDC1	1621	8.49724	3.334	1.34974	5e-05	0.00117566
ENSSSCT00000018544	ENSSSCG00000017032	PTTG1	726	2.60375	9.86429	-1.92162	5e-05	0.00117566
ENSSSCT00000018088	ENSSSCG00000016614	PTPRZ1	7061	0.0482164	2.68926	-5.80154	5e-05	0.00117566
ENSSSCT00000003985	ENSSSCG00000003590	PTPRU	5537	4.61834	9.73986	-1.07653	5e-05	0.00117566
ENSSSCT00000000543	ENSSSCG00000000504	PTPRB	6233	37.8283	15.0754	1.32727	5e-05	0.00117566
ENSSSCT00000017143	ENSSSCG00000015743	PTPN4	2851	16.2688	37.0562	-1.18761	5e-05	0.00117566
ENSSSCT00000016975	ENSSSCG00000015582	PTPN14	3418	5.3493	1.89023	1.50079	5e-05	0.00117566
ENSSSCT00000016786	ENSSSCG00000015411	PTPN12	879	15.5846	6.16351	1.33829	5e-05	0.00117566
ENSSSCT00000017990	ENSSSCG00000016522	PTN	1480	34.8791	128.269	-1.87874	5e-05	0.00117566
ENSSSCT00000033677	ENSSSCG00000009664	PTK2B	4060	10.5779	3.87944	1.44714	5e-05	0.00117566
ENSSSCT00000000587	ENSSSCG00000000544	PTHLH	1306	0.385733	5.32029	-3.78583	5e-05	0.00117566
ENSSSCT00000026559	ENSSSCG00000026602	PTGIR	3976	1.87752	0.371863	2.33599	5e-05	0.00117566
ENSSSCT00000030022	ENSSSCG00000024439	PTGER4	3995	1.18692	3.25697	-1.45631	5e-05	0.00117566
ENSSSCT00000025684	ENSSSCG00000021862	PTGER2	2900	0.553851	10.2131	-4.20477	5e-05	0.00117566
ENSSSCT00000004968	ENSSSCG00000004497	PSTPIP2	2852	10.9046	36.956	-1.76087	5e-05	0.00117566
ENSSSCT00000008495	ENSSSCG00000007748	PSPH	1399	5.56494	54.4108	-3.28945	5e-05	0.00117566
ENSSSCT00000011253	ENSSSCG00000010281	PSAP	2617	376.767	1394.07	-1.88756	5e-05	0.00117566
ENSSSCT00000004917	ENSSSCG00000004452	PRSS35	1245	0.328691	89.8413	-8.0945	5e-05	0.00117566
ENSSSCT00000030575	ENSSSCG00000025410	PRSS16	2011	2.89018	8.19772	-1.50406	5e-05	0.00117566
ENSSSCT00000009981	ENSSSCG00000009114	PRSS12	5871	21.4744	53.6373	-1.32062	5e-05	0.00117566
ENSSSCT00000006285	ENSSSCG00000005715	PRRC2B	10843	20.6678	7.6969	1.42503	5e-05	0.00117566
ENSSSCT00000008538	ENSSSCG00000007790	PRR14	2902	7.13934	2.84543	1.32715	5e-05	0.00117566
ENSSSCT00000000208	ENSSSCG00000000195	PRPH	1560	0.328217	4.38168	-3.73876	5e-05	0.00117566
ENSSSCT00000007708	ENSSSCG00000007039	PRP	2690	23.5241	105.869	-2.17007	5e-05	0.00117566
ENSSSCT00000018325	ENSSSCG00000016830	PRLR	1934	7.19473	16.3292	-1.18244	5e-05	0.00117566
ENSSSCT00000014028	ENSSSCG00000012833	PRKX	948	31.6974	13.2738	1.25579	5e-05	0.00117566
ENSSSCT00000011414	ENSSSCG00000010429	PRKG1	4400	8.65896	3.72794	1.21582	5e-05	0.00117566
ENSSSCT00000032286	ENSSSCG00000026152	PRKD2	3428	7.08509	2.83999	1.3189	5e-05	0.00117566
ENSSSCT00000024147	ENSSSCG00000025465	PRKACG	323	88.9759	215.247	-1.27451	5e-05	0.00117566
ENSSSCT00000026158	ENSSSCG00000028494	PRKACB	675	52.6763	139.863	-1.40879	5e-05	0.00117566
ENSSSCT00000006794	ENSSSCG00000006199	PREX2	4485	19.1027	7.79127	1.29384	5e-05	0.00117566
ENSSSCT00000028213	ENSSSCG00000022742	PRDX6	3691	14.6775	44.5231	-1.60095	5e-05	0.00117566
ENSSSCT00000014243	ENSSSCG00000013030	PRDX5	1325	32.4238	78.8446	-1.28196	5e-05	0.00117566
ENSSSCT00000013313	ENSSSCG00000012171	PRDX4	1047	53.7888	134.099	-1.31792	5e-05	0.00117566
ENSSSCT00000011568	ENSSSCG00000010575	PPRC1	5354	6.58916	1.61582	2.02783	5e-05	0.00117566
ENSSSCT00000019051	ENSSSCG00000017498	PPP1R1B	1271	3.40385	0.314	3.43833	5e-05	0.00117566
ENSSSCT00000003504	ENSSSCG00000003155	PPP1R15A	2384	131.251	20.3646	2.6882	5e-05	0.00117566
ENSSSCT00000030624	ENSSSCG00000028391	PPP1R13L	1595	7.77994	2.76009	1.49504	5e-05	0.00117566
ENSSSCT00000024938	ENSSSCG00000023434	PPM1L	789	2.73178	11.3048	-2.04903	5e-05	0.00117566
ENSSSCT00000007216	ENSSSCG00000006587	PPGRP-S	1772	0.418498	2.55244	-2.60858	5e-05	0.00117566
ENSSSCT00000016857	ENSSSCG00000015474	PPFIA4	4330	1.3076	0.292132	2.16223	5e-05	0.00117566
ENSSSCT00000015782	ENSSSCG00000014437	PPARGC1B	3017	11.7172	4.47453	1.38882	5e-05	0.00117566
ENSSSCT00000011231	ENSSSCG00000010261	PPA1	1382	15.4077	96.2468	-2.64308	5e-05	0.00117566
ENSSSCT00000022465	ENSSSCG00000009361	POSTN	5072	194.009	63.1634	1.61896	5e-05	0.00117566
ENSSSCT00000013015	ENSSSCG00000011894	POPDC2	2113	5.74837	1.65618	1.7953	5e-05	0.00117566
ENSSSCT00000016705	ENSSSCG00000015332	PON1	735	24.114	3.50477	2.78248	5e-05	0.00117566
ENSSSCT00000017676	ENSSSCG00000016233	PN-1	2146	78.4981	23.3288	1.75054	5e-05	0.00117566
ENSSSCT00000022347	ENSSSCG00000026454	PMAIP1	1918	18.733	4.84386	1.95135	5e-05	0.00117566
ENSSSCT00000026786	ENSSSCG00000021041	PM20D1	1632	1.00417	3.73506	-1.89512	5e-05	0.00117566
ENSSSCT00000012688	ENSSSCG00000011592	PLXND1	7197	8.78817	3.92013	1.16466	5e-05	0.00117566
ENSSSCT00000012787	ENSSSCG00000011680	PLS1	3519	25.7597	68.5605	-1.41226	5e-05	0.00117566
ENSSSCT00000003118	ENSSSCG00000002818	PLLP	1855	21.7115	118.528	-2.44869	5e-05	0.00117566
ENSSSCT00000018432	ENSSSCG00000016925	PLK2	2847	28.8055	10.0768	1.51531	5e-05	0.00117566
ENSSSCT00000005745	ENSSSCG00000005212	PLGRKT	797	20.9421	72.3631	-1.78885	5e-05	0.00117566
ENSSSCT00000005022	ENSSSCG00000004547	PLEKHO2	1338	9.67683	3.007	1.68621	5e-05	0.00117566
ENSSSCT00000025002	ENSSSCG00000022784	PLEKHO1	3347	12.156	4.77238	1.34889	5e-05	0.00117566
ENSSSCT00000018861	ENSSSCG00000017325	PLEKHM1	5717	23.7777	8.78188	1.43701	5e-05	0.00117566
ENSSSCT00000018931	ENSSSCG00000017391	PLEKHH3	2988	7.00758	2.30812	1.6022	5e-05	0.00117566
ENSSSCT00000016652	ENSSSCG00000015281	PLEKHA6	3872	8.64682	3.54558	1.28615	5e-05	0.00117566
ENSSSCT00000009142	ENSSSCG00000008348	PLEK	2976	4.66491	1.57946	1.56242	5e-05	0.00117566
ENSSSCT00000013058	ENSSSCG00000011934	PLCXD2	1026	20.814	3.29384	2.65971	5e-05	0.00117566
ENSSSCT00000027658	ENSSSCG00000026718	PLCH1	5094	4.58232	25.4861	-2.47556	5e-05	0.00117566
ENSSSCT00000018874	ENSSSCG00000017338	PLCD3	3051	12.6585	3.97304	1.6718	5e-05	0.00117566
ENSSSCT00000007729	ENSSSCG00000007058	PLCB4	4590	3.12959	0.932174	1.7473	5e-05	0.00117566
ENSSSCT00000010820	ENSSSCG00000009872	PLBD2	1545	121.318	21.5659	2.49196	5e-05	0.00117566
ENSSSCT00000011287	ENSSSCG00000010312	PLAU	2408	87.3523	17.915	2.28568	5e-05	0.00117566
ENSSSCT00000007701	ENSSSCG00000007032	PLAT	2644	65.934	32.8157	1.00664	5e-05	0.00117566
ENSSSCT00000004562	ENSSSCG00000004127	PLAGL1	2238	55.7909	11.9563	2.22226	5e-05	0.00117566
ENSSSCT00000010007	ENSSSCG00000009139	PLA2G12A	1670	14.1049	33.397	-1.24352	5e-05	0.00117566
ENSSSCT00000013017	ENSSSCG00000011895	PLA1A	1768	54.0049	8.49721	2.66803	5e-05	0.00117566
ENSSSCT00000010093	ENSSSCG00000009217	PKD2	3370	10.6984	55.5122	-2.37541	5e-05	0.00117566
ENSSSCT00000027223	ENSSSCG00000030228	PIWIL2	2958	0.206099	1.52634	-2.88866	5e-05	0.00117566
ENSSSCT00000027975	ENSSSCG00000023312	PIN4	1574	11.7485	27.2436	-1.21344	5e-05	0.00117566
ENSSSCT00000022756	ENSSSCG00000023949	PIM3	1125	47.4493	9.98478	2.24858	5e-05	0.00117566
ENSSSCT00000001752	ENSSSCG00000001573	PIM1	2623	51.311	14.1365	1.85984	5e-05	0.00117566
ENSSSCT00000001749	ENSSSCG00000001570	PI16	1503	0.310165	4.82272	-3.95874	5e-05	0.00117566
ENSSSCT00000024857	ENSSSCG00000029723	PHRF1	8681	11.9069	4.56774	1.38224	5e-05	0.00117566
ENSSSCT00000022312	ENSSSCG00000021597	PHLDA2	309	618.281	57.2408	3.43315	5e-05	0.00117566
ENSSSCT00000000563	ENSSSCG00000000521	PHLDA1	1167	53.1197	7.3797	2.84761	5e-05	0.00117566
ENSSSCT00000001146	ENSSSCG00000001052	PHACTR1	1925	2.01184	0.527289	1.93185	5e-05	0.00117566
ENSSSCT00000034567	ENSSSCG00000015390	PGP1A	3880	34.8137	112.676	-1.69445	5e-05	0.00117566
ENSSSCT00000006678	ENSSSCG00000006087	PGCP	2073	7.91584	19.6139	-1.30906	5e-05	0.00117566
ENSSSCT00000025236	ENSSSCG00000030260	PFN2	486	14.5234	76.8072	-2.40287	5e-05	0.00117566
ENSSSCT00000012185	ENSSSCG00000011133	PFKFB3	1998	8.4058	3.05657	1.45947	5e-05	0.00117566
ENSSSCT00000000285	ENSSSCG00000000266	PFDN5	483	100.916	205.521	-1.02614	5e-05	0.00117566
ENSSSCT00000006762	ENSSSCG00000006168	PEX2	1994	6.24856	15.1117	-1.27407	5e-05	0.00117566
ENSSSCT00000006841	ENSSSCG00000006243	PENK	567	2.53816	0	inf	5e-05	0.00117566
ENSSSCT00000018809	ENSSSCG00000017277	PECAM1	3409	207.94	69.3447	1.58431	5e-05	0.00117566
ENSSSCT00000010797	ENSSSCG00000009851	PEBP1	2269	89.2836	296.212	-1.73016	5e-05	0.00117566
ENSSSCT00000007080	ENSSSCG00000006463	PEAR1	6138	5.64091	1.10831	2.34756	5e-05	0.00117566
ENSSSCT00000002094	ENSSSCG00000001869	PEAK1	5511	15.1669	6.33576	1.25934	5e-05	0.00117566
ENSSSCT00000018302	ENSSSCG00000016810	PDZD2	8913	11.473	3.02981	1.92095	5e-05	0.00117566
ENSSSCT00000006699	ENSSSCG00000006107	PDP1	1614	11.9133	29.1249	-1.28968	5e-05	0.00117566
ENSSSCT00000022266	ENSSSCG00000015796	PDLIM3	1798	4.05713	0.921822	2.1379	5e-05	0.00117566
ENSSSCT00000016707	ENSSSCG00000015334	PDK4	3554	336.655	48.3569	2.79948	5e-05	0.00117566
ENSSSCT00000017375	ENSSSCG00000015958	PDK1	1456	8.43189	22.1952	-1.39632	5e-05	0.00117566
ENSSSCT00000008746	ENSSSCG00000007983	PDIA2	1599	1.00487	15.0271	-3.90248	5e-05	0.00117566
ENSSSCT00000029224	ENSSSCG00000021641	PDGFB	482	22.0712	4.58464	2.26729	5e-05	0.00117566
ENSSSCT00000017727	ENSSSCG00000016279	PDE6D	1054	6.92008	20.3572	-1.55667	5e-05	0.00117566
ENSSSCT00000009973	ENSSSCG00000009106	PDE5A	2477	54.1833	16.962	1.67555	5e-05	0.00117566
ENSSSCT00000011623	ENSSSCG00000010627	PDCD4	1608	35.2411	85.4386	-1.27763	5e-05	0.00117566
ENSSSCT00000015478	ENSSSCG00000014169	PCSK1	5098	9.14049	0.926622	3.30222	5e-05	0.00117566
ENSSSCT00000010354	ENSSSCG00000009446	PCDH17	7524	6.31849	2.36098	1.42019	5e-05	0.00117566
ENSSSCT00000012757	ENSSSCG00000011653	PCCB	2373	13.5857	27.6609	-1.02576	5e-05	0.00117566
ENSSSCT00000028852	ENSSSCG00000025876	PBLD	2245	0.440194	2.2673	-2.36477	5e-05	0.00117566
ENSSSCT00000010604	ENSSSCG00000009671	PBK	1920	1.27675	4.92605	-1.94796	5e-05	0.00117566
ENSSSCT00000031972	ENSSSCG00000029990	PBD-2	506	48.4563	164.801	-1.76597	5e-05	0.00117566
ENSSSCT00000014344	ENSSSCG00000013124	PATL1	4063	11.9947	3.69195	1.69995	5e-05	0.00117566
ENSSSCT00000000025	ENSSSCG00000000024	PARVB	884	5.14147	22.9523	-2.15839	5e-05	0.00117566
ENSSSCT00000002397	ENSSSCG00000002143	PARP2	1899	10.9418	24.5458	-1.16562	5e-05	0.00117566
ENSSSCT00000005480	ENSSSCG00000004968	PAQR5	1713	6.06014	31.8125	-2.39217	5e-05	0.00117566
ENSSSCT00000006045	ENSSSCG00000005498	PAPPA	4890	2.91171	0.504192	2.52982	5e-05	0.00117566
ENSSSCT00000029479	ENSSSCG00000028338	PAMR1	2809	3.46201	8.54017	-1.30265	5e-05	0.00117566
ENSSSCT00000007528	ENSSSCG00000006874	PALMD	2282	10.2807	4.50472	1.19043	5e-05	0.00117566
ENSSSCT00000016339	ENSSSCG00000014977	P4	3486	0.139457	1.33059	-3.25417	5e-05	0.00117566
ENSSSCT00000018975	ENSSSCG00000017429	P3H4	2665	4.16193	10.0062	-1.26557	5e-05	0.00117566
ENSSSCT00000000742	ENSSSCG00000000681	P3H3	2494	3.55968	10.9929	-1.62675	5e-05	0.00117566
ENSSSCT00000025394	ENSSSCG00000021585	OXTR	1862	0.237914	6.16036	-4.6945	5e-05	0.00117566
ENSSSCT00000024363	ENSSSCG00000027361	OVOL1	2919	34.3644	7.56169	2.18413	5e-05	0.00117566
ENSSSCT00000002741	ENSSSCG00000002469	OTUB2	1999	0.777598	4.95589	-2.67205	5e-05	0.00117566
ENSSSCT00000010014	ENSSSCG00000009145	OSTC	1104	59.9226	166.012	-1.47012	5e-05	0.00117566
ENSSSCT00000023675	ENSSSCG00000025464	ORAI1	4871	9.94038	4.4953	1.14488	5e-05	0.00117566
ENSSSCT00000000698	ENSSSCG00000000647	OLR1	2561	11.4885	0.478194	4.58646	5e-05	0.00117566
ENSSSCT00000006149	ENSSSCG00000005593	OLFML2A	6153	5.43159	0.763536	2.83061	5e-05	0.00117566
ENSSSCT00000030914	ENSSSCG00000030143	OGN	2802	0.307665	1.20119	-1.96504	5e-05	0.00117566
ENSSSCT00000009663	ENSSSCG00000008829	OCIAD2	1366	6.32061	17.5035	-1.4695	5e-05	0.00117566
ENSSSCT00000011746	ENSSSCG00000010734	OAT	2214	74.8355	180.837	-1.2729	5e-05	0.00117566
ENSSSCT00000029108	ENSSSCG00000022866	NXF1	2275	24.4589	10.1356	1.27092	5e-05	0.00117566
ENSSSCT00000032448	ENSSSCG00000025830	NUP93	2351	24.1119	57.6836	-1.25841	5e-05	0.00117566
ENSSSCT00000012707	ENSSSCG00000011610	NUP210	7082	3.31666	0.737536	2.16895	5e-05	0.00117566
ENSSSCT00000029778	ENSSSCG00000020903	NUDT4	3769	29.2179	99.1959	-1.76343	5e-05	0.00117566
ENSSSCT00000030506	ENSSSCG00000027243	NUAK2	3110	8.95009	3.16709	1.49875	5e-05	0.00117566
ENSSSCT00000011132	ENSSSCG00000010166	NTPCR	1139	8.98842	23.0146	-1.35641	5e-05	0.00117566
ENSSSCT00000000980	ENSSSCG00000000896	NTN4	3261	30.1229	61.1128	-1.02062	5e-05	0.00117566
ENSSSCT00000030040	ENSSSCG00000025831	NREP	1861	36.8411	94.2634	-1.35538	5e-05	0.00117566
ENSSSCT00000017282	ENSSSCG00000015871	NR4A2	3829	2.74755	0.63863	2.1051	5e-05	0.00117566
ENSSSCT00000029565	ENSSSCG00000028326	NR4A1	1048	64.2501	7.09318	3.1792	5e-05	0.00117566
ENSSSCT00000000958	ENSSSCG00000000875	NR1H4	1500	0	0.566055	#NAME?	5e-05	0.00117566
ENSSSCT00000018664	ENSSSCG00000017144	NPTX1	1461	2.74051	14.7528	-2.42847	5e-05	0.00117566
ENSSSCT00000026895	ENSSSCG00000025475	NPR3	1014	58.1292	16.5057	1.8163	5e-05	0.00117566
ENSSSCT00000005861	ENSSSCG00000005322	NPR2	4367	4.96926	2.12788	1.22362	5e-05	0.00117566
ENSSSCT00000007200	ENSSSCG00000006572	NPR1	3497	35.2573	7.03059	2.32621	5e-05	0.00117566
ENSSSCT00000016914	ENSSSCG00000015526	NPHS2	1217	0	0.542872	#NAME?	5e-05	0.00117566
ENSSSCT00000008803	ENSSSCG00000008034	NOXO1	1170	6.72887	20.4219	-1.60168	5e-05	0.00117566
ENSSSCT00000003434	ENSSSCG00000003095	NOVA2	3583	1.26641	0.303107	2.06285	5e-05	0.00117566
ENSSSCT00000033922	ENSSSCG00000006002	NOV	2372	14.4201	131.305	-3.18676	5e-05	0.00117566
ENSSSCT00000001593	ENSSSCG00000001440	NOTCH4	6718	8.74183	2.13105	2.03637	5e-05	0.00117566
ENSSSCT00000017913	ENSSSCG00000016450	NOS3	3883	6.92501	2.017	1.7796	5e-05	0.00117566
ENSSSCT00000031350	ENSSSCG00000024596	NOCT	2904	60.603	21.2778	1.51004	5e-05	0.00117566
ENSSSCT00000018381	ENSSSCG00000016877	NNT	3511	8.95311	21.2551	-1.24735	5e-05	0.00117566
ENSSSCT00000022429	ENSSSCG00000026499	NMT2	2958	0.290906	2.66362	-3.19476	5e-05	0.00117566
ENSSSCT00000005965	ENSSSCG00000005422	NIPSNAP3A	904	19.7855	62.5962	-1.66163	5e-05	0.00117566
ENSSSCT00000010945	ENSSSCG00000009988	NIPSNAP1	2291	2.06968	11.0274	-2.41362	5e-05	0.00117566
ENSSSCT00000017744	ENSSSCG00000016295	NGEF	2065	5.33852	1.08925	2.29311	5e-05	0.00117566
ENSSSCT00000013077	ENSSSCG00000011951	NFKBIZ	2595	22.8325	7.49271	1.60753	5e-05	0.00117566
ENSSSCT00000008900	ENSSSCG00000008124	NEURL3	840	0	1.45443	#NAME?	5e-05	0.00117566
ENSSSCT00000023064	ENSSSCG00000028699	NEIL2	1484	1.26982	5.50413	-2.11589	5e-05	0.00117566
ENSSSCT00000025759	ENSSSCG00000023956	NEDD9	3959	0.75564	2.27831	-1.59219	5e-05	0.00117566
ENSSSCT00000014449	ENSSSCG00000013229	NDUFS3	1331	63.1186	148.275	-1.23214	5e-05	0.00117566
ENSSSCT00000007969	ENSSSCG00000007284	NCOA6	7160	5.81734	2.87678	1.01591	5e-05	0.00117566
ENSSSCT00000000223	ENSSSCG00000000209	NCKAP5L	4905	1.97522	0.66904	1.56185	5e-05	0.00117566
ENSSSCT00000025228	ENSSSCG00000023479	NCKAP5	4617	3.6179	1.2096	1.58063	5e-05	0.00117566
ENSSSCT00000012866	ENSSSCG00000011755	NCEH1	1251	28.2441	58.6324	-1.05375	5e-05	0.00117566
ENSSSCT00000030386	ENSSSCG00000024559	NCAM2	324	0	6.50092	#NAME?	5e-05	0.00117566
ENSSSCT00000016290	ENSSSCG00000014933	NAALAD2	2221	2.10331	11.5956	-2.46284	5e-05	0.00117566
ENSSSCT00000012337	ENSSSCG00000011269	MYRIP	1462	3.08591	0.611466	2.33535	5e-05	0.00117566
ENSSSCT00000011277	ENSSSCG00000010304	MYOZ1	1404	1.49564	8.90448	-2.57377	5e-05	0.00117566
ENSSSCT00000005104	ENSSSCG00000004621	MYO5C	5232	0.092294	19.1148	-7.69424	5e-05	0.00117566
ENSSSCT00000005103	ENSSSCG00000004620	MYO5A	7768	3.943	12.0789	-1.61512	5e-05	0.00117566
ENSSSCT00000027674	ENSSSCG00000021821	MYO1C	5274	28.8978	14.2885	1.01611	5e-05	0.00117566
ENSSSCT00000012981	ENSSSCG00000011867	MYLK	1416	28.9635	7.72768	1.90613	5e-05	0.00117566
ENSSSCT00000023008	ENSSSCG00000024230	MYL9	1560	80.0598	13.859	2.53025	5e-05	0.00117566
ENSSSCT00000036352	ENSSSCG00000030999	MYH6	3410	1.55459	0.240147	2.69455	5e-05	0.00117566
ENSSSCT00000000153	ENSSSCG00000000146	MYH11	2402	109.616	14.5029	2.91805	5e-05	0.00117566
ENSSSCT00000004509	ENSSSCG00000004080	MYCT1	513	39.0483	15.4619	1.33655	5e-05	0.00117566
ENSSSCT00000006548	ENSSSCG00000005965	MYC	2289	20.923	3.68551	2.50515	5e-05	0.00117566
ENSSSCT00000012962	ENSSSCG00000011850	MUC4	3869	0.204049	4.31536	-4.40249	5e-05	0.00117566
ENSSSCT00000012975	ENSSSCG00000011862	MUC13A	2397	1.80012	5.05444	-1.48946	5e-05	0.00117566
ENSSSCT00000010215	ENSSSCG00000009323	MTUS2	927	12.2857	4.31815	1.50849	5e-05	0.00117566
ENSSSCT00000003020	ENSSSCG00000002726	MTSS1L	2309	5.28948	1.55705	1.76431	5e-05	0.00117566
ENSSSCT00000007301	ENSSSCG00000006664	MTMR11	2800	0.713543	2.95928	-2.05217	5e-05	0.00117566
ENSSSCT00000029059	ENSSSCG00000030300	MT2A	421	80.0308	241.016	-1.5905	5e-05	0.00117566
ENSSSCT00000031974	ENSSSCG00000023684	MT1A	389	6.54958	173.565	-4.72793	5e-05	0.00117566
ENSSSCT00000008769	ENSSSCG00000008001	MSLN	1497	2.01048	7.82069	-1.95976	5e-05	0.00117566
ENSSSCT00000033243	ENSSSCG00000030879	MS4A8B	181	0	37750.3	#NAME?	5e-05	0.00117566
ENSSSCT00000028482	ENSSSCG00000025288	MPPED1	555	0	0.93064	#NAME?	5e-05	0.00117566
ENSSSCT00000004311	ENSSSCG00000003897	MOB3C	654	27.0574	6.16317	2.13428	5e-05	0.00117566
ENSSSCT00000016344	ENSSSCG00000014982	MMP7	1246	0.212075	19.8128	-6.54572	5e-05	0.00117566
ENSSSCT00000019166	ENSSSCG00000017605	MMD	1713	29.3523	12.1749	1.26956	5e-05	0.00117566
ENSSSCT00000012674	ENSSSCG00000011581	MKRN2OS	757	4.30673	13.1904	-1.61482	5e-05	0.00117566
ENSSSCT00000000081	ENSSSCG00000000075	MKL1	2754	4.59864	1.68921	1.44486	5e-05	0.00117566
ENSSSCT00000018783	ENSSSCG00000017254	MKK6	1548	0.643111	6.47984	-3.33282	5e-05	0.00117566
ENSSSCT00000001051	ENSSSCG00000000961	MIOX	879	18.1314	3.19327	2.50539	5e-05	0.00117566
ENSSSCT00000019491	ENSSSCG00000017917	MINK	3972	23.523	8.68302	1.4378	5e-05	0.00117566
ENSSSCT00000014676	ENSSSCG00000013432	MIDN	3229	18.4652	4.68551	1.97853	5e-05	0.00117566
ENSSSCT00000000834	ENSSSCG00000000770	MICAL3	5928	13.9322	7.12212	0.968042	5e-05	0.00117566
ENSSSCT00000030864	ENSSSCG00000024134	MGLL	3444	80.7871	41.5298	0.959978	5e-05	0.00117566
ENSSSCT00000004065	ENSSSCG00000003669	MFSD2A	2207	0.515231	69.4111	-7.0738	5e-05	0.00117566
ENSSSCT00000002056	ENSSSCG00000001834	MFGE8	2038	87.4915	37.3596	1.22766	5e-05	0.00117566
ENSSSCT00000004865	ENSSSCG00000004402	METTL24	792	1.12174	6.96785	-2.63498	5e-05	0.00117566
ENSSSCT00000004132	ENSSSCG00000003732	MEP1B	2106	71.0217	579.476	-3.02842	5e-05	0.00117566
ENSSSCT00000016732	ENSSSCG00000015357	MEOX2	2075	49.1947	6.4702	2.92662	5e-05	0.00117566
ENSSSCT00000007100	ENSSSCG00000006482	MEF2D	5690	6.63337	2.81252	1.23788	5e-05	0.00117566
ENSSSCT00000010225	ENSSSCG00000009331	MEDAG	2800	8.82528	3.41214	1.37096	5e-05	0.00117566
ENSSSCT00000003552	ENSSSCG00000003197	MED25	2339	5.65282	2.3038	1.29495	5e-05	0.00117566
ENSSSCT00000011068	ENSSSCG00000010107	MED15	2915	13.0974	5.32689	1.29791	5e-05	0.00117566
ENSSSCT00000004920	ENSSSCG00000004454	ME1	4389	16.2305	55.2496	-1.76726	5e-05	0.00117566
ENSSSCT00000035889	ENSSSCG00000001362	MDC1	6679	3.73298	1.20607	1.63001	5e-05	0.00117566
ENSSSCT00000031013	ENSSSCG00000025488	MCM3	3796	2.46641	6.0912	-1.30432	5e-05	0.00117566
ENSSSCT00000012721	ENSSSCG00000011624	MCM2	3486	3.06252	7.28739	-1.25068	5e-05	0.00117566
ENSSSCT00000034703	ENSSSCG00000015116	MCAM	3019	54.3892	11.9226	2.18962	5e-05	0.00117566
ENSSSCT00000032874	ENSSSCG00000012676	MBNL3	8438	55.2746	137.179	-1.31137	5e-05	0.00117566
ENSSSCT00000008090	ENSSSCG00000007391	MATN4	1884	0	2.97444	#NAME?	5e-05	0.00117566
ENSSSCT00000025918	ENSSSCG00000022538	MARK4	1308	7.2979	2.21277	1.72163	5e-05	0.00117566
ENSSSCT00000009691	ENSSSCG00000008852	MAP9	2128	1.12357	4.94747	-2.1386	5e-05	0.00117566
ENSSSCT00000018866	ENSSSCG00000017330	MAP3K14	4174	3.88207	0.799493	2.27967	5e-05	0.00117566
ENSSSCT00000013404	ENSSSCG00000012257	MAOA	2246	50.0087	16.0071	1.64346	5e-05	0.00117566
ENSSSCT00000008891	ENSSSCG00000008115	MAL	958	0.998462	14.0929	-3.81912	5e-05	0.00117566
ENSSSCT00000013469	ENSSSCG00000012318	MAGED1	2733	170.383	388.874	-1.19052	5e-05	0.00117566
ENSSSCT00000028972	ENSSSCG00000030165	MAFF	2145	124.058	35.2131	1.81683	5e-05	0.00117566
ENSSSCT00000033106	ENSSSCG00000030898	MAFB	2785	7.02115	3.01752	1.21834	5e-05	0.00117566
ENSSSCT00000009971	ENSSSCG00000009104	MAD2L1	1504	4.15529	12.5986	-1.60024	5e-05	0.00117566
ENSSSCT00000028849	ENSSSCG00000025241	LZIC	3213	8.29052	19.5391	-1.23683	5e-05	0.00117566
ENSSSCT00000000530	ENSSSCG00000000492	LYZ	1287	2.2728	64.97	-4.83723	5e-05	0.00117566
ENSSSCT00000017106	ENSSSCG00000015706	LYPD1	1821	0.235929	2.83183	-3.58531	5e-05	0.00117566
ENSSSCT00000006849	ENSSSCG00000006250	LYN	5266	14.8267	5.29151	1.48644	5e-05	0.00117566
ENSSSCT00000014569	ENSSSCG00000013341	LUZP2	4289	0	1.14829	#NAME?	5e-05	0.00117566
ENSSSCT00000001000	ENSSSCG00000000916	LUM	3476	22.3104	166.934	-2.9035	5e-05	0.00117566
ENSSSCT00000007575	ENSSSCG00000006917	LRRC8C	6981	11.4253	2.31461	2.3034	5e-05	0.00117566
ENSSSCT00000006227	ENSSSCG00000005664	LRRC8A	6077	16.9261	7.68114	1.13986	5e-05	0.00117566
ENSSSCT00000018061	ENSSSCG00000016589	LRRC4	1797	3.25946	0.593848	2.45647	5e-05	0.00117566
ENSSSCT00000016222	ENSSSCG00000014869	LRRC32	4278	15.9744	4.0236	1.9892	5e-05	0.00117566
ENSSSCT00000004536	ENSSSCG00000004101	LRP11	3447	12.2686	3.66131	1.74454	5e-05	0.00117566
ENSSSCT00000000491	ENSSSCG00000000455	LRIG3	3897	1.04263	5.26533	-2.3363	5e-05	0.00117566
ENSSSCT00000010309	ENSSSCG00000009408	LRCH1	2706	13.6033	6.14666	1.14609	5e-05	0.00117566
ENSSSCT00000002490	ENSSSCG00000002235	LPCAT4	2740	13.3646	4.14942	1.68743	5e-05	0.00117566
ENSSSCT00000033278	ENSSSCG00000012631	LONRF3	4278	5.25034	1.56897	1.74259	5e-05	0.00117566
ENSSSCT00000012628	ENSSSCG00000011538	LMCD1	1714	28.0513	8.92251	1.65255	5e-05	0.00117566
ENSSSCT00000012905	ENSSSCG00000011793	LIPH	1331	14.7708	5.67536	1.37996	5e-05	0.00117566
ENSSSCT00000023900	ENSSSCG00000004509	LIPG	3955	11.3993	126.491	-3.47202	5e-05	0.00117566
ENSSSCT00000010953	ENSSSCG00000009996	LIF	709	121.519	24.1564	2.3307	5e-05	0.00117566
ENSSSCT00000028802	ENSSSCG00000029855	LHFP	393	122.466	37.034	1.72546	5e-05	0.00117566
ENSSSCT00000033698	ENSSSCG00000008675	LETM1	2498	33.2227	16.9864	0.967786	5e-05	0.00117566
ENSSSCT00000033054	ENSSSCG00000030857	LENG8	1606	30.0016	6.92328	2.11551	5e-05	0.00117566
ENSSSCT00000033934	ENSSSCG00000030857	LENG8	1843	47.8994	8.45508	2.50212	5e-05	0.00117566
ENSSSCT00000032434	ENSSSCG00000027417	LDLRAD4	2226	13.9499	6.32123	1.14197	5e-05	0.00117566
ENSSSCT00000029210	ENSSSCG00000028512	LDLR	1576	27.4992	10.5688	1.37958	5e-05	0.00117566
ENSSSCT00000033970	ENSSSCG00000030900	LDLR	853	47.6276	16.9858	1.48747	5e-05	0.00117566
ENSSSCT00000003006	ENSSSCG00000002712	LDHD	1413	4.80832	14.6927	-1.61149	5e-05	0.00117566
ENSSSCT00000014391	ENSSSCG00000013171	LDHB	1282	43.1955	87.5559	-1.01932	5e-05	0.00117566
ENSSSCT00000011567	ENSSSCG00000010574	LDB1	3551	25.8675	10.7417	1.26791	5e-05	0.00117566
ENSSSCT00000006200	ENSSSCG00000005638	LCN2	1007	3.99336	102.371	-4.68005	5e-05	0.00117566
ENSSSCT00000032321	ENSSSCG00000028758	LBP	1832	0.251369	43.9609	-7.45027	5e-05	0.00117566
ENSSSCT00000014849	ENSSSCG00000013595	LASS4	3044	1.50005	6.58297	-2.13373	5e-05	0.00117566
ENSSSCT00000005486	ENSSSCG00000004974	LARP6	2287	18.8314	8.55981	1.13749	5e-05	0.00117566
ENSSSCT00000026814	ENSSSCG00000025034	LAPTM5	795	78.0812	33.6523	1.21427	5e-05	0.00117566
ENSSSCT00000006674	ENSSSCG00000006083	LAPTM4B	1973	15.9125	38.759	-1.28437	5e-05	0.00117566
ENSSSCT00000006282	ENSSSCG00000005710	LAMC3	6108	17.8353	5.61792	1.66663	5e-05	0.00117566
ENSSSCT00000005532	ENSSSCG00000005016	L2HGDH	3372	4.38011	10.0118	-1.19266	5e-05	0.00117566
ENSSSCT00000023232	ENSSSCG00000021596	KV1.5	1731	5.29199	1.29485	2.03103	5e-05	0.00117566
ENSSSCT00000003184	ENSSSCG00000002882	KRTDAP	698	0	0.9816	#NAME?	5e-05	0.00117566
ENSSSCT00000000272	ENSSSCG00000000253	KRT18	1410	351.592	156.112	1.17132	5e-05	0.00117566
ENSSSCT00000003199	ENSSSCG00000002895	KMT2B	8843	5.4572	2.04744	1.41434	5e-05	0.00117566
ENSSSCT00000030447	ENSSSCG00000023324	KMT2A	7152	8.60425	3.98077	1.112	5e-05	0.00117566
ENSSSCT00000017353	ENSSSCG00000015937	KLHL23	2331	6.2848	2.02704	1.63249	5e-05	0.00117566
ENSSSCT00000030657	ENSSSCG00000028828	KLF6	4112	99.7173	41.4473	1.26656	5e-05	0.00117566
ENSSSCT00000001007	ENSSSCG00000000922	KITL	610	13.1032	32.8961	-1.32799	5e-05	0.00117566
ENSSSCT00000029036	ENSSSCG00000029509	KIF22	2396	1.97615	7.26164	-1.8776	5e-05	0.00117566
ENSSSCT00000000843	ENSSSCG00000000779	KIF21A	5222	0.662495	5.66901	-3.09712	5e-05	0.00117566
ENSSSCT00000015652	ENSSSCG00000014326	KIF20A	3252	1.77813	5.17915	-1.54235	5e-05	0.00117566
ENSSSCT00000017858	ENSSSCG00000016401	KIF1A	4893	0.128888	1.30538	-3.34028	5e-05	0.00117566
ENSSSCT00000012380	ENSSSCG00000011309	KIF15	4660	0.516404	2.20548	-2.09452	5e-05	0.00117566
ENSSSCT00000011459	ENSSSCG00000010471	KIF11	4502	1.7291	6.43657	-1.89627	5e-05	0.00117566
ENSSSCT00000004882	ENSSSCG00000004419	KIAA1919	1945	57.6096	20.3712	1.49978	5e-05	0.00117566
ENSSSCT00000006496	ENSSSCG00000005916	KIAA1875	4785	3.00153	0.312477	3.26388	5e-05	0.00117566
ENSSSCT00000024823	ENSSSCG00000011020	KIAA1462	4161	24.3326	5.85873	2.05423	5e-05	0.00117566
ENSSSCT00000007487	ENSSSCG00000006836	KIAA1324	3341	0.268099	10.1266	-5.23923	5e-05	0.00117566
ENSSSCT00000003173	ENSSSCG00000002872	KIAA0355	5331	15.6658	7.66621	1.03103	5e-05	0.00117566
ENSSSCT00000017936	ENSSSCG00000016472	KEL	2314	0.458799	2.25046	-2.29428	5e-05	0.00117566
ENSSSCT00000000111	ENSSSCG00000000105	KDELR3	1685	15.7038	43.9786	-1.48569	5e-05	0.00117566
ENSSSCT00000029870	ENSSSCG00000028073	KCTD11	2787	6.16052	1.81686	1.76161	5e-05	0.00117566
ENSSSCT00000027898	ENSSSCG00000022368	KCNS3	1425	14.2848	4.22941	1.75596	5e-05	0.00117566
ENSSSCT00000015531	ENSSSCG00000014213	KCNN2	2718	7.27279	1.51249	2.26558	5e-05	0.00117566
ENSSSCT00000025283	ENSSSCG00000027881	KCNK6	5450	2.88813	6.59211	-1.1906	5e-05	0.00117566
ENSSSCT00000000616	ENSSSCG00000000573	KCNJ8	1875	30.6932	4.93679	2.63627	5e-05	0.00117566
ENSSSCT00000027719	ENSSSCG00000021573	KCNJ5	5715	0.140608	2.39135	-4.08808	5e-05	0.00117566
ENSSSCT00000013198	ENSSSCG00000012066	KCNJ15	1221	13.549	3.74351	1.85572	5e-05	0.00117566
ENSSSCT00000016602	ENSSSCG00000015236	KCNJ1	1176	0	1.27117	#NAME?	5e-05	0.00117566
ENSSSCT00000003569	ENSSSCG00000003214	KCNC3	4176	2.26575	0.214489	3.40102	5e-05	0.00117566
ENSSSCT00000014852	ENSSSCG00000013598	KANK3	2875	9.8466	3.40896	1.5303	5e-05	0.00117566
ENSSSCT00000018974	ENSSSCG00000017428	JUP	3220	38.6849	10.2545	1.91552	5e-05	0.00117566
ENSSSCT00000015009	ENSSSCG00000013735	JUNB	1881	401.962	66.6937	2.59144	5e-05	0.00117566
ENSSSCT00000024695	ENSSSCG00000022373	JMJD6	1375	27.8343	12.6182	1.14136	5e-05	0.00117566
ENSSSCT00000011609	ENSSSCG00000010613	ITPRIP	1656	9.97221	2.69693	1.8866	5e-05	0.00117566
ENSSSCT00000003332	ENSSSCG00000003000	ITPKC	4160	7.77629	3.14842	1.30445	5e-05	0.00117566
ENSSSCT00000033853	ENSSSCG00000012448	ITM2A	1626	72.8892	20.0994	1.85855	5e-05	0.00117566
ENSSSCT00000034728	ENSSSCG00000017204	ITGB4	5570	29.5581	9.0887	1.70141	5e-05	0.00117566
ENSSSCT00000017431	ENSSSCG00000016009	ITGA4	6741	9.68681	4.83686	1.00195	5e-05	0.00117566
ENSSSCT00000015579	ENSSSCG00000014258	ISOC1	2409	11.9259	33.1522	-1.47501	5e-05	0.00117566
ENSSSCT00000002743	ENSSSCG00000002471	ISG12(A)	893	115.184	1347.73	-3.54852	5e-05	0.00117566
ENSSSCT00000003132	ENSSSCG00000002831	IRX3	1946	5.64917	1.77428	1.67081	5e-05	0.00117566
ENSSSCT00000015600	ENSSSCG00000014277	IRF1	2106	21.7523	8.64496	1.33124	5e-05	0.00117566
ENSSSCT00000013987	ENSSSCG00000012795	IRAK1	3164	10.5193	3.49348	1.5903	5e-05	0.00117566
ENSSSCT00000031104	ENSSSCG00000027812	IQSEC1	6943	6.87557	2.94525	1.22309	5e-05	0.00117566
ENSSSCT00000007092	ENSSSCG00000006475	IQGAP3	5955	0.430349	1.31935	-1.61625	5e-05	0.00117566
ENSSSCT00000012839	ENSSSCG00000011729	IQCJ-SCHIP1	2006	10.8749	2.98487	1.86527	5e-05	0.00117566
ENSSSCT00000007082	ENSSSCG00000006465	INSRR	3915	1.68577	0.276455	2.60829	5e-05	0.00117566
ENSSSCT00000017880	ENSSSCG00000016420	INSIG1	2837	227.294	60.8598	1.901	5e-05	0.00117566
ENSSSCT00000026111	ENSSSCG00000021865	INHBA	1888	2.04175	8.33331	-2.02908	5e-05	0.00117566
ENSSSCT00000025636	ENSSSCG00000023292	INF2	3096	7.69533	2.21601	1.79602	5e-05	0.00117566
ENSSSCT00000022557	ENSSSCG00000024162	IMPA2	2513	1.13438	3.76903	-1.73229	5e-05	0.00117566
ENSSSCT00000006755	ENSSSCG00000006161	IL7	1681	0	1.22213	#NAME?	5e-05	0.00117566
ENSSSCT00000023544	ENSSSCG00000020970	IL-6	1123	0	3.02527	#NAME?	5e-05	0.00117566
ENSSSCT00000036478	ENSSSCG00000005203	IL33	1736	32.9918	7.27052	2.18198	5e-05	0.00117566
ENSSSCT00000032954	ENSSSCG00000005203	IL33	3322	18.7263	4.27468	2.13118	5e-05	0.00117566
ENSSSCT00000008939	ENSSSCG00000008162	IL1R1	3492	3.70922	12.1878	-1.71625	5e-05	0.00117566
ENSSSCT00000008861	ENSSSCG00000008088	IL1B	1480	4.14279	0.269515	3.94216	5e-05	0.00117566
ENSSSCT00000008863	ENSSSCG00000008090	IL1A	1808	5.53607	0.55204	3.32602	5e-05	0.00117566
ENSSSCT00000036334	ENSSSCG00000023796	IL18BP	1337	10.4251	1.46218	2.83387	5e-05	0.00117566
ENSSSCT00000016403	ENSSSCG00000015037	IL18	921	3.0172	13.8501	-2.19861	5e-05	0.00117566
ENSSSCT00000019021	ENSSSCG00000017472	IGFBP4	2128	77.4807	26.7516	1.53421	5e-05	0.00117566
ENSSSCT00000018210	ENSSSCG00000016729	IGFBP3	808	34.6293	186.524	-2.42929	5e-05	0.00117566
ENSSSCT00000025060	ENSSSCG00000026123	IGFBP2	636	6.32537	4569.72	-9.49674	5e-05	0.00117566
ENSSSCT00000005311	ENSSSCG00000004812	IGF1R	13393	7.50667	2.37719	1.65891	5e-05	0.00117566
ENSSSCT00000018124	ENSSSCG00000016646	IFRD1	1772	108.646	37.7583	1.52477	5e-05	0.00117566
ENSSSCT00000015187	ENSSSCG00000013901	IFI30	1050	61.9084	694.721	-3.48823	5e-05	0.00117566
ENSSSCT00000002745	ENSSSCG00000002472	IFI27L2	216	111.499	888.089	-2.99368	5e-05	0.00117566
ENSSSCT00000034652	ENSSSCG00000027607	IER3	1202	135.329	45.6716	1.5671	5e-05	0.00117566
ENSSSCT00000015027	ENSSSCG00000013753	IER2	666	169.866	29.4782	2.52668	5e-05	0.00117566
ENSSSCT00000026412	ENSSSCG00000023264	IDH1	2130	124.745	396.301	-1.66762	5e-05	0.00117566
ENSSSCT00000027574	ENSSSCG00000024312	ID4	3964	26.6992	7.65241	1.80281	5e-05	0.00117566
ENSSSCT00000009458	ENSSSCG00000008645	ID2	1423	112.759	42.7693	1.3986	5e-05	0.00117566
ENSSSCT00000007907	ENSSSCG00000007227	ID1	1002	193.986	53.0056	1.87174	5e-05	0.00117566
ENSSSCT00000018812	ENSSSCG00000017280	ICAM2	1324	21.682	6.58813	1.71856	5e-05	0.00117566
ENSSSCT00000027958	ENSSSCG00000028203	ICA	2418	7.85391	59.3783	-2.91845	5e-05	0.00117566
ENSSSCT00000004926	ENSSSCG00000004460	IBTK	6137	11.4004	23.9652	-1.07185	5e-05	0.00117566
ENSSSCT00000009543	ENSSSCG00000008723	HTRA3	2280	0.679431	4.12307	-2.60132	5e-05	0.00117566
ENSSSCT00000017721	ENSSSCG00000016273	HTR2B	1655	3.83566	0.733673	2.38627	5e-05	0.00117566
ENSSSCT00000010229	ENSSSCG00000009334	HSPH1	3596	108.946	37.6476	1.53299	5e-05	0.00117566
ENSSSCT00000009943	ENSSSCG00000009077	HSPA4L	2795	7.76911	18.8896	-1.28177	5e-05	0.00117566
ENSSSCT00000002532	ENSSSCG00000002274	HSPA2	2509	27.8155	9.72676	1.51586	5e-05	0.00117566
ENSSSCT00000032249	ENSSSCG00000030368	HSP70.2	1797	944.203	83.6363	3.49689	5e-05	0.00117566
ENSSSCT00000006013	ENSSSCG00000005467	HSDL2	1780	23.3303	50.8675	-1.12454	5e-05	0.00117566
ENSSSCT00000029053	ENSSSCG00000021238	HSD3B7	5810	1.28858	3.1888	-1.30723	5e-05	0.00117566
ENSSSCT00000023141	ENSSSCG00000027854	HSD17B6	2014	0.814278	3.69019	-2.1801	5e-05	0.00117566
ENSSSCT00000002979	ENSSSCG00000002686	HSD17B2	427	0	83.1257	#NAME?	5e-05	0.00117566
ENSSSCT00000027104	ENSSSCG00000021739	HSD17B12	1867	57.5977	130.412	-1.17899	5e-05	0.00117566
ENSSSCT00000017010	ENSSSCG00000015616	HSD11B1	2012	30.6986	169.244	-2.46286	5e-05	0.00117566
ENSSSCT00000010539	ENSSSCG00000009616	HR	4929	6.48161	2.86251	1.17907	5e-05	0.00117566
ENSSSCT00000010116	ENSSSCG00000009237	HPSE	3181	154.914	20.528	2.9158	5e-05	0.00117566
ENSSSCT00000010634	ENSSSCG00000009699	HPGD	803	4.22958	428.338	-6.66209	5e-05	0.00117566
ENSSSCT00000003046	ENSSSCG00000002749	HP	1340	1.58877	1137.18	-9.48334	5e-05	0.00117566
ENSSSCT00000019092	ENSSSCG00000017538	HOXB7	1325	2.04381	6.20311	-1.60173	5e-05	0.00117566
ENSSSCT00000031604	ENSSSCG00000029666	HOXA13	3931	11.3506	4.12408	1.46063	5e-05	0.00117566
ENSSSCT00000031528	ENSSSCG00000027769	HMSD	549	13.6932	37.4259	-1.45058	5e-05	0.00117566
ENSSSCT00000011222	ENSSSCG00000010252	HKDC1	4291	0.193337	2.704	-3.8059	5e-05	0.00117566
ENSSSCT00000001143	ENSSSCG00000001049	HIVEP1	10787	2.79978	1.04874	1.41666	5e-05	0.00117566
ENSSSCT00000001263	ENSSSCG00000025957	HIST1H2BH	381	14.6621	51.7693	-1.82001	5e-05	0.00117566
ENSSSCT00000024258	ENSSSCG00000030023	HIST1H1B	609	17.6695	46.4676	-1.39497	5e-05	0.00117566
ENSSSCT00000008443	ENSSSCG00000007700	HIP1	6443	12.4936	4.58064	1.44756	5e-05	0.00117566
ENSSSCT00000005862	ENSSSCG00000005323	HINT2	611	53.3209	108.021	-1.01854	5e-05	0.00117566
ENSSSCT00000018883	ENSSSCG00000017347	HIGD1B	537	36.7056	9.61414	1.93277	5e-05	0.00117566
ENSSSCT00000023338	ENSSSCG00000021196	HIC2	6283	29.213	13.365	1.12815	5e-05	0.00117566
ENSSSCT00000011850	ENSSSCG00000010832	HHIPL2	2151	6.79034	2.20862	1.62034	5e-05	0.00117566
ENSSSCT00000027310	ENSSSCG00000022794	HHIPL1	1290	1.27281	38.3287	-4.91233	5e-05	0.00117566
ENSSSCT00000011460	ENSSSCG00000010472	HHEX	1895	4.71069	1.63076	1.5304	5e-05	0.00117566
ENSSSCT00000016778	ENSSSCG00000015403	HGF	3082	10.0435	3.98998	1.33181	5e-05	0.00117566
ENSSSCT00000023745	ENSSSCG00000024651	HEYL	3664	8.29405	0.892115	3.21678	5e-05	0.00117566
ENSSSCT00000004668	ENSSSCG00000004223	HEY2	2496	8.83136	3.43759	1.36124	5e-05	0.00117566
ENSSSCT00000024059	ENSSSCG00000024430	HES4	1244	6.38504	1.12683	2.50242	5e-05	0.00117566
ENSSSCT00000028395	ENSSSCG00000030461	HEPHL1	1374	0.595433	30.741	-5.69008	5e-05	0.00117566
ENSSSCT00000009300	ENSSSCG00000008498	HEATR5B	7120	12.8065	32.2407	-1.33201	5e-05	0.00117566
ENSSSCT00000031661	ENSSSCG00000027859	HDAC7	836	9.64408	3.104	1.63552	5e-05	0.00117566
ENSSSCT00000036250	ENSSSCG00000012793	HCFC1	8223	4.81018	1.63505	1.55676	5e-05	0.00117566
ENSSSCT00000015692	ENSSSCG00000014362	HBEGF	1494	48.1017	2.16443	4.47403	5e-05	0.00117566
ENSSSCT00000008741	ENSSSCG00000007978	HBA	614	1108.68	214.078	2.37263	5e-05	0.00117566
ENSSSCT00000015441	ENSSSCG00000014137	HAPLN1	3591	51.4267	178.939	-1.79888	5e-05	0.00117566
ENSSSCT00000018586	ENSSSCG00000017070	HAND1	1271	55.6556	10.2188	2.4453	5e-05	0.00117566
ENSSSCT00000018220	ENSSSCG00000016738	H2AFZ	1746	48.191	92.9788	-0.948137	5e-05	0.00117566
ENSSSCT00000009706	ENSSSCG00000008866	GUCY1A3	2785	2.46485	6.39461	-1.37536	5e-05	0.00117566
ENSSSCT00000024361	ENSSSCG00000024613	GUCY1A2	4941	13.3093	4.52184	1.55746	5e-05	0.00117566
ENSSSCT00000031179	ENSSSCG00000026333	GTSF1	3862	6.99966	16.0615	-1.19825	5e-05	0.00117566
ENSSSCT00000017929	ENSSSCG00000016466	GSTK1	1274	18.9231	43.8355	-1.21195	5e-05	0.00117566
ENSSSCT00000010473	ENSSSCG00000009554	GRTP1	675	14.9918	62.4075	-2.05755	5e-05	0.00117566
ENSSSCT00000004036	ENSSSCG00000003640	GRIK3	2646	1.92047	0.478736	2.00416	5e-05	0.00117566
ENSSSCT00000004098	ENSSSCG00000003699	GREB1L	8406	5.1582	1.93689	1.41312	5e-05	0.00117566
ENSSSCT00000019048	ENSSSCG00000017495	GRB7	1983	18.848	7.49097	1.33119	5e-05	0.00117566
ENSSSCT00000000253	ENSSSCG00000000234	GRASP	2043	8.9008	2.70465	1.7185	5e-05	0.00117566
ENSSSCT00000016510	ENSSSCG00000015144	GRAMD1B	5480	1.85478	6.97287	-1.9105	5e-05	0.00117566
ENSSSCT00000030961	ENSSSCG00000021973	GPX8	1173	10.5551	29.5331	-1.48439	5e-05	0.00117566
ENSSSCT00000003148	ENSSSCG00000002847	GPT2	1572	16.1376	34.8953	-1.11261	5e-05	0.00117566
ENSSSCT00000008616	ENSSSCG00000007864	GPRC5B	5037	63.2428	214.331	-1.76087	5e-05	0.00117566
ENSSSCT00000002709	ENSSSCG00000002439	GPR68	1119	6.20928	29.3971	-2.24317	5e-05	0.00117566
ENSSSCT00000018072	ENSSSCG00000016599	GPR37	2381	1.61857	19.4692	-3.58841	5e-05	0.00117566
ENSSSCT00000028095	ENSSSCG00000026357	GPR160	378	18.0035	77.268	-2.10159	5e-05	0.00117566
ENSSSCT00000013005	ENSSSCG00000011888	GPR156	4409	0.809288	2.8978	-1.84023	5e-05	0.00117566
ENSSSCT00000013238	ENSSSCG00000012103	GPR143	1719	0.844182	4.02231	-2.2524	5e-05	0.00117566
ENSSSCT00000001930	ENSSSCG00000001726	GPR110	2895	0	5.32514	#NAME?	5e-05	0.00117566
ENSSSCT00000022811	ENSSSCG00000026422	GPER1	2307	7.46325	2.21235	1.75423	5e-05	0.00117566
ENSSSCT00000000623	ENSSSCG00000000579	GOLT1B	3062	17.7447	38.9383	-1.1338	5e-05	0.00117566
ENSSSCT00000011991	ENSSSCG00000010955	GOLM1	1397	14.9002	92.1456	-2.62858	5e-05	0.00117566
ENSSSCT00000001084	ENSSSCG00000000994	GMDS	2107	10.3986	32.279	-1.63421	5e-05	0.00117566
ENSSSCT00000011350	ENSSSCG00000010368	GLUD1	3044	33.9082	125.095	-1.88332	5e-05	0.00117566
ENSSSCT00000022965	ENSSSCG00000022302	GLTSCR1	5480	1.16255	0.232506	2.32195	5e-05	0.00117566
ENSSSCT00000005757	ENSSSCG00000005224	GLIS3	1081	0.310182	5.16237	-4.05685	5e-05	0.00117566
ENSSSCT00000005116	ENSSSCG00000004632	GLDN	4221	5.52328	0.687666	3.00575	5e-05	0.00117566
ENSSSCT00000024305	ENSSSCG00000025076	GLB1	487	236.396	1312.97	-2.47355	5e-05	0.00117566
ENSSSCT00000030738	ENSSSCG00000021509	GJA4	864	14.0366	2.20595	2.66972	5e-05	0.00117566
ENSSSCT00000015305	ENSSSCG00000014012	GFPT2	2223	11.4402	5.27778	1.1161	5e-05	0.00117566
ENSSSCT00000009424	ENSSSCG00000008613	GEN1	3164	0.173567	1.38013	-2.99124	5e-05	0.00117566
ENSSSCT00000027408	ENSSSCG00000030262	GDPD1	2185	3.07573	8.39328	-1.44831	5e-05	0.00117566
ENSSSCT00000002913	ENSSSCG00000002625	GCSH	529	0.79255	0	inf	5e-05	0.00117566
ENSSSCT00000005812	ENSSSCG00000005277	GCNT1	1287	4.81477	49.2524	-3.35466	5e-05	0.00117566
ENSSSCT00000031337	ENSSSCG00000027472	GCA	3526	51.5574	117.794	-1.19202	5e-05	0.00117566
ENSSSCT00000007189	ENSSSCG00000006562	GATAD2B	1840	10.4507	3.70141	1.49745	5e-05	0.00117566
ENSSSCT00000012715	ENSSSCG00000011618	GATA2	3104	43.0676	18.9553	1.184	5e-05	0.00117566
ENSSSCT00000010486	ENSSSCG00000009565	GAS6	2398	1.15661	8.80275	-2.92805	5e-05	0.00117566
ENSSSCT00000017892	ENSSSCG00000016431	GALNTL5	3131	2.29834	9.18241	-1.99828	5e-05	0.00117566
ENSSSCT00000030069	ENSSSCG00000026146	GALNT5	2637	0.357125	2.52612	-2.82242	5e-05	0.00117566
ENSSSCT00000017320	ENSSSCG00000015907	GALNT3	3173	5.8995	22.6052	-1.93799	5e-05	0.00117566
ENSSSCT00000018588	ENSSSCG00000017072	GALNT10	5597	8.64914	18.5205	-1.0985	5e-05	0.00117566
ENSSSCT00000028794	ENSSSCG00000022689	GADD45B	1693	128.428	15.9972	3.00507	5e-05	0.00117566
ENSSSCT00000013944	ENSSSCG00000012754	GABRE	1521	0	4.16554	#NAME?	5e-05	0.00117566
ENSSSCT00000000696	ENSSSCG00000000645	GABARAPL1	1652	129.461	41.0559	1.65686	5e-05	0.00117566
ENSSSCT00000027501	ENSSSCG00000025108	G6PD	1560	55.2361	25.3989	1.12084	5e-05	0.00117566
ENSSSCT00000017283	ENSSSCG00000015872	G3PD	3572	3.15478	7.43324	-1.23645	5e-05	0.00117566
ENSSSCT00000017011	ENSSSCG00000015617	G0S2	831	20.6462	6.11437	1.7556	5e-05	0.00117566
ENSSSCT00000017542	ENSSSCG00000016111	FZD7	1725	18.9943	7.79503	1.28494	5e-05	0.00117566
ENSSSCT00000011168	ENSSSCG00000010202	FXYD4	438	11.7327	149.642	-3.67291	5e-05	0.00117566
ENSSSCT00000003489	ENSSSCG00000003145	FUT2	1428	0.188662	17.3791	-6.5254	5e-05	0.00117566
ENSSSCT00000018397	ENSSSCG00000016892	FST	1642	4.23059	0.57301	2.88423	5e-05	0.00117566
ENSSSCT00000007527	ENSSSCG00000006873	FRRS1	1783	28.2861	102.887	-1.8629	5e-05	0.00117566
ENSSSCT00000012100	ENSSSCG00000011056	FRMD4A	2494	3.46591	1.2265	1.49868	5e-05	0.00117566
ENSSSCT00000010261	ENSSSCG00000009364	FREM2	10230	0.589735	3.31122	-2.48922	5e-05	0.00117566
ENSSSCT00000001800	ENSSSCG00000001619	FOXP4	3922	7.82137	2.25569	1.79385	5e-05	0.00117566
ENSSSCT00000004849	ENSSSCG00000004387	FOXO3A	2475	25.0085	11.8151	1.08178	5e-05	0.00117566
ENSSSCT00000018643	ENSSSCG00000017125	FOXK2	4984	14.1647	7.31941	0.952501	5e-05	0.00117566
ENSSSCT00000001082	ENSSSCG00000000992	FOXF2	1883	2.20239	0.391544	2.49182	5e-05	0.00117566
ENSSSCT00000002650	ENSSSCG00000002383	FOS	2144	386.54	96.6037	2.00047	5e-05	0.00117566
ENSSSCT00000024828	ENSSSCG00000027093	FOLH1	2525	2.0837	6.03349	-1.53385	5e-05	0.00117566
ENSSSCT00000004480	ENSSSCG00000004052	FNDC1	6353	0.0833726	1.26536	-3.92383	5e-05	0.00117566
ENSSSCT00000016637	ENSSSCG00000015268	FMO1	2107	57.0742	8.4836	2.75009	5e-05	0.00117566
ENSSSCT00000010212	ENSSSCG00000009320	FLT1	3491	31.8999	6.6306	2.26634	5e-05	0.00117566
ENSSSCT00000035207	ENSSSCG00000007079	FLRT3	3824	0.367051	8.34372	-4.50664	5e-05	0.00117566
ENSSSCT00000018048	ENSSSCG00000016578	FLNC	10179	3.21364	1.23608	1.37844	5e-05	0.00117566
ENSSSCT00000005970	ENSSSCG00000005427	FKTN	4569	7.09879	16.2738	-1.19691	5e-05	0.00117566
ENSSSCT00000000189	ENSSSCG00000000180	FKBP11	603	34.7015	81.3044	-1.22833	5e-05	0.00117566
ENSSSCT00000018968	ENSSSCG00000017422	FKBP10	1069	8.53177	23.6531	-1.47111	5e-05	0.00117566
ENSSSCT00000032511	ENSSSCG00000022592	FIBIN	651	1.63062	15.8906	-3.28468	5e-05	0.00117566
ENSSSCT00000007655	ENSSSCG00000006990	FGL1	3495	1.80141	7.33976	-2.02661	5e-05	0.00117566
ENSSSCT00000017223	ENSSSCG00000015815	FGFR1IIIC	4040	20.5159	5.61918	1.86831	5e-05	0.00117566
ENSSSCT00000023418	ENSSSCG00000029252	FGF12	3535	2.37305	0.710467	1.7399	5e-05	0.00117566
ENSSSCT00000012695	ENSSSCG00000011598	FGD5	1572	8.58374	2.25949	1.92561	5e-05	0.00117566
ENSSSCT00000018754	ENSSSCG00000017227	FDXR	2070	75.6302	36.5151	1.05047	5e-05	0.00117566
ENSSSCT00000027060	ENSSSCG00000021871	FDXACB1	4569	1.30484	3.27651	-1.32829	5e-05	0.00117566
ENSSSCT00000027766	ENSSSCG00000027515	FCGBP	6199	3.07783	1.24171	1.30958	5e-05	0.00117566
ENSSSCT00000002917	ENSSSCG00000002629	FBXO9	2195	15.0065	33.9319	-1.17705	5e-05	0.00117566
ENSSSCT00000014534	ENSSSCG00000013308	FBXO3	1732	31.8108	66.2789	-1.05903	5e-05	0.00117566
ENSSSCT00000031798	ENSSSCG00000023569	FBRSL1	3590	8.31862	1.32997	2.64495	5e-05	0.00117566
ENSSSCT00000026147	ENSSSCG00000025794	FBRS	2620	11.0493	3.08955	1.83849	5e-05	0.00117566
ENSSSCT00000011979	ENSSSCG00000010944	FBP1	1909	9.25582	29.8689	-1.69021	5e-05	0.00117566
ENSSSCT00000015577	ENSSSCG00000014256	FBN2	7534	28.1745	58.687	-1.05865	5e-05	0.00117566
ENSSSCT00000002714	ENSSSCG00000002444	FBLN5	2149	1.11224	6.29177	-2.5	5e-05	0.00117566
ENSSSCT00000003851	ENSSSCG00000003465	FBLIM1	4919	11.7798	4.26072	1.46714	5e-05	0.00117566
ENSSSCT00000016292	ENSSSCG00000014935	FAT3	13767	0.753674	0.180046	2.06558	5e-05	0.00117566
ENSSSCT00000029960	ENSSSCG00000029944	FASN	4381	192.705	53.1302	1.85879	5e-05	0.00117566
ENSSSCT00000000584	ENSSSCG00000000541	FAR2	3723	2.05699	7.41766	-1.85043	5e-05	0.00117566
ENSSSCT00000025883	ENSSSCG00000021170	FAR1	5612	7.17213	18.4584	-1.36381	5e-05	0.00117566
ENSSSCT00000019642	ENSSSCG00000018047	FAM83G	2582	10.8889	4.6494	1.22774	5e-05	0.00117566
ENSSSCT00000005065	ENSSSCG00000004586	FAM81A	3881	1.02857	4.56157	-2.14889	5e-05	0.00117566
ENSSSCT00000001193	ENSSSCG00000001097	FAM65B	3385	1.82115	0.566621	1.68439	5e-05	0.00117566
ENSSSCT00000003072	ENSSSCG00000002774	FAM65A	3660	6.53794	2.82748	1.20932	5e-05	0.00117566
ENSSSCT00000019346	ENSSSCG00000017774	FAM222B	4577	1.91536	0.638328	1.58525	5e-05	0.00117566
ENSSSCT00000011320	ENSSSCG00000010340	FAM213A	1586	17.0656	297.417	-4.12332	5e-05	0.00117566
ENSSSCT00000018787	ENSSSCG00000017258	FAM20A	1600	2.97997	10.5752	-1.82732	5e-05	0.00117566
ENSSSCT00000029015	ENSSSCG00000029745	FAM193A	3756	4.98704	1.42296	1.80929	5e-05	0.00117566
ENSSSCT00000004373	ENSSSCG00000003954	FAM183A	472	0	1.13538	#NAME?	5e-05	0.00117566
ENSSSCT00000011856	ENSSSCG00000010837	FAM177B	816	1.49804	8.72791	-2.54256	5e-05	0.00117566
ENSSSCT00000002523	ENSSSCG00000002265	FAM174B	2540	2.02924	8.03957	-1.98618	5e-05	0.00117566
ENSSSCT00000009173	ENSSSCG00000008378	FAM161A	2378	0.945043	3.18937	-1.75482	5e-05	0.00117566
ENSSSCT00000003856	ENSSSCG00000003470	FAM131C	1570	1.60954	5.93655	-1.88298	5e-05	0.00117566
ENSSSCT00000001995	ENSSSCG00000001780	FAH	1536	8.69683	28.8238	-1.7287	5e-05	0.00117566
ENSSSCT00000014290	ENSSSCG00000013073	FADS3	3004	35.4072	5.79444	2.6113	5e-05	0.00117566
ENSSSCT00000027504	ENSSSCG00000022447	F3	1649	271.168	108.83	1.31711	5e-05	0.00117566
ENSSSCT00000030688	ENSSSCG00000020672	F2R	3814	13.8488	4.66737	1.56908	5e-05	0.00117566
ENSSSCT00000022823	ENSSSCG00000026979	ESYT3	3544	0.669109	2.54673	-1.92833	5e-05	0.00117566
ENSSSCT00000010603	ENSSSCG00000009670	ESCO2	3359	0.633714	2.11804	-1.74082	5e-05	0.00117566
ENSSSCT00000010838	ENSSSCG00000009888	ERP29	1389	76.133	163.147	-1.09958	5e-05	0.00117566
ENSSSCT00000017235	ENSSSCG00000015827	ERLIN2	1714	12.9713	29.9223	-1.2059	5e-05	0.00117566
ENSSSCT00000011538	ENSSSCG00000010547	ERLIN1	2164	12.9008	25.6843	-0.993424	5e-05	0.00117566
ENSSSCT00000009214	ENSSSCG00000008414	ERLEC1	2944	39.9181	90.9688	-1.18833	5e-05	0.00117566
ENSSSCT00000018498	ENSSSCG00000016988	ERGIC1	1830	3.71895	9.55733	-1.36171	5e-05	0.00117566
ENSSSCT00000023594	ENSSSCG00000022318	ERG	3757	11.2982	5.18235	1.12441	5e-05	0.00117566
ENSSSCT00000022478	ENSSSCG00000021521	ERF	2799	31.4202	11.4399	1.45762	5e-05	0.00117566
ENSSSCT00000023457	ENSSSCG00000021834	ERCC6L	3678	0.737307	2.16738	-1.55561	5e-05	0.00117566
ENSSSCT00000004792	ENSSSCG00000004336	EPHA7	3239	1.78651	5.94208	-1.73383	5e-05	0.00117566
ENSSSCT00000003857	ENSSSCG00000003471	EPHA2	4266	29.5873	12.5967	1.23193	5e-05	0.00117566
ENSSSCT00000004085	ENSSSCG00000003687	EPB41L3	2504	29.8355	14.5536	1.03565	5e-05	0.00117566
ENSSSCT00000024610	ENSSSCG00000028018	EP400	8934	5.40939	1.87335	1.52984	5e-05	0.00117566
ENSSSCT00000026332	ENSSSCG00000000068	EP300	8364	22.2162	9.64088	1.20438	5e-05	0.00117566
ENSSSCT00000022504	ENSSSCG00000028593	ENTHD2	2803	12.0766	5.41741	1.15654	5e-05	0.00117566
ENSSSCT00000006585	ENSSSCG00000006001	ENPP2	3113	32.0565	3.81709	3.07007	5e-05	0.00117566
ENSSSCT00000026139	ENSSSCG00000027169	ENOSF1	2706	2.61484	12.4114	-2.24687	5e-05	0.00117566
ENSSSCT00000006185	ENSSSCG00000005625	ENG	3017	31.5752	4.49432	2.81262	5e-05	0.00117566
ENSSSCT00000009269	ENSSSCG00000008467	EML4	2949	59.7174	135.144	-1.17827	5e-05	0.00117566
ENSSSCT00000006621	ENSSSCG00000006032	EMC2	1133	39.3534	82.7349	-1.07201	5e-05	0.00117566
ENSSSCT00000030477	ENSSSCG00000029484	EMB	2501	0.81067	4.214	-2.378	5e-05	0.00117566
ENSSSCT00000018440	ENSSSCG00000016933	ELOVL7	1395	11.5974	31.3179	-1.43319	5e-05	0.00117566
ENSSSCT00000001139	ENSSSCG00000001045	ELOVL2	814	0	40.6747	#NAME?	5e-05	0.00117566
ENSSSCT00000009919	ENSSSCG00000009055	ELMOD2	998	4.79159	11.5521	-1.26958	5e-05	0.00117566
ENSSSCT00000011953	ENSSSCG00000010922	ELF3	1636	204.103	61.4843	1.73101	5e-05	0.00117566
ENSSSCT00000018976	ENSSSCG00000017430	EIF1	1307	266.727	122.357	1.12427	5e-05	0.00117566
ENSSSCT00000014526	ENSSSCG00000013300	EHF	1414	0.260452	24.4025	-6.54987	5e-05	0.00117566
ENSSSCT00000024629	ENSSSCG00000024943	EHD3	1356	11.5876	1.30232	3.15343	5e-05	0.00117566
ENSSSCT00000025210	ENSSSCG00000023371	EHD2	3026	25.6742	7.0367	1.86735	5e-05	0.00117566
ENSSSCT00000009092	ENSSSCG00000008301	EGR4	1869	7.48433	0.548533	3.77022	5e-05	0.00117566
ENSSSCT00000011190	ENSSSCG00000010224	EGR2	2809	22.9427	1.38683	4.04817	5e-05	0.00117566
ENSSSCT00000015660	ENSSSCG00000014336	EGR1	3169	124.929	10.216	3.6122	5e-05	0.00117566
ENSSSCT00000018347	ENSSSCG00000016848	EGFLAM	3296	15.8704	7.00647	1.17958	5e-05	0.00117566
ENSSSCT00000009194	ENSSSCG00000008397	EFEMP1	3070	19.8379	8.78748	1.17473	5e-05	0.00117566
ENSSSCT00000032544	ENSSSCG00000029351	EFCAB8	749	8.28887	1.04305	2.99037	5e-05	0.00117566
ENSSSCT00000032266	ENSSSCG00000023933	EFCAB4A	1533	0.646457	6.98615	-3.43387	5e-05	0.00117566
ENSSSCT00000001144	ENSSSCG00000001050	EDN1	2101	11.7164	5.16302	1.18224	5e-05	0.00117566
ENSSSCT00000004266	ENSSSCG00000003854	ECHDC2	1315	8.0313	29.0838	-1.85651	5e-05	0.00117566
ENSSSCT00000003903	ENSSSCG00000003513	ECE1	2320	83.6188	23.8588	1.80931	5e-05	0.00117566
ENSSSCT00000008819	ENSSSCG00000008047	E4F1	2724	16.1667	7.06838	1.19357	5e-05	0.00117566
ENSSSCT00000024419	ENSSSCG00000027197	DYRK1B	2645	13.6058	6.5656	1.05122	5e-05	0.00117566
ENSSSCT00000032467	ENSSSCG00000022284	DUSP6	957	45.1954	18.2014	1.31213	5e-05	0.00117566
ENSSSCT00000011620	ENSSSCG00000010624	DUSP5	2483	85.1311	16.9112	2.3317	5e-05	0.00117566
ENSSSCT00000017258	ENSSSCG00000015850	DUSP4	5362	20.8732	5.60236	1.89754	5e-05	0.00117566
ENSSSCT00000008904	ENSSSCG00000008128	DUSP2	1412	8.51028	0.682946	3.63936	5e-05	0.00117566
ENSSSCT00000018501	ENSSSCG00000016991	DUSP1	2055	187.95	83.9002	1.1636	5e-05	0.00117566
ENSSSCT00000014365	ENSSSCG00000013145	DTX4	5981	1.88443	4.56839	-1.27756	5e-05	0.00117566
ENSSSCT00000001671	ENSSSCG00000001499	DST	23385	4.02176	12.5848	-1.64579	5e-05	0.00117566
ENSSSCT00000004906	ENSSSCG00000004441	DSE	3706	5.20524	11.7864	-1.17909	5e-05	0.00117566
ENSSSCT00000028309	ENSSSCG00000025117	DRPLA	4521	7.20139	2.33709	1.62356	5e-05	0.00117566
ENSSSCT00000006902	ENSSSCG00000006297	DPT	1865	0.203883	5.74332	-4.81607	5e-05	0.00117566
ENSSSCT00000017306	ENSSSCG00000015894	DPP4	3501	3.61471	53.8268	-3.89637	5e-05	0.00117566
ENSSSCT00000011557	ENSSSCG00000010565	DPCD	1528	10.5504	23.6667	-1.16556	5e-05	0.00117566
ENSSSCT00000014701	ENSSSCG00000013457	DOT1L	3608	5.23418	2.0279	1.36798	5e-05	0.00117566
ENSSSCT00000005774	ENSSSCG00000005240	DOCK8	6516	6.76719	15.0494	-1.15307	5e-05	0.00117566
ENSSSCT00000011200	ENSSSCG00000010233	DNAJC12	788	2.02742	62.6308	-4.94916	5e-05	0.00117566
ENSSSCT00000015061	ENSSSCG00000013784	DNAJB1	1305	393.751	38.7191	3.34617	5e-05	0.00117566
ENSSSCT00000001965	ENSSSCG00000001759	DNAJA4	2969	9.01376	3.0844	1.54714	5e-05	0.00117566
ENSSSCT00000003185	ENSSSCG00000002883	DMKN	1854	0	6.40015	#NAME?	5e-05	0.00117566
ENSSSCT00000034304	ENSSSCG00000028148	DMD	4353	28.6339	4.61947	2.63192	5e-05	0.00117566
ENSSSCT00000019148	ENSSSCG00000017589	DLX3	2585	11.2928	2.85231	1.9852	5e-05	0.00117566
ENSSSCT00000017371	ENSSSCG00000015954	DLX2	2405	4.53591	1.41869	1.67683	5e-05	0.00117566
ENSSSCT00000005254	ENSSSCG00000004755	DLL4	3462	17.3889	5.05634	1.782	5e-05	0.00117566
ENSSSCT00000005573	ENSSSCG00000005056	DLGAP5	3076	1.14277	5.90776	-2.37008	5e-05	0.00117566
ENSSSCT00000004088	ENSSSCG00000003690	DLGAP1	4320	2.74132	0.365622	2.90645	5e-05	0.00117566
ENSSSCT00000024713	ENSSSCG00000026268	DLG5	1408	72.628	29.3123	1.30902	5e-05	0.00117566
ENSSSCT00000010023	ENSSSCG00000009153	DKK2	561	35.6723	0.814743	5.45231	5e-05	0.00117566
ENSSSCT00000004202	ENSSSCG00000003797	DIRAS3	1728	10.0143	3.01408	1.73228	5e-05	0.00117566
ENSSSCT00000002824	ENSSSCG00000002543	DIO3	513	18.8198	3.97889	2.24182	5e-05	0.00117566
ENSSSCT00000014662	ENSSSCG00000013418	DF	894	550.328	111.357	2.3051	5e-05	0.00117566
ENSSSCT00000030104	ENSSSCG00000020785	DES	2295	40.0288	4.26331	3.23099	5e-05	0.00117566
ENSSSCT00000010730	ENSSSCG00000009788	DENR	2700	6.34828	14.295	-1.17107	5e-05	0.00117566
ENSSSCT00000032902	ENSSSCG00000030831	DENND3	1316	5.95366	2.11945	1.49009	5e-05	0.00117566
ENSSSCT00000024251	ENSSSCG00000025704	DENND2D	4313	3.55941	8.47636	-1.25181	5e-05	0.00117566
ENSSSCT00000030680	ENSSSCG00000030182	DEDD2	1928	28.5731	12.5402	1.1881	5e-05	0.00117566
ENSSSCT00000011024	ENSSSCG00000010063	DDT	831	77.7464	153.058	-0.977232	5e-05	0.00117566
ENSSSCT00000007833	ENSSSCG00000007160	DDRGK1	1171	44.9518	92.8211	-1.04607	5e-05	0.00117566
ENSSSCT00000004864	ENSSSCG00000004401	DDO	1982	0.278771	2.03764	-2.86975	5e-05	0.00117566
ENSSSCT00000023747	ENSSSCG00000025240	DDIT4L	2740	0.104392	9.62225	-6.52629	5e-05	0.00117566
ENSSSCT00000017226	ENSSSCG00000015818	DDHD2	4981	20.2552	50.1335	-1.30748	5e-05	0.00117566
ENSSSCT00000033704	ENSSSCG00000012585	DCX	10184	0.985303	3.76978	-1.93584	5e-05	0.00117566
ENSSSCT00000008604	ENSSSCG00000007854	DCUN1D3	2513	26.1102	11.947	1.12796	5e-05	0.00117566
ENSSSCT00000017176	ENSSSCG00000015775	DCTD	2194	4.47996	10.6019	-1.24277	5e-05	0.00117566
ENSSSCT00000000999	ENSSSCG00000000915	DCN	1491	204.27	850.648	-2.05809	5e-05	0.00117566
ENSSSCT00000009795	ENSSSCG00000008942	DCK	4343	2.36098	5.92951	-1.32853	5e-05	0.00117566
ENSSSCT00000001180	ENSSSCG00000001085	DCDC2	3172	14.6017	78.8721	-2.43338	5e-05	0.00117566
ENSSSCT00000014297	ENSSSCG00000013079	DAGLA	5799	2.6707	0.363928	2.8755	5e-05	0.00117566
ENSSSCT00000023724	ENSSSCG00000022280	DACT3	2422	4.94723	1.84073	1.42634	5e-05	0.00117566
ENSSSCT00000007604	ENSSSCG00000006940	CYR61	2428	235.946	39.1014	2.59316	5e-05	0.00117566
ENSSSCT00000026469	ENSSSCG00000021940	CYP2J34	1990	0.232878	4.14847	-4.15494	5e-05	0.00117566
ENSSSCT00000028116	ENSSSCG00000022970	CYP27A1	1370	22.2004	9.5993	1.20958	5e-05	0.00117566
ENSSSCT00000009102	ENSSSCG00000008311	CYP26B1	2249	2.15689	13.6726	-2.66426	5e-05	0.00117566
ENSSSCT00000023689	ENSSSCG00000030168	CYP19A1	1416	316.356	82.8622	1.93276	5e-05	0.00117566
ENSSSCT00000027131	ENSSSCG00000025273	CYP11A1	1162	592.835	165.653	1.83947	5e-05	0.00117566
ENSSSCT00000018706	ENSSSCG00000017181	CYGB	2212	0.524156	3.73807	-2.83423	5e-05	0.00117566
ENSSSCT00000032489	ENSSSCG00000025049	CYBRD1	5400	45.6674	17.1839	1.41011	5e-05	0.00117566
ENSSSCT00000000040	ENSSSCG00000000038	CYB5R3	1954	66.2304	20.3654	1.70138	5e-05	0.00117566
ENSSSCT00000017088	ENSSSCG00000015688	CXCR4	1677	26.1939	12.203	1.102	5e-05	0.00117566
ENSSSCT00000015634	ENSSSCG00000014310	CXCL14	1719	10.8574	30.2153	-1.47659	5e-05	0.00117566
ENSSSCT00000030676	ENSSSCG00000021013	CUX1	1018	8.86263	1.99439	2.15179	5e-05	0.00117566
ENSSSCT00000012233	ENSSSCG00000011171	CTSL	1465	97.1173	278.525	-1.52	5e-05	0.00117566
ENSSSCT00000016280	ENSSSCG00000014924	CTSC	1867	60.8936	380.622	-2.644	5e-05	0.00117566
ENSSSCT00000027339	ENSSSCG00000029889	CST3	809	1423.52	10819.4	-2.92608	5e-05	0.00117566
ENSSSCT00000026397	ENSSSCG00000020976	CSRP1	2062	95.214	27.0913	1.81335	5e-05	0.00117566
ENSSSCT00000012332	ENSSSCG00000011264	CSRNP1	3175	25.6043	7.88299	1.69957	5e-05	0.00117566
ENSSSCT00000000142	ENSSSCG00000000136	CSF2RB	5239	5.68947	1.23416	2.20477	5e-05	0.00117566
ENSSSCT00000015787	ENSSSCG00000014441	CSF1R	3128	13.2169	6.29725	1.06959	5e-05	0.00117566
ENSSSCT00000004183	ENSSSCG00000003780	CRYZ	2759	2.46881	8.81944	-1.83687	5e-05	0.00117566
ENSSSCT00000008599	ENSSSCG00000007849	CRYM	1377	2.84622	15.4194	-2.43763	5e-05	0.00117566
ENSSSCT00000016389	ENSSSCG00000015025	CRYAB	2063	12.2497	34.2683	-1.48413	5e-05	0.00117566
ENSSSCT00000007195	ENSSSCG00000006567	CRTC2	2085	3.91386	1.06204	1.88175	5e-05	0.00117566
ENSSSCT00000034968	ENSSSCG00000002669	CRISPLD2	925	13.7298	2.11291	2.7	5e-05	0.00117566
ENSSSCT00000006765	ENSSSCG00000006171	CRISPLD1	2009	2.45231	5.95474	-1.27989	5e-05	0.00117566
ENSSSCT00000008714	ENSSSCG00000007951	CREBBP	8802	9.93282	4.03255	1.30051	5e-05	0.00117566
ENSSSCT00000008795	ENSSSCG00000008026	CRAMP1L	7188	5.97456	2.23742	1.417	5e-05	0.00117566
ENSSSCT00000025681	ENSSSCG00000021873	CRABP1	760	1.04537	12.5293	-3.58322	5e-05	0.00117566
ENSSSCT00000007843	ENSSSCG00000007170	CPXM1	2493	0.408299	6.16687	-3.91684	5e-05	0.00117566
ENSSSCT00000025524	ENSSSCG00000022364	CPT1B	1514	13.4499	3.53498	1.92782	5e-05	0.00117566
ENSSSCT00000029365	ENSSSCG00000023212	CPI17	589	203.174	87.3945	1.2171	5e-05	0.00117566
ENSSSCT00000010314	ENSSSCG00000009413	CPB2	1493	3.43581	13.4853	-1.97266	5e-05	0.00117566
ENSSSCT00000006661	ENSSSCG00000006070	COX6C	703	390.828	823.285	-1.07486	5e-05	0.00117566
ENSSSCT00000005915	ENSSSCG00000005375	CORO2A	4864	1.73359	7.42476	-2.09858	5e-05	0.00117566
ENSSSCT00000006323	ENSSSCG00000005751	COL5A1	5841	7.29948	23.5232	-1.68822	5e-05	0.00117566
ENSSSCT00000026755	ENSSSCG00000014081	COL4A3BP	1797	27.2422	70.2491	-1.36664	5e-05	0.00117566
ENSSSCT00000010463	ENSSSCG00000009545	COL4A2	5827	163.799	63.0331	1.37775	5e-05	0.00117566
ENSSSCT00000017459	ENSSSCG00000016034	COL3A1	4767	202.458	1315.06	-2.69944	5e-05	0.00117566
ENSSSCT00000016699	ENSSSCG00000015326	COL1A2	5090	123.606	286.635	-1.21347	5e-05	0.00117566
ENSSSCT00000019139	ENSSSCG00000017581	COL1A1	246	114.319	411.276	-1.84704	5e-05	0.00117566
ENSSSCT00000027870	ENSSSCG00000030160	COL18A1	1104	154.725	55.2698	1.48514	5e-05	0.00117566
ENSSSCT00000012610	ENSSSCG00000011522	CNTN3	4800	0.27647	1.41251	-2.35306	5e-05	0.00117566
ENSSSCT00000003625	ENSSSCG00000003264	CNOT3	3444	7.24502	2.22346	1.70418	5e-05	0.00117566
ENSSSCT00000014869	ENSSSCG00000013614	CNN1	1811	47.6517	5.93107	3.00616	5e-05	0.00117566
ENSSSCT00000004297	ENSSSCG00000003885	CMPK1	3125	5.37288	12.6004	-1.2297	5e-05	0.00117566
ENSSSCT00000002982	ENSSSCG00000002689	CMIP	3792	9.97549	3.55542	1.48837	5e-05	0.00117566
ENSSSCT00000010601	ENSSSCG00000009668	CLU	1602	10.2145	853.23	-6.38424	5e-05	0.00117566
ENSSSCT00000036649	ENSSSCG00000009668	CLU	2077	4.09732	356.219	-6.44194	5e-05	0.00117566
ENSSSCT00000001911	ENSSSCG00000001711	CLIC5	3122	13.5072	3.24066	2.05936	5e-05	0.00117566
ENSSSCT00000012370	ENSSSCG00000011299	CLEC3B	964	187.975	54.6041	1.78346	5e-05	0.00117566
ENSSSCT00000000703	ENSSSCG00000000649	CLEC1A	672	44.0482	15.8224	1.47712	5e-05	0.00117566
ENSSSCT00000025386	ENSSSCG00000023760	CLEC14A	3035	54.5039	13.4025	2.02386	5e-05	0.00117566
ENSSSCT00000013162	ENSSSCG00000012030	CLDN8	678	231.282	533.502	-1.20584	5e-05	0.00117566
ENSSSCT00000033656	ENSSSCG00000007718	CLDN4	1784	857.917	285.57	1.587	5e-05	0.00117566
ENSSSCT00000010417	ENSSSCG00000009500	CLDN10	1086	0.223502	6.98704	-4.96632	5e-05	0.00117566
ENSSSCT00000003807	ENSSSCG00000003429	CLCN6	5817	6.05306	1.96524	1.62296	5e-05	0.00117566
ENSSSCT00000007595	ENSSSCG00000006933	CLCA1	3069	10.6107	3.92247	1.43569	5e-05	0.00117566
ENSSSCT00000010275	ENSSSCG00000009378	CKAP2	2687	2.66887	7.89159	-1.56409	5e-05	0.00117566
ENSSSCT00000036290	ENSSSCG00000030839	C-JUN	3477	354.263	60.6526	2.54618	5e-05	0.00117566
ENSSSCT00000015220	ENSSSCG00000013934	CILP2	4060	0.573673	2.38465	-2.05548	5e-05	0.00117566
ENSSSCT00000003361	ENSSSCG00000003030	CIC	5507	8.37765	2.69929	1.63397	5e-05	0.00117566
ENSSSCT00000004121	ENSSSCG00000003721	CHST9	2556	3.53822	1.06045	1.73835	5e-05	0.00117566
ENSSSCT00000023649	ENSSSCG00000022031	CHST2	1602	1.52366	24.4318	-4.00314	5e-05	0.00117566
ENSSSCT00000000910	ENSSSCG00000000837	CHST11	1564	3.62605	11.3865	-1.65086	5e-05	0.00117566
ENSSSCT00000006828	ENSSSCG00000006231	CHD7	8980	8.63847	2.87672	1.58635	5e-05	0.00117566
ENSSSCT00000014756	ENSSSCG00000013509	CHAF1A	3460	1.69281	4.5013	-1.41092	5e-05	0.00117566
ENSSSCT00000013875	ENSSSCG00000022484	CH242-228L8.2	767	15.8546	5.76338	1.45991	5e-05	0.00117566
ENSSSCT00000035235	ENSSSCG00000009138	CFI	2104	5.04663	14.607	-1.53327	5e-05	0.00117566
ENSSSCT00000011918	ENSSSCG00000010893	CFH	2947	12.1375	89.6527	-2.88488	5e-05	0.00117566
ENSSSCT00000022716	ENSSSCG00000026731	CEP85	4003	2.12959	5.87854	-1.46488	5e-05	0.00117566
ENSSSCT00000002843	ENSSSCG00000002558	CEP170B	4775	51.7818	13.7468	1.91335	5e-05	0.00117566
ENSSSCT00000016974	ENSSSCG00000015581	CENPF	7887	1.17112	6.29971	-2.42739	5e-05	0.00117566
ENSSSCT00000032580	ENSSSCG00000023296	CENPE	7562	0.688846	2.06658	-1.585	5e-05	0.00117566
ENSSSCT00000000830	ENSSSCG00000000766	CECR2	3400	4.12835	1.47892	1.48102	5e-05	0.00117566
ENSSSCT00000015537	ENSSSCG00000014219	CDO1	1732	0.505984	20.9653	-5.37277	5e-05	0.00117566
ENSSSCT00000018296	ENSSSCG00000016806	CDH6	2716	8.7313	1.98777	2.13505	5e-05	0.00117566
ENSSSCT00000026686	ENSSSCG00000023162	CDH3	1152	5.25576	0.96776	2.44118	5e-05	0.00117566
ENSSSCT00000027639	ENSSSCG00000022721	CDH16	2310	2.48475	10.0665	-2.01839	5e-05	0.00117566
ENSSSCT00000016755	ENSSSCG00000015380	CDCA7L	2975	2.05685	7.77022	-1.91752	5e-05	0.00117566
ENSSSCT00000000744	ENSSSCG00000000683	CDCA3	1106	0.710882	3.18916	-2.16549	5e-05	0.00117566
ENSSSCT00000010583	ENSSSCG00000009653	CDCA2	2979	0.576209	1.85263	-1.68491	5e-05	0.00117566
ENSSSCT00000024506	ENSSSCG00000026108	CDC42EP1	2973	13.5679	4.62995	1.55112	5e-05	0.00117566
ENSSSCT00000011180	ENSSSCG00000010214	CDC2	1265	3.31018	13.1046	-1.98509	5e-05	0.00117566
ENSSSCT00000007788	ENSSSCG00000007116	CD93	3142	108.135	23.6742	2.19145	5e-05	0.00117566
ENSSSCT00000016488	ENSSSCG00000015122	CD90	2225	1.29166	607.375	-8.87722	5e-05	0.00117566
ENSSSCT00000029765	ENSSSCG00000021576	CD83	814	23.8834	4.05167	2.55942	5e-05	0.00117566
ENSSSCT00000035489	ENSSSCG00000017283	CD79B	1267	17.684	0.365892	5.59489	5e-05	0.00117566
ENSSSCT00000019540	ENSSSCG00000017956	CD68	1261	10.0307	3.44242	1.54293	5e-05	0.00117566
ENSSSCT00000018842	ENSSSCG00000017306	CD61	5812	0.413929	4.8883	-3.56188	5e-05	0.00117566
ENSSSCT00000017062	ENSSSCG00000015664	CD55	1046	0.411345	10.5882	-4.68596	5e-05	0.00117566
ENSSSCT00000033911	ENSSSCG00000013297	CD44	2270	4.57711	66.7924	-3.86718	5e-05	0.00117566
ENSSSCT00000036617	ENSSSCG00000015622	CD34	2676	28.9678	9.54438	1.60173	5e-05	0.00117566
ENSSSCT00000036499	ENSSSCG00000031023	CD24	1825	53.0122	597.423	-3.49436	5e-05	0.00117566
ENSSSCT00000014831	ENSSSCG00000013579	CD209	1042	30.4096	2.4563	3.62997	5e-05	0.00117566
ENSSSCT00000019014	ENSSSCG00000017466	CCR7	2164	4.77336	1.19117	2.00263	5e-05	0.00117566
ENSSSCT00000026182	ENSSSCG00000029352	CCNL1	2045	85.4976	34.694	1.3012	5e-05	0.00117566
ENSSSCT00000028270	ENSSSCG00000026326	CCNF	3828	0.355239	1.36599	-1.94309	5e-05	0.00117566
ENSSSCT00000024108	ENSSSCG00000029326	CCNB1	2137	2.55014	10.4062	-2.0288	5e-05	0.00117566
ENSSSCT00000012004	ENSSSCG00000010967	CCL27	403	51.7484	7.44534	2.7971	5e-05	0.00117566
ENSSSCT00000034984	ENSSSCG00000017702	CCL23	770	13.4078	4.4395	1.5946	5e-05	0.00117566
ENSSSCT00000019290	ENSSSCG00000017723	CCL2	799	29.036	4.08444	2.82964	5e-05	0.00117566
ENSSSCT00000015982	ENSSSCG00000014631	CCKBR	872	0.846869	14.2994	-4.07767	5e-05	0.00117566
ENSSSCT00000026006	ENSSSCG00000024240	CCDC9	1747	21.9309	8.51578	1.36475	5e-05	0.00117566
ENSSSCT00000013052	ENSSSCG00000011928	CCDC80	3934	8.16761	21.951	-1.4263	5e-05	0.00117566
ENSSSCT00000006408	ENSSSCG00000005830	CCDC183	1654	3.73936	0.773392	2.27352	5e-05	0.00117566
ENSSSCT00000013437	ENSSSCG00000012288	CCDC120	3160	7.14046	3.05959	1.22268	5e-05	0.00117566
ENSSSCT00000023448	ENSSSCG00000022486	CBLB	6466	4.75642	2.17229	1.13066	5e-05	0.00117566
ENSSSCT00000018113	ENSSSCG00000016635	CAV2	3069	51.4125	24.1378	1.09083	5e-05	0.00117566
ENSSSCT00000018112	ENSSSCG00000016634	CAV1	2458	163.062	60.473	1.43106	5e-05	0.00117566
ENSSSCT00000032703	ENSSSCG00000002442	CATSPERB	879	0	1.42044	#NAME?	5e-05	0.00117566
ENSSSCT00000007390	ENSSSCG00000006745	CASQ2	1686	0.931544	6.44	-2.78936	5e-05	0.00117566
ENSSSCT00000009022	ENSSSCG00000008239	CAPG	1176	32.7149	66.2925	-1.0189	5e-05	0.00117566
ENSSSCT00000019482	ENSSSCG00000017902	CAMTA2	4001	8.21744	3.04576	1.43189	5e-05	0.00117566
ENSSSCT00000014835	ENSSSCG00000013583	CAMSAP3	4118	8.19786	2.33208	1.81363	5e-05	0.00117566
ENSSSCT00000030669	ENSSSCG00000027314	CAMSAP2	6064	14.3029	5.67901	1.3326	5e-05	0.00117566
ENSSSCT00000031715	ENSSSCG00000023497	CAMK4	3751	3.38743	8.03803	-1.24665	5e-05	0.00117566
ENSSSCT00000026201	ENSSSCG00000027955	CAMK1D	3732	7.84677	2.10841	1.89594	5e-05	0.00117566
ENSSSCT00000032087	ENSSSCG00000023186	CA4	1152	341.241	1635.68	-2.26103	5e-05	0.00117566
ENSSSCT00000006733	ENSSSCG00000006140	CA2	3076	21.6733	52.2018	-1.26818	5e-05	0.00117566
ENSSSCT00000005044	ENSSSCG00000004565	CA12	852	9.78424	3.09479	1.66062	5e-05	0.00117566
ENSSSCT00000006683	ENSSSCG00000006092	C8orf37	2928	2.76629	9.22342	-1.73735	5e-05	0.00117566
ENSSSCT00000001134	ENSSSCG00000001040	C6orf52	740	0	13.4521	#NAME?	5e-05	0.00117566
ENSSSCT00000027942	ENSSSCG00000029371	C5AR1	2516	6.32811	2.26402	1.48289	5e-05	0.00117566
ENSSSCT00000006062	ENSSSCG00000005512	C5	5218	0.0904494	2.57648	-4.83215	5e-05	0.00117566
ENSSSCT00000001570	ENSSSCG00000001427	C4A	5407	0.310978	14.1165	-5.50443	5e-05	0.00117566
ENSSSCT00000028285	ENSSSCG00000021495	C3orf33	1502	1.72727	6.25306	-1.85607	5e-05	0.00117566
ENSSSCT00000001563	ENSSSCG00000001422	C2	2574	0.770116	8.36976	-3.44204	5e-05	0.00117566
ENSSSCT00000000733	ENSSSCG00000000675	C1R	2322	16.4167	59.0868	-1.84767	5e-05	0.00117566
ENSSSCT00000003917	ENSSSCG00000003526	C1QB	1241	21.7558	8.16674	1.41357	5e-05	0.00117566
ENSSSCT00000003915	ENSSSCG00000003524	C1QA	1097	158.545	53.9719	1.55461	5e-05	0.00117566
ENSSSCT00000016955	ENSSSCG00000015565	C1orf21	2448	25.9157	73.8085	-1.50996	5e-05	0.00117566
ENSSSCT00000006944	ENSSSCG00000006336	C1orf110	1262	0	1.38254	#NAME?	5e-05	0.00117566
ENSSSCT00000008225	ENSSSCG00000007510	C17H20ORF85	798	0	1.06664	#NAME?	5e-05	0.00117566
ENSSSCT00000002110	ENSSSCG00000001885	C15orf39	4180	8.11677	4.02002	1.0137	5e-05	0.00117566
ENSSSCT00000005588	ENSSSCG00000005071	C14orf37	2168	0.205424	2.52976	-3.62232	5e-05	0.00117566
ENSSSCT00000005584	ENSSSCG00000005067	C14orf105	1073	0	0.817783	#NAME?	5e-05	0.00117566
ENSSSCT00000028568	ENSSSCG00000029058	C14H10orf116	418	44.4781	217.503	-2.28987	5e-05	0.00117566
ENSSSCT00000028661	ENSSSCG00000028322	BTG2	2690	574.565	87.4552	2.71586	5e-05	0.00117566
ENSSSCT00000000171	ENSSSCG00000000162	BTBD11	5920	0.0837102	0.785007	-3.22923	5e-05	0.00117566
ENSSSCT00000001100	ENSSSCG00000001008	BPHL	948	20.4244	48.1632	-1.23764	5e-05	0.00117566
ENSSSCT00000007305	ENSSSCG00000006667	BOLA1	816	32.892	69.3724	-1.07662	5e-05	0.00117566
ENSSSCT00000001649	ENSSSCG00000001478	BMP5	1166	3.89018	1.10571	1.81486	5e-05	0.00117566
ENSSSCT00000000386	ENSSSCG00000000363	BMP11	4428	3.64629	9.18022	-1.3321	5e-05	0.00117566
ENSSSCT00000011543	ENSSSCG00000010551	BLOC1S2	1446	28.1637	80.4319	-1.51393	5e-05	0.00117566
ENSSSCT00000012624	ENSSSCG00000011534	BHLHE40	2233	137.082	29.4237	2.21999	5e-05	0.00117566
ENSSSCT00000034816	ENSSSCG00000012766	BGN	2142	24.1456	8.53156	1.50088	5e-05	0.00117566
ENSSSCT00000001670	ENSSSCG00000001498	BEND6	2526	0.169707	1.48717	-3.13145	5e-05	0.00117566
ENSSSCT00000013836	ENSSSCG00000012655	BCORL1	7261	1.53663	0.499644	1.62079	5e-05	0.00117566
ENSSSCT00000007337	ENSSSCG00000006698	BCL9	5607	8.05589	2.78487	1.53243	5e-05	0.00117566
ENSSSCT00000019510	ENSSSCG00000017927	BCL6B	1455	11.5746	3.2003	1.85468	5e-05	0.00117566
ENSSSCT00000009189	ENSSSCG00000008392	BCL11A	3057	0.111359	1.37394	-3.62503	5e-05	0.00117566
ENSSSCT00000026297	ENSSSCG00000021503	BCHE	3355	1.58718	12.4162	-2.96769	5e-05	0.00117566
ENSSSCT00000026706	ENSSSCG00000029163	BCAT1	1371	10.7088	64.9135	-2.59972	5e-05	0.00117566
ENSSSCT00000008177	ENSSSCG00000007472	BCAS4	1029	2.71491	11.807	-2.12066	5e-05	0.00117566
ENSSSCT00000024678	ENSSSCG00000025417	BBS2	2432	5.32826	12.5142	-1.23183	5e-05	0.00117566
ENSSSCT00000000117	ENSSSCG00000000111	BAIAP2L2	1750	0.445268	2.87313	-2.68988	5e-05	0.00117566
ENSSSCT00000018662	ENSSSCG00000017142	BAIAP2	1608	35.8745	14.7765	1.27966	5e-05	0.00117566
ENSSSCT00000011687	ENSSSCG00000010686	BAG3	2599	21.3054	4.86289	2.13133	5e-05	0.00117566
ENSSSCT00000005941	ENSSSCG00000005398	BAAT	1805	0	1.64202	#NAME?	5e-05	0.00117566
ENSSSCT00000024569	ENSSSCG00000023873	AZIN1	4109	60.6588	134.574	-1.14961	5e-05	0.00117566
ENSSSCT00000023524	ENSSSCG00000023204	AXIN1	3187	18.3712	7.01347	1.38925	5e-05	0.00117566
ENSSSCT00000032121	ENSSSCG00000029571	AVIL	2937	2.63641	0.496471	2.40879	5e-05	0.00117566
ENSSSCT00000012576	ENSSSCG00000011493	ATXN7	5102	8.32058	3.70035	1.16902	5e-05	0.00117566
ENSSSCT00000029453	ENSSSCG00000021845	ATXN2L	3231	17.9368	5.38242	1.7366	5e-05	0.00117566
ENSSSCT00000032203	ENSSSCG00000010654	ATRNL1	3517	1.16175	5.26245	-2.17944	5e-05	0.00117566
ENSSSCT00000009446	ENSSSCG00000008634	ATP6V1C2	1403	5.89171	64.5446	-3.45354	5e-05	0.00117566
ENSSSCT00000009105	ENSSSCG00000008314	ATP6V1B1	3885	2.19471	28.6322	-3.70554	5e-05	0.00117566
ENSSSCT00000013040	ENSSSCG00000011916	ATP6V1A	4904	62.7398	175.051	-1.48032	5e-05	0.00117566
ENSSSCT00000006731	ENSSSCG00000006138	ATP6V0D2	2135	5.40642	19.5983	-1.85798	5e-05	0.00117566
ENSSSCT00000033880	ENSSSCG00000012247	ATP6AP2	2036	171.029	382.223	-1.16017	5e-05	0.00117566
ENSSSCT00000013174	ENSSSCG00000012042	ATP5O	760	228.914	480.511	-1.06976	5e-05	0.00117566
ENSSSCT00000019098	ENSSSCG00000017544	ATP5G1	617	253.408	515.53	-1.02459	5e-05	0.00117566
ENSSSCT00000001006	ENSSSCG00000027898	ATP2B1	3911	40.8766	20.3366	1.0072	5e-05	0.00117566
ENSSSCT00000014036	ENSSSCG00000012841	ATGL	2192	44.5874	17.7139	1.33175	5e-05	0.00117566
ENSSSCT00000029678	ENSSSCG00000024431	ATG9B	2801	1.51491	0.275378	2.45975	5e-05	0.00117566
ENSSSCT00000026889	ENSSSCG00000023890	ATG2A	6002	12.652	3.3243	1.92824	5e-05	0.00117566
ENSSSCT00000032425	ENSSSCG00000020675	ATF7IP2	2087	1.88761	12.4431	-2.72071	5e-05	0.00117566
ENSSSCT00000007930	ENSSSCG00000007248	ASXL1	6690	9.14434	3.95266	1.21005	5e-05	0.00117566
ENSSSCT00000011921	ENSSSCG00000010896	ASPM	8013	0.500556	1.8733	-1.90398	5e-05	0.00117566
ENSSSCT00000016713	ENSSSCG00000015340	ASNS	2821	2.60373	7.1104	-1.44935	5e-05	0.00117566
ENSSSCT00000007962	ENSSSCG00000007277	ASIP	793	1.12223	7.1476	-2.67109	5e-05	0.00117566
ENSSSCT00000035716	ENSSSCG00000017932	ASGR2	1401	2.59561	8.99012	-1.79227	5e-05	0.00117566
ENSSSCT00000009454	ENSSSCG00000008642	ASAP2	5011	9.91586	3.13684	1.66043	5e-05	0.00117566
ENSSSCT00000007660	ENSSSCG00000006995	ASAH1	2509	223.855	737.684	-1.72044	5e-05	0.00117566
ENSSSCT00000011586	ENSSSCG00000010592	AS3MT	2181	23.5206	4.55635	2.36797	5e-05	0.00117566
ENSSSCT00000032957	ENSSSCG00000000607	ART4	1958	3.2724	0.27622	3.56646	5e-05	0.00117566
ENSSSCT00000030625	ENSSSCG00000025086	ARSF	1341	0.78912	6.24007	-2.98325	5e-05	0.00117566
ENSSSCT00000025117	ENSSSCG00000022129	ARSE	1367	2.02318	5.86335	-1.5351	5e-05	0.00117566
ENSSSCT00000002508	ENSSSCG00000002252	ARRDC4	4229	55.9435	25.9006	1.11098	5e-05	0.00117566
ENSSSCT00000001996	ENSSSCG00000001781	ARNT2	624	0	5.90844	#NAME?	5e-05	0.00117566
ENSSSCT00000032370	ENSSSCG00000025281	ARL6IP1	2254	59.6468	115.591	-0.954512	5e-05	0.00117566
ENSSSCT00000029810	ENSSSCG00000029023	ARL5B	914	50.4108	20.2033	1.31914	5e-05	0.00117566
ENSSSCT00000000950	ENSSSCG00000000870	ARL1	3254	36.4058	69.8772	-0.940652	5e-05	0.00117566
ENSSSCT00000008899	ENSSSCG00000008123	ARID5A	2348	10.7341	45.6266	-2.08768	5e-05	0.00117566
ENSSSCT00000023820	ENSSSCG00000022812	ARID3B	3568	3.04549	1.08517	1.48876	5e-05	0.00117566
ENSSSCT00000003953	ENSSSCG00000003559	ARID1A	2342	13.8818	6.30993	1.1375	5e-05	0.00117566
ENSSSCT00000030110	ENSSSCG00000030460	ARHGEF6	2079	4.83872	12.7622	-1.39918	5e-05	0.00117566
ENSSSCT00000022496	ENSSSCG00000023857	ARHGEF40	4500	12.0769	6.26005	0.947998	5e-05	0.00117566
ENSSSCT00000019614	ENSSSCG00000018019	ARHGAP44	3544	12.4796	4.31288	1.53284	5e-05	0.00117566
ENSSSCT00000028075	ENSSSCG00000011074	ARHGAP21	5793	10.5584	3.30432	1.67597	5e-05	0.00117566
ENSSSCT00000009818	ENSSSCG00000008963	AREG	1213	9.10686	0.659412	3.7877	5e-05	0.00117566
ENSSSCT00000015728	ENSSSCG00000014391	ARAP3	5489	8.74624	2.60058	1.74983	5e-05	0.00117566
ENSSSCT00000004260	ENSSSCG00000003848	APOER2	5952	0.245288	1.64492	-2.74547	5e-05	0.00117566
ENSSSCT00000003426	ENSSSCG00000003088	APOE	1102	159.894	695.538	-2.12101	5e-05	0.00117566
ENSSSCT00000012943	ENSSSCG00000011831	APOD	1056	1.6054	84.0274	-5.70985	5e-05	0.00117566
ENSSSCT00000007098	ENSSSCG00000006480	APOA1BP	4175	5.1789	11.4979	-1.15065	5e-05	0.00117566
ENSSSCT00000016613	ENSSSCG00000015244	APLP2	2271	185.647	533.733	-1.52356	5e-05	0.00117566
ENSSSCT00000014525	ENSSSCG00000013299	APIP	1164	14.7581	55.5483	-1.91223	5e-05	0.00117566
ENSSSCT00000014738	ENSSSCG00000013492	APBA3	2082	13.2345	6.14148	1.10764	5e-05	0.00117566
ENSSSCT00000008316	ENSSSCG00000007577	AP5Z1	6166	7.77974	3.01612	1.36703	5e-05	0.00117566
ENSSSCT00000018922	ENSSSCG00000017383	AOC3	2239	21.5801	4.62177	2.22318	5e-05	0.00117566
ENSSSCT00000034056	ENSSSCG00000016657	AOAH	2388	1.26647	63.2418	-5.64199	5e-05	0.00117566
ENSSSCT00000011352	ENSSSCG00000010370	ANXA8	1954	143.849	60.9384	1.23913	5e-05	0.00117566
ENSSSCT00000009128	ENSSSCG00000008336	ANXA4	2105	98.5667	264.359	-1.42333	5e-05	0.00117566
ENSSSCT00000028014	ENSSSCG00000030058	ANXA10	969	0	13.8286	#NAME?	5e-05	0.00117566
ENSSSCT00000000956	ENSSSCG00000000873	ANO4	2817	6.42301	14.9307	-1.21696	5e-05	0.00117566
ENSSSCT00000014567	ENSSSCG00000013339	ANO3	2940	15.386	4.60694	1.73974	5e-05	0.00117566
ENSSSCT00000018136	ENSSSCG00000016658	ANLN	4631	6.54128	26.4527	-2.01577	5e-05	0.00117566
ENSSSCT00000017501	ENSSSCG00000016074	ANKRD44	3059	17.3593	5.66671	1.61513	5e-05	0.00117566
ENSSSCT00000025864	ENSSSCG00000022410	ANKRD11	1566	20.135	6.51885	1.62702	5e-05	0.00117566
ENSSSCT00000011447	ENSSSCG00000010461	ANKRD1	1684	31.3158	10.3637	1.59536	5e-05	0.00117566
ENSSSCT00000009992	ENSSSCG00000009125	ANK2	12465	0.163687	2.7292	-4.05947	5e-05	0.00117566
ENSSSCT00000014853	ENSSSCG00000013599	ANGPTL4	2468	96.4996	17.9231	2.42871	5e-05	0.00117566
ENSSSCT00000017154	ENSSSCG00000015753	ANGPT2	5819	16.8542	6.81697	1.30591	5e-05	0.00117566
ENSSSCT00000018793	ENSSSCG00000017264	AMZ2	3745	2.48414	6.09871	-1.29576	5e-05	0.00117566
ENSSSCT00000016321	ENSSSCG00000014960	AMOTL1	2886	9.4495	2.99797	1.65625	5e-05	0.00117566
ENSSSCT00000014486	ENSSSCG00000013262	AMBRA1	5112	22.4046	7.79622	1.52295	5e-05	0.00117566
ENSSSCT00000018315	ENSSSCG00000016822	AMACR	1540	2.88425	9.11912	-1.6607	5e-05	0.00117566
ENSSSCT00000004222	ENSSSCG00000003815	ALG6	3345	5.81786	12.407	-1.09259	5e-05	0.00117566
ENSSSCT00000015567	ENSSSCG00000014247	ALDH7A1	1431	34.3091	82.1241	-1.25921	5e-05	0.00117566
ENSSSCT00000027950	ENSSSCG00000025578	ALDH1A2	2669	0.178808	10.4084	-5.8632	5e-05	0.00117566
ENSSSCT00000013502	ENSSSCG00000012347	ALAS2	1947	38.4155	11.703	1.71481	5e-05	0.00117566
ENSSSCT00000035590	ENSSSCG00000010872	AKT3	4809	16.8772	5.99256	1.49383	5e-05	0.00117566
ENSSSCT00000027088	ENSSSCG00000023595	AK3	5864	10.6894	25.7819	-1.27018	5e-05	0.00117566
ENSSSCT00000030814	ENSSSCG00000024355	AK2	1893	27.6606	58.0561	-1.06962	5e-05	0.00117566
ENSSSCT00000010112	ENSSSCG00000009233	AGPAT9	2722	8.67055	53.7938	-2.63324	5e-05	0.00117566
ENSSSCT00000017156	ENSSSCG00000015755	AGPAT5	1172	21.263	60.3357	-1.50467	5e-05	0.00117566
ENSSSCT00000013917	ENSSSCG00000012730	AFF2	8223	0.218379	1.17656	-2.42967	5e-05	0.00117566
ENSSSCT00000011646	ENSSSCG00000010647	ADRB1	1353	24.9597	12.2007	1.03264	5e-05	0.00117566
ENSSSCT00000022401	ENSSSCG00000023749	ADM2	3171	2.15115	0.744387	1.53098	5e-05	0.00117566
ENSSSCT00000014648	ENSSSCG00000013408	ADM	1519	131.488	39.9056	1.72027	5e-05	0.00117566
ENSSSCT00000026549	ENSSSCG00000029161	ADI1	1366	82.709	181.428	-1.13328	5e-05	0.00117566
ENSSSCT00000004164	ENSSSCG00000003762	ADGRL4	2593	37.9157	9.04717	2.06726	5e-05	0.00117566
ENSSSCT00000001929	ENSSSCG00000001725	ADGRF5	5300	28.9436	6.51232	2.152	5e-05	0.00117566
ENSSSCT00000014806	ENSSSCG00000013556	ADGRE1	2958	2.91185	0.311089	3.22654	5e-05	0.00117566
ENSSSCT00000011617	ENSSSCG00000010621	ADD3	2337	9.25294	39.944	-2.11	5e-05	0.00117566
ENSSSCT00000032444	ENSSSCG00000023124	ADD1	1494	22.6785	6.91115	1.71433	5e-05	0.00117566
ENSSSCT00000029344	ENSSSCG00000027952	ADCY5	4973	2.50153	0.709	1.81896	5e-05	0.00117566
ENSSSCT00000002224	ENSSSCG00000001988	ADCY4	3249	3.5457	0.902807	1.97358	5e-05	0.00117566
ENSSSCT00000002009	ENSSSCG00000001793	ADAMTSL3	4389	0.424923	1.38761	-1.70733	5e-05	0.00117566
ENSSSCT00000006968	ENSSSCG00000006359	ADAMTS4	3301	24.0597	2.49851	3.26748	5e-05	0.00117566
ENSSSCT00000018627	ENSSSCG00000017109	ADAMTS16	3708	0.0752352	1.92242	-4.67537	5e-05	0.00117566
ENSSSCT00000031250	ENSSSCG00000026994	ADAMTS10	5192	7.01294	2.46346	1.50933	5e-05	0.00117566
ENSSSCT00000010573	ENSSSCG00000009645	ADAMDEC1	2701	11.5442	26.0131	-1.17206	5e-05	0.00117566
ENSSSCT00000018565	ENSSSCG00000017052	ADAM19	6791	3.47486	1.37133	1.34138	5e-05	0.00117566
ENSSSCT00000030066	ENSSSCG00000021255	ADA	1412	5.88898	19.758	-1.74635	5e-05	0.00117566
ENSSSCT00000002646	ENSSSCG00000002379	ACYP1	849	12.1449	29.4858	-1.27967	5e-05	0.00117566
ENSSSCT00000027267	ENSSSCG00000023325	ACY1	1379	10.2271	25.1926	-1.3006	5e-05	0.00117566
ENSSSCT00000033395	ENSSSCG00000000232	ACVRL1	4044	15.7286	5.9591	1.40022	5e-05	0.00117566
ENSSSCT00000000252	ENSSSCG00000000233	ACVR1B	4568	5.82448	12.8559	-1.14223	5e-05	0.00117566
ENSSSCT00000009083	ENSSSCG00000008294	ACTG2	1252	165.502	23.9278	2.79009	5e-05	0.00117566
ENSSSCT00000011432	ENSSSCG00000010447	ACTA2	1647	1020.55	201.883	2.33776	5e-05	0.00117566
ENSSSCT00000007805	ENSSSCG00000007133	ACSS1	2110	6.83477	28.6373	-2.06693	5e-05	0.00117566
ENSSSCT00000013759	ENSSSCG00000012583	ACSL4	4901	2.79421	33.4177	-3.5801	5e-05	0.00117566
ENSSSCT00000032085	ENSSSCG00000024736	ACPT	2012	25.4855	119.125	-2.22473	5e-05	0.00117566
ENSSSCT00000007336	ENSSSCG00000006697	ACP6	1966	13.0814	29.2766	-1.16223	5e-05	0.00117566
ENSSSCT00000014867	ENSSSCG00000013612	ACP5	1113	15.2327	13130.1	-9.7515	5e-05	0.00117566
ENSSSCT00000002613	ENSSSCG00000002349	ACOT4	2494	62.9732	19.7398	1.67363	5e-05	0.00117566
ENSSSCT00000013277	ENSSSCG00000012138	ACE2	2718	0.545759	3.3951	-2.63712	5e-05	0.00117566
ENSSSCT00000019527	ENSSSCG00000017943	ACAP1	2436	14.0001	5.98408	1.22624	5e-05	0.00117566
ENSSSCT00000004982	ENSSSCG00000004510	ACAA2	2136	10.2876	29.9399	-1.54117	5e-05	0.00117566
ENSSSCT00000014529	ENSSSCG00000013303	ABTB2	4998	3.91334	1.0822	1.85444	5e-05	0.00117566
ENSSSCT00000024337	ENSSSCG00000027677	ABI3	1395	16.5416	5.48826	1.59168	5e-05	0.00117566
ENSSSCT00000031178	ENSSSCG00000028010	ABHD3	1911	19.1992	55.0294	-1.51916	5e-05	0.00117566
ENSSSCT00000012894	ENSSSCG00000011782	ABCC11	3808	33.5647	14.9689	1.16498	5e-05	0.00117566
ENSSSCT00000001875	ENSSSCG00000001680	ABCC10	4605	4.96906	2.22569	1.15872	5e-05	0.00117566
ENSSSCT00000010726	ENSSSCG00000009784	ABCB9	3266	2.67359	7.21636	-1.43249	5e-05	0.00117566
ENSSSCT00000017342	ENSSSCG00000015926	ABCB11	3966	58.9569	22.5508	1.38648	5e-05	0.00117566
ENSSSCT00000033236	ENSSSCG00000017255	ABCA5	3731	3.43517	8.43832	-1.29658	5e-05	0.00117566
ENSSSCT00000018087	ENSSSCG00000016613	AASS	2972	4.1349	11.3812	-1.46072	5e-05	0.00117566
TCONS_04242886	XLOC_1604801	-	319	8.39337	172.298	-4.35951	5e-05	0.00117566
ENSSSCT00000024298	ENSSSCG00000023504	-	872	30.4264	66.0159	-1.11749	5e-05	0.00117566
TCONS_01820623	XLOC_709022	-	2051	4.93728	1.34358	1.87763	5e-05	0.00117566
ENSSSCT00000000883	ENSSSCG00000000814	-	651	17.1292	52.7469	-1.62263	5e-05	0.00117566
ENSSSCT00000000881	ENSSSCG00000000812	-	665	0	0.824837	#NAME?	5e-05	0.00117566
ENSSSCT00000000880	ENSSSCG00000000811	-	1299	1.77774	6.04114	-1.76478	5e-05	0.00117566
ENSSSCT00000014318	ENSSSCG00000013098	-	1164	166.845	427.532	-1.35752	5e-05	0.00117566
TCONS_03316974	XLOC_1301271	-	573	0	0.790745	#NAME?	5e-05	0.00117566
Novel_008482	XLOC_2027221	-	3603	9.03513	29.2664	-1.69563	5e-05	0.00117566
ALDBSSCT0000011119	ALDBSSCG0000006750	-	2583	6.38748	2.14807	1.5722	5e-05	0.00117566
Novel_002021	XLOC_354361	-	3797	2.64148	0.818765	1.68983	5e-05	0.00117566
ENSSSCT00000028417	ENSSSCG00000026513	-	488	7.93888	27.4326	-1.78888	5e-05	0.00117566
Novel_008110	XLOC_1764923	-	2311	2.06408	0.227725	3.18013	5e-05	0.00117566
ENSSSCT00000028652	ENSSSCG00000021578	-	550	6.19146	24.633	-1.99224	5e-05	0.00117566
ENSSSCT00000023845	ENSSSCG00000024109	-	3108	0.530974	1.88536	-1.82813	5e-05	0.00117566
ENSSSCT00000002721	ENSSSCG00000002451	-	3942	6.11303	1.55127	1.97844	5e-05	0.00117566
Novel_005465	XLOC_1382664	-	4496	15.7673	2.11008	2.90157	5e-05	0.00117566
ENSSSCT00000012536	ENSSSCG00000011455	-	4427	2.2422	0.588999	1.92858	5e-05	0.00117566
ENSSSCT00000023894	ENSSSCG00000021131	-	2020	8.92337	0.971882	3.19874	5e-05	0.00117566
Novel_006579	XLOC_1569559	-	5533	1.25619	0.34633	1.85883	5e-05	0.00117566
Novel_008705	XLOC_2064250	-	468	0.69045	0	inf	5e-05	0.00117566
ENSSSCT00000031273	ENSSSCG00000025630	-	3197	3.46329	0.512159	2.75748	5e-05	0.00117566
ALDBSSCT0000009198	ALDBSSCG0000005602	-	6637	0.74385	0.120236	2.62915	5e-05	0.00117566
ENSSSCT00000008537	ENSSSCG00000007789	-	10301	7.84715	3.23917	1.27655	5e-05	0.00117566
Novel_002410	XLOC_519182	-	1321	34.5406	8.25537	2.06489	5e-05	0.00117566
ENSSSCT00000028374	ENSSSCG00000026610	-	603	36.4828	10.87	1.74686	5e-05	0.00117566
ENSSSCT00000000645	ENSSSCG00000000600	-	3710	25.8508	75.3813	-1.544	5e-05	0.00117566
ENSSSCT00000006524	ENSSSCG00000005941	-	1421	7.55225	1.06631	2.82428	5e-05	0.00117566
ALDBSSCT0000002102	ALDBSSCG0000001264	-	1803	10.1752	3.17205	1.68157	5e-05	0.00117566
ALDBSSCT0000001101	ALDBSSCG0000000683	-	2855	2.415	0.71691	1.75216	5e-05	0.00117566
ENSSSCT00000016674	ENSSSCG00000015303	-	584	0	4.02618	#NAME?	5e-05	0.00117566
ENSSSCT00000022370	ENSSSCG00000023584	-	1149	10.0783	45.6429	-2.17914	5e-05	0.00117566
ENSSSCT00000029291	ENSSSCG00000029546	-	458	14.0761	40.2117	-1.51436	5e-05	0.00117566
TCONS_04126198	XLOC_1682879	-	816	0	0.526092	#NAME?	5e-05	0.00117566
ENSSSCT00000027905	ENSSSCG00000026118	-	3556	2.60715	0.979729	1.41202	5e-05	0.00117566
ENSSSCT00000023922	ENSSSCG00000026456	-	557	6.64047	21.8836	-1.72049	5e-05	0.00117566
ENSSSCT00000014309	ENSSSCG00000027430	-	1389	597.97	2412.94	-2.01265	5e-05	0.00117566
ALDBSSCT0000003346	ALDBSSCG0000002013	-	4139	41.8981	13.7392	1.60858	5e-05	0.00117566
ENSSSCT00000005921	ENSSSCG00000005381	-	1955	20.2508	9.38493	1.10956	5e-05	0.00117566
ENSSSCT00000000837	ENSSSCG00000000773	-	1513	0.414079	4.01113	-3.27603	5e-05	0.00117566
TCONS_04996478	XLOC_2010770	-	4657	1.59396	0.369944	2.10724	5e-05	0.00117566
ENSSSCT00000022647	ENSSSCG00000027671	-	277	0	6.06423	#NAME?	5e-05	0.00117566
Novel_003556	XLOC_730412	-	47618	1.45635	0.0901867	4.0133	5e-05	0.00117566
ALDBSSCT0000006252	ALDBSSCG0000003818	-	756	0	1.432	#NAME?	5e-05	0.00117566
TCONS_01758406	XLOC_613758	-	6369	0.775237	0.140218	2.46697	5e-05	0.00117566
TCONS_03123145	XLOC_1169675	-	6866	3.35975	0.701854	2.25911	5e-05	0.00117566
Novel_009216	XLOC_2171082	-	48211	7.34022	1.58318	2.213	5e-05	0.00117566
TCONS_03504926	XLOC_1319917	-	3017	6.85169	2.2172	1.62772	5e-05	0.00117566
ENSSSCT00000016167	ENSSSCG00000014816	-	3790	3.5386	0.980184	1.85205	5e-05	0.00117566
ENSSSCT00000006773	ENSSSCG00000006179	-	1150	39.3229	77.3828	-0.976644	5e-05	0.00117566
ENSSSCT00000024733	ENSSSCG00000024045	-	1240	11.4761	3.99119	1.52374	5e-05	0.00117566
ENSSSCT00000024737	ENSSSCG00000024812	-	1263	69.1241	33.7167	1.03573	5e-05	0.00117566
Novel_000314	XLOC_041135	-	1126	2.64949	0.339376	2.96476	5e-05	0.00117566
ENSSSCT00000029805	ENSSSCG00000027544	-	1317	105.939	15.0346	2.81687	5e-05	0.00117566
ENSSSCT00000030852	ENSSSCG00000029684	-	1114	33.3402	13.9103	1.2611	5e-05	0.00117566
ENSSSCT00000024455	ENSSSCG00000025111	-	5532	1.26317	0.338117	1.90146	5e-05	0.00117566
ENSSSCT00000003002	ENSSSCG00000002708	-	3207	0.589228	1.99589	-1.76013	5e-05	0.00117566
Novel_001374	XLOC_311565	-	1466	1.78458	9.47374	-2.40835	5e-05	0.00117566
Novel_005943	XLOC_1289276	-	3304	2.21753	0.307838	2.84871	5e-05	0.00117566
ENSSSCT00000018602	ENSSSCG00000017086	-	682	0.699527	19.9124	-4.83114	5e-05	0.00117566
ENSSSCT00000026150	ENSSSCG00000022338	-	5232	1.29238	5.6005	-2.11552	5e-05	0.00117566
TCONS_01058769	XLOC_461912	-	5716	3.4875	0.606951	2.52254	5e-05	0.00117566
ENSSSCT00000029610	ENSSSCG00000027034	-	1016	6.73625	0.70651	3.25316	5e-05	0.00117566
ENSSSCT00000031562	ENSSSCG00000022258	-	841	4.11658	129.946	-4.98033	5e-05	0.00117566
TCONS_04411298	XLOC_1754979	-	10631	1.1761	0.142356	3.04645	5e-05	0.00117566
ENSSSCT00000017047	ENSSSCG00000015650	-	3181	24.6681	10.5413	1.22659	5e-05	0.00117566
ENSSSCT00000006026	ENSSSCG00000005480	-	3014	5.58333	1.78602	1.64437	5e-05	0.00117566
ENSSSCT00000016562	ENSSSCG00000015196	-	2874	5.11141	18.5402	-1.85886	5e-05	0.00117566
ENSSSCT00000016566	ENSSSCG00000015200	-	1862	11.3146	3.36686	1.74871	5e-05	0.00117566
Novel_008838	XLOC_1995318	-	295	6.00866	0	inf	5e-05	0.00117566
ENSSSCT00000002023	ENSSSCG00000001807	-	3506	0	1.10903	#NAME?	5e-05	0.00117566
ENSSSCT00000025762	ENSSSCG00000025782	-	612	181.434	448.357	-1.3052	5e-05	0.00117566
ENSSSCT00000007507	ENSSSCG00000023098	-	1573	0.973934	4.14993	-2.09119	5e-05	0.00117566
ENSSSCT00000026161	ENSSSCG00000028624	-	1747	25.5956	11.1965	1.19285	5e-05	0.00117566
ENSSSCT00000017725	ENSSSCG00000016277	-	3209	1.99518	0.184443	3.43527	5e-05	0.00117566
ENSSSCT00000018892	ENSSSCG00000017354	-	1524	11.0447	4.10666	1.42732	5e-05	0.00117566
TCONS_00150450	XLOC_057615	-	263	0	15.2027	#NAME?	5e-05	0.00117566
ENSSSCT00000005208	ENSSSCG00000004716	-	971	6.78171	20.2383	-1.57737	5e-05	0.00117566
Novel_005232	XLOC_1224540	-	11321	2.0049	0.37318	2.42559	5e-05	0.00117566
Novel_004675	XLOC_1094463	-	4573	6.69564	24.1359	-1.84989	5e-05	0.00117566
ENSSSCT00000013143	ENSSSCG00000012012	-	5225	17.986	63.702	-1.82446	5e-05	0.00117566
TCONS_00075316	XLOC_029310	-	433	190.434	63.7754	1.57822	5e-05	0.00117566
Novel_009034	XLOC_2142243	-	955	5.57985	0.625254	3.15771	5e-05	0.00117566
ENSSSCT00000000460	ENSSSCG00000000426	-	2483	2.80929	0.533977	2.39536	5e-05	0.00117566
Novel_004477	XLOC_1054569	-	647	12.3039	5546.22	-8.81624	5e-05	0.00117566
ENSSSCT00000027405	ENSSSCG00000025649	-	1512	9.8215	3.52266	1.47928	5e-05	0.00117566
ENSSSCT00000027402	ENSSSCG00000028846	-	1027	157.195	55.2162	1.50939	5e-05	0.00117566
ENSSSCT00000008876	ENSSSCG00000008102	-	1749	3.34206	9.45173	-1.49984	5e-05	0.00117566
Novel_005431	XLOC_1345174	-	5834	3.64389	1.34629	1.4365	5e-05	0.00117566
ENSSSCT00000008290	ENSSSCG00000007558	-	7212	3.76781	1.69913	1.14893	5e-05	0.00117566
TCONS_01132433	XLOC_469525	-	412	0	0.928465	#NAME?	5e-05	0.00117566
TCONS_02237447	XLOC_952896	-	662	0	2.10621	#NAME?	5e-05	0.00117566
ENSSSCT00000006473	ENSSSCG00000005894	-	4639	6.46406	2.20119	1.55416	5e-05	0.00117566
Novel_001385	XLOC_115328	-	27759	3.12104	1.20752	1.36998	5e-05	0.00117566
ENSSSCT00000014086	ENSSSCG00000012885	-	3438	27.7401	10.7167	1.37211	5e-05	0.00117566
Novel_002120	XLOC_448814	-	1719	50.5733	15.8576	1.6732	5e-05	0.00117566
ENSSSCT00000007621	ENSSSCG00000006956	-	1633	10.0999	3.75661	1.42683	5e-05	0.00117566
TCONS_01042814	XLOC_406391	-	3313	1.77093	0.133597	3.72856	5e-05	0.00117566
ENSSSCT00000018478	ENSSSCG00000016969	-	527	6.02463	23.3438	-1.95409	5e-05	0.00117566
TCONS_03888751	XLOC_1520932	-	655	0	0.595438	#NAME?	5e-05	0.00117566
ENSSSCT00000028918	ENSSSCG00000030140	-	1581	2.47716	8.11883	-1.71259	5e-05	0.00117566
TCONS_04947412	XLOC_1917642	-	9161	1.37782	0.285212	2.27228	5e-05	0.00117566
ENSSSCT00000009164	ENSSSCG00000025751	-	865	145.272	286.215	-0.978344	5e-05	0.00117566
Novel_008949	XLOC_2065596	-	927	389.344	66.2116	2.55589	5e-05	0.00117566
ENSSSCT00000009293	ENSSSCG00000008491	-	1593	30.4984	65.313	-1.09864	5e-05	0.00117566
TCONS_01372899	XLOC_580464	-	6254	1.87446	0.599221	1.64532	5e-05	0.00117566
Novel_006647	XLOC_1528134	-	509	0.977973	0	inf	5e-05	0.00117566
ENSSSCT00000002098	ENSSSCG00000001873	-	7890	5.52736	1.2009	2.20248	5e-05	0.00117566
ENSSSCT00000030055	ENSSSCG00000021150	-	1319	7.36841	2.93045	1.33023	5e-05	0.00117566
ENSSSCT00000027564	ENSSSCG00000023414	-	1674	6.3319	0.95594	2.72765	5e-05	0.00117566
TCONS_00172902	XLOC_066374	-	3367	9.76819	4.42801	1.14143	5e-05	0.00117566
Novel_005520	XLOC_1326990	-	15822	6.02981	1.39107	2.11592	5e-05	0.00117566
ALDBSSCT0000007646	ALDBSSCG0000004639	-	521	6.20897	228.583	-5.20222	5e-05	0.00117566
ENSSSCT00000006851	ENSSSCG00000006252	-	2921	6.88153	17.8025	-1.37128	5e-05	0.00117566
Novel_006504	XLOC_1551573	-	861	0	0.590532	#NAME?	5e-05	0.00117566
Novel_002889	XLOC_645138	-	2045	7.0368	2.1491	1.71119	5e-05	0.00117566
TCONS_02991255	XLOC_1208937	-	10437	5.3728	1.36009	1.98197	5e-05	0.00117566
Novel_008103	XLOC_1749071	-	989	8.19811	2.30002	1.83365	5e-05	0.00117566
TCONS_03995815	XLOC_1558444	-	4413	14.779	3.39372	2.12261	5e-05	0.00117566
ENSSSCT00000031311	ENSSSCG00000026780	-	4117	0.482403	5.01592	-3.3782	5e-05	0.00117566
ENSSSCT00000019137	ENSSSCG00000017579	-	911	54.7825	136.726	-1.3195	5e-05	0.00117566
Novel_001674	XLOC_130845	-	20095	1.64224	0.692108	1.2466	5e-05	0.00117566
TCONS_03770880	XLOC_1432202	-	1461	8.4946	21.2765	-1.32464	5e-05	0.00117566
Novel_004931	XLOC_1196534	-	1220	3.22818	10.5825	-1.71289	5e-05	0.00117566
Novel_008867	XLOC_1972649	-	723	0.803333	0	inf	5e-05	0.00117566
Novel_008865	XLOC_1968602	-	379	1.3027	0	inf	5e-05	0.00117566
ENSSSCT00000013223	ENSSSCG00000012089	-	1909	2.64075	0.760919	1.79513	5e-05	0.00117566
Novel_007994	XLOC_1754235	-	4946	2.5	0.177132	3.81903	5e-05	0.00117566
ALDBSSCT0000008348	ALDBSSCG0000005066	-	2501	0	0.598709	#NAME?	5e-05	0.00117566
ENSSSCT00000030746	ENSSSCG00000023437	-	2019	12.104	5.11739	1.242	5e-05	0.00117566
TCONS_03330815	XLOC_1354032	-	2654	2.57409	0.746278	1.78628	5e-05	0.00117566
Novel_006910	XLOC_1655033	-	23809	1.90273	0.541726	1.81244	5e-05	0.00117566
Novel_003292	XLOC_579812	-	10176	5.36542	1.83085	1.55118	5e-05	0.00117566
ENSSSCT00000023322	ENSSSCG00000028721	-	965	4.42662	12.8623	-1.53887	5e-05	0.00117566
Novel_001591	XLOC_223436	-	5087	2.16028	0.362244	2.57618	5e-05	0.00117566
TCONS_00193790	XLOC_074624	-	1774	3.56406	0.542797	2.71504	5e-05	0.00117566
ENSSSCT00000025092	ENSSSCG00000029638	-	4159	4.78078	10.378	-1.11822	5e-05	0.00117566
ALDBSSCT0000006510	ALDBSSCG0000003978	-	941	25.225	8.73779	1.52951	5e-05	0.00117566
Novel_001022	XLOC_205846	-	2313	17.6616	6.16234	1.51906	5e-05	0.00117566
Novel_006892	XLOC_1649759	-	3540	1.14606	0.238874	2.26236	5e-05	0.00117566
ALDBSSCT0000010704	ALDBSSCG0000006483	-	2048	25.5399	11.6138	1.13691	5e-05	0.00117566
Novel_003156	XLOC_701349	-	1061	1.04221	0	inf	5e-05	0.00117566
Novel_004312	XLOC_1049817	-	926	3.7759	19.8404	-2.39355	5e-05	0.00117566
TCONS_04081161	XLOC_1650334	-	7696	0.115324	1.16384	-3.33513	5e-05	0.00117566
Novel_000545	XLOC_069851	-	1981	24.3058	103.201	-2.08608	5e-05	0.00117566
ENSSSCT00000005052	ENSSSCG00000004573	-	960	0.293777	29.4455	-6.64718	5e-05	0.00117566
ENSSSCT00000016642	ENSSSCG00000015273	-	2754	22.6307	11.0955	1.02831	5e-05	0.00117566
ENSSSCT00000013092	ENSSSCG00000011965	-	1571	94.5481	325.389	-1.78305	5e-05	0.00117566
ENSSSCT00000017147	ENSSSCG00000015747	-	3270	7.41277	3.02284	1.29411	5e-05	0.00117566
TCONS_01902509	XLOC_767783	-	14322	1.21601	0.382211	1.66971	5e-05	0.00117566
TCONS_04116973	XLOC_1650778	-	951	0	0.670892	#NAME?	5e-05	0.00117566
ENSSSCT00000027340	ENSSSCG00000021406	-	1799	192.563	43.5133	2.1458	5e-05	0.00117566
Novel_008575	XLOC_2034181	-	11696	0.287847	2.36363	-3.03763	5e-05	0.00117566
ENSSSCT00000029956	ENSSSCG00000029674	-	345	65.7257	163.267	-1.31271	5e-05	0.00117566
ENSSSCT00000012294	ENSSSCG00000011227	-	297	429.718	187.353	1.19763	5e-05	0.00117566
Novel_003645	XLOC_790121	-	17086	1.74647	0.557583	1.64718	5e-05	0.00117566
Novel_003527	XLOC_769526	-	3927	1.31168	0.290654	2.17404	5e-05	0.00117566
ENSSSCT00000002752	ENSSSCG00000022251	-	1396	0.311391	2142.55	-12.7483	5e-05	0.00117566
ENSSSCT00000002754	ENSSSCG00000002479	-	1580	0	1.50605	#NAME?	5e-05	0.00117566
TCONS_03904932	XLOC_1585579	-	506	0	1.08617	#NAME?	5e-05	0.00117566
ENSSSCT00000017427	ENSSSCG00000016005	-	3193	5.90331	15.4276	-1.38592	5e-05	0.00117566
ENSSSCT00000025358	ENSSSCG00000022504	-	2802	1.51355	6.44803	-2.09092	5e-05	0.00117566
Novel_002663	XLOC_479233	-	8452	17.4243	3.9381	2.14553	5e-05	0.00117566
ENSSSCT00000028237	ENSSSCG00000030304	-	586	16.8209	41.4448	-1.30094	5e-05	0.00117566
TCONS_02566855	XLOC_981217	-	3815	9.57586	1.12772	3.08599	5e-05	0.00117566
ALDBSSCT0000011786	ALDBSSCG0000007147	-	8988	0.639264	0.235474	1.44084	5e-05	0.00117566
Novel_001705	XLOC_279438	-	2154	42.5542	5.42964	2.97038	5e-05	0.00117566
ENSSSCT00000015789	ENSSSCG00000022741	-	3133	10.008	4.45943	1.16623	5e-05	0.00117566
ENSSSCT00000027458	ENSSSCG00000021550	-	359	0	4.61169	#NAME?	5e-05	0.00117566
ENSSSCT00000023253	ENSSSCG00000025647	-	3899	2.19689	28.2861	-3.68656	5e-05	0.00117566
Novel_005328	XLOC_1276837	-	1471	81.6297	17.9898	2.18192	5e-05	0.00117566
ENSSSCT00000017631	ENSSSCG00000016191	-	7010	1.64094	0.440403	1.89762	5e-05	0.00117566
ENSSSCT00000025128	ENSSSCG00000026491	-	332	0	3.45294	#NAME?	5e-05	0.00117566
ENSSSCT00000002591	ENSSSCG00000002329	-	1966	4.24965	1.48489	1.51698	5e-05	0.00117566
Novel_004147	XLOC_1018050	-	424	24.57	4.61989	2.41097	5e-05	0.00117566
ENSSSCT00000032276	ENSSSCG00000026418	-	778	296.432	120.371	1.30022	5e-05	0.00117566
ENSSSCT00000005127	ENSSSCG00000004642	-	610	30.4548	159.938	-2.39277	5e-05	0.00117566
TCONS_01597757	XLOC_531514	-	20814	6.84422	2.49577	1.4554	5e-05	0.00117566
ENSSSCT00000031509	ENSSSCG00000006474	-	4872	1.21423	4.12899	-1.76574	5e-05	0.00117566
Novel_002375	XLOC_492502	-	893	10.143	3.12482	1.69864	5e-05	0.00117566
Novel_002377	XLOC_495704	-	1995	20.1988	4.7541	2.08702	5e-05	0.00117566
ENSSSCT00000016465	ENSSSCG00000015099	-	10412	8.61143	3.13239	1.45899	5e-05	0.00117566
Novel_000788	XLOC_085820	-	235	13.6566	0	inf	5e-05	0.00117566
Novel_007757	XLOC_1739859	-	3008	0.867326	3.31432	-1.93407	5e-05	0.00117566
ENSSSCT00000004155	ENSSSCG00000003753	-	832	0.998254	11.475	-3.52294	5e-05	0.00117566
ENSSSCT00000015701	ENSSSCG00000014371	-	540	112.862	238.564	-1.07982	5e-05	0.00117566
ENSSSCT00000005359	ENSSSCG00000004854	-	4700	25.5932	14.0732	0.86281	5e-05	0.00117566
TCONS_04568268	XLOC_1823004	-	3468	12.432	0.802378	3.95363	5e-05	0.00117566
ENSSSCT00000032164	ENSSSCG00000029381	-	858	1.03298	5.45357	-2.40038	5e-05	0.00117566
ENSSSCT00000032169	ENSSSCG00000022111	-	2121	59.8279	12.7914	2.22564	5e-05	0.00117566
ENSSSCT00000017273	ENSSSCG00000015862	-	1640	22.3529	7.54054	1.56772	5e-05	0.00117566
Novel_007547	XLOC_1654280	-	36773	2.52543	0.514525	2.29521	5e-05	0.00117566
TCONS_00362416	XLOC_197010	-	11780	0.101089	0.736298	-2.86466	5e-05	0.00117566
ENSSSCT00000024474	ENSSSCG00000027709	-	3486	3.21642	8.0403	-1.3218	5e-05	0.00117566
ENSSSCT00000000282	ENSSSCG00000000263	-	3860	7.6387	2.66784	1.51766	5e-05	0.00117566
TCONS_04411900	XLOC_1755648	-	5624	6.55029	1.97798	1.72753	5e-05	0.00117566
ENSSSCT00000028580	ENSSSCG00000026733	-	1614	8.40421	3.62926	1.21144	5e-05	0.00117566
TCONS_03591312	XLOC_1446562	-	304	0	3.18658	#NAME?	5e-05	0.00117566
ENSSSCT00000014565	ENSSSCG00000013337	-	1021	3.02413	9.58674	-1.66452	5e-05	0.00117566
TCONS_05358487	XLOC_2145245	-	685	0	0.905739	#NAME?	5e-05	0.00117566
ENSSSCT00000003721	ENSSSCG00000003352	-	3085	14.2321	7.21895	0.979287	5e-05	0.00117566
ENSSSCT00000030231	ENSSSCG00000023220	-	3254	7.31302	2.21324	1.72431	5e-05	0.00117566
Novel_003024	XLOC_668318	-	4936	9.83665	4.77806	1.04174	5e-05	0.00117566
TCONS_01063386	XLOC_412988	-	3083	1.66336	0.462452	1.84673	5e-05	0.00117566
TCONS_04219587	XLOC_1650281	-	6890	0.0983356	1.09459	-3.47653	5e-05	0.00117566
ENSSSCT00000023629	ENSSSCG00000025850	-	2919	3.42806	1.23313	1.47507	5e-05	0.00117566
Novel_009104	XLOC_2076076	-	3730	4.03461	9.5099	-1.237	5e-05	0.00117566
Novel_003346	XLOC_656261	-	792	5.77179	24.7794	-2.10205	5e-05	0.00117566
Novel_009016	XLOC_2120927	-	5058	2.43146	0.907964	1.42112	5e-05	0.00117566
Novel_002984	XLOC_612970	-	815	0	0.701079	#NAME?	5e-05	0.00117566
ENSSSCT00000016501	ENSSSCG00000015135	-	4522	3.82796	16.268	-2.08739	5e-05	0.00117566
Novel_008606	XLOC_2069041	-	22130	2.20108	0.274334	3.0042	5e-05	0.00117566
Novel_000513	XLOC_066504	-	2895	0.27385	1.61192	-2.55732	5e-05	0.00117566
Novel_002915	XLOC_673678	-	2605	72.3485	15.0325	2.26688	5e-05	0.00117566
TCONS_00806582	XLOC_297960	-	7371	1.90885	0.566484	1.7526	5e-05	0.00117566
ENSSSCT00000004830	ENSSSCG00000004369	-	5299	2.89084	0.733668	1.97829	5e-05	0.00117566
TCONS_01483787	XLOC_647810	-	345	0	2.64188	#NAME?	5e-05	0.00117566
ENSSSCT00000019355	ENSSSCG00000017783	-	2808	81.7965	16.7605	2.28698	5e-05	0.00117566
ALDBSSCT0000008637	ALDBSSCG0000005257	-	673	55.8881	18.0633	1.62948	5e-05	0.00117566
Novel_001953	XLOC_406375	-	1050	80.7062	12.7701	2.6599	5e-05	0.00117566
ENSSSCT00000014800	ENSSSCG00000013551	-	3718	2.62042	14.3624	-2.45442	5e-05	0.00117566
ENSSSCT00000005194	ENSSSCG00000004703	-	1662	37.2768	108.856	-1.54607	5e-05	0.00117566
ENSSSCT00000025064	ENSSSCG00000020659	-	373	110.424	983.734	-3.15522	5e-05	0.00117566
Novel_003658	XLOC_777196	-	2209	49.7526	24.9691	0.994626	5e-05	0.00117566
ENSSSCT00000023546	ENSSSCG00000022174	-	1118	16.909	6.1995	1.44757	5e-05	0.00117566
Novel_006700	XLOC_1528085	-	1297	3.83851	0.991388	1.95303	5e-05	0.00117566
ENSSSCT00000004437	ENSSSCG00000004013	-	1404	3.08903	13.0422	-2.07796	5e-05	0.00117566
ENSSSCT00000027467	ENSSSCG00000025720	-	585	56.5515	19.9918	1.50016	5e-05	0.00117566
ENSSSCT00000017061	ENSSSCG00000015663	-	1062	3.77485	17.7587	-2.23403	5e-05	0.00117566
ENSSSCT00000027286	ENSSSCG00000024605	-	830	0	2.28694	#NAME?	5e-05	0.00117566
Novel_001776	XLOC_389114	-	4423	1.5166	0.200102	2.92203	5e-05	0.00117566
ALDBSSCT0000011936	ALDBSSCG0000007263	-	5371	0.6797	3.42208	-2.3319	5e-05	0.00117566
ENSSSCT00000005727	ENSSSCG00000005195	-	1080	1.85245	8.15815	-2.1388	5e-05	0.00117566
ENSSSCT00000005726	ENSSSCG00000005194	-	4026	1.45482	5.6405	-1.95498	5e-05	0.00117566
ENSSSCT00000009435	ENSSSCG00000008624	-	5670	3.5812	0.813306	2.13857	5e-05	0.00117566
Novel_002796	XLOC_534548	-	1266	46.8257	17.0563	1.457	5e-05	0.00117566
Novel_000653	XLOC_080021	-	319	10.6709	51.453	-2.26957	5e-05	0.00117566
ENSSSCT00000026481	ENSSSCG00000030665	-	3167	1.48634	0.341216	2.12301	5e-05	0.00117566
Novel_009006	XLOC_2105740	-	6180	0.554077	2.56689	-2.21186	5e-05	0.00117566
ALDBSSCT0000008507	ALDBSSCG0000005173	-	1451	218.882	99.6992	1.1345	5e-05	0.00117566
ENSSSCT00000003613	ENSSSCG00000003253	-	2043	31.2916	9.48708	1.72174	5e-05	0.00117566
TCONS_00088152	XLOC_034097	-	2031	1.07084	3.59724	-1.74815	5e-05	0.00117566
Novel_007662	XLOC_1738680	-	278	0	9.34652	#NAME?	5e-05	0.00117566
ENSSSCT00000010119	ENSSSCG00000009239	-	725	7.78948	30.6002	-1.97394	5e-05	0.00117566
ENSSSCT00000003452	ENSSSCG00000003112	-	1698	4.52991	1.45308	1.64037	5e-05	0.00117566
TCONS_03287995	XLOC_1307117	-	585	0	0.760395	#NAME?	5e-05	0.00117566
ENSSSCT00000022513	ENSSSCG00000021911	-	1432	0.469636	3.93658	-3.06733	5e-05	0.00117566
ENSSSCT00000032354	ENSSSCG00000025858	-	1464	73.6547	15.0463	2.29137	5e-05	0.00117566
ENSSSCT00000005934	ENSSSCG00000005391	-	1951	0.60555	2.24895	-1.89293	5e-05	0.00117566
Novel_004707	XLOC_1116168	-	6620	4.62618	0.494042	3.22712	5e-05	0.00117566
Novel_004704	XLOC_1112936	-	3533	1.61324	0.0562277	4.84254	5e-05	0.00117566
ENSSSCT00000006352	ENSSSCG00000005776	-	972	2.55128	11.9882	-2.23232	5e-05	0.00117566
ENSSSCT00000018129	ENSSSCG00000016651	-	258	16.1963	0	inf	5e-05	0.00117566
TCONS_02383151	XLOC_870535	-	495	0.608859	0	inf	5e-05	0.00117566
ENSSSCT00000032016	ENSSSCG00000003603	-	3509	3.58553	12.081	-1.75249	5e-05	0.00117566
ENSSSCT00000012438	ENSSSCG00000011361	-	2765	21.6636	65.9799	-1.60675	5e-05	0.00117566
ENSSSCT00000014680	ENSSSCG00000013436	-	388	239.561	485.161	-1.01807	5e-05	0.00117566
ENSSSCT00000030331	ENSSSCG00000021820	-	4534	4.35606	9.80725	-1.17083	5e-05	0.00117566
ENSSSCT00000030668	ENSSSCG00000029134	-	1041	15.028	5.21449	1.52705	5e-05	0.00117566
ENSSSCT00000026557	ENSSSCG00000029074	-	760	29.8073	88.5614	-1.57101	5e-05	0.00117566
ENSSSCT00000001271	ENSSSCG00000023360	-	393	13.412	52.9179	-1.98023	5e-05	0.00117566
ENSSSCT00000017028	ENSSSCG00000015633	-	2328	0.236711	1.33947	-2.50046	5e-05	0.00117566
Novel_000306	XLOC_039874	-	602	17.8696	4.77243	1.90471	5e-05	0.00117566
ENSSSCT00000024990	ENSSSCG00000028759	-	3609	4.20952	1.64427	1.35621	5e-05	0.00117566
ENSSSCT00000024995	ENSSSCG00000021269	-	3627	1.62635	0.416714	1.96451	5e-05	0.00117566
Novel_000187	XLOC_026573	-	758	0	4.88143	#NAME?	5e-05	0.00117566
TCONS_02145838	XLOC_832230	-	11995	1.94484	0.489977	1.98887	5e-05	0.00117566
Novel_004777	XLOC_1141103	-	5379	6.81263	29.0791	-2.0937	5e-05	0.00117566
ENSSSCT00000019546	ENSSSCG00000017962	-	5138	4.49349	0.534338	3.07201	5e-05	0.00117566
ALDBSSCT0000003338	ALDBSSCG0000002008	-	867	82.2401	24.8126	1.72877	5e-05	0.00117566
ENSSSCT00000010192	ENSSSCG00000009304	-	1026	9.74505	2.91045	1.74343	5e-05	0.00117566
Novel_004729	XLOC_1119672	-	6767	2.18842	0.38611	2.5028	5e-05	0.00117566
ENSSSCT00000011452	ENSSSCG00000010464	-	2562	32.0301	7.06426	2.18082	5e-05	0.00117566
Novel_005925	XLOC_1369972	-	12837	8.44837	3.22095	1.39119	5e-05	0.00117566
ENSSSCT00000011693	ENSSSCG00000010692	-	3774	11.7135	27.7065	-1.24206	5e-05	0.00117566
ENSSSCT00000009725	ENSSSCG00000008882	-	650	72.5393	1.87109	5.27681	5e-05	0.00117566
ALDBSSCT0000007018	ALDBSSCG0000004267	-	1644	16.3951	2.48057	2.72452	5e-05	0.00117566
TCONS_01800938	XLOC_613491	-	3635	3.79708	0.483159	2.97432	5e-05	0.00117566
Novel_004379	XLOC_1048421	-	6961	1.65835	6.23555	-1.91077	5e-05	0.00117566
ENSSSCT00000006640	ENSSSCG00000006051	-	1122	10.1067	51.8151	-2.35806	5e-05	0.00117566
ENSSSCT00000001005	ENSSSCG00000000921	-	4363	21.1645	10.7246	0.980724	5e-05	0.00117566
ENSSSCT00000008575	ENSSSCG00000007826	-	1143	6.72693	20.3365	-1.59605	5e-05	0.00117566
ENSSSCT00000016603	ENSSSCG00000015237	-	1554	8.63262	2.96879	1.53992	5e-05	0.00117566
ENSSSCT00000012181	ENSSSCG00000011129	-	4395	16.3869	5.23011	1.64763	5e-05	0.00117566
ENSSSCT00000029937	ENSSSCG00000029421	-	846	32.0422	13.8194	1.21328	5e-05	0.00117566
ENSSSCT00000023681	ENSSSCG00000030385	-	1575	4.70075	25.583	-2.44422	5e-05	0.00117566
Novel_006090	XLOC_1483795	-	1619	0.750059	3.60268	-2.264	5e-05	0.00117566
TCONS_00170707	XLOC_065236	-	1274	125.612	47.1149	1.41471	5e-05	0.00117566
ENSSSCT00000023957	ENSSSCG00000022341	-	364	0	2.25227	#NAME?	5e-05	0.00117566
TCONS_04913463	XLOC_1877324	-	1385	4.9088	0.340546	3.84945	5e-05	0.00117566
Novel_004525	XLOC_1090131	-	8089	4.47469	2.00243	1.16004	5e-05	0.00117566
ENSSSCT00000010560	ENSSSCG00000009633	-	1529	40.7104	18.8201	1.11312	5e-05	0.00117566
ENSSSCT00000010566	ENSSSCG00000009638	-	3185	10.3633	3.31733	1.64339	5e-05	0.00117566
ENSSSCT00000013137	ENSSSCG00000012006	-	4077	4.37787	22.5918	-2.3675	5e-05	0.00117566
ENSSSCT00000023537	ENSSSCG00000029251	-	3281	4.38828	1.46546	1.5823	5e-05	0.00117566
Novel_005197	XLOC_1201014	-	18315	11.3295	1.41427	3.00195	5e-05	0.00117566
Novel_003767	XLOC_913947	-	8552	1.15048	0.384111	1.58264	5e-05	0.00117566
Novel_003769	XLOC_917467	-	7677	22.6183	10.1711	1.15302	5e-05	0.00117566
TCONS_03038904	XLOC_1263380	-	856	6.69704	1.13022	2.56693	5e-05	0.00117566
ALDBSSCT0000001142	ALDBSSCG0000000706	-	633	0	2.05015	#NAME?	5e-05	0.00117566
Novel_004236	XLOC_1028950	-	1685	5.47252	0.923038	2.56774	5e-05	0.00117566
Novel_003629	XLOC_710229	-	6279	4.72606	1.28347	1.88059	5e-05	0.00117566
ENSSSCT00000026487	ENSSSCG00000022734	-	4557	22.7953	9.48245	1.2654	5e-05	0.00117566
Novel_004481	XLOC_1078117	-	4572	4.24548	1.37939	1.6219	5e-05	0.00117566
ENSSSCT00000024161	ENSSSCG00000024160	-	1596	7.83071	50.0532	-2.67625	5e-05	0.00117566
Novel_001218	XLOC_276991	-	453	3.26822	50.7673	-3.95732	5e-05	0.00117566
ENSSSCT00000013716	ENSSSCG00000012546	-	3911	45.2589	22.2864	1.02204	5e-05	0.00117566
ALDBSSCT0000003427	ALDBSSCG0000002064	-	3374	0.0950058	2.35189	-4.62966	5e-05	0.00117566
Novel_003481	XLOC_767018	-	6983	1.93279	0.467457	2.04778	5e-05	0.00117566
Novel_004284	XLOC_1022788	-	24525	1.40518	0.381024	1.88281	5e-05	0.00117566
Novel_005678	XLOC_1327024	-	19528	7.44033	0.553788	3.74796	5e-05	0.00117566
ALDBSSCT0000005664	ALDBSSCG0000003437	-	1059	29.2096	12.2918	1.24875	5e-05	0.00117566
TCONS_00213712	XLOC_081907	-	504	507.591	196.395	1.36991	5e-05	0.00117566
ENSSSCT00000023968	ENSSSCG00000027496	-	2222	12.095	4.1342	1.54874	5e-05	0.00117566
ENSSSCT00000019045	ENSSSCG00000017492	-	2084	10.5317	25.8088	-1.29312	5e-05	0.00117566
Novel_008976	XLOC_2032173	-	2795	3.02289	0.734665	2.04077	5e-05	0.00117566
ENSSSCT00000001951	ENSSSCG00000001745	-	1623	0	1.12309	#NAME?	5e-05	0.00117566
Novel_002397	XLOC_509773	-	1687	7.8403	20.623	-1.39528	5e-05	0.00117566
ENSSSCT00000028902	ENSSSCG00000025747	-	3267	2.60144	6.3284	-1.28253	5e-05	0.00117566
Novel_007405	XLOC_1609453	-	2901	6.51019	1.92279	1.7595	5e-05	0.00117566
TCONS_04358664	XLOC_1655031	-	6548	1.45685	0.405582	1.84478	5e-05	0.00117566
ENSSSCT00000009825	ENSSSCG00000008970	-	2275	0.919603	3.30712	-1.84649	5e-05	0.00117566
ENSSSCT00000003272	ENSSSCG00000002950	-	3359	9.59501	3.11887	1.62126	5e-05	0.00117566
ENSSSCT00000026391	ENSSSCG00000027386	-	411	0	1.65189	#NAME?	5e-05	0.00117566
ENSSSCT00000022330	ENSSSCG00000030525	-	1174	7.78171	21.7081	-1.48007	5e-05	0.00117566
ENSSSCT00000026527	ENSSSCG00000026466	-	5440	24.301	50.9513	-1.06811	5e-05	0.00117566
ENSSSCT00000024966	ENSSSCG00000025176	-	3233	13.3361	3.54846	1.91007	5e-05	0.00117566
ENSSSCT00000016764	ENSSSCG00000015389	-	3133	73.6533	296.342	-2.00844	5e-05	0.00117566
ALDBSSCT0000009393	ALDBSSCG0000005727	-	346	116.749	18.3779	2.66737	5e-05	0.00117566
ALDBSSCT0000009643	ALDBSSCG0000005884	-	2136	3.36799	0.759003	2.14971	5e-05	0.00117566
ENSSSCT00000010357	ENSSSCG00000009448	-	1563	0.749652	2.79674	-1.89945	5e-05	0.00117566
Novel_007302	XLOC_1672746	-	1937	10.4236	2.23065	2.22431	5e-05	0.00117566
ENSSSCT00000015188	ENSSSCG00000013902	-	903	0.400975	5.50299	-3.77863	5e-05	0.00117566
Novel_001154	XLOC_172470	-	4133	0.0564654	20.7981	-8.52487	5e-05	0.00117566
ENSSSCT00000005558	ENSSSCG00000005042	-	690	82.9225	37.3314	1.15137	5e-05	0.00117566
TCONS_00228294	XLOC_086692	-	1553	5.68759	1.15035	2.30575	5e-05	0.00117566
TCONS_03762003	XLOC_1495387	-	6208	2.20198	0.722027	1.60868	5e-05	0.00117566
ENSSSCT00000025452	ENSSSCG00000010329	-	6954	4.60432	1.98482	1.21398	5e-05	0.00117566
Novel_003760	XLOC_897410	-	783	63.7012	24.5382	1.37629	5e-05	0.00117566
ENSSSCT00000026224	ENSSSCG00000021712	-	2803	9.02293	3.4471	1.38821	5e-05	0.00117566
ENSSSCT00000027572	ENSSSCG00000026732	-	2123	1.55941	5.45719	-1.80716	5e-05	0.00117566
ENSSSCT00000027680	ENSSSCG00000028728	-	2019	36.8236	73.6903	-1.00085	5e-05	0.00117566
Novel_000443	XLOC_055995	-	804	0.449937	158.318	-8.45889	5e-05	0.00117566
TCONS_05034770	XLOC_2014311	-	1443	0	1.38574	#NAME?	5e-05	0.00117566
ENSSSCT00000025866	ENSSSCG00000020663	-	4716	17.536	6.49856	1.43213	5e-05	0.00117566
ENSSSCT00000011765	ENSSSCG00000010753	-	1108	0	0.605844	#NAME?	5e-05	0.00117566
Novel_006322	XLOC_1483416	-	2774	18.1015	5.8413	1.63175	5e-05	0.00117566
Novel_006324	XLOC_1483975	-	489	0.629696	0	inf	5e-05	0.00117566
ENSSSCT00000006322	ENSSSCG00000005750	-	2031	2.95351	9.04076	-1.61401	5e-05	0.00117566
Novel_006687	XLOC_1505278	-	808	0	1.36408	#NAME?	5e-05	0.00117566
ENSSSCT00000022609	ENSSSCG00000028279	-	1807	11.3392	3.36152	1.75413	5e-05	0.00117566
Novel_002313	XLOC_461590	-	33188	1.32726	0.378685	1.80938	5e-05	0.00117566
Novel_003048	XLOC_701961	-	3411	33.459	11.9517	1.48518	5e-05	0.00117566
Novel_003593	XLOC_794888	-	264	5.42172	0	inf	5e-05	0.00117566
ALDBSSCT0000010233	ALDBSSCG0000006226	-	1556	0	0.83287	#NAME?	5e-05	0.00117566
ENSSSCT00000013960	ENSSSCG00000023084	-	3112	0.321712	1.64599	-2.35512	5e-05	0.00117566
Novel_008824	XLOC_1966145	-	23442	1.45856	0.105946	3.78314	5e-05	0.00117566
Novel_004509	XLOC_1048818	-	10077	23.7327	7.25672	1.70949	5e-05	0.00117566
Novel_002294	XLOC_474385	-	3214	2.10998	0.516451	2.03053	5e-05	0.00117566
Novel_000358	XLOC_045032	-	427	151.719	29.2402	2.37537	5e-05	0.00117566
TCONS_04497899	XLOC_1772719	-	4550	0.958022	0.138402	2.7912	5e-05	0.00117566
Novel_005388	XLOC_1308438	-	549	0	0.632374	#NAME?	5e-05	0.00117566
ENSSSCT00000027085	ENSSSCG00000025390	-	1107	199.036	96.0379	1.05136	5e-05	0.00117566
ENSSSCT00000011308	ENSSSCG00000010330	-	1606	6.06443	25.2897	-2.06011	5e-05	0.00117566
ENSSSCT00000015680	ENSSSCG00000014351	-	1048	18.9099	7.93353	1.25311	5e-05	0.00117566
ENSSSCT00000018642	ENSSSCG00000017124	-	1690	16.0393	6.68663	1.26226	5e-05	0.00117566
TCONS_02779842	XLOC_1130544	-	722	6.98372	23.1553	-1.72927	5e-05	0.00117566
TCONS_03306306	XLOC_1377113	-	563	0	0.75267	#NAME?	5e-05	0.00117566
ENSSSCT00000007834	ENSSSCG00000007161	-	4178	2.99261	6.92003	-1.20938	5e-05	0.00117566
ALDBSSCT0000000296	ALDBSSCG0000000170	-	2269	2.87597	0.399683	2.84712	5e-05	0.00117566
TCONS_04049791	XLOC_1528371	-	8349	2.11829	0.532355	1.99244	5e-05	0.00117566
ENSSSCT00000031617	ENSSSCG00000029773	-	312	89.4185	287.848	-1.68666	5e-05	0.00117566
ENSSSCT00000006826	ENSSSCG00000006229	-	1665	3.48655	11.9742	-1.78006	5e-05	0.00117566
ENSSSCT00000025082	ENSSSCG00000026618	-	3258	50.8178	23.3102	1.12437	5e-05	0.00117566
ENSSSCT00000030005	ENSSSCG00000030589	-	4425	1.77101	0.112972	3.97054	5e-05	0.00117566
Novel_004579	XLOC_1095893	-	3404	1.16759	0.283984	2.03965	5e-05	0.00117566
Novel_009121	XLOC_2171081	-	7633	7.79838	1.51715	2.36181	5e-05	0.00117566
Novel_000985	XLOC_160260	-	1530	5.87127	18.0854	-1.62308	5e-05	0.00117566
Novel_009084	XLOC_2088857	-	1845	11.8588	2.1759	2.44628	5e-05	0.00117566
ENSSSCT00000023853	ENSSSCG00000029514	-	2760	4.70877	11.7013	-1.31324	5e-05	0.00117566
ENSSSCT00000004033	ENSSSCG00000003637	-	5150	8.47752	3.5847	1.24179	5e-05	0.00117566
ENSSSCT00000007544	ENSSSCG00000006889	-	4649	34.9187	15.2769	1.19265	5e-05	0.00117566
ENSSSCT00000007542	ENSSSCG00000006888	-	949	6.49531	22.6822	-1.80409	5e-05	0.00117566
ENSSSCT00000031885	ENSSSCG00000023784	-	3338	4.48514	14.878	-1.72996	5e-05	0.00117566
ENSSSCT00000031881	ENSSSCG00000010607	-	3921	5.60478	0.772181	2.85965	5e-05	0.00117566
TCONS_02867499	XLOC_1090637	-	1946	1.71616	0.159733	3.42545	5e-05	0.00117566
ENSSSCT00000026129	ENSSSCG00000028430	-	545	94.8646	38.71	1.29316	5e-05	0.00117566
Novel_002818	XLOC_556054	-	3311	9.07762	2.58813	1.8104	5e-05	0.00117566
Novel_006512	XLOC_1567294	-	459	0	1.17546	#NAME?	5e-05	0.00117566
ENSSSCT00000009040	ENSSSCG00000008254	-	1147	0	0.66944	#NAME?	5e-05	0.00117566
Novel_003870	XLOC_896626	-	3676	0.09365	0.931544	-3.31427	5e-05	0.00117566
ENSSSCT00000030120	ENSSSCG00000027431	-	294	0	4.38132	#NAME?	5e-05	0.00117566
Novel_004733	XLOC_1090806	-	15387	1.05972	0.327826	1.69269	5e-05	0.00117566
TCONS_01761958	XLOC_627010	-	13903	1.42369	0.534647	1.41297	5e-05	0.00117566
Novel_006490	XLOC_1540574	-	3395	0.158545	1.24441	-2.9725	5e-05	0.00117566
TCONS_04990280	XLOC_1990086	-	629	49.0062	217.944	-2.15292	5e-05	0.00117566
Novel_007348	XLOC_1617749	-	12040	2.65901	0.939347	1.50116	5e-05	0.00117566
TCONS_03604788	XLOC_1496487	-	909	0	0.637152	#NAME?	5e-05	0.00117566
TCONS_03825684	XLOC_1445048	-	6639	1.63023	0.259699	2.65016	5e-05	0.00117566
TCONS_04408906	XLOC_1748222	-	948	6.62444	1.57216	2.07505	5e-05	0.00117566
TCONS_02175638	XLOC_952896	-	635	0	1.23638	#NAME?	5e-05	0.00117566
Novel_005337	XLOC_1282703	-	2694	3.4583	0.866801	1.99629	5e-05	0.00117566
ENSSSCT00000023142	ENSSSCG00000022390	-	1543	9.60515	28.8735	-1.58787	5e-05	0.00117566
TCONS_01174951	XLOC_474386	-	10439	2.80794	0.703017	1.99788	5e-05	0.00117566
ENSSSCT00000024770	ENSSSCG00000022133	-	797	3.52177	13.84	-1.97448	5e-05	0.00117566
ENSSSCT00000015669	ENSSSCG00000014342	-	414	28.2114	95.7066	-1.76234	5e-05	0.00117566
TCONS_03305245	XLOC_1371628	-	759	0	1.08777	#NAME?	5e-05	0.00117566
Novel_003540	XLOC_814245	-	21090	1.54011	0.506229	1.60517	5e-05	0.00117566
ENSSSCT00000029178	ENSSSCG00000029111	-	1815	2.49777	0.511643	2.28743	5e-05	0.00117566
TCONS_01873756	XLOC_784520	-	5682	1.05137	0.283599	1.89034	5e-05	0.00117566
Novel_008906	XLOC_1949552	-	3929	2.10761	0.362177	2.54084	5e-05	0.00117566
Novel_006840	XLOC_1606815	-	5067	4.30033	1.75007	1.29703	5e-05	0.00117566
ALDBSSCT0000004695	ALDBSSCG0000002860	-	5087	0.169823	2.629	-3.95241	5e-05	0.00117566
ALDBSSCT0000005271	ALDBSSCG0000003181	-	2792	1.21613	10.2672	-3.07767	5e-05	0.00117566
ENSSSCT00000024047	ENSSSCG00000024766	-	303	2.5723	0	inf	5e-05	0.00117566
Novel_008437	XLOC_1990087	-	689	148.566	534.789	-1.84786	5e-05	0.00117566
Novel_008430	XLOC_1982150	-	2604	117.284	37.5256	1.64406	5e-05	0.00117566
TCONS_01076116	XLOC_460633	-	1366	0	1.79035	#NAME?	5e-05	0.00117566
ENSSSCT00000031055	ENSSSCG00000030110	-	2041	32.4253	9.9576	1.70325	5e-05	0.00117566
ENSSSCT00000031052	ENSSSCG00000023517	-	3169	6.22213	1.3799	2.17285	5e-05	0.00117566
ENSSSCT00000000299	ENSSSCG00000000278	-	1619	7.72386	3.24909	1.24929	5e-05	0.00117566
ENSSSCT00000031830	ENSSSCG00000022092	-	3753	15.5106	49.8874	-1.68542	5e-05	0.00117566
ENSSSCT00000026437	ENSSSCG00000026944	-	1396	13.1362	80.233	-2.61065	5e-05	0.00117566
ENSSSCT00000027097	ENSSSCG00000024020	-	1210	6.27601	1.18544	2.40442	5e-05	0.00117566
TCONS_02577629	XLOC_1011541	-	494	1.00303	0	inf	5e-05	0.00117566
ENSSSCT00000025832	ENSSSCG00000020978	-	1395	73.4086	9.69163	2.92114	5e-05	0.00117566
Novel_000280	XLOC_037892	-	2373	7.91228	1.93189	2.03408	5e-05	0.00117566
ENSSSCT00000007804	ENSSSCG00000007132	-	4376	13.2956	42.6545	-1.68175	5e-05	0.00117566
Novel_006032	XLOC_1406987	-	4022	7.2801	1.7362	2.06803	5e-05	0.00117566
ALDBSSCT0000000264	ALDBSSCG0000000158	-	352	0	14.4444	#NAME?	5e-05	0.00117566
ENSSSCT00000026083	ENSSSCG00000023987	-	1167	14.3955	272.144	-4.24068	5e-05	0.00117566
Novel_009111	XLOC_2116782	-	13529	6.11958	1.25168	2.28957	5e-05	0.00117566
ENSSSCT00000028730	ENSSSCG00000028816	-	1709	1.82721	28.7393	-3.97532	5e-05	0.00117566
ENSSSCT00000012490	ENSSSCG00000011410	-	1071	9.21558	21.802	-1.24231	5e-05	0.00117566
ALDBSSCT0000003250	ALDBSSCG0000001959	-	1794	5.17699	11.8751	-1.19775	5e-05	0.00117566
ALDBSSCT0000006627	ALDBSSCG0000004053	-	1759	0.958651	17.581	-4.19687	5e-05	0.00117566
TCONS_04163559	XLOC_1703944	-	3240	0.298282	1.22515	-2.03821	5e-05	0.00117566
Novel_005307	XLOC_1238476	-	10289	0.88365	0.348314	1.34309	5e-05	0.00117566
TCONS_00115501	XLOC_043987	-	1753	0.371439	1.73406	-2.22296	5e-05	0.00117566
ENSSSCT00000026903	ENSSSCG00000027031	-	1590	8.84756	25.2861	-1.51499	5e-05	0.00117566
Novel_003779	XLOC_938529	-	20258	3.02737	0.976556	1.63229	5e-05	0.00117566
ENSSSCT00000024574	ENSSSCG00000020872	-	606	2.79324	59.5887	-4.41503	5e-05	0.00117566
ENSSSCT00000024579	ENSSSCG00000020777	-	5697	18.5782	8.89867	1.06195	5e-05	0.00117566
ENSSSCT00000023133	ENSSSCG00000027404	-	2375	11.73	29.5178	-1.33139	5e-05	0.00117566
ENSSSCT00000015159	ENSSSCG00000013876	-	4373	15.7219	6.55166	1.26285	5e-05	0.00117566
ENSSSCT00000015152	ENSSSCG00000013870	-	2840	17.5395	7.14095	1.29642	5e-05	0.00117566
Novel_005580	XLOC_1285852	-	13391	0.71224	0.0739647	3.26745	5e-05	0.00117566
Novel_002782	XLOC_518070	-	5072	2.72858	0.88592	1.6229	5e-05	0.00117566
Novel_000207	XLOC_029325	-	298	8.13606	0	inf	5e-05	0.00117566
ENSSSCT00000010703	ENSSSCG00000009761	-	8539	7.40706	2.67623	1.4687	5e-05	0.00117566
ENSSSCT00000001267	ENSSSCG00000030071	-	393	20.0589	98.2041	-2.29154	5e-05	0.00117566
ENSSSCT00000031640	ENSSSCG00000029401	-	1071	0	1.42752	#NAME?	5e-05	0.00117566
ENSSSCT00000022582	ENSSSCG00000028101	-	3767	0.143024	1.32251	-3.20894	5e-05	0.00117566
Novel_008720	XLOC_1980791	-	1973	0	1.12572	#NAME?	5e-05	0.00117566
Novel_007106	XLOC_1604699	-	706	0	2.97672	#NAME?	5e-05	0.00117566
ENSSSCT00000007921	ENSSSCG00000007240	-	865	2.48797	13.6789	-2.45891	5e-05	0.00117566
ENSSSCT00000009193	ENSSSCG00000008396	-	3596	12.9565	3.09512	2.06561	5e-05	0.00117566
Novel_000256	XLOC_035328	-	2214	2.13429	5.58919	-1.38888	5e-05	0.00117566
TCONS_00970159	XLOC_403163	-	438	1.30474	0	inf	5e-05	0.00117566
ENSSSCT00000027410	ENSSSCG00000022033	-	2989	12.7377	4.28443	1.57193	5e-05	0.00117566
Novel_005406	XLOC_1327024	-	14479	8.94494	0.692589	3.691	5e-05	0.00117566
TCONS_04328760	XLOC_1652181	-	489	1.26994	0	inf	5e-05	0.00117566
Novel_000628	XLOC_078517	-	331	4.70772	0	inf	5e-05	0.00117566
TCONS_02939292	XLOC_1144020	-	746	0	0.789994	#NAME?	5e-05	0.00117566
ENSSSCT00000003608	ENSSSCG00000003248	-	2374	6.35021	2.61744	1.27865	5e-05	0.00117566
ENSSSCT00000025293	ENSSSCG00000022986	-	1787	52.6114	25.2077	1.06151	5e-05	0.00117566
ENSSSCT00000022747	ENSSSCG00000025216	-	2157	2.5941	7.16569	-1.46587	5e-05	0.00117566
ENSSSCT00000014094	ENSSSCG00000028501	-	2019	2.65481	7.1064	-1.42051	5e-05	0.00117566
ENSSSCT00000029083	ENSSSCG00000022166	-	546	6.79043	32.1448	-2.24301	5e-05	0.00117566
ENSSSCT00000023192	ENSSSCG00000021338	-	3344	1.50697	0.279925	2.42854	5e-05	0.00117566
ENSSSCT00000011255	ENSSSCG00000010283	-	1230	40.163	11.6801	1.78181	5e-05	0.00117566
ENSSSCT00000027028	ENSSSCG00000022839	-	5890	5.257	24.0207	-2.19196	5e-05	0.00117566
TCONS_05077780	XLOC_2044618	-	1637	0.732121	7.069	-3.27135	5e-05	0.00117566
ENSSSCT00000026033	ENSSSCG00000023044	-	2514	209.642	52.778	1.98992	5e-05	0.00117566
ENSSSCT00000028253	ENSSSCG00000024119	-	1036	128.648	681.559	-2.40541	5e-05	0.00117566
TCONS_02231756	XLOC_933668	-	741	0	1.24499	#NAME?	5e-05	0.00117566
ENSSSCT00000013460	ENSSSCG00000012309	-	1178	8.28711	2.71714	1.60878	5e-05	0.00117566
Novel_008956	XLOC_1966127	-	32893	1.61878	0.113836	3.82988	5e-05	0.00117566
ENSSSCT00000024203	ENSSSCG00000027669	-	1770	27.5212	8.52864	1.69016	5e-05	0.00117566
Novel_001810	XLOC_353137	-	2185	0.318506	1.62438	-2.35049	5e-05	0.00117566
Novel_007223	XLOC_1650261	-	12585	0.164507	2.50476	-3.92846	5e-05	0.00117566
ENSSSCT00000023212	ENSSSCG00000029324	-	1831	2.97037	0.561652	2.4029	5e-05	0.00117566
TCONS_03522882	XLOC_1275252	-	418	2.8772	0	inf	5e-05	0.00117566
ENSSSCT00000022294	ENSSSCG00000026314	-	473	0	0.947418	#NAME?	5e-05	0.00117566
ENSSSCT00000022954	ENSSSCG00000026730	-	1359	316.123	1240.41	-1.97225	5e-05	0.00117566
TCONS_03773942	XLOC_1445049	-	5966	1.36664	0.22618	2.5951	5e-05	0.00117566
Novel_007859	XLOC_1821645	-	1104	3.94452	0.452611	3.12351	5e-05	0.00117566
TCONS_00227447	XLOC_086394	-	1844	35.9929	2.49143	3.85267	5e-05	0.00117566
ENSSSCT00000026919	ENSSSCG00000021557	-	912	3.59482	28.2734	-2.97545	5e-05	0.00117566
TCONS_02820003	XLOC_1132158	-	395	0	1.07712	#NAME?	5e-05	0.00117566
ALDBSSCT0000007182	ALDBSSCG0000004366	-	2062	4.61856	1.20215	1.94182	5e-05	0.00117566
Novel_008133	XLOC_1827200	-	4839	4.66728	0.593323	2.97569	5e-05	0.00117566
Novel_004921	XLOC_1172764	-	5961	1.3448	0.506622	1.40841	5e-05	0.00117566
TCONS_03218440	XLOC_1138927	-	4696	3.99934	1.28475	1.63828	5e-05	0.00117566
ENSSSCT00000017182	ENSSSCG00000015781	-	1463	6.08723	0.788844	2.94797	5e-05	0.00117566
ENSSSCT00000014192	ENSSSCG00000012982	-	2831	3.83463	1.45102	1.40202	5e-05	0.00117566
ENSSSCT00000010249	ENSSSCG00000009352	-	1207	1.3526	9.079	-2.7468	5e-05	0.00117566
ENSSSCT00000002614	ENSSSCG00000002350	-	2031	11.4987	4.67414	1.29869	5e-05	0.00117566
TCONS_03317586	XLOC_1303786	-	390	1.22025	0	inf	5e-05	0.00117566
ENSSSCT00000027272	ENSSSCG00000020706	-	1750	1.83477	51.5879	-4.81337	5e-05	0.00117566
Novel_006835	XLOC_1606649	-	2057	13.1442	5.90622	1.15412	5e-05	0.00117566
Novel_001464	XLOC_164359	-	12012	5.82402	2.06362	1.49684	5e-05	0.00117566
ENSSSCT00000004096	ENSSSCG00000003697	-	1933	0.796227	3.02558	-1.92596	5e-05	0.00117566
ENSSSCT00000007529	ENSSSCG00000006875	-	4678	0.310775	4.33004	-3.80044	5e-05	0.00117566
ENSSSCT00000026460	ENSSSCG00000023171	-	2917	5.18126	13.5199	-1.38371	5e-05	0.00117566
ENSSSCT00000016174	ENSSSCG00000014822	-	6207	15.106	7.58916	0.993113	5e-05	0.00117566
Novel_001588	XLOC_220459	-	2970	1.95291	15.5559	-2.99376	5e-05	0.00117566
TCONS_03574807	XLOC_1495391	-	22954	3.3522	1.00601	1.73646	5e-05	0.00117566
Novel_006069	XLOC_1444648	-	1301	10.0685	1.40116	2.84515	5e-05	0.00117566
ENSSSCT00000007349	ENSSSCG00000006709	-	8436	7.33091	15.5478	-1.08464	5e-05	0.00117566
ENSSSCT00000000695	ENSSSCG00000000644	-	599	142.447	46.4851	1.61559	5e-05	0.00117566
Novel_001030	XLOC_220459	-	3943	2.55147	17.1289	-2.74703	5e-05	0.00117566
ALDBSSCT0000009068	ALDBSSCG0000005535	-	2591	35.4575	82.3231	-1.21521	5e-05	0.00117566
Novel_003308	XLOC_669239	-	2295	32.8191	12.9786	1.3384	5e-05	0.00117566
ENSSSCT00000017924	ENSSSCG00000016461	-	1707	26.1834	5.10486	2.35871	5e-05	0.00117566
Novel_004656	XLOC_1102244	-	14467	2.73633	0.571249	2.26005	5e-05	0.00117566
TCONS_01426347	XLOC_602982	-	2617	0.354657	4.2948	-3.5981	5e-05	0.00117566
ENSSSCT00000031901	ENSSSCG00000030006	-	474	2.2978	16.8041	-2.87049	5e-05	0.00117566
Novel_000806	XLOC_086605	-	749	90.5329	43.5441	1.05597	5e-05	0.00117566
ENSSSCT00000026811	ENSSSCG00000020757	-	3298	8.00386	3.09095	1.37265	5e-05	0.00117566
Novel_004390	XLOC_1063181	-	2419	0	5.51727	#NAME?	5e-05	0.00117566
ENSSSCT00000002789	ENSSSCG00000002511	-	2520	0.939874	47.3632	-5.65516	5e-05	0.00117566
Novel_000618	XLOC_078318	-	449	39.7225	5.42364	2.87262	5e-05	0.00117566
Novel_000619	XLOC_078320	-	1343	16.1097	2.09083	2.94578	5e-05	0.00117566
TCONS_00998925	XLOC_356784	-	3146	1.22618	3.58661	-1.54845	5e-05	0.00117566
ALDBSSCT0000007299	ALDBSSCG0000004429	-	4596	17.0925	7.85681	1.12135	5e-05	0.00117566
Novel_006398	XLOC_1442799	-	49133	1.41506	0.382509	1.88729	5e-05	0.00117566
Novel_006395	XLOC_1430951	-	7752	2.39267	0.446267	2.42264	5e-05	0.00117566
ENSSSCT00000000617	ENSSSCG00000000574	-	668	41.6939	12.46	1.74253	5e-05	0.00117566
ENSSSCT00000000614	ENSSSCG00000000571	-	4226	38.2505	11.7005	1.7089	5e-05	0.00117566
Novel_007365	XLOC_1662659	-	4723	0.908666	10.1494	-3.4815	5e-05	0.00117566
ENSSSCT00000024385	ENSSSCG00000029399	-	435	440.925	55.1611	2.99881	5e-05	0.00117566
Novel_002387	XLOC_500532	-	2107	4.60583	1.18206	1.96216	5e-05	0.00117566
Novel_008510	XLOC_2060432	-	3762	2.57205	13.8582	-2.42975	5e-05	0.00117566
Novel_009162	XLOC_2143882	-	4875	9.29011	1.47118	2.65872	5e-05	0.00117566
Novel_005839	XLOC_1276843	-	378	234.045	49.9359	2.22863	5e-05	0.00117566
ENSSSCT00000015795	ENSSSCG00000014448	-	1952	0.426381	2.14537	-2.33101	5e-05	0.00117566
ENSSSCT00000000407	ENSSSCG00000023287	-	576	1.43342	0	inf	5e-05	0.00117566
Novel_000884	XLOC_094760	-	6156	3.34382	1.04699	1.67525	5e-05	0.00117566
ENSSSCT00000016779	ENSSSCG00000015404	-	724	8.51524	26.3632	-1.63041	5e-05	0.00117566
ENSSSCT00000010326	ENSSSCG00000023863	-	634	465.178	173.435	1.42339	5e-05	0.00117566
ENSSSCT00000012876	ENSSSCG00000011765	-	6181	1.6018	4.86891	-1.6039	5e-05	0.00117566
TCONS_03271807	XLOC_1362007	-	8533	1.72545	7.33757	-2.08833	5e-05	0.00117566
Novel_000696	XLOC_081853	-	319	86.0969	279.026	-1.69636	5e-05	0.00117566
ENSSSCT00000000232	ENSSSCG00000000216	-	3729	0.0801773	0.770123	-3.26382	5e-05	0.00117566
ENSSSCT00000015509	ENSSSCG00000014194	-	1575	102.347	229.988	-1.16809	5e-05	0.00117566
Novel_006569	XLOC_1546172	-	8767	1.41222	0.388196	1.86311	5e-05	0.00117566
TCONS_02637941	XLOC_1060932	-	510	1.25005	0	inf	5e-05	0.00117566
ENSSSCT00000018405	ENSSSCG00000016900	-	552	19.8407	0.859522	4.52878	5e-05	0.00117566
TCONS_04079056	XLOC_1642605	-	932	10.1508	1.72968	2.55301	5e-05	0.00117566
Novel_002304	XLOC_445082	-	5576	11.1513	0.959484	3.53881	5e-05	0.00117566
ALDBSSCT0000011190	ALDBSSCG0000006793	-	1266	4.69508	21.7391	-2.21107	5e-05	0.00117566
Novel_004716	XLOC_1095538	-	67880	2.61226	0.505559	2.36935	5e-05	0.00117566
ENSSSCT00000027240	ENSSSCG00000027922	-	3051	0.207485	3.54711	-4.09557	5e-05	0.00117566
ENSSSCT00000027248	ENSSSCG00000025548	-	1749	111.18	50.552	1.13706	5e-05	0.00117566
Novel_001752	XLOC_373572	-	16555	1.75864	0.405557	2.11648	5e-05	0.00117566
ENSSSCT00000008275	ENSSSCG00000007543	-	2515	5.19363	1.99439	1.3808	5e-05	0.00117566
Novel_008780	XLOC_1990039	-	412	217.492	998.136	-2.19828	5e-05	0.00117566
ENSSSCT00000029832	ENSSSCG00000022065	-	277	0	4.90365	#NAME?	5e-05	0.00117566
ENSSSCT00000026296	ENSSSCG00000029042	-	3932	3.10427	0.280938	3.46593	5e-05	0.00117566
ENSSSCT00000015968	ENSSSCG00000014618	-	6880	6.8754	1.76905	1.95847	5e-05	0.00117566
Novel_008101	XLOC_1734263	-	4519	1.15324	0.380435	1.59997	5e-05	0.00117566
ENSSSCT00000031031	ENSSSCG00000030484	-	4943	16.644	6.59104	1.33642	5e-05	0.00117566
TCONS_02812137	XLOC_1102238	-	54634	1.85252	0.38686	2.25961	5e-05	0.00117566
ENSSSCT00000014320	ENSSSCG00000013100	-	1124	16.2717	6.42456	1.34069	5e-05	0.00117566
ENSSSCT00000024103	ENSSSCG00000028400	-	440	25.7144	75.2324	-1.54878	5e-05	0.00117566
TCONS_02773240	XLOC_1110653	-	1451	0	0.711862	#NAME?	5e-05	0.00117566
ENSSSCT00000032394	ENSSSCG00000023400	ZNF598	3579	7.11856	3.20662	1.15053	0.0001	0.00215689
ENSSSCT00000014400	ENSSSCG00000013180	YPEL4	1967	0.230421	1.6424	-2.83346	0.0001	0.00215689
ENSSSCT00000000489	ENSSSCG00000000453	XRCC6BP1	2625	2.04448	5.07562	-1.31185	0.0001	0.00215689
ENSSSCT00000006565	ENSSSCG00000005982	WDYHV1	1443	36.0871	70.9891	-0.976115	0.0001	0.00215689
ENSSSCT00000012026	ENSSSCG00000010987	UBAP2	3569	14.0045	6.75804	1.05121	0.0001	0.00215689
ENSSSCT00000007319	ENSSSCG00000006681	TXNIP	3022	755.862	301.448	1.32621	0.0001	0.00215689
ENSSSCT00000007254	ENSSSCG00000006620	TUFT1	2744	20.3061	10.1311	1.00312	0.0001	0.00215689
ENSSSCT00000018040	ENSSSCG00000016570	TSPAN33	1943	29.236	56.736	-0.95652	0.0001	0.00215689
ENSSSCT00000016844	ENSSSCG00000015462	TPK1	2525	1.4205	3.86612	-1.44449	0.0001	0.00215689
ENSSSCT00000006750	ENSSSCG00000006156	TPD52	2177	23.495	48.3914	-1.0424	0.0001	0.00215689
ENSSSCT00000025489	ENSSSCG00000022099	TP53INP2	4104	8.95027	4.18711	1.09598	0.0001	0.00215689
ENSSSCT00000033068	ENSSSCG00000010816	TGFB2	1580	8.65501	3.31342	1.38521	0.0001	0.00215689
ENSSSCT00000008209	ENSSSCG00000007499	TFAP2C	3045	19.3813	8.0306	1.27108	0.0001	0.00215689
ENSSSCT00000000320	ENSSSCG00000000299	TESPA1	1781	2.75962	0.602563	2.19529	0.0001	0.00215689
ENSSSCT00000032144	ENSSSCG00000027770	TDRKH	1807	1.4898	0.219296	2.76417	0.0001	0.00215689
ENSSSCT00000030224	ENSSSCG00000022387	TBPL1	5152	46.3115	139.775	-1.59366	0.0001	0.00215689
ENSSSCT00000007126	ENSSSCG00000006506	SYT11	1599	2.43688	0.634765	1.94074	0.0001	0.00215689
ENSSSCT00000025811	ENSSSCG00000026386	SLC30A2	2413	21.3799	44.6904	-1.06371	0.0001	0.00215689
ENSSSCT00000000082	ENSSSCG00000000076	SGSM3	2563	9.70852	4.02713	1.2695	0.0001	0.00215689
ENSSSCT00000007639	ENSSSCG00000006974	SGCZ	318	0	3.40881	#NAME?	0.0001	0.00215689
ENSSSCT00000003987	ENSSSCG00000003592	SDC3	5130	3.30549	1.4707	1.16837	0.0001	0.00215689
ENSSSCT00000027315	ENSSSCG00000021651	SCN2B	4632	0.107734	0.748092	-2.79574	0.0001	0.00215689
ENSSSCT00000007537	ENSSSCG00000006883	RWDD3	1065	4.20006	11.4661	-1.4489	0.0001	0.00215689
ENSSSCT00000015379	ENSSSCG00000014078	RPS17	405	0.912532	0	inf	0.0001	0.00215689
ENSSSCT00000012969	ENSSSCG00000011856	RPL35A	333	1616.34	3344.56	-1.04908	0.0001	0.00215689
ENSSSCT00000000802	ENSSSCG00000000738	RHNO1	2069	2.40895	5.92351	-1.29805	0.0001	0.00215689
ENSSSCT00000005007	ENSSSCG00000004533	RAB27B	986	1.02511	3.99345	-1.96186	0.0001	0.00215689
ENSSSCT00000030502	ENSSSCG00000021283	RAB11FIP5	5774	0.130513	0.546466	-2.06594	0.0001	0.00215689
ENSSSCT00000017609	ENSSSCG00000016173	PURH	1740	3.40332	8.04554	-1.24125	0.0001	0.00215689
ENSSSCT00000012798	ENSSSCG00000011690	PLSCR4	3278	13.1318	6.21353	1.07958	0.0001	0.00215689
ENSSSCT00000032848	ENSSSCG00000017983	PER1	4590	7.18264	2.97823	1.27006	0.0001	0.00215689
ENSSSCT00000012791	ENSSSCG00000011683	PCOLCE2	2434	6.0389	13.3218	-1.14143	0.0001	0.00215689
ENSSSCT00000027606	ENSSSCG00000026229	PCBD2	562	27.2388	60.6316	-1.15441	0.0001	0.00215689
ENSSSCT00000005342	ENSSSCG00000004840	OTUD7A	2700	2.50994	0.590254	2.08825	0.0001	0.00215689
ENSSSCT00000010954	ENSSSCG00000009997	OSM	2213	3.91053	0.359938	3.44154	0.0001	0.00215689
ENSSSCT00000029468	ENSSSCG00000028156	OGFOD3	1100	33.547	66.7499	-0.992584	0.0001	0.00215689
ENSSSCT00000002184	ENSSSCG00000001952	NFKBIA	1852	43.113	21.5866	0.99799	0.0001	0.00215689
ENSSSCT00000018580	ENSSSCG00000017065	MRPL22	427	36.0824	82.6246	-1.19528	0.0001	0.00215689
ENSSSCT00000009282	ENSSSCG00000008480	MORN2	689	9.5571	23.3599	-1.28939	0.0001	0.00215689
ENSSSCT00000032217	ENSSSCG00000021569	MMP25	5468	1.20503	0.388983	1.63129	0.0001	0.00215689
ENSSSCT00000009923	ENSSSCG00000009059	MGST2	291	80.3713	222.295	-1.46772	0.0001	0.00215689
ENSSSCT00000017477	ENSSSCG00000016052	MFSD6	4607	12.0438	22.8514	-0.923997	0.0001	0.00215689
ENSSSCT00000030167	ENSSSCG00000030373	METTL9	2757	14.9293	30.3532	-1.0237	0.0001	0.00215689
ENSSSCT00000002000	ENSSSCG00000001785	MESDC1	1114	10.4326	3.5277	1.5643	0.0001	0.00215689
ENSSSCT00000000131	ENSSSCG00000000125	LGALS1	986	150.679	300.577	-0.996259	0.0001	0.00215689
ENSSSCT00000025105	ENSSSCG00000029227	LDB2	1012	14.6202	5.69626	1.35988	0.0001	0.00215689
ENSSSCT00000036588	ENSSSCG00000008844	KDR	5849	78.0781	36.8527	1.08315	0.0001	0.00215689
ENSSSCT00000017965	ENSSSCG00000016501	KDM7A	2963	25.1367	12.7066	0.984213	0.0001	0.00215689
ENSSSCT00000009003	ENSSSCG00000008221	KDM3A	7393	18.3114	9.66192	0.922361	0.0001	0.00215689
ENSSSCT00000023467	ENSSSCG00000023436	KCTD14	4405	4.85681	9.89469	-1.02665	0.0001	0.00215689
ENSSSCT00000011303	ENSSSCG00000010325	KCNMA1	2316	0.559381	2.12995	-1.92892	0.0001	0.00215689
ENSSSCT00000016625	ENSSSCG00000015256	JAM3	939	39.4954	17.2612	1.19416	0.0001	0.00215689
ENSSSCT00000034591	ENSSSCG00000011463	IL17RD	7835	10.4326	5.03225	1.05183	0.0001	0.00215689
ENSSSCT00000000280	ENSSSCG00000000261	IGFBP6	1199	0.228587	7.63196	-5.06124	0.0001	0.00215689
ENSSSCT00000010761	ENSSSCG00000009818	IFT81	1527	2.83153	8.07603	-1.51207	0.0001	0.00215689
ENSSSCT00000034495	ENSSSCG00000010453	IFIT1	2087	13.0115	5.92454	1.13501	0.0001	0.00215689
ENSSSCT00000011458	ENSSSCG00000010470	IDE	6872	13.4712	25.1537	-0.900895	0.0001	0.00215689
ENSSSCT00000024549	ENSSSCG00000025870	HEPACAM2	2056	13.7637	6.09544	1.17506	0.0001	0.00215689
ENSSSCT00000002039	ENSSSCG00000001820	HDDC3	1531	6.24163	13.5664	-1.12004	0.0001	0.00215689
ENSSSCT00000031304	ENSSSCG00000023891	GRM7	1979	1.62773	0.346344	2.23259	0.0001	0.00215689
ENSSSCT00000008283	ENSSSCG00000007551	GPR146	756	8.78052	3.03748	1.53143	0.0001	0.00215689
ENSSSCT00000016627	ENSSSCG00000015258	GLB1L2	2812	1.1984	0.189445	2.66125	0.0001	0.00215689
ENSSSCT00000030363	ENSSSCG00000021306	GJC1	1332	16.8286	7.06487	1.25218	0.0001	0.00215689
ENSSSCT00000019359	ENSSSCG00000017787	GIT1	2318	20.6639	9.89132	1.06288	0.0001	0.00215689
ENSSSCT00000009132	ENSSSCG00000008339	GFAT1	2969	62.152	123.369	-0.989104	0.0001	0.00215689
ENSSSCT00000035263	ENSSSCG00000009565	GAS6	1454	1.02007	10.5023	-3.36395	0.0001	0.00215689
ENSSSCT00000005136	ENSSSCG00000004651	GALK2	4774	12.0389	22.6344	-0.91082	0.0001	0.00215689
ENSSSCT00000025618	ENSSSCG00000010202	FXYD4	413	7.03345	85.0538	-3.59607	0.0001	0.00215689
ENSSSCT00000022250	ENSSSCG00000027659	FUCA1	2166	60.9745	129.009	-1.0812	0.0001	0.00215689
ENSSSCT00000024166	ENSSSCG00000026044	FDFT1	1974	109.525	54.0088	1.01999	0.0001	0.00215689
ENSSSCT00000006416	ENSSSCG00000005837	FAM69B	1252	36.7259	18.5402	0.986138	0.0001	0.00215689
ENSSSCT00000012940	ENSSSCG00000011828	FAM43A	2623	8.93167	3.9363	1.18209	0.0001	0.00215689
ENSSSCT00000032296	ENSSSCG00000022884	ESPN	4399	0.147836	0.731342	-2.30655	0.0001	0.00215689
ENSSSCT00000002700	ENSSSCG00000002430	EFCAB11	704	5.98857	17.1049	-1.51412	0.0001	0.00215689
ENSSSCT00000013532	ENSSSCG00000012375	DLG3	5088	6.26353	12.1816	-0.959655	0.0001	0.00215689
ENSSSCT00000026684	ENSSSCG00000022482	DDIT3	2772	17.4673	5.28945	1.72347	0.0001	0.00215689
ENSSSCT00000026336	ENSSSCG00000030708	DAG1	2634	63.9139	34.3394	0.896265	0.0001	0.00215689
ENSSSCT00000014304	ENSSSCG00000013086	CYB561A3	777	66.1244	130.214	-0.977628	0.0001	0.00215689
ENSSSCT00000023610	ENSSSCG00000025533	COX7A1	328	82.3504	191.825	-1.21994	0.0001	0.00215689
ENSSSCT00000017460	ENSSSCG00000016035	COL5A2	4408	76.9073	159.201	-1.04966	0.0001	0.00215689
ENSSSCT00000011226	ENSSSCG00000010256	COL13A1	3159	0.938516	2.36926	-1.33599	0.0001	0.00215689
ENSSSCT00000022251	ENSSSCG00000022314	CLIC4	625	275.692	131.939	1.06319	0.0001	0.00215689
ENSSSCT00000007071	ENSSSCG00000006455	CD5L	2630	2.69489	0.705454	1.9336	0.0001	0.00215689
ENSSSCT00000009565	ENSSSCG00000008742	CD38	2743	2.78548	6.5563	-1.23496	0.0001	0.00215689
ENSSSCT00000013457	ENSSSCG00000012307	CCNB3	4160	0.449003	1.65909	-1.88559	0.0001	0.00215689
ENSSSCT00000010653	ENSSSCG00000009717	CBR4	2538	3.81948	8.15724	-1.09471	0.0001	0.00215689
ENSSSCT00000014114	ENSSSCG00000012911	CARNS1	3817	0.954997	0.189713	2.33168	0.0001	0.00215689
ENSSSCT00000010863	ENSSSCG00000009913	CABP1	1135	4.13701	1.11533	1.89111	0.0001	0.00215689
ENSSSCT00000006736	ENSSSCG00000006143	CA13	940	1.72689	7.0642	-2.03235	0.0001	0.00215689
ENSSSCT00000017718	ENSSSCG00000016270	C2orf72	3616	0.0925034	1.56968	-4.08482	0.0001	0.00215689
ENSSSCT00000011759	ENSSSCG00000010747	C10orf90	2088	6.97872	14.3555	-1.04057	0.0001	0.00215689
ENSSSCT00000012638	ENSSSCG00000011548	BRPF1	4934	9.733	4.6245	1.07359	0.0001	0.00215689
ENSSSCT00000011840	ENSSSCG00000010822	BPNT1	1938	18.1874	33.647	-0.887537	0.0001	0.00215689
ENSSSCT00000009080	ENSSSCG00000008291	BOLA3	333	33.2378	81.4326	-1.29278	0.0001	0.00215689
ENSSSCT00000000436	ENSSSCG00000000403	BAZ2A	8727	12.8685	5.97645	1.10648	0.0001	0.00215689
ENSSSCT00000011932	ENSSSCG00000010905	ATP6V1G3	1108	38.1201	78.8246	-1.0481	0.0001	0.00215689
ENSSSCT00000000594	ENSSSCG00000000551	ARNTL2	1485	5.37659	14.0895	-1.38986	0.0001	0.00215689
ENSSSCT00000028187	ENSSSCG00000022890	ARL5A	1358	101.105	218.489	-1.11171	0.0001	0.00215689
ENSSSCT00000022629	ENSSSCG00000025932	AP1S3	1263	5.56908	13.5102	-1.27853	0.0001	0.00215689
ENSSSCT00000010257	ENSSSCG00000009360	ALG5	669	40.4841	79.7253	-0.97768	0.0001	0.00215689
ENSSSCT00000026028	ENSSSCG00000025285	AGPAT3	479	11.7573	33.2612	-1.50029	0.0001	0.00215689
ENSSSCT00000010911	ENSSSCG00000009956	ADRBK2	2152	2.09392	5.22419	-1.319	0.0001	0.00215689
ENSSSCT00000016618	ENSSSCG00000015249	ADAMTS8	3146	1.44796	0.386879	1.90407	0.0001	0.00215689
ENSSSCT00000003747	ENSSSCG00000003377	ACOT7	1416	3.25144	8.55292	-1.39534	0.0001	0.00215689
ENSSSCT00000034527	ENSSSCG00000017296	ACE	4160	27.0583	12.0409	1.16813	0.0001	0.00215689
Novel_002221	XLOC_445082	-	2898	17.6946	4.98664	1.82717	0.0001	0.00215689
ENSSSCT00000024268	ENSSSCG00000024464	-	1011	18.5943	0.246354	6.23799	0.0001	0.00215689
ALDBSSCT0000006368	ALDBSSCG0000003898	-	912	0.513189	3.48921	-2.76534	0.0001	0.00215689
ENSSSCT00000030740	ENSSSCG00000028899	-	1297	2.88134	0.276799	3.37983	0.0001	0.00215689
ENSSSCT00000015889	ENSSSCG00000014539	-	2715	5.93015	12.4278	-1.06743	0.0001	0.00215689
ENSSSCT00000008743	ENSSSCG00000007980	-	2467	1.5898	4.32134	-1.44263	0.0001	0.00215689
ENSSSCT00000030081	ENSSSCG00000020669	-	2801	0.9422	2.68932	-1.51314	0.0001	0.00215689
Novel_003423	XLOC_769891	-	8139	1.29081	2.82613	-1.13055	0.0001	0.00215689
Novel_007359	XLOC_1650334	-	3474	0.148845	1.95543	-3.7156	0.0001	0.00215689
ENSSSCT00000025592	ENSSSCG00000021158	-	4756	6.37595	2.44149	1.38488	0.0001	0.00215689
ENSSSCT00000025531	ENSSSCG00000025712	-	4362	0.201047	0.789297	-1.97304	0.0001	0.00215689
ENSSSCT00000029554	ENSSSCG00000021015	-	494	42.8202	100.105	-1.22515	0.0001	0.00215689
ALDBSSCT0000008690	ALDBSSCG0000005299	-	1123	6.97789	2.56538	1.44362	0.0001	0.00215689
Novel_002072	XLOC_411997	-	2348	0.194165	1.8508	-3.2528	0.0001	0.00215689
Novel_000863	XLOC_094032	-	4657	10.9312	5.68965	0.94204	0.0001	0.00215689
ENSSSCT00000015442	ENSSSCG00000014138	-	635	0.912497	8.6037	-3.23707	0.0001	0.00215689
Novel_003273	XLOC_633945	-	35066	3.44955	1.40799	1.29277	0.0001	0.00215689
TCONS_01036983	XLOC_381756	-	20697	2.32184	1.15277	1.01017	0.0001	0.00215689
Novel_001888	XLOC_408399	-	7629	0.169721	0.880574	-2.37528	0.0001	0.00215689
Novel_001621	XLOC_110931	-	426	20.9865	56.7018	-1.43394	0.0001	0.00215689
TCONS_04779693	XLOC_1855671	-	2485	2.04814	0.249128	3.03936	0.0001	0.00215689
ENSSSCT00000004800	ENSSSCG00000004344	-	3138	1.64773	3.92296	-1.25147	0.0001	0.00215689
TCONS_00134669	XLOC_051118	-	237	13.5466	0	inf	0.0001	0.00215689
ENSSSCT00000012744	ENSSSCG00000011643	-	2496	7.40196	3.24578	1.18934	0.0001	0.00215689
ALDBSSCT0000004590	ALDBSSCG0000002792	-	264	58.6609	206.224	-1.81374	0.0001	0.00215689
ENSSSCT00000023046	ENSSSCG00000026162	-	1503	0.759494	4.05245	-2.41568	0.0001	0.00215689
ENSSSCT00000015709	ENSSSCG00000014379	-	2403	9.34735	4.03721	1.2112	0.0001	0.00215689
Novel_008996	XLOC_2088798	-	884	4.69103	0.712339	2.71927	0.0001	0.00215689
Novel_006836	XLOC_1606652	-	1374	12.4771	4.74891	1.39362	0.0001	0.00215689
ENSSSCT00000030926	ENSSSCG00000026673	-	3661	0.575012	0.0937165	2.61722	0.0001	0.00215689
Novel_002469	XLOC_501687	-	736	5.38019	1.09888	2.29162	0.0001	0.00215689
ENSSSCT00000026279	ENSSSCG00000030180	-	955	7.97895	2.76166	1.53066	0.0001	0.00215689
Novel_003147	XLOC_643746	-	3250	13.1973	4.87509	1.43674	0.0001	0.00215689
ENSSSCT00000016739	ENSSSCG00000015364	-	1861	6.25094	2.45381	1.34905	0.0001	0.00215689
Novel_000845	XLOC_091955	-	1745	8.60855	17.7991	-1.04796	0.0001	0.00215689
ALDBSSCT0000010908	ALDBSSCG0000006610	-	440	0	0.794501	#NAME?	0.0001	0.00215689
Novel_003073	XLOC_583657	-	643	1.43836	6.76026	-2.23265	0.0001	0.00215689
ENSSSCT00000023915	ENSSSCG00000024033	-	764	4.97492	1.17294	2.08455	0.0001	0.00215689
TCONS_05060123	XLOC_1982151	-	1017	347.607	176.447	0.978228	0.0001	0.00215689
ALDBSSCT0000004285	ALDBSSCG0000002595	-	883	19.1004	42.9994	-1.17072	0.0001	0.00215689
Novel_009048	XLOC_2183802	-	3071	0.999796	0.159015	2.65247	0.0001	0.00215689
Novel_002843	XLOC_579804	-	1519	14.1242	5.90199	1.2589	0.0001	0.00215689
ENSSSCT00000028901	ENSSSCG00000027454	-	900	4.11964	12.3952	-1.58919	0.0001	0.00215689
TCONS_03710015	XLOC_1443924	-	6560	2.11374	0.541375	1.9651	0.0001	0.00215689
ENSSSCT00000022816	ENSSSCG00000021753	-	977	14.8453	6.00154	1.3066	0.0001	0.00215689
TCONS_03064416	XLOC_1217406	-	1362	4.86293	1.50058	1.6963	0.0001	0.00215689
Novel_008905	XLOC_2069041	-	22455	1.76212	0.217923	3.01542	0.0001	0.00215689
TCONS_00306775	XLOC_213614	-	9463	0.898777	0.0975582	3.20363	0.0001	0.00215689
Novel_009063	XLOC_2116773	-	19668	2.2836	1.0357	1.1407	0.0001	0.00215689
ENSSSCT00000005213	ENSSSCG00000004720	-	5704	2.0759	0.742956	1.48239	0.0001	0.00215689
ENSSSCT00000008496	ENSSSCG00000007749	-	754	20.3653	44.86	-1.13932	0.0001	0.00215689
TCONS_02651057	XLOC_1056689	-	6600	0.736949	0.149141	2.30489	0.0001	0.00215689
ENSSSCT00000011025	ENSSSCG00000010064	-	1044	4.8725	13.421	-1.46175	0.0001	0.00215689
TCONS_00620829	XLOC_289911	-	4592	1.17656	0.321299	1.87258	0.0001	0.00215689
ENSSSCT00000029086	ENSSSCG00000020813	-	899	0.664555	4.56285	-2.77947	0.0001	0.00215689
TCONS_02498317	XLOC_1006746	-	1801	8.79243	0.844481	3.38012	0.0001	0.00215689
ENSSSCT00000006344	ENSSSCG00000005768	-	1694	50.9465	94.3301	-0.888736	0.0001	0.00215689
Novel_005132	XLOC_1138750	-	1996	26.8043	12.1598	1.14034	0.0001	0.00215689
ENSSSCT00000031771	ENSSSCG00000028944	-	1061	10.2252	3.83117	1.41628	0.0001	0.00215689
ENSSSCT00000004681	ENSSSCG00000004236	-	986	8.15874	19.8281	-1.28113	0.0001	0.00215689
ENSSSCT00000027786	ENSSSCG00000023657	-	1190	7.44038	2.76494	1.42813	0.0001	0.00215689
TCONS_01827707	XLOC_734278	-	890	8.40563	1.19118	2.81897	0.0001	0.00215689
Novel_008547	XLOC_1995654	-	2570	2.27221	0.377939	2.58787	0.0001	0.00215689
ENSSSCT00000014321	ENSSSCG00000013101	-	897	7.11416	1.91391	1.89417	0.0001	0.00215689
ENSSSCT00000005027	ENSSSCG00000004551	ZNF609	8913	6.76589	3.59339	0.912935	0.00015	0.00303933
ENSSSCT00000025766	ENSSSCG00000027691	ZC3H3	1854	3.53664	1.10289	1.68109	0.00015	0.00303933
ENSSSCT00000002647	ENSSSCG00000002380	ZC2HC1C	1879	0.363174	1.48304	-2.02983	0.00015	0.00303933
ENSSSCT00000026980	ENSSSCG00000028506	YIPF1	1670	8.29264	17.6886	-1.09292	0.00015	0.00303933
ENSSSCT00000029311	ENSSSCG00000022820	VAMP8	999	325.431	633.715	-0.961484	0.00015	0.00303933
ENSSSCT00000031506	ENSSSCG00000024550	UQCR10	465	405.016	767.922	-0.922978	0.00015	0.00303933
ENSSSCT00000004933	ENSSSCG00000004466	TTK	2098	0.440122	2.26699	-2.36481	0.00015	0.00303933
ENSSSCT00000029895	ENSSSCG00000026124	TSTA3	1000	9.56024	21.8724	-1.19399	0.00015	0.00303933
ENSSSCT00000032340	ENSSSCG00000027538	TMEM258	710	104.652	199.255	-0.929021	0.00015	0.00303933
ENSSSCT00000019168	ENSSSCG00000017607	TMEM100	1434	39.7772	19.4661	1.03098	0.00015	0.00303933
ENSSSCT00000028626	ENSSSCG00000026809	TFDP2	1319	10.0609	21.6491	-1.10554	0.00015	0.00303933
ENSSSCT00000012178	ENSSSCG00000011127	TAF3	4226	2.18293	0.815754	1.42006	0.00015	0.00303933
ENSSSCT00000023036	ENSSSCG00000021906	SYT7	5436	2.05484	0.875036	1.23161	0.00015	0.00303933
ENSSSCT00000006067	ENSSSCG00000005516	STOM	1484	61.3436	29.778	1.04267	0.00015	0.00303933
ENSSSCT00000003277	ENSSSCG00000002954	SPINT2	660	164.511	329.474	-1.00198	0.00015	0.00303933
ENSSSCT00000016563	ENSSSCG00000015197	SPA17	776	1.44561	5.7992	-2.00418	0.00015	0.00303933
ENSSSCT00000018338	ENSSSCG00000016841	SLC1A3	1910	155.616	307.938	-0.98465	0.00015	0.00303933
ENSSSCT00000003978	ENSSSCG00000003583	RPA2	2068	7.35243	15.5785	-1.08327	0.00015	0.00303933
ENSSSCT00000016940	ENSSSCG00000015550	RGS16	552	18.2815	3.74602	2.28695	0.00015	0.00303933
ENSSSCT00000003771	ENSSSCG00000003399	RBP7	612	0.495187	162.374	-8.35713	0.00015	0.00303933
ENSSSCT00000029331	ENSSSCG00000027312	PTCH1	7723	2.85182	1.31423	1.11766	0.00015	0.00303933
ENSSSCT00000014665	ENSSSCG00000013421	PTBP1	2986	102.031	56.6022	0.850082	0.00015	0.00303933
ENSSSCT00000026875	ENSSSCG00000025866	PRX	4176	4.61567	2.11761	1.1241	0.00015	0.00303933
ENSSSCT00000015010	ENSSSCG00000013736	PRDX2	957	210.194	409.906	-0.963575	0.00015	0.00303933
ENSSSCT00000003665	ENSSSCG00000003301	PPP6R1	3266	39.6793	19.9574	0.991463	0.00015	0.00303933
ENSSSCT00000017250	ENSSSCG00000015842	PPP2CB	1475	47.5216	24.6828	0.945074	0.00015	0.00303933
ENSSSCT00000002534	ENSSSCG00000002276	PLEKHG3	4670	33.9244	17.5824	0.948192	0.00015	0.00303933
ENSSSCT00000004604	ENSSSCG00000004165	PDE7B	3293	12.3875	5.95805	1.05597	0.00015	0.00303933
ENSSSCT00000022985	ENSSSCG00000029331	PALLD	1236	28.5431	13.2713	1.10483	0.00015	0.00303933
ENSSSCT00000001927	ENSSSCG00000001723	PAF-AH	2867	4.79144	10.4306	-1.1223	0.00015	0.00303933
ENSSSCT00000006953	ENSSSCG00000006345	OLFML2B	2764	0.0911388	1.95647	-4.42405	0.00015	0.00303933
ENSSSCT00000027216	ENSSSCG00000027432	NSUN3	2783	3.16937	7.2146	-1.18672	0.00015	0.00303933
ENSSSCT00000005546	ENSSSCG00000005030	NID2	4158	21.4126	11.2219	0.932145	0.00015	0.00303933
ENSSSCT00000001140	ENSSSCG00000001046	NEDD9	4612	1.00845	2.81571	-1.48136	0.00015	0.00303933
ENSSSCT00000035918	ENSSSCG00000006979	MSR1	1329	11.0226	3.59513	1.61635	0.00015	0.00303933
ENSSSCT00000027480	ENSSSCG00000023361	MRPS36	3658	10.7654	20.0046	-0.893927	0.00015	0.00303933
ENSSSCT00000004630	ENSSSCG00000004191	MOXD1	3615	0.281201	1.1179	-1.99111	0.00015	0.00303933
ENSSSCT00000032466	ENSSSCG00000023670	MDH1	1107	176.901	333.815	-0.91611	0.00015	0.00303933
ENSSSCT00000025990	ENSSSCG00000024802	MACC1	2571	13.1045	6.14877	1.0917	0.00015	0.00303933
ENSSSCT00000024009	ENSSSCG00000028289	LONP2	1045	44.9818	91.0329	-1.01705	0.00015	0.00303933
ENSSSCT00000016600	ENSSSCG00000015234	KIRREL3	3151	0.080447	1.97083	-4.61462	0.00015	0.00303933
ENSSSCT00000007124	ENSSSCG00000006504	KIAA0907	3034	33.391	17.0569	0.969106	0.00015	0.00303933
ENSSSCT00000002139	ENSSSCG00000001910	ISLR	2432	8.04858	17.0666	-1.08437	0.00015	0.00303933
ENSSSCT00000033565	ENSSSCG00000001476	HSD17B8	977	11.3251	28.872	-1.35014	0.00015	0.00303933
[truncated: 2,116 more rows]
