# Supplementary material for: Transcriptome Profiling of Placenta through Pregnancy Reveals Dysregulation of Bile Acids Transport and Detoxification Function
Source: Int J Mol Sci. 2019 Aug 22;20(17):4099. doi: 10.3390/ijms20174099 (PMC6747679; doi:10.3390/ijms20174099)
Supplement: Supplementary file 1 [file ijms-20-04099-s001.zip › ijms-535692-for final sup/Supplementary Table S4.xlsx]

## Sheet: G90 vs G60 GO_Enrichment
Supplementary Table S4 Significantly enriched GO terms of differentially expressed mRNAs between G60 and G90
GO_accession	Description	Term_type	Over_represented_pValue	Corrected_pValue	CAD_item	CAD_list	Bg_item	Bg_list	Gene_names	Gene_description
GO:0097367	carbohydrate derivative binding	molecular_function	2.8942e-06	0.00073108	21	1046	121	20032	ENSSSCG00000001695,ENSSSCG00000029252,ENSSSCG00000016522,ENSSSCG00000013667,ENSSSCG00000009722,ENSSSCG00000015022,ENSSSCG00000010893,XLOC_223436,ENSSSCG00000003088,ENSSSCG00000004192,ENSSSCG00000004218,ENSSSCG00000015476,ENSSSCG00000011299,ENSSSCG00000006286,ENSSSCG00000014362,ENSSSCG00000014137,ENSSSCG00000025270,ENSSSCG00000008977,ENSSSCG00000005751,ENSSSCG00000005625,ENSSSCG00000002669	VEGFA|FGF12|PTN|COL5A3|SPOCK3|LAYN|CFH|-|APOE|CTGF|RSPO3|CHI3L1|CLEC3B|SELE|HBEGF|HAPLN1|CHRD|CXCL10|COL5A1|ENG|CRISPLD2|
GO:0005539	glycosaminoglycan binding	molecular_function	1.9011e-05	0.0034089	18	1046	105	20032	ENSSSCG00000013667,ENSSSCG00000009722,ENSSSCG00000015022,ENSSSCG00000016522,ENSSSCG00000029252,ENSSSCG00000001695,ENSSSCG00000003088,ENSSSCG00000004218,ENSSSCG00000004192,ENSSSCG00000010893,ENSSSCG00000014362,ENSSSCG00000011299,ENSSSCG00000002669,ENSSSCG00000005625,ENSSSCG00000005751,ENSSSCG00000014137,ENSSSCG00000025270,ENSSSCG00000008977	COL5A3|SPOCK3|LAYN|PTN|FGF12|VEGFA|APOE|RSPO3|CTGF|CFH|HBEGF|CLEC3B|CRISPLD2|ENG|COL5A1|HAPLN1|CHRD|CXCL10|
GO:0030414	peptidase inhibitor activity	molecular_function	3.9715e-05	0.0058746	19	1046	129	20032	ENSSSCG00000030663,ENSSSCG00000001427,ENSSSCG00000025698,ENSSSCG00000017032,ENSSSCG00000012680,ENSSSCG00000011451,ENSSSCG00000017164,ENSSSCG00000007410,ENSSSCG00000020659,ENSSSCG00000000659,ENSSSCG00000004890,ENSSSCG00000029257,ENSSSCG00000029587,ENSSSCG00000009565,ENSSSCG00000005338,ENSSSCG00000022258,ENSSSCG00000007405,ENSSSCG00000022913,ENSSSCG00000013551	SERPINB9|C4A|SERPINE1|PTTG1|GPC3|ITIH3|TIMP-2|PTI|-|-|SERPINB2|-|TIMP4|GAS6|RECK|-|WFDC2|SLPI|-|
GO:0015932	nucleobase-containing compound transmembrane transporter activity	molecular_function	4.3944e-05	0.0064421	8	1046	24	20032	ENSSSCG00000004304,ENSSSCG00000024429,ENSSSCG00000004597,ENSSSCG00000006871,ENSSSCG00000004673,ENSSSCG00000010960,ENSSSCG00000000072,ENSSSCG00000011782	SLC35A1|SIDT1|AQP9|SLC35A3|SLC28A2|SLC28A3|SLC25A17|ABCC11|
GO:0008201	heparin binding	molecular_function	4.6456e-05	0.0067501	14	1046	75	20032	ENSSSCG00000002669,ENSSSCG00000005751,ENSSSCG00000003088,ENSSSCG00000004218,ENSSSCG00000004192,ENSSSCG00000010893,ENSSSCG00000025270,ENSSSCG00000008977,ENSSSCG00000013667,ENSSSCG00000016522,ENSSSCG00000014362,ENSSSCG00000029252,ENSSSCG00000001695,ENSSSCG00000011299	CRISPLD2|COL5A1|APOE|RSPO3|CTGF|CFH|CHRD|CXCL10|COL5A3|PTN|HBEGF|FGF12|VEGFA|CLEC3B|
GO:0005215	transporter activity	molecular_function	5.237e-05	0.0074126	102	1046	1255	20032	ENSSSCG00000010960,ENSSSCG00000004399,ENSSSCG00000000873,XLOC_1326990,ENSSSCG00000025436,ENSSSCG00000005756,ENSSSCG00000001004,ENSSSCG00000007978,ENSSSCG00000004673,ENSSSCG00000003088,ENSSSCG00000023504,XLOC_1341549,ENSSSCG00000024666,ENSSSCG00000015911,XLOC_1102244,ENSSSCG00000029323,ENSSSCG00000009565,ENSSSCG00000004643,ENSSSCG00000008943,XLOC_032904,XLOC_373572,ENSSSCG00000000072,ENSSSCG000000…	SLC28A3|SLC22A16|ANO4|-|ILDR1|-|SLC22A23|HBA|SLC28A2|APOE|-|-|FXYD3|SCN3A|-|KCNE3|GAS6|SLC27A2|SLC4A4|-|-|SLC25A17|SLC25A29|CLCN6|-|SLC35A1|TRPV5|-|SLC5A8|ATP6V1B1|-|-|KCNC3|SLC1A1|-|-|SYT2|-|SLC7A4|CYGB|SLC25A22|KCNJ8|-|PGP1A|ABCB9|RBP7|SLC47A2|-|ABCB11|MFSD2A|ABCC11|CFTR|-|-|ATP6V0D2|TMEM144|-|-|SCN2B|SLC9A3|SLCO1A2|-|SLC35A3|-|SLC5A6|KCNJ5|SPNS2|CRABP1|-|ATP6V0A4|PKD2|ATP2C1|GRIN2A|SLC39A14|SL…
GO:0004866	endopeptidase inhibitor activity	molecular_function	6.6431e-05	0.0090143	17	1046	110	20032	ENSSSCG00000025698,ENSSSCG00000001427,ENSSSCG00000030663,ENSSSCG00000017032,ENSSSCG00000020659,ENSSSCG00000007410,ENSSSCG00000017164,ENSSSCG00000011451,ENSSSCG00000000659,ENSSSCG00000029587,ENSSSCG00000029257,ENSSSCG00000004890,ENSSSCG00000013551,ENSSSCG00000022913,ENSSSCG00000007405,ENSSSCG00000005338,ENSSSCG00000009565	SERPINE1|C4A|SERPINB9|PTTG1|-|PTI|TIMP-2|ITIH3|-|TIMP4|-|SERPINB2|-|SLPI|WFDC2|RECK|GAS6|
GO:0061135	endopeptidase regulator activity	molecular_function	0.00010306	0.012917	17	1046	114	20032	ENSSSCG00000017032,ENSSSCG00000001427,ENSSSCG00000025698,ENSSSCG00000030663,ENSSSCG00000000659,ENSSSCG00000020659,ENSSSCG00000007410,ENSSSCG00000011451,ENSSSCG00000017164,ENSSSCG00000029257,ENSSSCG00000029587,ENSSSCG00000004890,ENSSSCG00000007405,ENSSSCG00000022913,ENSSSCG00000013551,ENSSSCG00000009565,ENSSSCG00000005338	PTTG1|C4A|SERPINE1|SERPINB9|-|-|PTI|ITIH3|TIMP-2|-|TIMP4|SERPINB2|WFDC2|SLPI|-|GAS6|RECK|
GO:1901681	sulfur compound binding	molecular_function	0.00018351	0.020222	16	1046	101	20032	ENSSSCG00000011299,ENSSSCG00000014362,ENSSSCG00000008977,ENSSSCG00000025270,ENSSSCG00000002669,ENSSSCG00000005751,ENSSSCG00000029252,ENSSSCG00000001695,ENSSSCG00000013667,ENSSSCG00000016522,ENSSSCG00000012679,ENSSSCG00000004192,ENSSSCG00000004218,ENSSSCG00000003088,ENSSSCG00000010893,ENSSSCG00000012680	CLEC3B|HBEGF|CXCL10|CHRD|CRISPLD2|COL5A1|FGF12|VEGFA|COL5A3|PTN|GPC4|CTGF|RSPO3|APOE|CFH|GPC3|
GO:0004857	enzyme inhibitor activity	molecular_function	0.00024302	0.025095	25	1046	223	20032	ENSSSCG00000025698,ENSSSCG00000004807,ENSSSCG00000001427,ENSSSCG00000030663,ENSSSCG00000017032,ENSSSCG00000012680,ENSSSCG00000004460,ENSSSCG00000016279,ENSSSCG00000011451,ENSSSCG00000017164,ENSSSCG00000007410,ENSSSCG00000020659,ENSSSCG00000000659,ENSSSCG00000004890,XLOC_895745,ENSSSCG00000029587,ENSSSCG00000029257,ENSSSCG00000005338,ENSSSCG00000028203,ENSSSCG00000022258,ENSSSCG00000009565,ENSSSCG…	SERPINE1|SCG5|C4A|SERPINB9|PTTG1|GPC3|IBTK|PDE6D|ITIH3|TIMP-2|PTI|-|-|SERPINB2|-|TIMP4|-|RECK|ICA|-|GAS6|SLPI|-|WFDC2|SH3BP5|
GO:0016787	hydrolase activity	molecular_function	0.00030219	0.029533	178	1046	2494	20032	ENSSSCG00000002826,ENSSSCG00000010865,ENSSSCG00000027146,ENSSSCG00000010944,ENSSSCG00000015926,ENSSSCG00000015136,ENSSSCG00000016626,ENSSSCG00000014933,ENSSSCG00000014997,ENSSSCG00000004672,ENSSSCG00000028699,ENSSSCG00000011133,ENSSSCG00000013612,ENSSSCG00000006924,ENSSSCG00000006919,ENSSSCG00000012376,ENSSSCG00000008933,ENSSSCG00000024736,XLOC_2023294,ENSSSCG00000014172,ENSSSCG00000009122,ENSSSC…	-|EXO1|GLA|FBP1|ABCB11|UBASH3B|CFTR|NAALAD2|-|GATM|NEIL2|PFKFB3|ACP5|GBP1|GBP4|GDPD2|-|ACPT|-|ERAP2|ARSJ|ADAMTS15|-|KIF20A|ATG4A|-|PDE6D|-|FOLH1|KIF22|SEC11C|-|MMP15|HP|GDPD3|ADPRH|DUSP5|-|CD38|MEP1B|MMP3|PSPH|AOAH|-|-|PPA1|PLCXD2|-|BF|-|SMPD2|-|NUGGC|DPP
GO:0016616	oxidoreductase activity, acting on the CH-OH group of donors, NAD or NADP as acceptor	molecular_function	0.00033277	0.031582	16	1046	109	20032	ENSSSCG00000023044,ENSSSCG00000006717,ENSSSCG00000015616,ENSSSCG00000021665,ENSSSCG00000006719,ENSSSCG00000012758,ENSSSCG00000000961,ENSSSCG00000009268,ENSSSCG00000004522,ENSSSCG00000008309,ENSSSCG00000000541,ENSSSCG00000021067,XLOC_255237,ENSSSCG00000007849,ENSSSCG00000023264,ENSSSCG00000005776	-|PHGDH|HSD11B1|RDH10|HSD3B|NSDHL|MIOX|GULDH|ME2|SPR|FAR2|BLVRB|-|CRYM|IDH1|-|
GO:0042803	protein homodimerization activity	molecular_function	0.00035898	0.033479	41	1046	416	20032	XLOC_917467,ENSSSCG00000026636,ENSSSCG00000007748,ENSSSCG00000015581,ENSSSCG00000007189,ENSSSCG00000003088,ENSSSCG00000017473,ENSSSCG00000002535,ENSSSCG00000022029,ENSSSCG00000014349,ENSSSCG00000017070,ENSSSCG00000000601,ENSSSCG00000009268,ENSSSCG00000012171,ENSSSCG00000009473,ENSSSCG00000012135,ENSSSCG00000023264,ENSSSCG00000009217,ENSSSCG00000007849,ENSSSCG00000010457,ENSSSCG00000026362,ENSSSCG…	-|ZBTB4|PSPH|CENPF|SDCBP2|APOE|TOP2A|HSP90AA1|RAP1GAP|TMEM173|HAND1|PTPRO|GULDH|PRDX4|MYCBP2|FIGF|IDH1|PKD2|CRYM|KIF20B|HES1|CAMK2G|ENG|PLEKHB1|DPP4|CRYAB|TP53I3|MAD2L1|ATF3|HAND2|CACYBP|TNNC1|WWTR1|-|DCK|MST4|PDGFB|GLA|GJB1|ABCB9|BHLHE40|
GO:0061134	peptidase regulator activity	molecular_function	0.00040612	0.037252	19	1046	152	20032	ENSSSCG00000004890,ENSSSCG00000029257,ENSSSCG00000029587,ENSSSCG00000009565,ENSSSCG00000005338,ENSSSCG00000022258,ENSSSCG00000007405,ENSSSCG00000013551,ENSSSCG00000022913,ENSSSCG00000017032,ENSSSCG00000012680,ENSSSCG00000001427,ENSSSCG00000025698,ENSSSCG00000030663,ENSSSCG00000000659,ENSSSCG00000017164,ENSSSCG00000011451,ENSSSCG00000020659,ENSSSCG00000007410	SERPINB2|-|TIMP4|GAS6|RECK|-|WFDC2|-|SLPI|PTTG1|GPC3|C4A|SERPINE1|SERPINB9|-|TIMP-2|ITIH3|-|PTI|
GO:1901677	phosphate transmembrane transporter activity	molecular_function	0.00045467	0.039948	6	1046	18	20032	ENSSSCG00000004304,ENSSSCG00000000072,ENSSSCG00000006871,XLOC_043575,ENSSSCG00000016784,ENSSSCG00000011782	SLC35A1|SLC25A17|SLC35A3|-|ANKH|ABCC11|
GO:0005102	receptor binding	molecular_function	0.00049289	0.042401	72	1046	942	20032	ENSSSCG00000029326,ENSSSCG00000010967,ENSSSCG00000023749,ENSSSCG00000008702,ENSSSCG00000003088,ENSSSCG00000006582,XLOC_1326990,ENSSSCG00000020784,ENSSSCG00000016916,ENSSSCG00000004401,ENSSSCG00000005625,ENSSSCG00000010428,ENSSSCG00000026297,ENSSSCG00000013909,ENSSSCG00000027365,ENSSSCG00000023264,ENSSSCG00000023909,ENSSSCG00000012135,ENSSSCG00000011278,ENSSSCG00000004643,ENSSSCG00000009565,ENSSSC…	CCNB1|CCL27|ADM2|-|APOE|S100A14|-|TNFSF15|IL6ST|DDO|ENG|DKK1|KLB|CRLF1|WNT7B|IDH1|THPO|FIGF|TRAK1|SLC27A2|GAS6|LONP2|BMP11|-|SERPINE1|WNT4|-|PTN|FGF12|VCAM1|-|SMAD6|CX3CL1|CYR61|CXCL10|GLA|PDGFB|TNFSF9|HBEGF|TACC2|DLL4|-|ANGPTL1|WNT7A|ASIP|CRY2|MDK|PKD2|LIF|ADM|CXCL9|LBP|REEP1|PTPN14|EDN3|AMCF-II|CCKBR|RSPO3|CTGF|WNT5A|CD61|CCL23|F2|DPP4|TIMP-2|NR4A2|VEGFA|DNAJA1|VTCN1|DNER|NCOA1|SLC9A3R1|
GO:0016614	oxidoreductase activity, acting on CH-OH group of donors	molecular_function	0.00051075	0.042786	17	1046	123	20032	ENSSSCG00000004522,ENSSSCG00000018041,ENSSSCG00000009268,ENSSSCG00000008309,ENSSSCG00000000541,ENSSSCG00000007849,XLOC_255237,ENSSSCG00000023264,ENSSSCG00000021067,ENSSSCG00000005776,ENSSSCG00000023044,ENSSSCG00000006717,ENSSSCG00000015616,ENSSSCG00000021665,ENSSSCG00000006719,ENSSSCG00000000961,ENSSSCG00000012758	ME2|ALDH3A2|GULDH|SPR|FAR2|CRYM|-|IDH1|BLVRB|-|-|PHGDH|HSD11B1|RDH10|HSD3B|MIOX|NSDHL|
GO:0022857	transmembrane transporter activity	molecular_function	0.00052689	0.043914	81	1046	1008	20032	ENSSSCG00000000873,ENSSSCG00000004399,XLOC_1326990,ENSSSCG00000010960,ENSSSCG00000004673,ENSSSCG00000001004,ENSSSCG00000024666,ENSSSCG00000015911,XLOC_1341549,ENSSSCG00000009565,ENSSSCG00000029323,XLOC_1102244,XLOC_032904,ENSSSCG00000008943,XLOC_373572,ENSSSCG00000002520,ENSSSCG00000000072,ENSSSCG00000000216,ENSSSCG00000003429,XLOC_2023294,ENSSSCG00000016470,ENSSSCG00000004304,ENSSSCG00000008314,…	ANO4|SLC22A16|-|SLC28A3|SLC28A2|SLC22A23|FXYD3|SCN3A|-|GAS6|KCNE3|-|-|SLC4A4|-|SLC25A29|SLC25A17|-|CLCN6|-|TRPV5|SLC35A1|ATP6V1B1|SLC1A1|-|-|KCNC3|-|SLC25A22|SLC7A4|-|-|PGP1A|KCNJ8|CFTR|ABCC11|MFSD2A|SLC47A2|ABCB11|ABCB9|ATP6V0D2|TMEM144|-|-|SLC9A3|SCN2B|-|-|SLC35A3|-|SPNS2|KCNJ5|-|ATP6V0A4|PKD2|SLC2A2|-|CLIC2|SLC39A14|GRIN2A|ATP2C1|SLC9C2|ATP10B|-|SLC30A2|SLC7A2|-|-|SLC9A1|-|-|-|-|AQP9|SIDT1|-|A…
GO:0030246	carbohydrate binding	molecular_function	0.00058798	0.04827	23	1046	192	20032	ENSSSCG00000015022,ENSSSCG00000013934,ENSSSCG00000010654,ENSSSCG00000012018,ENSSSCG00000002901,ENSSSCG00000007116,ENSSSCG00000025548,ENSSSCG00000024160,ENSSSCG00000014012,ENSSSCG00000023760,ENSSSCG00000011727,ENSSSCG00000009738,ENSSSCG00000006286,ENSSSCG00000016506,ENSSSCG00000031023,ENSSSCG00000017754,ENSSSCG00000011813,ENSSSCG00000011299,ENSSSCG00000005625,ENSSSCG00000000647,ENSSSCG00000013579,…	LAYN|CILP2|ATRNL1|CHODL|UPK1A|CD93|-|-|GFPT2|CLEC14A|PTX3|GALNT9|SELE|KLRG2|CD24|-|P3H2|CLEC3B|ENG|OLR1|CD209|LGALS3|-|
GO:0016491	oxidoreductase activity	molecular_function	0.00062075	0.049476	66	1046	803	20032	ENSSSCG00000006719,ENSSSCG00000021665,XLOC_1606812,ENSSSCG00000009245,ENSSSCG00000003780,ENSSSCG00000021406,ENSSSCG00000004401,ENSSSCG00000023264,ENSSSCG00000004666,ENSSSCG00000004412,ENSSSCG00000017103,ENSSSCG00000007983,ENSSSCG00000008309,ENSSSCG00000015803,XLOC_1102244,ENSSSCG00000009268,ENSSSCG00000013073,ENSSSCG00000022970,ENSSSCG00000015616,ENSSSCG00000008586,ENSSSCG00000023457,ENSSSCG00000…	HSD3B|RDH10|-|SCD5|CRYZ|-|DDO|IDH1|SQRDL|MICAL1|SRD5A1|PDIA2|SPR|CYP4V2|-|GULDH|FADS3|CYP27A1|HSD11B1|TP53I3|-|SORD|HSD17B6|QSOX1|VCAM1|-|JMJD6|CYP19A1|STEAP4|FAR2|HEPHL1|TM7SF2|ALDH3A2|GPX2|MIOX|FAM213A|TM4SF1|PHGDH|-|-|CYP11A1|GRX1|CLIC2|CRYM|BLVRB|CDO1|-|FAXDC2|FOXRED2|PRDX4|P3H2|CYB561A3|DHCR7|NSDHL|-|-|PYCR1|GLRX5|AKR1C1|-|-|-|-|-|ME2|-|
GO:0001227	RNA polymerase II transcription regulatory region sequence-specific DNA binding transcription factor activity involved in negative regulation of transcription	molecular_function	0.00062471	0.049552	15	1046	107	20032	ENSSSCG00000010219,ENSSSCG00000001986,ENSSSCG00000026092,ENSSSCG00000008119,ENSSSCG00000027361,ENSSSCG00000026636,ENSSSCG00000015594,ENSSSCG00000015595,ENSSSCG00000010911,ENSSSCG00000017070,ENSSSCG00000008727,ENSSSCG00000012068,ENSSSCG00000026362,ENSSSCG00000011534,ENSSSCG00000016591	ARID5B|NFATC4|SREBF2|KCNIP3|OVOL1|ZBTB4|BATF3|ATF3|ZNF281|HAND1|MSX1|ETS2|HES1|BHLHE40|PAX4|
GO:0005576	extracellular region	cellular_component	9.2513e-18	1.519e-13	259	1046	2915	20032	ENSSSCG00000010944,ENSSSCG00000015926,ENSSSCG00000003789,ENSSSCG00000027146,ENSSSCG00000008737,ENSSSCG00000016018,ENSSSCG00000023497,ENSSSCG00000030663,ENSSSCG00000010863,ENSSSCG00000009722,ENSSSCG00000015250,XLOC_2023294,ENSSSCG00000008586,ENSSSCG00000014292,ENSSSCG00000006862,ENSSSCG00000017445,ENSSSCG00000021811,ENSSSCG00000027365,ENSSSCG00000000647,ENSSSCG00000002749,ENSSSCG00000012135,ENSSSC…	FBP1|ABCB11|CTH|GLA|C1QTNF7|FRZB|CAMK4|SERPINB9|AHCTF1|SPOCK3|ADAMTS15|-|TP53I3|HSPA4|VCAM1|KRT13|GDPD3|WNT7B|OLR1|HP|FIGF|CLEC14A|BBOX1|ASS1|SLPI|SPR|FLRT3|OLFML2B|CCL27|CRYZ|CD38|SMS|FUT2|HYOU1|SLCO4C1|SERPINF1|DNAJB1|PEBP1|SDK1|CLEC3B|SERPINA1|SEMA5A|AMCF-II|CD93|DPP4|ROBO4|LIF|CTBS|MMP7|NTN4|PTPRO|-|HEATR5B|PRDX4|-|MIOX|PFN2|SMPDL3B|ANGPTL1|SDSL|PLBD2|WNT7A|SMPDL3A|CX3CL1|CYR61|-|GPRC5A|-|CAS…
GO:0044421	extracellular region part	cellular_component	3.6445e-16	2.9919e-12	229	1046	2510	20032	ENSSSCG00000011000,ENSSSCG00000010453,ENSSSCG00000002478,ENSSSCG00000000606,ENSSSCG00000002883,ENSSSCG00000011946,ENSSSCG00000030309,ENSSSCG00000005979,ENSSSCG00000006227,ENSSSCG00000017232,ENSSSCG00000005983,ENSSSCG00000007405,ENSSSCG00000006664,ENSSSCG00000008368,ENSSSCG00000025856,ENSSSCG00000003569,ENSSSCG00000015504,ENSSSCG00000014055,ENSSSCG00000007527,ENSSSCG00000008119,ENSSSCG00000029852,…	DNAJA1|IFIT1|SERPINA12|MGP|DMKN|ALCAM|NDRG2|ANXA13|GGH|SLC9A3R1|ATAD2|WFDC2|MTMR11|UGP2|TMEM106A|SLC9A1|CACYBP|CDHR2|EDN3|KCNIP3|WNT5A|F2|CRYAB|TIMP-2|HSPH1|C1QC|CRISPLD2|LGALS3|BLVRB|CHRD|PKD2|PNP|ATP6V0A4|GPR56|P3H2|PRPH|FLRT2|DCTD|PRP|FAM213A|TNIK|IGFBP3|GLUL|-|COL5A3|TM7SF3|KRT19|RUSC2|SLC9A3|PPP2CB|STEAP4|ABCC11|-|HMSD|SLC1A1|CA4|GPRC5A|ATP6V1B1|BST1|-|SERPINE1|CASC5|-|PLLP|ADAMTS16|CA2|UABP…
GO:0070062	extracellular vesicular exosome	cellular_component	7.2197e-12	2.4837e-08	170	1046	1847	20032	ENSSSCG00000000994,ENSSSCG00000004672,ENSSSCG00000005751,ENSSSCG00000006138,ENSSSCG00000015926,ENSSSCG00000010944,ENSSSCG00000016626,ENSSSCG00000021205,ENSSSCG00000003789,ENSSSCG00000027146,ENSSSCG00000023497,ENSSSCG00000018041,ENSSSCG00000020657,ENSSSCG00000027093,ENSSSCG00000000871,ENSSSCG00000030663,ENSSSCG00000010893,ENSSSCG00000010863,ENSSSCG00000008586,ENSSSCG00000014292,ENSSSCG00000004928,…	GMDS|GATM|COL5A1|ATP6V0D2|ABCB11|FBP1|CFTR|MST4|CTH|GLA|CAMK4|ALDH3A2|BCAM|FOLH1|SLC5A8|SERPINB9|CFH|AHCTF1|TP53I3|HSPA4|CILP|ACP5|QSOX1|VCAM1|KRT13|GDPD3|OLR1|LIN7A|CLEC14A|BBOX1|ASS1|EXTL2|SLPI|GULDH|IL18BP|GAS6|SPR|PPA1|CRYZ|UPK2|WARS|CD38|SMS|FUT2|WISP2|TPMT|HYOU1|SLCO4C1|SERPINF1|DNAJB1|PEBP1|SDK1|CLEC3B|SERPINA1|SEMA5A|GPC3|STMN1|CHI3L1|NAGK|GPC4|ARSD|DPP4|ROBO4|PDL1|SLA-DRA1|CRYM|CTBS|MMP7…
GO:0043230	extracellular organelle	cellular_component	7.5636e-12	2.4837e-08	170	1046	1848	20032	ENSSSCG00000003569,ENSSSCG00000015504,ENSSSCG00000014055,ENSSSCG00000015025,ENSSSCG00000017164,ENSSSCG00000013252,ENSSSCG00000002883,ENSSSCG00000011946,ENSSSCG00000000606,ENSSSCG00000030309,ENSSSCG00000006227,ENSSSCG00000005979,ENSSSCG00000011000,ENSSSCG00000007405,ENSSSCG00000008368,ENSSSCG00000025856,ENSSSCG00000006664,ENSSSCG00000005983,ENSSSCG00000017232,ENSSSCG00000016729,ENSSSCG00000015545,…	SLC9A1|CACYBP|CDHR2|CRYAB|TIMP-2|F2|DMKN|ALCAM|MGP|NDRG2|GGH|ANXA13|DNAJA1|WFDC2|UGP2|TMEM106A|MTMR11|ATAD2|SLC9A3R1|IGFBP3|GLUL|FLRT2|DCTD|FAM213A|PRP|TNIK|KRT19|RUSC2|SLC9A3|COL5A3|TM7SF3|BLVRB|LGALS3|PKD2|HSPH1|C1QC|CRISPLD2|GPR56|PRPH|ATP6V0A4|PNP|ATP6V1B1|BST1|SERPINE1|CASC5|CA4|SLC1A1|GPRC5A|CA2|MYH10|SORD|PLLP|PPP2CB|STEAP4|ABCC11|RHOQ|APOE|CDC2|CRISPLD1|LIPA|FGL1|FXYD3|PCK2|S100A14|ITIH3|…
GO:0065010	extracellular membrane-bounded organelle	cellular_component	7.5636e-12	2.4837e-08	170	1046	1848	20032	ENSSSCG00000000871,ENSSSCG00000030663,ENSSSCG00000010893,ENSSSCG00000027093,ENSSSCG00000004928,ENSSSCG00000013612,ENSSSCG00000015535,ENSSSCG00000006862,ENSSSCG00000010863,ENSSSCG00000008586,ENSSSCG00000014292,ENSSSCG00000015926,ENSSSCG00000010944,ENSSSCG00000016626,ENSSSCG00000004672,ENSSSCG00000000994,ENSSSCG00000005751,ENSSSCG00000006138,ENSSSCG00000023497,ENSSSCG00000018041,ENSSSCG00000020657,…	SLC5A8|SERPINB9|CFH|FOLH1|CILP|ACP5|QSOX1|VCAM1|AHCTF1|TP53I3|HSPA4|ABCB11|FBP1|CFTR|GATM|GMDS|COL5A1|ATP6V0D2|CAMK4|ALDH3A2|BCAM|MST4|CTH|GLA|CRYZ|PPA1|CD38|WARS|SMS|UPK2|GDPD3|OLR1|KRT13|SLPI|IL18BP|GULDH|SPR|GAS6|LIN7A|CLEC14A|BBOX1|ASS1|EXTL2|CHI3L1|NAGK|SEMA5A|GPC3|STMN1|DPP4|ROBO4|GPC4|ARSD|HYOU1|SLCO4C1|FUT2|WISP2|TPMT|PEBP1|SDK1|CLEC3B|SERPINA1|SERPINF1|DNAJB1|CES3|HSP90AA1|ARHGDIB|DSC2|G…
GO:0031988	membrane-bounded vesicle	cellular_component	6.4764e-10	8.8614e-07	184	1046	2160	20032	ENSSSCG00000017232,ENSSSCG00000005983,ENSSSCG00000007405,ENSSSCG00000006664,ENSSSCG00000008368,ENSSSCG00000025856,ENSSSCG00000022307,ENSSSCG00000015854,ENSSSCG00000011000,ENSSSCG00000030309,ENSSSCG00000002883,ENSSSCG00000011946,ENSSSCG00000000606,ENSSSCG00000005979,ENSSSCG00000006227,ENSSSCG00000013252,ENSSSCG00000017164,ENSSSCG00000015025,ENSSSCG00000003569,ENSSSCG00000015504,ENSSSCG00000014055,…	SLC9A3R1|ATAD2|WFDC2|MTMR11|UGP2|TMEM106A|RAB7B|OCA2|DNAJA1|NDRG2|DMKN|ALCAM|MGP|ANXA13|GGH|F2|TIMP-2|CRYAB|SLC9A1|CACYBP|CDHR2|SCG5|ATP6V0A4|PNP|PRPH|GPR56|C1QC|CRISPLD2|HSPH1|PKD2|LGALS3|BLVRB|COL5A3|TM7SF3|KRT19|SLC9A3|RUSC2|DCTD|FLRT2|FAM213A|PRP|TNIK|IGFBP3|GLUL|STEAP4|PPP2CB|ABCC11|PLLP|CA2|SORD|MYH10|CA4|SLC1A1|GPRC5A|ATP6V1B1|SERPINE1|CASC5|BST1|ACVR1B|SLC27A2|LPAR2|C7|IL6ST|DF|HTRA1|LTBP…
GO:0031982	vesicle	cellular_component	9.0318e-10	9.8862e-07	188	1046	2226	20032	ENSSSCG00000021067,ENSSSCG00000005055,ENSSSCG00000009217,ENSSSCG00000009334,ENSSSCG00000002669,ENSSSCG00000003525,ENSSSCG00000002815,ENSSSCG00000000195,ENSSSCG00000016516,ENSSSCG00000002135,ENSSSCG00000001725,ENSSSCG00000016729,ENSSSCG00000015545,ENSSSCG00000007039,ENSSSCG00000015775,ENSSSCG00000002418,ENSSSCG00000010340,ENSSSCG00000028905,ENSSSCG00000017448,ENSSSCG00000005308,ENSSSCG00000026187,…	BLVRB|LGALS3|PKD2|HSPH1|CRISPLD2|C1QC|GPR56|PRPH|ATP6V0A4|PNP|ADGRF5|IGFBP3|GLUL|PRP|DCTD|FLRT2|FAM213A|TNIK|KRT19|RUSC2|SLC9A3|COL5A3|TM7SF3|DMKN|MGP|ALCAM|NDRG2|GGH|ANXA13|DNAJA1|RAB7B|OCA2|WFDC2|MTMR11|TMEM106A|UGP2|ATAD2|SLC9A3R1|SCG5|SLC9A1|CACYBP|CDHR2|CRYAB|TIMP-2|F2|PGM1|IDH1|DF|IL6ST|LTBP2|LAMA3|HTRA1|LPAR2|C7|SLC27A2|ACVR1B|RHOQ|CDC2|APOE|CRISPLD1|LIPA|FGL1|FXYD3|PCK2|S100A14|ITIH3|RIMS…
GO:0005615	extracellular space	cellular_component	2.7754e-08	1.519e-05	73	1046	730	20032	ENSSSCG00000013252,ENSSSCG00000017702,ENSSSCG00000029852,ENSSSCG00000014169,ENSSSCG00000015476,ENSSSCG00000008957,ENSSSCG00000007527,ENSSSCG00000017818,ENSSSCG00000011299,ENSSSCG00000002476,ENSSSCG00000006286,ENSSSCG00000002478,ENSSSCG00000007379,ENSSSCG00000006227,ENSSSCG00000005979,ENSSSCG00000002883,ENSSSCG00000015522,ENSSSCG00000007642,ENSSSCG00000000659,ENSSSCG00000003582,ENSSSCG00000004233,…	F2|CCL23|WNT5A|PCSK1|CHI3L1|AMCF-II|EDN3|SERPINF1|CLEC3B|SERPINA1|SELE|SERPINA12|WISP2|GGH|ANXA13|DMKN|ANGPTL1|AZGP1|-|SMPDL3B|SMPDL3A|MMP8|FLRT2|-|C4A|IGFBP3|CXCL9|ADM|CTBS|LBP|-|C1QC|SERPINB2|LGALS3|CHRD|-|SPOCK3|UABP-2|QSOX1|VCAM1|-|CILP|BMP11|SERPINB9|CFH|SERPINE1|-|TNFSF9|C1QTNF7|FRZB|HMSD|-|CXCL10|CPXM1|TNFSF15|-|SPON1|APOE|PTX3|SERPINA3-2|-|GAS6|FLRT3|-|SLPI|LTBP2|DKK1|ENG|DF|IL6ST|DLG3|FI…
GO:0031012	extracellular matrix	cellular_component	4.2069e-08	1.9735e-05	46	1046	341	20032	ENSSSCG00000014982,ENSSSCG00000006132,ENSSSCG00000011813,ENSSSCG00000006857,ENSSSCG00000002806,ENSSSCG00000022913,ENSSSCG00000025584,ENSSSCG00000002368,ENSSSCG00000010703,ENSSSCG00000002669,ENSSSCG00000003525,ENSSSCG00000005055,ENSSSCG00000014256,ENSSSCG00000027365,ENSSSCG00000013667,ENSSSCG00000014986,ENSSSCG00000029675,ENSSSCG00000011606,ENSSSCG00000006345,ENSSSCG00000012278,ENSSSCG00000013393,…	MMP7|MMP16|P3H2|COL11A1|MMP15|SLPI|LAMA3|LTBP2|HTRA1|CRISPLD2|C1QC|LGALS3|FBN2|WNT7B|COL5A3|MMP3|MMP8|WNT7A|OLFML2B|CFP|SPON1|-|APOE|C1QTNF7|SERPINF1|CLEC3B|COL5A1|MMP25|HAPLN1|CYR61|MGP|-|ADAMTS16|ADAMTS15|GPC4|WNT4|SPOCK3|WNT5A|KCNIP3|TIMP-2|-|CILP|GPC3|-|SERPINE1|CTGF|
GO:0005575	cellular_component	cellular_component	1.9853e-07	7.7611e-05	815	1046	14393	20032	ENSSSCG00000013473,ENSSSCG00000017164,ENSSSCG00000026386,ENSSSCG00000015871,ENSSSCG00000028944,ENSSSCG00000029852,ENSSSCG00000007527,XLOC_164359,ENSSSCG00000021255,ENSSSCG00000015504,ENSSSCG00000008875,ENSSSCG00000026592,ENSSSCG00000025856,XLOC_1982150,ENSSSCG00000016784,ENSSSCG00000011946,ENSSSCG00000027330,ENSSSCG00000002478,ENSSSCG00000025273,ENSSSCG00000014167,ENSSSCG00000024430,ENSSSCG000000…	GNA15|TIMP-2|SLC30A2|NR4A2|-|WNT5A|EDN3|-|ADA|CACYBP|RXFP1|TLR6|TMEM106A|-|ANKH|ALCAM|-|SERPINA12|CYP11A1|GRX1|HES4|ZBTB4|PTGER3|TM7SF3|-|DLL4|-|GLUL|RAP1GAP|EML4|PRPH|FOXRED2|GPR56|DAGLA|FAXDC2|MMP16|FAM161A|KIF20B|LGALS3|CRISPLD2|HSPH1|FGF12|CNN1|MYH10|RGS2|PLLP|SLC35A1|-|PTN|C5AR1|-|CASC5|BST1|-|TFEB|DCK|TACC2|AS3MT|FAR2|IGF1R|KIF11|SLC16A12|NOXO1|TRIM29|CYR61|ISG20|-|PATL1|CPB2|RAB6B|PARP14|S…
GO:0045177	apical part of cell	cellular_component	2.6898e-06	0.00069005	26	1046	162	20032	ENSSSCG00000016470,ENSSSCG00000015100,ENSSSCG00000017306,ENSSSCG00000022314,ENSSSCG00000002901,ENSSSCG00000026187,ENSSSCG00000006052,ENSSSCG00000015894,ENSSSCG00000006862,ENSSSCG00000006140,ENSSSCG00000028905,ENSSSCG00000011046,ENSSSCG00000003569,ENSSSCG00000005222,ENSSSCG00000023186,ENSSSCG00000029371,ENSSSCG00000008314,ENSSSCG00000017232,ENSSSCG00000021205,ENSSSCG00000016516,ENSSSCG00000000601,…	TRPV5|UPK2|CD61|CLIC4|UPK1A|SLC9A3|FZD6|DPP4|VCAM1|CA2|TNIK|ITGA8|SLC9A1|SLC1A1|CA4|C5AR1|ATP6V1B1|SLC9A3R1|MST4|ATP6V0A4|PTPRO|SLC19A1|ATP6V0D2|HOMER2|CFTR|ABCB11|
GO:0009986	cell surface	cellular_component	1.36e-05	0.0025375	44	1046	400	20032	ENSSSCG00000014362,ENSSSCG00000021641,ENSSSCG00000020657,ENSSSCG00000001456,ENSSSCG00000005325,ENSSSCG00000008977,ENSSSCG00000016626,ENSSSCG00000024759,ENSSSCG00000006731,ENSSSCG00000011946,ENSSSCG00000012679,ENSSSCG00000029852,ENSSSCG00000017306,ENSSSCG00000015461,ENSSSCG00000017164,ENSSSCG00000015894,ENSSSCG00000006737,ENSSSCG00000016602,ENSSSCG00000006862,ENSSSCG00000002277,ENSSSCG00000027093,…	HBEGF|PDGFB|BCAM|SLA-DQA1|TMEM8B|CXCL10|CFTR|CX3CL1|VTCN1|ALCAM|GPC4|WNT5A|CD61|CNTNAP2|TIMP-2|DPP4|IGSF3|HYAL4|VCAM1|SPTB|FOLH1|CA4|CD93|ADA|ADGRF5|ACVR1B|CXCL9|CD24|LPAR2|LBP|GRIN2A|ENG|SLA-DRA1|IL6ST|PDL1|LGALS3|AMOT|CLIC4|PRLR|WNT7A|CD38|ITGA8|PRP|FCER1G|
GO:0016324	apical plasma membrane	cellular_component	0.00012366	0.015039	18	1046	115	20032	ENSSSCG00000016470,ENSSSCG00000015100,ENSSSCG00000017306,ENSSSCG00000026187,ENSSSCG00000002901,ENSSSCG00000015894,ENSSSCG00000028905,ENSSSCG00000003569,ENSSSCG00000005222,ENSSSCG00000023186,ENSSSCG00000008314,ENSSSCG00000017232,ENSSSCG00000021205,ENSSSCG00000016516,ENSSSCG00000000601,ENSSSCG00000030696,ENSSSCG00000006138,ENSSSCG00000016626	TRPV5|UPK2|CD61|SLC9A3|UPK1A|DPP4|TNIK|SLC9A1|SLC1A1|CA4|ATP6V1B1|SLC9A3R1|MST4|ATP6V0A4|PTPRO|SLC19A1|ATP6V0D2|CFTR|
GO:0001944	vasculature development	biological_process	3.0296e-11	8.2905e-08	56	1046	386	20032	ENSSSCG00000005992,ENSSSCG00000023749,ENSSSCG00000017070,ENSSSCG00000022980,ENSSSCG00000016650,ENSSSCG00000004755,ENSSSCG00000003088,ENSSSCG00000012591,ENSSSCG00000022314,ENSSSCG00000011606,ENSSSCG00000026152,ENSSSCG00000002516,ENSSSCG00000005625,ENSSSCG00000003702,ENSSSCG00000026362,ENSSSCG00000009996,ENSSSCG00000009217,ENSSSCG00000027365,ENSSSCG00000015445,ENSSSCG00000005087,ENSSSCG00000013408,…	SHAS2|ADM2|HAND1|TBX4|IMMP2L|DLL4|APOE|AMOT|CLIC4|WNT7A|PRKD2|WARS|ENG|GATA6|HES1|LIF|PKD2|WNT7B|NRCAM|SIX1|ADM|GPR56|PRKX|DHCR7|C-JUN|NSDHL|TBX20|PTPN14|DLX3|SEMA5A|GPC3|HAND2|SERPINE1|CTGF|RSPO3|CHI3L1|GATA2|NF1|C5AR1|WNT5A|CD61|VEGFA|ROBO4|COL5A1|MAP3K3|CYR61|SPHK1|CX3CL1|JMJD6|HPSE|PLCD3|SEMA4A|PDGFB|SERPINF1|RECK|NFATC4|
GO:0032502	developmental process	biological_process	5.5248e-11	1.2959e-07	267	1046	3380	20032	ENSSSCG00000021569,ENSSSCG00000015299,ENSSSCG00000024669,ENSSSCG00000022373,ENSSSCG00000010276,ENSSSCG00000021641,ENSSSCG00000009357,ENSSSCG00000013085,ENSSSCG00000008648,ENSSSCG00000011704,ENSSSCG00000009703,ENSSSCG00000015595,ENSSSCG00000016991,ENSSSCG00000008314,ENSSSCG00000010911,ENSSSCG00000017109,ENSSSCG00000006737,XLOC_2058033,ENSSSCG00000025584,ENSSSCG00000010703,ENSSSCG00000016916,ENSSSC…	MMP25|STEAP4|-|JMJD6|UNC5B|PDGFB|SMAD9|TMEM138|IRG6|WWTR1|HAND2|ATF3|DUSP1|ATP6V1B1|ZNF281|ADAMTS16|IGSF3|-|LAMA3|HTRA1|IL6ST|DLG3|-|CRLF1|NRCAM|ACVR1B|CD24|ITGA8|IMMP2L|CCNB1|PARVB|CRISPLD1|APOE|CDC2|ARID5A|CLIC4|FITM2|IFRD1|SEMA3D|OCA2|NCOA1|MGP|NDRG2|SLC9A3R1|PTPN14|TBX20|SLC9A1|TNNC1|PDLIM3|F2|SYNE4|CRYAB|RBP1|PIWIL2|PAX4|C1QC|-|PKD2|ADGRF5|C-JUN|LMO3|TNIK|FAM213A|IGFBP3|PKDCC|STOX2|HOXC13|AB…
GO:0001568	blood vessel development	biological_process	1.2603e-10	2.5865e-07	53	1046	368	20032	ENSSSCG00000003088,ENSSSCG00000004755,ENSSSCG00000022980,ENSSSCG00000017070,ENSSSCG00000023749,ENSSSCG00000005992,ENSSSCG00000002516,ENSSSCG00000026152,ENSSSCG00000011606,ENSSSCG00000022314,ENSSSCG00000012591,ENSSSCG00000027365,ENSSSCG00000009217,ENSSSCG00000026362,ENSSSCG00000003702,ENSSSCG00000005625,ENSSSCG00000030839,ENSSSCG00000021181,ENSSSCG00000012833,ENSSSCG00000002815,ENSSSCG00000013408,…	APOE|DLL4|TBX4|HAND1|ADM2|SHAS2|WARS|PRKD2|WNT7A|CLIC4|AMOT|WNT7B|PKD2|HES1|GATA6|ENG|C-JUN|DHCR7|PRKX|GPR56|ADM|SIX1|NRCAM|C5AR1|RSPO3|CTGF|CHI3L1|GATA2|NF1|SERPINE1|HAND2|GPC3|SEMA5A|DLX3|NSDHL|TBX20|ROBO4|VEGFA|CD61|WNT5A|CX3CL1|JMJD6|HPSE|PLCD3|CYR61|SPHK1|MAP3K3|COL5A1|NFATC4|RECK|SERPINF1|PDGFB|SEMA4A|
GO:0048856	anatomical structure development	biological_process	1.859e-10	3.3914e-07	247	1046	3095	20032	ENSSSCG00000015100,ENSSSCG00000015581,ENSSSCG00000015814,ENSSSCG00000016830,ENSSSCG00000026152,ENSSSCG00000002516,ENSSSCG00000022980,ENSSSCG00000023178,ENSSSCG00000024312,ENSSSCG00000021665,ENSSSCG00000006357,ENSSSCG00000002630,ENSSSCG00000001085,ENSSSCG00000000156,ENSSSCG00000000938,ENSSSCG00000000991,ENSSSCG00000009565,ENSSSCG00000008309,ENSSSCG00000007079,ENSSSCG00000002806,ENSSSCG00000009077,…	UPK2|CENPF|TACC1|PRLR|PRKD2|WARS|TBX4|BATF2|ID4|RDH10|FCER1G|GCM1|DCDC2|FBXO7|LIN7A|FOXQ1|GAS6|SPR|FLRT3|MMP15|HSPA4L|SIX4|DUSP5|ETS2|AJUBA|WNT7B|FBN2|-|HSPA4|IRF1|CNTNAP2|MBTD1|CSRNP1|HUMMLC2B|SNX10|ACP5|UBD|BMP11|DLX3|HSD11B1|GATA2|HBEGF|FRZB|SEMA4A|DLX2|EXO1|ALDH3A2|CAMK4|SLA-DQA1|COL5A1|SMAD6|-|CTNNA2|CXCL10|UBASH3B|CFTR|SPHK1|MFSD2A|CYP19A1|AMOT|MMP8|UPK1A|WNT7A|ZFP42|CHODL|ARID5B|FZD6|MAGED…
GO:0007275	multicellular organismal development	biological_process	4.065e-10	6.6743e-07	229	1046	2857	20032	ENSSSCG00000011400,ENSSSCG00000010219,ENSSSCG00000012018,ENSSSCG00000006052,ENSSSCG00000012318,ENSSSCG00000011606,ENSSSCG00000029675,ENSSSCG00000006999,ENSSSCG00000012591,ENSSSCG00000030329,ENSSSCG00000010461,XLOC_1078117,ENSSSCG00000000604,ENSSSCG00000017879,ENSSSCG00000005992,ENSSSCG00000012050,ENSSSCG00000021181,ENSSSCG00000000601,ENSSSCG00000006857,ENSSSCG00000012171,ENSSSCG00000012833,ENSSSC…	SEMA3B|ARID5B|CHODL|FZD6|MAGED1|WNT7A|MMP8|ZFP42|AMOT|GBX1|ANKRD1|-|ARHGDIB|SPNS2|SHAS2|RCAN1|DHCR7|PTPRO|COL11A1|PRDX4|PRKX|CXCL9|ADM|SIX1|NTN4|BFSP1|IL15RA|-|MYCBP2|ID2|LIF|HES1|GRIN2A|STOX1|VEGFA|ROBO4|GRHL2|CD61|COPS3|AVIL|SLC5A3|RSPO3|CTGF|CHI3L1|NF1|CCKBR|GPC3|ACACB|SEMA5A|TSHZ2|SPTB|NSDHL|STMN1|GCNT1|AFF3|NFATC4|CLEC3B|SDK1|STON2|SERPINF1|OVOL1|MDFI|CHRDL1|SIAH2|DNER|MAP3K3|NPTX1|NUGGC|MSX…
GO:0008150	biological_process	biological_process	4.7303e-10	7.0605e-07	891	1046	15610	20032	ENSSSCG00000027146,ENSSSCG00000030461,ENSSSCG00000015954,ENSSSCG00000006495,ENSSSCG00000008737,ENSSSCG00000012730,ENSSSCG00000023497,ENSSSCG00000002826,ENSSSCG00000010926,ENSSSCG00000010102,ENSSSCG00000029149,ENSSSCG00000014933,ENSSSCG00000001456,ENSSSCG00000015926,ENSSSCG00000010944,ENSSSCG00000003669,ENSSSCG00000013509,ENSSSCG00000024736,ENSSSCG00000015461,ENSSSCG00000015250,ENSSSCG00000014172,…	GLA|HEPHL1|DLX2|SEMA4A|C1QTNF7|AFF2|CAMK4|-|SYT2|SLC7A4|-|NAALAD2|SLA-DQA1|ABCB11|FBP1|MFSD2A|CHAF1A|ACPT|CNTNAP2|ADAMTS15|ERAP2|TP53I3|-|-|HSPA4|-|GDPD2|PDE6D|IBTK|ATG4A|SEC11C|KIF22|-|SLC4A4|FOXQ1|ASS1|-|-|CYP4V2|NPTX2|RASGEF1A|SLPI|SPR|FLRT3|-|NPL|DUSP5|KRT13|WNT7B|ADPRH|OLR1|HP|-|ID1|-|TACC1|PRKAA2|-|CHML|CD38|ANO4|SMS|ILDR1|TMEM173|BATF2|-|OLFML2B|BANP|-|GCM1|GFPT2|OVOL1|-|-|ESPN|SLC19A1|-|F…
GO:0072358	cardiovascular system development	biological_process	7.9019e-10	9.2672e-07	71	1046	590	20032	ENSSSCG00000027365,ENSSSCG00000005625,ENSSSCG00000010428,ENSSSCG00000003702,ENSSSCG00000015445,ENSSSCG00000003088,ENSSSCG00000017070,ENSSSCG00000023749,ENSSSCG00000022980,ENSSSCG00000016650,ENSSSCG00000026152,ENSSSCG00000002516,ENSSSCG00000028137,ENSSSCG00000022314,ENSSSCG00000017178,ENSSSCG00000006940,ENSSSCG00000022373,ENSSSCG00000024759,ENSSSCG00000009237,ENSSSCG00000017338,ENSSSCG00000005751,…	WNT7B|ENG|DKK1|GATA6|NRCAM|APOE|HAND1|ADM2|TBX4|IMMP2L|PRKD2|WARS|-|CLIC4|SPHK1|CYR61|JMJD6|CX3CL1|HPSE|PLCD3|COL5A1|IRX4|RECK|SEMA4A|PDGFB|SERPINE1|HAND2|C5AR1|GATA2|DLX3|MYH10|PKD2|LIF|ID2|HES1|PRKX|GPR56|COL11A1|C-JUN|DHCR7|SIX1|ADM|DLL4|ANKRD1|SHAS2|WNT7A|TBX5|AMOT|MSX1|MAP3K3|NFATC4|SOX6|SERPINF1|NF1|PDLIM3|RSPO3|CTGF|CHI3L1|NSDHL|PTPN14|TBX20|TNNC1|SLC9A1|GPC3|ACACB|SEMA5A|ROBO4|VEGFA|GRHL2…
GO:0072359	circulatory system development	biological_process	7.9019e-10	9.2672e-07	71	1046	590	20032	ENSSSCG00000009996,ENSSSCG00000009217,ENSSSCG00000008645,ENSSSCG00000026362,ENSSSCG00000030839,ENSSSCG00000021181,ENSSSCG00000012833,ENSSSCG00000006857,ENSSSCG00000002815,ENSSSCG00000013408,ENSSSCG00000005087,ENSSSCG00000004755,ENSSSCG00000010461,ENSSSCG00000005992,ENSSSCG00000009867,ENSSSCG00000011606,ENSSSCG00000012591,ENSSSCG00000024813,ENSSSCG00000008727,ENSSSCG00000001986,ENSSSCG00000030418,…	LIF|PKD2|ID2|HES1|C-JUN|DHCR7|PRKX|COL11A1|GPR56|ADM|SIX1|DLL4|ANKRD1|SHAS2|TBX5|WNT7A|AMOT|MAP3K3|MSX1|NFATC4|SOX6|SERPINF1|NF1|PDLIM3|CHI3L1|CTGF|RSPO3|TNNC1|SLC9A1|GPC3|ACACB|SEMA5A|NSDHL|TBX20|PTPN14|ROBO4|VEGFA|GRHL2|WNT5A|CD61|WNT7B|GATA6|ENG|DKK1|NRCAM|APOE|TBX4|IMMP2L|HAND1|ADM2|PRKD2|WARS|-|CLIC4|CX3CL1|JMJD6|PLCD3|HPSE|CYR61|SPHK1|IRX4|COL5A1|RECK|PDGFB|SEMA4A|C5AR1|GATA2|SERPINE1|HAND2…
GO:0044767	single-organism developmental process	biological_process	1.4848e-09	1.4379e-06	229	1046	2874	20032	ENSSSCG00000015616,ENSSSCG00000011618,ENSSSCG00000001252,ENSSSCG00000017589,ENSSSCG00000000363,ENSSSCG00000013612,ENSSSCG00000011264,ENSSSCG00000016709,ENSSSCG00000007799,ENSSSCG00000015461,ENSSSCG00000014277,ENSSSCG00000017592,ENSSSCG00000014292,XLOC_2023294,ENSSSCG00000003669,ENSSSCG00000030168,ENSSSCG00000008977,ENSSSCG00000016626,ENSSSCG00000015136,ENSSSCG00000017178,ENSSSCG00000014997,ENSSSC…	HSD11B1|GATA2|UBD|DLX3|BMP11|ACP5|CSRNP1|SNX10|HUMMLC2B|CNTNAP2|IRF1|MBTD1|HSPA4|-|MFSD2A|CYP19A1|CXCL10|CFTR|UBASH3B|SPHK1|-|CTNNA2|SLA-DQA1|SMAD6|COL5A1|PDCD4|CAMK4|DLX2|HBEGF|SEMA4A|FRZB|GCM1|ID4|FCER1G|RDH10|TBX4|BATF2|PRKD2|WARS|PRLR|TACC1|CENPF|WNT7B|FBN2|AJUBA|SIX4|DUSP5|ETS2|HSPA4L|SPR|GAS6|MMP15|LIN7A|FBXO7|FOXQ1|DCDC2|RSPO3|CTGF|CHI3L1|NF1|CCKBR|IL11RA|SEMA5A|ACACB|GPC3|SPTB|NSDHL|STMN1…
GO:0042127	regulation of cell proliferation	biological_process	1.5001e-09	1.4379e-06	86	1046	817	20032	ENSSSCG00000001408,ENSSSCG00000003088,ENSSSCG00000024312,ENSSSCG00000029326,ENSSSCG00000026152,ENSSSCG00000008742,ENSSSCG00000027365,ENSSSCG00000026297,ENSSSCG00000013909,ENSSSCG00000005427,ENSSSCG00000012135,ENSSSCG00000016916,ENSSSCG00000003702,ENSSSCG00000005625,ENSSSCG00000005089,ENSSSCG00000009565,ENSSSCG00000031023,ENSSSCG00000029371,ENSSSCG00000011618,ENSSSCG00000009703,ENSSSCG00000011704,…	AIF1|APOE|ID4|CCNB1|PRKD2|CD38|WNT7B|KLB|CRLF1|FKTN|FIGF|IL6ST|GATA6|ENG|SIX4|GAS6|CD24|C5AR1|GATA2|HAND2|WWTR1|RERG|BMP11|VCAM1|IRF1|PLCD3|HPSE|CYR61|SPHK1|CXCL10|PTGER2|SMAD6|PDGFB|FRZB|TNFSF9|HBEGF|DLL4|IGFBP3|PRP|SHAS2|MAGED1|TBX5|RAC1|WNT7A|BLOC1S2|LDOC1|LIF|PKD2|CHRD|ID2|LGALS3|HES1|PDL1|STOX1|C-JUN|DHCR7|PRDX4|GPR56|P3H2|PNP|ADM|CXCL9|-|SIX1|MMP7|EDN3|CCKBR|NF1|MZB1|ADA|GPC3|PTPN14|TBX20|D…
GO:0051179	localization	biological_process	1.5763e-09	1.4379e-06	304	1046	4069	20032	ENSSSCG00000029852,ENSSSCG00000015871,ENSSSCG00000028944,ENSSSCG00000026386,ENSSSCG00000004719,ENSSSCG00000025795,XLOC_1513621,ENSSSCG00000021255,ENSSSCG00000004807,ENSSSCG00000007527,ENSSSCG00000015389,ENSSSCG00000026592,XLOC_461590,ENSSSCG00000026466,ENSSSCG00000027330,ENSSSCG00000022307,ENSSSCG00000007252,ENSSSCG00000016784,ENSSSCG00000006731,ENSSSCG00000003788,ENSSSCG00000000584,ENSSSCG000000…	WNT5A|NR4A2|-|SLC30A2|CDAN1|CSF3R|-|ADA|SCG5|EDN3|-|TLR6|-|-|-|RAB7B|DNMT3B|ANKH|VTCN1|PTGER3|SLCO1A2|EDNRB|SLC9A3|SREBF2|TBX5|-|RAP1GAP|FLRT2|DLL4|PNP|GPR56|PHLDA2|CRY2|-|-|LGALS3|KIF20B|CHRD|SLC35A1|MYH10|CA2|FGF12|-|MMD|CASC5|SERPINE1|-|C5AR1|TACC2|ANLN|CYR61|TRIM29|-|SLC16A12|CX3CL1|HBA|RIMS2|RAB6B|SLC22A23|-|S100A14|FXYD3|RHOQ|-|CASR|CDCA5|DKK1|ENG|SLC25A17|CHRM5|PPID|DPP4|RFFL|-|AMCF-II|PTP…
GO:0060326	cell chemotaxis	biological_process	3.6285e-09	3.1356e-06	28	1046	156	20032	ENSSSCG00000001695,ENSSSCG00000025795,ENSSSCG00000006582,ENSSSCG00000026152,ENSSSCG00000021944,ENSSSCG00000029852,ENSSSCG00000017702,ENSSSCG00000006357,ENSSSCG00000025698,ENSSSCG00000029371,ENSSSCG00000007527,ENSSSCG00000008957,ENSSSCG00000001408,ENSSSCG00000010967,ENSSSCG00000009565,ENSSSCG00000000601,ENSSSCG00000028758,ENSSSCG00000014362,ENSSSCG00000021641,ENSSSCG00000023489,ENSSSCG00000012135,…	VEGFA|CSF3R|S100A14|PRKD2|RAC1|WNT5A|CCL23|FCER1G|SERPINE1|C5AR1|EDN3|AMCF-II|AIF1|CCL27|GAS6|PTPRO|LBP|HBEGF|PDGFB|CXCL9|FIGF|CXCL10|LGALS3|CHGA|CX3CL1|-|CYP19A1|ENG|
GO:0048514	blood vessel morphogenesis	biological_process	4.3233e-09	3.4498e-06	45	1046	318	20032	ENSSSCG00000011606,ENSSSCG00000026152,ENSSSCG00000002516,ENSSSCG00000012591,ENSSSCG00000022314,ENSSSCG00000003088,ENSSSCG00000004755,ENSSSCG00000017070,ENSSSCG00000023749,ENSSSCG00000005992,ENSSSCG00000022980,ENSSSCG00000012833,ENSSSCG00000002815,ENSSSCG00000030839,ENSSSCG00000005087,ENSSSCG00000015445,ENSSSCG00000013408,ENSSSCG00000009217,ENSSSCG00000027365,ENSSSCG00000005625,ENSSSCG00000026362,…	WNT7A|PRKD2|WARS|AMOT|CLIC4|APOE|DLL4|HAND1|ADM2|SHAS2|TBX4|PRKX|GPR56|C-JUN|SIX1|NRCAM|ADM|PKD2|WNT7B|ENG|HES1|GATA6|ROBO4|VEGFA|WNT5A|CD61|SERPINE1|HAND2|C5AR1|CTGF|RSPO3|GATA2|CHI3L1|NF1|TBX20|SEMA5A|NFATC4|SEMA4A|SERPINF1|CYR61|SPHK1|PLCD3|CX3CL1|JMJD6|HPSE|
GO:0048731	system development	biological_process	4.5631e-09	3.4498e-06	206	1046	2576	20032	ENSSSCG00000015954,ENSSSCG00000006495,ENSSSCG00000016018,ENSSSCG00000010865,ENSSSCG00000018041,ENSSSCG00000023497,ENSSSCG00000008250,ENSSSCG00000001456,ENSSSCG00000004948,ENSSSCG00000005751,ENSSSCG00000030168,ENSSSCG00000015136,ENSSSCG00000008977,ENSSSCG00000017178,ENSSSCG00000014277,ENSSSCG00000015461,ENSSSCG00000017592,ENSSSCG00000013612,ENSSSCG00000011264,ENSSSCG00000007799,ENSSSCG00000016709,…	DLX2|SEMA4A|FRZB|EXO1|ALDH3A2|CAMK4|CTNNA2|SLA-DQA1|SMAD6|COL5A1|CYP19A1|UBASH3B|CXCL10|SPHK1|IRF1|CNTNAP2|MBTD1|ACP5|CSRNP1|HUMMLC2B|SNX10|UBD|BMP11|DLX3|GATA2|HSD11B1|FOXQ1|FBXO7|LIN7A|DCDC2|GAS6|SPR|FLRT3|SIX4|FBN2|WNT7B|PRLR|TACC1|CENPF|WARS|PRKD2|TBX4|BATF2|GCM1|ID4|FCER1G|RDH10|SERPINF1|OVOL1|NFATC4|CLEC3B|SDK1|STON2|MAP3K3|NPTX1|NUGGC|MSX1|MDFI|CHRDL1|DNER|GRHL2|CD61|AVIL|VEGFA|ROBO4|GPC3|…
GO:0016477	cell migration	biological_process	4.6224e-09	3.4498e-06	77	1046	713	20032	ENSSSCG00000017232,ENSSSCG00000006286,ENSSSCG00000002456,ENSSSCG00000029852,ENSSSCG00000017306,ENSSSCG00000017702,ENSSSCG00000015871,ENSSSCG00000001695,ENSSSCG00000025795,ENSSSCG00000015894,ENSSSCG00000005277,ENSSSCG00000016662,ENSSSCG00000021255,ENSSSCG00000008957,ENSSSCG00000007527,ENSSSCG00000004192,ENSSSCG00000017748,ENSSSCG00000005087,ENSSSCG00000023489,ENSSSCG00000012833,ENSSSCG00000021059,…	SLC9A3R1|SELE|CHGA|WNT5A|CD61|CCL23|NR4A2|VEGFA|CSF3R|DPP4|GCNT1|TBX20|ADA|AMCF-II|EDN3|CTGF|NF1|SIX1|CXCL9|PRKX|ADORA1|GPR56|PTPRO|LBP|PHLDA2|HES1|CHRD|KIF20B|LGALS3|AMOT|PFN2|EDNRB|WNT7A|TBX5|ARID5B|RAC1|SHAS2|FLRT2|ARHGDIB|SPNS2|DLL4|IGFBP3|SEMA4A|HBEGF|PDGFB|COL5A1|ANLN|CTNNA2|SPHK1|CYR61|CXCL10|-|CYP19A1|CX3CL1|-|MYH10|VCAM1|SERPINE1|HAND2|C5AR1|DCDC2|ACVR1B|CD24|GAS6|RASGEF1A|ENG|SIX4|AJUBA…
GO:0044699	single-organism process	biological_process	5.2889e-09	3.7756e-06	630	1046	10446	20032	ENSSSCG00000000195,ENSSSCG00000015746,ENSSSCG00000002815,ENSSSCG00000013079,ENSSSCG00000016431,ENSSSCG00000006132,ENSSSCG00000008378,ENSSSCG00000005055,ENSSSCG00000010457,ENSSSCG00000030601,ENSSSCG00000002669,ENSSSCG00000009334,ENSSSCG00000014167,ENSSSCG00000003788,ENSSSCG00000026636,ENSSSCG00000015545,ENSSSCG00000004755,ENSSSCG00000022029,ENSSSCG00000026592,ENSSSCG00000008875,XLOC_1982150,ENSSSC…	PRPH|DLGAP2|GPR56|DAGLA|GALNTL5|MMP16|FAM161A|LGALS3|KIF20B|-|CRISPLD2|HSPH1|GRX1|PTGER3|ZBTB4|GLUL|DLL4|RAP1GAP|TLR6|RXFP1|-|ANKH|ALCAM|SERPINA12|-|SLC30A2|TIMP-2|-|NR4A2|GNA15|WNT5A|-|ADA|EDN3|-|ASAP2|-|PDIA2|DOCK11|-|FANCM|DKK1|SLC25A17|GATA6|PATL1|-|RAB6B|MAP1LC3A|-|TOP2A|RHOQ|ACAP1|-|TACC2|IGF1R|KIF11|CYR61|SLC16A12|NOXO1|TRIM29|MYH10|FGF12|CNN1|-|PTN|RGS2|SLC35A1|PRUNE2|CASC5|-|C5AR1|PHLPP1…
GO:0001525	angiogenesis	biological_process	5.9069e-09	4.041e-06	39	1046	255	20032	ENSSSCG00000003702,ENSSSCG00000005625,ENSSSCG00000027365,ENSSSCG00000013408,ENSSSCG00000015445,ENSSSCG00000030839,ENSSSCG00000002815,ENSSSCG00000012833,ENSSSCG00000022980,ENSSSCG00000023749,ENSSSCG00000017070,ENSSSCG00000004755,ENSSSCG00000022314,ENSSSCG00000012591,ENSSSCG00000002516,ENSSSCG00000026152,ENSSSCG00000011606,ENSSSCG00000024759,ENSSSCG00000009237,ENSSSCG00000017338,ENSSSCG00000022373,…	GATA6|ENG|WNT7B|ADM|NRCAM|C-JUN|GPR56|PRKX|TBX4|ADM2|HAND1|DLL4|CLIC4|AMOT|WARS|PRKD2|WNT7A|CX3CL1|HPSE|PLCD3|JMJD6|SPHK1|CYR61|SERPINF1|SEMA4A|NFATC4|SEMA5A|TBX20|RSPO3|GATA2|CTGF|NF1|CHI3L1|C5AR1|SERPINE1|WNT5A|CD61|VEGFA|ROBO4|
GO:0009605	response to external stimulus	biological_process	8.6584e-09	5.6865e-06	83	1046	808	20032	ENSSSCG00000006357,ENSSSCG00000007281,ENSSSCG00000003088,ENSSSCG00000001408,ENSSSCG00000010967,ENSSSCG00000000644,ENSSSCG00000006582,ENSSSCG00000028137,ENSSSCG00000026152,ENSSSCG00000003837,ENSSSCG00000016657,ENSSSCG00000012135,ENSSSCG00000005625,ENSSSCG00000031023,ENSSSCG00000009565,ENSSSCG00000007079,ENSSSCG00000015445,ENSSSCG00000025698,ENSSSCG00000015595,ENSSSCG00000017646,ENSSSCG00000010686,…	FCER1G|MAP1LC3A|APOE|AIF1|CCL27|-|S100A14|-|PRKD2|PRKAA2|AOAH|FIGF|ENG|CD24|GAS6|FLRT3|NRCAM|SERPINE1|ATF3|-|BAG3|C5AR1|PHLPP1|ADORA2B|ASNS|MYH10|ACP5|QSOX1|IRF1|CNTNAP2|CXCL10|UBASH3B|CX3CL1|-|CYP19A1|HPSE|CTNNA2|-|HBEGF|UNC5B|PDGFB|DEPDC5|GLUL|GBX1|ANKRD1|LRP11|FLRT2|ABLIM1|SREBF2|RAC1|AMOT|PKD2|LGALS3|ID2|MYCBP2|CRY2|GRIN2A|COL11A1|ADORA1|PTPRO|C-JUN|LBP|CXCL9|ADA|EDN3|AMCF-II|CHI3L1|SLC9A1|SE…
GO:0040011	locomotion	biological_process	1.473e-08	9.3022e-06	93	1046	948	20032	ENSSSCG00000017232,ENSSSCG00000006286,ENSSSCG00000011000,ENSSSCG00000002456,ENSSSCG00000011946,ENSSSCG00000016599,ENSSSCG00000017702,ENSSSCG00000017306,ENSSSCG00000029852,ENSSSCG00000015871,ENSSSCG00000001695,ENSSSCG00000015894,ENSSSCG00000025795,ENSSSCG00000016662,ENSSSCG00000005277,ENSSSCG00000017095,ENSSSCG00000021255,ENSSSCG00000004192,ENSSSCG00000017748,ENSSSCG00000008957,ENSSSCG00000007527,…	SLC9A3R1|SELE|DNAJA1|CHGA|ALCAM|GPR37|CCL23|CD61|WNT5A|NR4A2|VEGFA|DPP4|CSF3R|TBX20|GCNT1|SEMA5A|ADA|CTGF|NF1|AMCF-II|EDN3|SIX1|CXCL9|ADORA1|GPR56|PRKX|LBP|PTPRO|PHLDA2|GRIN2A|HES1|KIF20B|LGALS3|CHRD|MYCBP2|AMOT|PFN2|ABLIM1|WNT7A|EDNRB|RAC1|ARID5B|TBX5|SHAS2|RCAN1|SPNS2|ARHGDIB|FLRT2|GBX1|DLL4|IGFBP3|UNC5B|HBEGF|SEMA4A|PDGFB|ANLN|COL5A1|CTNNA2|CXCL10|CYR61|SPHK1|CYP19A1|-|CX3CL1|-|SORD|MYH10|-|VC…
GO:0009653	anatomical structure morphogenesis	biological_process	1.6334e-08	9.9326e-06	144	1046	1650	20032	ENSSSCG00000022980,ENSSSCG00000002630,ENSSSCG00000021665,ENSSSCG00000026152,ENSSSCG00000002516,ENSSSCG00000029201,ENSSSCG00000005089,ENSSSCG00000010624,ENSSSCG00000012068,ENSSSCG00000027365,ENSSSCG00000014256,ENSSSCG00000000991,ENSSSCG00000001085,ENSSSCG00000009077,ENSSSCG00000008309,ENSSSCG00000002806,ENSSSCG00000017589,ENSSSCG00000000363,ENSSSCG00000011618,ENSSSCG00000014292,ENSSSCG00000013612,…	TBX4|GCM1|RDH10|PRKD2|WARS|AJUBA|SIX4|DUSP5|ETS2|WNT7B|FBN2|FOXQ1|DCDC2|HSPA4L|SPR|MMP15|DLX3|BMP11|GATA2|HSPA4|ACP5|CSRNP1|SNX10|CTNNA2|COL5A1|CXCL10|SPHK1|DLX2|HBEGF|SEMA4A|FRZB|SHAS2|GBX1|ANKRD1|AMOT|ARID5B|FZD6|MAGED1|MMP8|WNT7A|HES1|HSP70.2|MYCBP2|ID2|LIF|CXCL9|ADM|SIX1|NTN4|-|PTPRO|COL11A1|PRKX|GPC3|SEMA5A|STMN1|GCNT1|NF1|CTGF|CHI3L1|RSPO3|GRHL2|CD61|AVIL|VEGFA|ROBO4|NPTX1|MSX1|MDFI|HYOU1|S…
GO:0032879	regulation of localization	biological_process	1.8964e-08	1.112e-05	117	1046	1276	20032	ENSSSCG00000008468,ENSSSCG00000012591,ENSSSCG00000030260,ENSSSCG00000011606,ENSSSCG00000009867,ENSSSCG00000026092,ENSSSCG00000021651,ENSSSCG00000021944,ENSSSCG00000005992,ENSSSCG00000002418,ENSSSCG00000022029,ENSSSCG00000000604,ENSSSCG00000021573,ENSSSCG00000007039,ENSSSCG00000016729,ENSSSCG00000004755,ENSSSCG00000010461,ENSSSCG00000005087,ENSSSCG00000008261,ENSSSCG00000023489,ENSSSCG00000012833,…	PKDCC|AMOT|PFN2|WNT7A|TBX5|SREBF2|SCN2B|RAC1|SHAS2|FLRT2|RAP1GAP|ARHGDIB|KCNJ5|PRP|IGFBP3|DLL4|ANKRD1|SIX1|HK2|CXCL9|PRKX|GPR56|ADORA1|LBP|CRY2|CLIC2|PHLDA2|PDL1|PKD2|CHRD|LIF|LGALS3|KIF20B|MYCBP2|F2|WNT5A|CD61|SLC30A2|CRYAB|VEGFA|STMN1|REEP1|PTPN14|SLC9A1|TNNC1|GPC3|ACACB|SCG5|ADA|EDN3|MZB1|NF1|SLC9A3R1|STON2|ACSL3|TLR6|SELE|DNAJA1|SPAG5|CHGA|VTCN1|RIMS2|CLIC4|ILDR1|FITM2|MMP3|PRKD2|S100A14|SCN3…
GO:0008283	cell proliferation	biological_process	2.2453e-08	1.2712e-05	99	1046	1041	20032	ENSSSCG00000005211,ENSSSCG00000026362,ENSSSCG00000010245,ENSSSCG00000012718,ENSSSCG00000008645,ENSSSCG00000005055,ENSSSCG00000009217,ENSSSCG00000025270,ENSSSCG00000009996,ENSSSCG00000023489,ENSSSCG00000002135,ENSSSCG00000013408,ENSSSCG00000005087,ENSSSCG00000014982,ENSSSCG00000006132,ENSSSCG00000029039,ENSSSCG00000021181,ENSSSCG00000030839,ENSSSCG00000011813,ENSSSCG00000002815,ENSSSCG00000013079,…	PDL1|HES1|STOX1|LDOC1|ID2|LGALS3|PKD2|CHRD|LIF|CXCL9|PNP|ADM|SIX1|MMP7|MMP16|-|DHCR7|C-JUN|P3H2|GPR56|DAGLA|PRDX4|PRKX|PRP|SHAS2|DLL4|IGFBP3|GLUL|BLOC1S2|RAC1|FZD6|TBX5|MAGED1|WNT7A|OCA2|TIPIN|MSX1|NDRG2|VTCN1|SERPINF1|OVOL1|SLC9A3R1|GPC3|TBX20|PTPN14|NF1|CTGF|MZB1|CCKBR|EDN3|ADA|CD61|GRHL2|WNT5A|F2|DPP4|VEGFA|TIMP-2|GATA6|IL6ST|SIX4|ENG|FKTN|KLB|WNT7B|CRLF1|THPO|FIGF|GAS6|CD24|CCNB1|AIF1|APOE|ID…
GO:0048870	cell motility	biological_process	3.055e-08	1.5675e-05	80	1046	785	20032	ENSSSCG00000011000,ENSSSCG00000002456,ENSSSCG00000017232,ENSSSCG00000006286,ENSSSCG00000005277,ENSSSCG00000016662,ENSSSCG00000021255,ENSSSCG00000007527,ENSSSCG00000008957,ENSSSCG00000017748,ENSSSCG00000004192,ENSSSCG00000029852,ENSSSCG00000017306,ENSSSCG00000017702,ENSSSCG00000015871,ENSSSCG00000001695,ENSSSCG00000025795,ENSSSCG00000015894,ENSSSCG00000021597,ENSSSCG00000026362,ENSSSCG00000025270,…	DNAJA1|CHGA|SLC9A3R1|SELE|GCNT1|TBX20|ADA|EDN3|AMCF-II|NF1|CTGF|WNT5A|CD61|CCL23|NR4A2|VEGFA|CSF3R|DPP4|PHLDA2|HES1|CHRD|LGALS3|KIF20B|SIX1|CXCL9|PRKX|GPR56|ADORA1|PTPRO|LBP|SHAS2|ARHGDIB|SPNS2|FLRT2|DLL4|IGFBP3|AMOT|PFN2|EDNRB|WNT7A|TBX5|RAC1|ARID5B|COL5A1|ANLN|CTNNA2|SPHK1|CYR61|CXCL10|CYP19A1|-|CX3CL1|SEMA4A|HBEGF|PDGFB|SERPINE1|HAND2|C5AR1|-|MYH10|SORD|VCAM1|ENG|SIX4|AJUBA|FIGF|DCDC2|ACVR1B|C…
GO:0051674	localization of cell	biological_process	3.055e-08	1.5675e-05	80	1046	785	20032	ENSSSCG00000005277,ENSSSCG00000016662,ENSSSCG00000021255,ENSSSCG00000008957,ENSSSCG00000007527,ENSSSCG00000017748,ENSSSCG00000004192,ENSSSCG00000029852,ENSSSCG00000017306,ENSSSCG00000017702,ENSSSCG00000015871,ENSSSCG00000001695,ENSSSCG00000025795,ENSSSCG00000015894,ENSSSCG00000011000,ENSSSCG00000002456,ENSSSCG00000017232,ENSSSCG00000006286,ENSSSCG00000005992,ENSSSCG00000017879,ENSSSCG00000000604,…	GCNT1|TBX20|ADA|AMCF-II|EDN3|NF1|CTGF|WNT5A|CD61|CCL23|NR4A2|VEGFA|CSF3R|DPP4|DNAJA1|CHGA|SLC9A3R1|SELE|SHAS2|SPNS2|ARHGDIB|FLRT2|DLL4|IGFBP3|AMOT|PFN2|EDNRB|WNT7A|TBX5|RAC1|ARID5B|PHLDA2|HES1|CHRD|KIF20B|LGALS3|SIX1|CXCL9|PRKX|GPR56|ADORA1|PTPRO|LBP|SERPINE1|HAND2|C5AR1|-|MYH10|SORD|VCAM1|COL5A1|ANLN|CTNNA2|CYR61|SPHK1|CXCL10|-|CX3CL1|CYP19A1|SEMA4A|HBEGF|PDGFB|CCL27|FCER1G|AIF1|APOE|CLIC4|MMP3|…
GO:0044092	negative regulation of molecular function	biological_process	3.3642e-08	1.6738e-05	64	1046	588	20032	ENSSSCG00000017232,ENSSSCG00000001986,ENSSSCG00000007405,ENSSSCG00000011000,ENSSSCG00000010453,ENSSSCG00000011534,ENSSSCG00000008727,ENSSSCG00000001620,ENSSSCG00000024295,ENSSSCG00000015025,ENSSSCG00000017164,ENSSSCG00000026646,ENSSSCG00000017748,ENSSSCG00000009104,ENSSSCG00000004807,ENSSSCG00000024938,ENSSSCG00000010451,ENSSSCG00000030839,ENSSSCG00000012808,ENSSSCG00000029587,ENSSSCG00000014934,…	SLC9A3R1|NFATC4|WFDC2|DNAJA1|IFIT1|BHLHE40|MSX1|MDFI|SIAH2|CRYAB|TIMP-2|RFFL|NF1|MAD2L1|SCG5|SH3BP5|IFIT2|C-JUN|CLIC2|TIMP4|CHORDC1|SERPINB2|ID2|PKD2|-|AMOT|FZD6|PRP|PTTG1|C4A|PDGFB|-|UBASH3B|RGS2|IBTK|PDE6D|WWTR1|HAND2|SYTL2|DUSP1|SERPINB9|CASC5|SERPINE1|GADD45G|FBXO7|PPP1R15A|-|SLPI|KCNE3|-|ICA|GAS6|AJUBA|DUSP5|ENG|MICAL1|DLG3|ID1|-|PTI|-|ITIH3|HAND1|APOE|
GO:0030334	regulation of cell migration	biological_process	3.9126e-08	1.8894e-05	48	1046	378	20032	ENSSSCG00000012135,ENSSSCG00000025270,ENSSSCG00000010457,ENSSSCG00000005055,ENSSSCG00000029201,ENSSSCG00000005625,ENSSSCG00000021597,ENSSSCG00000028758,ENSSSCG00000009565,ENSSSCG00000012833,ENSSSCG00000002815,ENSSSCG00000021059,ENSSSCG00000000233,ENSSSCG00000004755,ENSSSCG00000003088,ENSSSCG00000001408,ENSSSCG00000016729,ENSSSCG00000002418,ENSSSCG00000000604,ENSSSCG00000005992,ENSSSCG00000006582,…	FIGF|CHRD|KIF20B|LGALS3|AJUBA|ENG|PHLDA2|LBP|GAS6|PRKX|GPR56|ADORA1|ACVR1B|DLL4|APOE|AIF1|IGFBP3|FLRT2|ARHGDIB|SHAS2|S100A14|PRKD2|TBX5|RAC1|WNT7A|MMP3|PFN2|CLIC4|AMOT|CYP19A1|-|CYR61|SPHK1|CXCL10|SELE|PDGFB|SEMA4A|SLC9A3R1|HBEGF|C5AR1|EDN3|NF1|SERPINE1|ADA|VEGFA|CD61|WNT5A|-|
GO:0044710	single-organism metabolic process	biological_process	4.4923e-08	1.9985e-05	232	1046	3016	20032	XLOC_461590,ENSSSCG00000017883,ENSSSCG00000008368,ENSSSCG00000015389,XLOC_523899,XLOC_2065596,ENSSSCG00000027454,ENSSSCG00000006227,ENSSSCG00000009745,ENSSSCG00000015854,ENSSSCG00000022307,ENSSSCG00000002478,ENSSSCG00000023044,ENSSSCG00000011664,XLOC_2064167,ENSSSCG00000017164,ENSSSCG00000029852,ENSSSCG00000022092,ENSSSCG00000007530,ENSSSCG00000013252,ENSSSCG00000005987,ENSSSCG00000021255,ENSSSCG…	-|GGT6|UGP2|-|-|-|-|GGH|ADGRD1|OCA2|RAB7B|SERPINA12|-|RBP1|-|TIMP-2|WNT5A|-|PPP1R3D|F2|-|ADA|PYCR1|TNNC1|-|ASAP2|-|C-JUN|FOXRED2|LPCAT4|P3H2|CYB561A3|DAGLA|PNP|FAXDC2|ADGRF5|MMP16|PKD2|-|CDO1|BLVRB|ST6GALNAC3|-|PHLDA2|-|GRX1|CYP11A1|-|UPRT|PHGDH|UPP1|IQSE
GO:0006928	cellular component movement	biological_process	4.5221e-08	1.9985e-05	98	1046	1029	20032	ENSSSCG00000026152,ENSSSCG00000006582,ENSSSCG00000004399,ENSSSCG00000014986,ENSSSCG00000022314,ENSSSCG00000020858,ENSSSCG00000001408,ENSSSCG00000003088,ENSSSCG00000006357,ENSSSCG00000010967,ENSSSCG00000010201,ENSSSCG00000031023,ENSSSCG00000009565,ENSSSCG00000000233,ENSSSCG00000001085,ENSSSCG00000015445,ENSSSCG00000012135,ENSSSCG00000029201,ENSSSCG00000005625,ENSSSCG00000005089,ENSSSCG00000006862,…	PRKD2|S100A14|SLC22A16|MMP3|CLIC4|-|AIF1|APOE|FCER1G|CCL27|RASGEF1A|CD24|GAS6|ACVR1B|DCDC2|NRCAM|FIGF|AJUBA|ENG|SIX4|VCAM1|SORD|MYH10|-|-|C5AR1|KIF20A|SERPINE1|HAND2|KIF22|PDGFB|SEMA4A|KIF11|UNC5B|HBEGF|-|CX3CL1|CYP19A1|CYR61|SPHK1|CXCL10|CTNNA2|COL5A1|ANLN|TBX5|SCN2B|RAC1|ARID5B|EDNRB|WNT7A|ABLIM1|PFN2|BLOC1S2|AMOT|IGFBP3|DLL4|GBX1|ARHGDIB|FLRT2|KIF1A|SPNS2|SHAS2|KIF15|PTPRO|LBP|PRKX|ADORA1|GPR5…
GO:0050900	leukocyte migration	biological_process	4.6252e-08	1.9985e-05	28	1046	169	20032	ENSSSCG00000005055,ENSSSCG00000008977,ENSSSCG00000002456,ENSSSCG00000012135,ENSSSCG00000030168,ENSSSCG00000024669,ENSSSCG00000024759,ENSSSCG00000021641,ENSSSCG00000021059,ENSSSCG00000031023,ENSSSCG00000009565,ENSSSCG00000028758,ENSSSCG00000000601,ENSSSCG00000006286,ENSSSCG00000005277,ENSSSCG00000017879,ENSSSCG00000021255,ENSSSCG00000006357,ENSSSCG00000025698,ENSSSCG00000007527,ENSSSCG00000001408,…	LGALS3|CXCL10|CHGA|FIGF|CYP19A1|-|CX3CL1|PDGFB|ADORA1|CD24|GAS6|LBP|PTPRO|SELE|GCNT1|SPNS2|ADA|FCER1G|SERPINE1|EDN3|AIF1|C5AR1|CD61|WNT5A|VCAM1|RAC1|CSF3R|S100A14|
GO:0048729	tissue morphogenesis	biological_process	1.2384e-07	5.1527e-05	50	1046	411	20032	ENSSSCG00000006857,ENSSSCG00000012833,ENSSSCG00000000991,ENSSSCG00000013408,ENSSSCG00000000896,ENSSSCG00000005087,ENSSSCG00000027365,ENSSSCG00000012375,ENSSSCG00000010457,ENSSSCG00000009996,ENSSSCG00000025270,ENSSSCG00000009217,ENSSSCG00000029201,ENSSSCG00000026362,ENSSSCG00000005089,ENSSSCG00000010428,ENSSSCG00000005625,ENSSSCG00000006052,ENSSSCG00000009867,ENSSSCG00000012318,ENSSSCG00000011606,…	COL11A1|PRKX|FOXQ1|ADM|NTN4|SIX1|WNT7B|DLG3|KIF20B|LIF|CHRD|PKD2|AJUBA|HES1|SIX4|DKK1|ENG|FZD6|TBX5|MAGED1|WNT7A|CLIC4|GCM1|ANKRD1|DLL4|RDH10|TBX4|ITGA8|HAND1|NFATC4|HBEGF|SLC9A3R1|FRZB|CXCL10|CYR61|MSX1|COL5A1|CA2|VEGFA|WNT5A|GRHL2|SYNE4|ADAMTS16|RSPO3|HAND2|SEMA5A|GPC3|TNNC1|TBX20|GCNT1|
GO:0009888	tissue development	biological_process	1.2667e-07	5.1527e-05	109	1046	1209	20032	ENSSSCG00000000991,ENSSSCG00000000233,ENSSSCG00000002806,ENSSSCG00000009565,ENSSSCG00000010428,ENSSSCG00000005089,ENSSSCG00000025584,ENSSSCG00000005625,ENSSSCG00000010624,ENSSSCG00000012068,ENSSSCG00000003702,ENSSSCG00000029201,ENSSSCG00000012375,ENSSSCG00000014256,ENSSSCG00000027365,ENSSSCG00000015100,ENSSSCG00000015581,ENSSSCG00000008123,ENSSSCG00000022314,ENSSSCG00000016830,ENSSSCG00000016646,…	FOXQ1|ACVR1B|MMP15|GAS6|DKK1|SIX4|LAMA3|ENG|DUSP5|ETS2|GATA6|AJUBA|DLG3|FBN2|WNT7B|UPK2|CENPF|ARID5A|CLIC4|PRLR|IFRD1|-|HAND1|ITGA8|TBX4|RDH10|GCM1|CDC2|HBEGF|FRZB|DLX2|PDGFB|SMAD9|ALDH3A2|COL5A1|CXCL10|CFTR|CYR61|HPSE|ADAMTS16|PHEX|MYH10|HUMMLC2B|CA2|DLX3|WWTR1|HAND2|ATF3|DUSP1|BFSP1|SIX1|NTN4|CXCL9|ADM|COL11A1|PRKX|DDIAS|PTPRO|C-JUN|GALNTL5|HES1|ID2|KIF20B|LGALS3|CHRD|PKD2|LIF|PKDCC|HOXC13|ZFP4…
GO:0001890	placenta development	biological_process	1.2867e-07	5.1527e-05	22	1046	111	20032	ENSSSCG00000001620,ENSSSCG00000017338,ENSSSCG00000027365,ENSSSCG00000006940,ENSSSCG00000009217,ENSSSCG00000008581,ENSSSCG00000009996,ENSSSCG00000026362,ENSSSCG00000021597,ENSSSCG00000010703,ENSSSCG00000026326,ENSSSCG00000013408,ENSSSCG00000004218,ENSSSCG00000011618,ENSSSCG00000002630,ENSSSCG00000021255,ENSSSCG00000012758,ENSSSCG00000017070,ENSSSCG00000017589,ENSSSCG00000017448,ENSSSCG00000015780,…	MDFI|PLCD3|WNT7B|CYR61|PKD2|NCOA1|LIF|HES1|PHLDA2|HTRA1|CCNF|ADM|RSPO3|GATA2|GCM1|ADA|NSDHL|HAND1|DLX3|KRT19|STOX2|GRHL2|
GO:0030595	leukocyte chemotaxis	biological_process	2.2973e-07	8.3503e-05	20	1046	104	20032	ENSSSCG00000029852,ENSSSCG00000021944,ENSSSCG00000025795,ENSSSCG00000006582,ENSSSCG00000001408,ENSSSCG00000007527,ENSSSCG00000029371,ENSSSCG00000025698,ENSSSCG00000006357,ENSSSCG00000021641,ENSSSCG00000028758,ENSSSCG00000000601,ENSSSCG00000009565,ENSSSCG00000024669,ENSSSCG00000030168,ENSSSCG00000024759,ENSSSCG00000005055,ENSSSCG00000008977,ENSSSCG00000002456,ENSSSCG00000012135	WNT5A|RAC1|CSF3R|S100A14|AIF1|EDN3|C5AR1|SERPINE1|FCER1G|PDGFB|LBP|PTPRO|GAS6|-|CYP19A1|CX3CL1|LGALS3|CXCL10|CHGA|FIGF|
GO:0008284	positive regulation of cell proliferation	biological_process	2.324e-07	8.3503e-05	51	1046	454	20032	ENSSSCG00000010245,ENSSSCG00000016916,ENSSSCG00000026362,ENSSSCG00000003702,ENSSSCG00000009996,ENSSSCG00000012135,ENSSSCG00000025270,ENSSSCG00000008645,ENSSSCG00000026297,ENSSSCG00000013909,ENSSSCG00000027365,ENSSSCG00000005087,ENSSSCG00000013408,ENSSSCG00000002135,ENSSSCG00000009565,ENSSSCG00000031023,ENSSSCG00000002815,ENSSSCG00000030839,ENSSSCG00000005992,ENSSSCG00000029326,ENSSSCG00000024312,…	STOX1|IL6ST|HES1|GATA6|LIF|FIGF|CHRD|ID2|KLB|CRLF1|WNT7B|SIX1|ADM|PNP|GAS6|CD24|GPR56|C-JUN|SHAS2|CCNB1|ID4|DLL4|AIF1|BLOC1S2|WNT7A|PRKD2|TBX5|CD38|RAC1|TIPIN|CYR61|SPHK1|CXCL10|VTCN1|HPSE|HBEGF|PDGFB|TBX20|WWTR1|ADA|EDN3|C5AR1|CCKBR|NF1|MZB1|F2|WNT5A|CD61|VEGFA|DPP4|VCAM1|
GO:2000026	regulation of multicellular organismal development	biological_process	2.338e-07	8.3503e-05	94	1046	1025	20032	ENSSSCG00000014256,ENSSSCG00000023909,ENSSSCG00000003702,ENSSSCG00000016916,ENSSSCG00000005089,ENSSSCG00000010428,ENSSSCG00000031023,ENSSSCG00000007079,ENSSSCG00000009565,ENSSSCG00000000233,ENSSSCG00000000156,ENSSSCG00000015445,ENSSSCG00000003088,ENSSSCG00000024312,ENSSSCG00000023749,ENSSSCG00000026152,ENSSSCG00000002516,ENSSSCG00000028137,ENSSSCG00000016646,ENSSSCG00000016830,ENSSSCG00000015581,…	FBN2|THPO|GATA6|IL6ST|SIX4|DKK1|CD24|FLRT3|GAS6|ACVR1B|FBXO7|NRCAM|APOE|ID4|ADM2|PRKD2|WARS|-|IFRD1|PRLR|CENPF|-|CX3CL1|HPSE|UBASH3B|CXCL10|CYR61|SPHK1|SLA-DQA1|DLX2|PDGFB|SEMA4A|FRZB|GATA2|C5AR1|HAND2|MMD|SERPINE1|WWTR1|PHLPP1|IRF1|-|ID2|KIF20B|LIF|CHRD|C1QC|HES1|PHLDA2|GPR56|PRKX|CXCL9|ADM|PNP|NTN4|SIX1|IL15RA|IGFBP3|DLL4|FLRT2|ARHGDIB|FAM213A|TNIK|CHODL|FZD6|TBX5|MAGED1|WNT7A|EDNRB|AMOT|PKDCC|…
GO:2000145	regulation of cell motility	biological_process	2.3394e-07	8.3503e-05	48	1046	397	20032	ENSSSCG00000005992,ENSSSCG00000002418,ENSSSCG00000000604,ENSSSCG00000004755,ENSSSCG00000016729,ENSSSCG00000001408,ENSSSCG00000003088,ENSSSCG00000012591,ENSSSCG00000022314,ENSSSCG00000030260,ENSSSCG00000014986,ENSSSCG00000011606,ENSSSCG00000021944,ENSSSCG00000026152,ENSSSCG00000006582,ENSSSCG00000009867,ENSSSCG00000021597,ENSSSCG00000005625,ENSSSCG00000029201,ENSSSCG00000010457,ENSSSCG00000005055,…	SHAS2|FLRT2|ARHGDIB|DLL4|IGFBP3|AIF1|APOE|AMOT|CLIC4|PFN2|MMP3|WNT7A|RAC1|PRKD2|S100A14|TBX5|PHLDA2|ENG|AJUBA|KIF20B|LGALS3|CHRD|FIGF|ACVR1B|ADORA1|GPR56|GAS6|PRKX|LBP|ADA|SERPINE1|NF1|EDN3|C5AR1|-|WNT5A|CD61|VEGFA|CXCL10|SPHK1|CYR61|CYP19A1|-|HBEGF|SEMA4A|SLC9A3R1|PDGFB|SELE|
GO:0051270	regulation of cellular component movement	biological_process	2.604e-07	9.0969e-05	51	1046	439	20032	ENSSSCG00000011606,ENSSSCG00000014986,ENSSSCG00000009867,ENSSSCG00000006582,ENSSSCG00000026152,ENSSSCG00000021944,ENSSSCG00000021651,ENSSSCG00000012591,ENSSSCG00000030260,ENSSSCG00000022314,ENSSSCG00000003088,ENSSSCG00000004755,ENSSSCG00000001408,ENSSSCG00000016729,ENSSSCG00000005992,ENSSSCG00000002418,ENSSSCG00000000604,ENSSSCG00000012833,ENSSSCG00000009565,ENSSSCG00000002815,ENSSSCG00000021059,…	WNT7A|MMP3|TBX5|S100A14|PRKD2|RAC1|SCN2B|AMOT|PFN2|CLIC4|APOE|DLL4|AIF1|IGFBP3|SHAS2|FLRT2|ARHGDIB|PRKX|GAS6|GPR56|ADORA1|LBP|ACVR1B|CHRD|FIGF|KIF20B|LGALS3|ENG|PHLDA2|AJUBA|VEGFA|-|CD61|WNT5A|SERPINE1|ADA|EDN3|C5AR1|NF1|STMN1|TNNC1|SELE|SLC9A3R1|SEMA4A|HBEGF|PDGFB|SPHK1|CYR61|CXCL10|-|CYP19A1|
GO:0002685	regulation of leukocyte migration	biological_process	5.3641e-07	0.00018349	18	1046	87	20032	ENSSSCG00000005055,ENSSSCG00000008977,ENSSSCG00000012135,ENSSSCG00000024669,ENSSSCG00000030168,ENSSSCG00000021059,ENSSSCG00000009565,ENSSSCG00000028758,ENSSSCG00000006286,ENSSSCG00000021255,ENSSSCG00000025698,ENSSSCG00000007527,ENSSSCG00000001408,ENSSSCG00000029371,ENSSSCG00000017306,ENSSSCG00000029852,ENSSSCG00000021944,ENSSSCG00000006582	LGALS3|CXCL10|FIGF|-|CYP19A1|ADORA1|GAS6|LBP|SELE|ADA|SERPINE1|EDN3|AIF1|C5AR1|CD61|WNT5A|RAC1|S100A14|
GO:0048513	organ development	biological_process	5.7996e-07	0.00019434	156	1046	1972	20032	ENSSSCG00000006737,ENSSSCG00000017987,ENSSSCG00000012167,ENSSSCG00000008314,ENSSSCG00000009703,ENSSSCG00000015595,ENSSSCG00000011704,ENSSSCG00000008648,ENSSSCG00000026326,ENSSSCG00000028063,ENSSSCG00000021641,ENSSSCG00000009357,ENSSSCG00000022373,ENSSSCG00000017338,ENSSSCG00000009237,ENSSSCG00000006940,ENSSSCG00000017112,ENSSSCG00000016658,ENSSSCG00000028137,ENSSSCG00000022314,ENSSSCG00000008123,…	IGSF3|MYH10|PHEX|ATP6V1B1|HAND2|ATF3|WWTR1|IRG6|CCNF|TACC2|PDGFB|SMAD9|JMJD6|PLCD3|HPSE|CYR61|IRX4|ANLN|-|CLIC4|ARID5A|TOP2A|LIPA|IMMP2L|HAND1|ITGA8|CD24|ACVR1B|THPO|GATA6|DKK1|ENG|HTRA1|RBP1|CSF3R|CRYAB|NR4A2|WNT5A|PDLIM3|EDN3|ADA|SLC9A1|TNNC1|TBX20|RXFP1|SOX6|SLC9A3R1|MGP|ANKH|NDRG2|NCOA1|RAB7B|KRT19|TBX5|EDNRB|STOX2|HOXC13|PKDCC|IGFBP3|DLL4|FAM213A|C-JUN|GPR56|DDIAS|PNP|MMP16|PKD2|CHRD|C1QC|PH…
GO:0048598	embryonic morphogenesis	biological_process	6.6573e-07	0.00021861	49	1046	436	20032	ENSSSCG00000012591,ENSSSCG00000011606,ENSSSCG00000029675,ENSSSCG00000009867,ENSSSCG00000006052,ENSSSCG00000017070,ENSSSCG00000011046,ENSSSCG00000022980,ENSSSCG00000021665,ENSSSCG00000004755,ENSSSCG00000002630,ENSSSCG00000006132,ENSSSCG00000005087,ENSSSCG00000013408,ENSSSCG00000002806,ENSSSCG00000006857,ENSSSCG00000010624,ENSSSCG00000012068,ENSSSCG00000005625,ENSSSCG00000025584,ENSSSCG00000010428,…	AMOT|WNT7A|MMP8|TBX5|FZD6|HAND1|ITGA8|TBX4|RDH10|DLL4|GCM1|MMP16|SIX1|ADM|MMP15|COL11A1|DUSP5|ETS2|ENG|LAMA3|DKK1|SIX4|HES1|GATA6|PKD2|CHRD|KIF20B|ID2|FBN2|WNT7B|GRHL2|WNT5A|TBX20|GPC3|DUSP1|HAND2|ZNF281|RSPO3|GATA2|ATP6V1B1|SLC9A3R1|FRZB|DLX2|RECK|AFF3|MSX1|NCOA1|CYR61|MDFI|
GO:0001655	urogenital system development	biological_process	8.1714e-07	0.0002559	31	1046	210	20032	ENSSSCG00000012833,ENSSSCG00000000601,ENSSSCG00000005087,ENSSSCG00000021641,ENSSSCG00000009357,ENSSSCG00000017818,ENSSSCG00000027361,ENSSSCG00000008645,ENSSSCG00000009996,ENSSSCG00000009217,ENSSSCG00000013909,ENSSSCG00000022373,ENSSSCG00000027365,ENSSSCG00000030168,ENSSSCG00000005089,ENSSSCG00000004948,ENSSSCG00000026362,ENSSSCG00000001695,ENSSSCG00000010219,ENSSSCG00000012318,ENSSSCG00000017109,…	PRKX|PTPRO|SIX1|PDGFB|SMAD9|SERPINF1|OVOL1|ID2|LIF|PKD2|CRLF1|JMJD6|WNT7B|CYP19A1|SIX4|SMAD6|HES1|VEGFA|ARID5B|MAGED1|ADAMTS16|PRLR|WNT5A|RDH10|GATA2|NF1|GCNT1|ITGA8|BMP11|GPC3|WWTR1|
GO:0006935	chemotaxis	biological_process	8.2602e-07	0.0002559	39	1046	320	20032	ENSSSCG00000007527,ENSSSCG00000008957,ENSSSCG00000029371,ENSSSCG00000025698,ENSSSCG00000017095,ENSSSCG00000025795,ENSSSCG00000001695,ENSSSCG00000017987,ENSSSCG00000017702,ENSSSCG00000029852,ENSSSCG00000011946,ENSSSCG00000030168,ENSSSCG00000024669,ENSSSCG00000024759,ENSSSCG00000002456,ENSSSCG00000008977,ENSSSCG00000021641,ENSSSCG00000010276,ENSSSCG00000014362,ENSSSCG00000030329,ENSSSCG00000001408,…	EDN3|AMCF-II|C5AR1|SERPINE1|SEMA5A|CSF3R|VEGFA|MYH10|CCL23|WNT5A|ALCAM|CYP19A1|-|CX3CL1|CHGA|CXCL10|PDGFB|UNC5B|HBEGF|GBX1|AIF1|FCER1G|FLRT2|CCL27|RAC1|PRKD2|S100A14|ABLIM1|AMOT|MYCBP2|LGALS3|FIGF|ENG|LBP|PTPRO|FLRT3|GAS6|CXCL9|NRCAM|
GO:0042330	taxis	biological_process	8.2602e-07	0.0002559	39	1046	320	20032	ENSSSCG00000012135,ENSSSCG00000005055,ENSSSCG00000009473,ENSSSCG00000005625,ENSSSCG00000009565,ENSSSCG00000007079,ENSSSCG00000000601,ENSSSCG00000028758,ENSSSCG00000015445,ENSSSCG00000023489,ENSSSCG00000006357,ENSSSCG00000001408,ENSSSCG00000030329,ENSSSCG00000010967,ENSSSCG00000002418,ENSSSCG00000010651,ENSSSCG00000026152,ENSSSCG00000006582,ENSSSCG00000021944,ENSSSCG00000012591,ENSSSCG00000002456,…	FIGF|LGALS3|MYCBP2|ENG|GAS6|FLRT3|PTPRO|LBP|NRCAM|CXCL9|FCER1G|AIF1|GBX1|CCL27|FLRT2|ABLIM1|PRKD2|S100A14|RAC1|AMOT|CHGA|CXCL10|-|CYP19A1|CX3CL1|ALCAM|HBEGF|UNC5B|PDGFB|SERPINE1|AMCF-II|EDN3|C5AR1|SEMA5A|VEGFA|MYH10|CSF3R|WNT5A|CCL23|
GO:0048519	negative regulation of biological process	biological_process	8.5146e-07	0.00025889	197	1046	2605	20032	ENSSSCG00000004896,ENSSSCG00000000602,ENSSSCG00000011704,ENSSSCG00000010686,ENSSSCG00000009703,ENSSSCG00000025698,ENSSSCG00000016991,ENSSSCG00000004769,ENSSSCG00000015595,ENSSSCG00000010911,ENSSSCG00000010806,ENSSSCG00000024867,ENSSSCG00000006940,ENSSSCG00000015126,ENSSSCG00000027786,ENSSSCG00000024759,ENSSSCG00000024669,ENSSSCG00000010276,ENSSSCG00000021641,ENSSSCG00000026326,ENSSSCG00000008648,…	PHLPP1|RERG|WWTR1|BAG3|HAND2|SERPINE1|DUSP1|CASC5|ATF3|ZNF281|RGS2|ISG20|CYR61|TRIM29|ZBTB21|CX3CL1|-|UNC5B|PDGFB|CCNF|IRG6|HAND1|CCNB1|TOP2A|RHOQ|APOE|CDC2|PARPBP|CLIC4|IFRD1|-|DKK1|HTRA1|ENG|GATA6|IL6ST|PPID|FKTN|CRLF1|ACVR1B|CD24|KCNE3|CDHR2|TBX20|PTPN14|DNAJA4|ADA|MZB1|-|F2|PROC|KCNIP3|WNT5A|NR4A2|CRYAB|TIMP-2|CDAN1|SERPINA12|DNAJA1|RAB7B|IFIT1|DNMT3B|NDRG2|VTCN1|SLC9A3R1|BATF3|SOX6|PRP|DLL4|…
GO:0002009	morphogenesis of an epithelium	biological_process	9.6004e-07	0.0002866	41	1046	321	20032	ENSSSCG00000008977,ENSSSCG00000006940,ENSSSCG00000005751,ENSSSCG00000001986,ENSSSCG00000014362,ENSSSCG00000017232,ENSSSCG00000016018,ENSSSCG00000009703,ENSSSCG00000004218,ENSSSCG00000016662,ENSSSCG00000017095,ENSSSCG00000012680,ENSSSCG00000001695,ENSSSCG00000006140,ENSSSCG00000017109,ENSSSCG00000029852,ENSSSCG00000006060,ENSSSCG00000002929,ENSSSCG00000012375,ENSSSCG00000010457,ENSSSCG00000009217,…	CXCL10|CYR61|COL5A1|NFATC4|HBEGF|SLC9A3R1|FRZB|HAND2|RSPO3|TBX20|SEMA5A|GPC3|VEGFA|CA2|ADAMTS16|WNT5A|GRHL2|SYNE4|DLG3|KIF20B|PKD2|LIF|WNT7B|SIX4|ENG|AJUBA|HES1|PRKX|NTN4|SIX1|ADM|RDH10|GCM1|DLL4|HAND1|TBX4|WNT7A|FZD6|TBX5|MAGED1|CLIC4|
GO:0002687	positive regulation of leukocyte migration	biological_process	1.1715e-06	0.00034347	14	1046	59	20032	ENSSSCG00000017306,ENSSSCG00000029852,ENSSSCG00000009565,ENSSSCG00000028758,ENSSSCG00000021944,ENSSSCG00000006286,ENSSSCG00000006582,ENSSSCG00000008977,ENSSSCG00000005055,ENSSSCG00000012135,ENSSSCG00000025698,ENSSSCG00000007527,ENSSSCG00000029371,ENSSSCG00000001408	CD61|WNT5A|GAS6|LBP|RAC1|SELE|S100A14|CXCL10|LGALS3|FIGF|SERPINE1|EDN3|C5AR1|AIF1|
GO:0044765	single-organism transport	biological_process	1.3531e-06	0.00038977	197	1046	2604	20032	ENSSSCG00000029252,ENSSSCG00000006140,ENSSSCG00000003429,XLOC_2058033,ENSSSCG00000000216,ENSSSCG00000017987,ENSSSCG00000004304,ENSSSCG00000008314,XLOC_1843066,ENSSSCG00000011704,ENSSSCG00000003214,XLOC_2034181,ENSSSCG00000023186,ENSSSCG00000005222,XLOC_2088857,ENSSSCG00000008648,ENSSSCG00000021641,ENSSSCG00000004420,ENSSSCG00000015390,ENSSSCG00000010455,ENSSSCG00000022373,ENSSSCG00000009784,ENSSS…	FGF12|CA2|CLCN6|-|-|MYH10|SLC35A1|ATP6V1B1|-|WWTR1|KCNC3|-|CA4|SLC1A1|-|IRG6|PDGFB|TRAF3IP2|PGP1A|SLC16A12|JMJD6|ABCB9|-|STEAP4|ABCC11|-|-|-|SLC22A23|RIMS2|HBA|SLC28A2|APOE|RHOQ|-|IMMP2L|SCN3A|FXYD3|KCNE3|CD24|CASR|LONP2|ICA|TRAK1|SLC27A2|-|PPID|CHRM5|SLC25A17|DKK1|SLC30A2|SLC9C2|-|ATP10B|WNT5A|F2|EDN3|MZB1|SCG5|ADA|SLC9A1|-|KIAA1919|PTPN14|-|-|TLR6|AQP9|SLC9A3R1|KCNK5|ANKH|VTCN1|-|OCA2|RAB7B|-|-…
GO:0001892	embryonic placenta development	biological_process	1.6155e-06	0.00045732	16	1046	73	20032	ENSSSCG00000013408,ENSSSCG00000009996,ENSSSCG00000008581,ENSSSCG00000006940,ENSSSCG00000009217,ENSSSCG00000001620,ENSSSCG00000027365,ENSSSCG00000017338,ENSSSCG00000026362,ENSSSCG00000017448,ENSSSCG00000006060,ENSSSCG00000002630,ENSSSCG00000004218,ENSSSCG00000011618,ENSSSCG00000012758,ENSSSCG00000017070	ADM|LIF|NCOA1|CYR61|PKD2|MDFI|WNT7B|PLCD3|HES1|KRT19|GRHL2|GCM1|RSPO3|GATA2|NSDHL|HAND1|
GO:0044763	single-organism cellular process	biological_process	1.6474e-06	0.00045844	572	1046	9638	20032	ENSSSCG00000014182,ENSSSCG00000012576,ENSSSCG00000015106,ENSSSCG00000004942,ENSSSCG00000002412,ENSSSCG00000007574,ENSSSCG00000011299,ENSSSCG00000016527,ENSSSCG00000016260,ENSSSCG00000017818,ENSSSCG00000007116,ENSSSCG00000002143,ENSSSCG00000020898,ENSSSCG00000028099,ENSSSCG00000010924,ENSSSCG00000015894,ENSSSCG00000026362,ENSSSCG00000012171,ENSSSCG00000011361,ENSSSCG00000006875,ENSSSCG00000000896,…	SLCO4C1|CHRDL1|HYOU1|TIPIN|STON2|SDK1|CLEC3B|SLC13A4|SLC16A14|SERPINF1|CD93|PARP2|ELP2|-|UBE2T|DPP4|HES1|PRDX4|-|-|NTN4|BFSP1|SH3BP5|GBX1|DGKE|WNT7A|FZD6|-|SPAM-1|PTGER2|ARHGEF6|GRTP1|-|GPR156|EXO1|FRZB|CTH|SERPINB9|KIF20A|SYTL2|UBD|IL17RD|-|-|ASNS|-|SNX10|-|VCAM1|DSN1|TRPV5|-|AHCTF1|SPOCK3|FIGF|ETS2|DDIT4L|CAMK2G|AJUBA|FANCI|FBXO7|RGS5|FCER1G|-|AIF1|RBPMS|CRYZ|CCL27|APC2|PRKD2|CIRBP|-|-|PRLR|ANK…
GO:0048523	negative regulation of cellular process	biological_process	1.8237e-06	0.00049906	180	1046	2357	20032	ENSSSCG00000017748,ENSSSCG00000009104,ENSSSCG00000009937,ENSSSCG00000012680,ENSSSCG00000026646,ENSSSCG00000026257,ENSSSCG00000015894,ENSSSCG00000004466,ENSSSCG00000001695,ENSSSCG00000006060,ENSSSCG00000001137,ENSSSCG00000015106,ENSSSCG00000001620,ENSSSCG00000012576,ENSSSCG00000002456,ENSSSCG00000024295,ENSSSCG00000011534,ENSSSCG00000004942,ENSSSCG00000008727,ENSSSCG00000001986,ENSSSCG00000022884,…	NF1|MAD2L1|ACACB|GPC3|RFFL|STMN1|DPP4|TTK|VEGFA|GRHL2|HIST1H1D|HYOU1|MDFI|CHRDL1|CHGA|SIAH2|BHLHE40|TIPIN|MSX1|NFATC4|ESPN|SERPINF1|OVOL1|MID1IP1|ANKRD1|ARHGDIB|ARID5B|FZD6|FAM134B|MAGED1|WNT7A|PFN2|LDOC1|SERPINB2|ID2|CRYM|LIF|PDL1|HES1|GCLM|PTPRO|ADORA1|PRDX4|HK2|SH3BP5|ADM|SIX1|GATA2|SERPINB9|IBTK|ASNS|BMP11|QSOX1|ACP5|CILP|IRF1|-|FBP1|CYP19A1|CXCL10|UBASH3B|SMAD6|DEPDC5|DLX2|CTH|FRZB|AIF1|ID4|…
GO:0040012	regulation of locomotion	biological_process	2.1751e-06	0.00058546	49	1046	439	20032	XLOC_2023294,ENSSSCG00000029852,ENSSSCG00000017306,ENSSSCG00000001695,ENSSSCG00000025698,ENSSSCG00000021255,ENSSSCG00000007527,ENSSSCG00000029371,ENSSSCG00000017748,ENSSSCG00000006495,ENSSSCG00000017232,ENSSSCG00000014362,ENSSSCG00000021641,ENSSSCG00000006286,ENSSSCG00000017178,ENSSSCG00000006940,ENSSSCG00000008977,ENSSSCG00000030168,ENSSSCG00000024669,ENSSSCG00000012591,ENSSSCG00000030260,ENSSSC…	-|WNT5A|CD61|VEGFA|SERPINE1|ADA|EDN3|C5AR1|NF1|SEMA4A|SLC9A3R1|HBEGF|PDGFB|SELE|SPHK1|CYR61|CXCL10|CYP19A1|-|AMOT|PFN2|CLIC4|WNT7A|MMP3|PRKD2|S100A14|TBX5|RAC1|SHAS2|FLRT2|ARHGDIB|AIF1|DLL4|IGFBP3|APOE|ACVR1B|PTX3|PRKX|GAS6|ADORA1|GPR56|LBP|ENG|PHLDA2|AJU
GO:0055085	transmembrane transport	biological_process	2.2959e-06	0.00060801	95	1046	1059	20032	XLOC_032904,ENSSSCG00000009565,ENSSSCG00000029323,ENSSSCG00000002520,ENSSSCG00000000072,ENSSSCG00000017992,XLOC_373572,ENSSSCG00000004673,ENSSSCG00000001004,ENSSSCG00000010960,ENSSSCG00000004399,ENSSSCG00000015911,ENSSSCG00000024666,ENSSSCG00000023504,ENSSSCG00000015390,ENSSSCG00000000573,ENSSSCG00000021641,ENSSSCG00000010102,ENSSSCG00000022348,ENSSSCG00000012844,XLOC_2088857,ENSSSCG00000006138,E…	-|GAS6|KCNE3|SLC25A29|SLC25A17|MFSD6L|-|SLC28A2|SLC22A23|SLC28A3|SLC22A16|SCN3A|FXYD3|-|PGP1A|KCNJ8|PDGFB|SLC7A4|-|SLC25A22|-|ATP6V0D2|TMEM144|-|-|ABCC11|CFTR|SLC16A12|ABCB9|SLC47A2|-|ABCB11|MFSD2A|STEAP4|TRPV5|HSPA4|-|SLC35A1|-|CLCN6|CA2|-|-|KCNC3|-|SLC5
GO:0002688	regulation of leukocyte chemotaxis	biological_process	2.6221e-06	0.00068336	13	1046	54	20032	ENSSSCG00000012135,ENSSSCG00000025698,ENSSSCG00000008977,ENSSSCG00000007527,ENSSSCG00000029371,ENSSSCG00000024669,ENSSSCG00000030168,ENSSSCG00000001408,ENSSSCG00000029852,ENSSSCG00000009565,ENSSSCG00000006582,ENSSSCG00000028758,ENSSSCG00000021944	FIGF|SERPINE1|CXCL10|EDN3|C5AR1|-|CYP19A1|AIF1|WNT5A|GAS6|S100A14|LBP|RAC1|
GO:0051239	regulation of multicellular organismal process	biological_process	3.1493e-06	0.00078346	133	1046	1651	20032	ENSSSCG00000002135,ENSSSCG00000002815,ENSSSCG00000021597,ENSSSCG00000013270,ENSSSCG00000003525,ENSSSCG00000010457,ENSSSCG00000025270,ENSSSCG00000008468,ENSSSCG00000016925,ENSSSCG00000009477,ENSSSCG00000021651,ENSSSCG00000009867,ENSSSCG00000028905,ENSSSCG00000002418,ENSSSCG00000010340,ENSSSCG00000007039,ENSSSCG00000016729,ENSSSCG00000004755,ENSSSCG00000017232,ENSSSCG00000030418,ENSSSCG00000026592,…	PNP|GPR56|PHLDA2|CRY2|C1QC|KIF20B|CHRD|PKDCC|PLK2|EDNRB|SCN2B|TBX5|TNIK|FLRT2|FAM213A|PRP|IGFBP3|DLL4|SLC9A3R1|SOX6|TLR6|RAB7B|NCOA1|MGP|NDRG2|ANKH|VTCN1|F2|PROC|WNT5A|NR4A2|TIMP-2|RBP1|CSF3R|TBX20|TNNC1|SLC9A1|ADA|EDN3|NRCAM|ACVR1B|CD24|DKK1|GATA6|IL6ST|THPO|IFRD1|-|ADM2|APOE|PDGFB|IRG6|CYR61|HPSE|-|CX3CL1|RGS2|CA2|CTNND2|PHLPP1|SLC1A1|KCNC3|WWTR1|MMD|HAND2|SERPINE1|C5AR1|SIX1|NTN4|IL15RA|CXCL9|…
GO:0035295	tube development	biological_process	3.5982e-06	0.00088178	44	1046	369	20032	ENSSSCG00000022980,ENSSSCG00000017070,ENSSSCG00000004755,ENSSSCG00000021665,ENSSSCG00000010450,ENSSSCG00000022314,ENSSSCG00000008468,ENSSSCG00000009867,ENSSSCG00000012318,ENSSSCG00000006052,ENSSSCG00000011606,ENSSSCG00000026362,ENSSSCG00000003702,ENSSSCG00000005625,ENSSSCG00000005089,ENSSSCG00000013909,ENSSSCG00000027365,ENSSSCG00000009996,ENSSSCG00000009217,ENSSSCG00000010457,ENSSSCG00000013408,…	TBX4|HAND1|DLL4|RDH10|LIPA|CLIC4|PKDCC|TBX5|MAGED1|FZD6|WNT7A|HES1|GATA6|ENG|SIX4|CRLF1|WNT7B|LIF|PKD2|KIF20B|ADM|SIX1|DHCR7|PRKX|WWTR1|GPC3|SEMA5A|BMP11|TBX20|CTGF|CHI3L1|HSD11B1|ADA|HAND2|WNT5A|GRHL2|ADAMTS16|VEGFA|SMAD6|JMJD6|CXCL10|SMAD9|RXFP1|NFATC4|
GO:0048710	regulation of astrocyte differentiation	biological_process	4.3153e-06	0.001042	7	1046	15	20032	ENSSSCG00000009996,ENSSSCG00000024312,ENSSSCG00000008645,ENSSSCG00000017748,ENSSSCG00000013252,ENSSSCG00000016916,ENSSSCG00000026362	LIF|ID4|ID2|NF1|F2|IL6ST|HES1|
GO:0001656	metanephros development	biological_process	4.4632e-06	0.001062	14	1046	63	20032	ENSSSCG00000017748,ENSSSCG00000027365,ENSSSCG00000008645,ENSSSCG00000021665,ENSSSCG00000009217,ENSSSCG00000009996,ENSSSCG00000012680,ENSSSCG00000026362,ENSSSCG00000011704,ENSSSCG00000005089,ENSSSCG00000011046,ENSSSCG00000000363,ENSSSCG00000021641,ENSSSCG00000005087	NF1|WNT7B|ID2|RDH10|PKD2|LIF|GPC3|HES1|WWTR1|SIX4|ITGA8|BMP11|PDGFB|SIX1|
GO:0043086	negative regulation of catalytic activity	biological_process	4.8398e-06	0.0011352	46	1046	427	20032	ENSSSCG00000012591,ENSSSCG00000000659,ENSSSCG00000011451,ENSSSCG00000007410,ENSSSCG00000020659,ENSSSCG00000017032,ENSSSCG00000001427,ENSSSCG00000003088,ENSSSCG00000009585,ENSSSCG00000000156,ENSSSCG00000003155,ENSSSCG00000024938,ENSSSCG00000009565,ENSSSCG00000028203,ENSSSCG00000022258,ENSSSCG00000022913,ENSSSCG00000013551,ENSSSCG00000005625,ENSSSCG00000010624,ENSSSCG00000029201,ENSSSCG00000012375,…	AMOT|-|ITIH3|PTI|-|PTTG1|C4A|APOE|GADD45G|FBXO7|PPP1R15A|SH3BP5|GAS6|ICA|-|SLPI|-|ENG|DUSP5|AJUBA|DLG3|MICAL1|SERPINB2|CHORDC1|TIMP4|RGS2|TIMP-2|CRYAB|RFFL|WWTR1|PDE6D|IBTK|SCG5|DUSP1|CASC5|SERPINB9|SERPINE1|SYTL2|MAD2L1|NF1|WFDC2|IFIT1|DNAJA1|SIAH2|UBASH3B|-|
GO:0072001	renal system development	biological_process	5.2762e-06	0.0012201	27	1046	184	20032	ENSSSCG00000005087,ENSSSCG00000027361,ENSSSCG00000009357,ENSSSCG00000021641,ENSSSCG00000012833,ENSSSCG00000000601,ENSSSCG00000004948,ENSSSCG00000005089,ENSSSCG00000026362,ENSSSCG00000009996,ENSSSCG00000009217,ENSSSCG00000008645,ENSSSCG00000013909,ENSSSCG00000027365,ENSSSCG00000022373,ENSSSCG00000017109,ENSSSCG00000029852,ENSSSCG00000001695,ENSSSCG00000012318,ENSSSCG00000010219,ENSSSCG00000000363,…	SIX1|OVOL1|SMAD9|PDGFB|PRKX|PTPRO|SMAD6|SIX4|HES1|LIF|PKD2|ID2|CRLF1|WNT7B|JMJD6|ADAMTS16|WNT5A|VEGFA|MAGED1|ARID5B|BMP11|ITGA8|GCNT1|WWTR1|GPC3|RDH10|NF1|
GO:0048583	regulation of response to stimulus	biological_process	5.5051e-06	0.0012554	163	1046	2091	20032	ENSSSCG00000010806,ENSSSCG00000016780,ENSSSCG00000004896,ENSSSCG00000011704,ENSSSCG00000009703,ENSSSCG00000016991,ENSSSCG00000015595,ENSSSCG00000025698,ENSSSCG00000029371,ENSSSCG00000010276,ENSSSCG00000021641,ENSSSCG00000004420,ENSSSCG00000030182,ENSSSCG00000008648,ENSSSCG00000006940,ENSSSCG00000024669,ENSSSCG00000024759,ENSSSCG00000009237,ENSSSCG00000000859,ENSSSCG00000006582,ENSSSCG00000017943,…	RGS2|CTNND2|PHLPP1|WWTR1|HAND2|DUSP1|ATF3|SERPINE1|C5AR1|UNC5B|PDGFB|TRAF3IP2|DEDD2|IRG6|CYR61|-|CX3CL1|HPSE|PARPBP|S100A14|ACAP1|ITGA8|BLNK|PJA2|APOE|PDIA2|RASGEF1B|ACVR1B|-|CD24|LPAR2|DKK1|ENG|HTRA1|DF|IL6ST|THPO|FKTN|KLB|CRLF1|F2|PROC|GPR37|WNT5A|TIMP-2|NUP93|TBX20|ASAP2|TNNC1|SLC9A1|ADA|-|MZB1|EDN3|-|SLC9A3R1|TLR6|SERPINA12|DNAJA1|IFIT1|RAB7B|HOMER2|NCOA1|NDRG2|PLK2|TNIK|PRP|RAP1GAP|IQSEC1|IG…
GO:0002682	regulation of immune system process	biological_process	6.1602e-06	0.001374	65	1046	677	20032	ENSSSCG00000028905,ENSSSCG00000010340,ENSSSCG00000007039,ENSSSCG00000017879,ENSSSCG00000021944,ENSSSCG00000007642,ENSSSCG00000008645,ENSSSCG00000005055,ENSSSCG00000009996,ENSSSCG00000005211,ENSSSCG00000026362,ENSSSCG00000003525,ENSSSCG00000021059,ENSSSCG00000028758,ENSSSCG00000021815,ENSSSCG00000002135,ENSSSCG00000021255,ENSSSCG00000007116,ENSSSCG00000017748,ENSSSCG00000029239,ENSSSCG00000007527,…	TNIK|FAM213A|PRP|SPNS2|RAC1|AZGP1|ID2|LGALS3|LIF|PDL1|HES1|C1QC|ADORA1|LBP|IL15RA|PNP|ADA|CD93|NF1|MZB1|EDN3|-|AMCF-II|VEGFA|DPP4|RBP1|NUP93|CSF3R|CD61|WNT5A|VTCN1|RAB7B|IFIT1|TLR6|SELE|BF|FCER1G|AIF1|TMEM173|CD38|PRKD2|S100A14|THPO|FIGF|DF|IL6ST|GAS6|CD24|ACVR1B|FBXO7|SERPINE1|SERPINB9|GATA2|C5AR1|ADORA2B|PHLPP1|VCAM1|IRF1|CXCL10|UBASH3B|-|CYP19A1|SLA-DQA1|IRG6|TRAF3IP2|
GO:0009790	embryo development	biological_process	6.1924e-06	0.001374	69	1046	731	20032	ENSSSCG00000027365,ENSSSCG00000014256,ENSSSCG00000003702,ENSSSCG00000010428,ENSSSCG00000005089,ENSSSCG00000025584,ENSSSCG00000010624,ENSSSCG00000012068,ENSSSCG00000005625,ENSSSCG00000002806,ENSSSCG00000000233,ENSSSCG00000002630,ENSSSCG00000017473,ENSSSCG00000021665,ENSSSCG00000029326,ENSSSCG00000022980,ENSSSCG00000017070,ENSSSCG00000011046,ENSSSCG00000017338,ENSSSCG00000006940,ENSSSCG00000004948,…	WNT7B|FBN2|GATA6|DKK1|SIX4|LAMA3|DUSP5|ETS2|ENG|MMP15|ACVR1B|GCM1|TOP2A|RDH10|CCNB1|TBX4|HAND1|ITGA8|PLCD3|CYR61|SMAD6|RECK|DLX2|FRZB|GATA2|ATP6V1B1|ZNF281|HAND2|DUSP1|MYH10|MBTD1|-|KIF20B|ID2|PKD2|CHRD|LIF|HES1|PHLDA2|COL11A1|ADM|SIX1|MMP16|DLL4|FZD6|TBX5|KRT19|MMP8|WNT7A|ZFP42|STOX2|AMOT|PKDCC|MDFI|NCOA1|MSX1|AFF3|SOX6|SLC9A3R1|NF1|RSPO3|ADA|GPC3|NSDHL|TBX20|VEGFA|WNT5A|GRHL2|COPS3|
GO:0050921	positive regulation of chemotaxis	biological_process	6.3738e-06	0.0013954	14	1046	66	20032	ENSSSCG00000008977,ENSSSCG00000012135,ENSSSCG00000025698,ENSSSCG00000007527,ENSSSCG00000029371,ENSSSCG00000001408,ENSSSCG00000001695,ENSSSCG00000009565,ENSSSCG00000028758,ENSSSCG00000021944,ENSSSCG00000006582,ENSSSCG00000026152,ENSSSCG00000021641,ENSSSCG00000029852	CXCL10|FIGF|SERPINE1|EDN3|C5AR1|AIF1|VEGFA|GAS6|LBP|RAC1|S100A14|PRKD2|PDGFB|WNT5A|
GO:0048869	cellular developmental process	biological_process	6.6617e-06	0.0014392	176	1046	2327	20032	ENSSSCG00000029852,ENSSSCG00000002929,ENSSSCG00000013252,ENSSSCG00000025795,ENSSSCG00000011664,ENSSSCG00000017164,ENSSSCG00000015871,ENSSSCG00000015025,ENSSSCG00000003569,ENSSSCG00000016662,ENSSSCG00000007527,ENSSSCG00000021255,ENSSSCG00000030418,ENSSSCG00000017232,ENSSSCG00000008875,ENSSSCG00000022307,ENSSSCG00000015854,ENSSSCG00000011946,ENSSSCG00000000606,ENSSSCG00000008581,ENSSSCG00000008468,…	WNT5A|SYNE4|F2|CSF3R|RBP1|TIMP-2|NR4A2|CRYAB|SLC9A1|TBX20|EDN3|ADA|SOX6|SLC9A3R1|RXFP1|RAB7B|OCA2|ALCAM|MGP|NCOA1|PKDCC|KRT19|TBX5|EDNRB|ABLIM1|FLRT2|FAM213A|TNIK|DLL4|IGFBP3|PNP|ADGRF5|FAM161A|LMO3|C-JUN|GALNTL5|DDIAS|DAGLA|GPR56|C1QC|PAX4|HSPH1|PIWIL2|CHRD|-|LGALS3|KIF20B|RGS2|CTNND2|MYH10|WWTR1|ZNF281|ATF3|HAND2|MMD|ADAM22|UNC5B|IRG6|TMEM138|TACC2|ANLN|JMJD6|-|STEAP4|CYR61|CLIC4|ARID5A|-|IFRD1…
GO:0030154	cell differentiation	biological_process	6.7747e-06	0.0014446	164	1046	2148	20032	ENSSSCG00000015100,ENSSSCG00000015814,ENSSSCG00000016830,ENSSSCG00000001750,ENSSSCG00000023178,ENSSSCG00000024312,ENSSSCG00000021665,ENSSSCG00000006357,ENSSSCG00000002630,ENSSSCG00000001085,ENSSSCG00000000156,ENSSSCG00000002806,ENSSSCG00000009565,ENSSSCG00000008309,ENSSSCG00000005089,ENSSSCG00000012068,ENSSSCG00000027365,ENSSSCG00000014256,ENSSSCG00000014277,ENSSSCG00000015461,ENSSSCG00000016709,…	UPK2|TACC1|PRLR|PAQR8|BATF2|ID4|RDH10|FCER1G|GCM1|DCDC2|FBXO7|MMP15|GAS6|SPR|SIX4|ETS2|WNT7B|FBN2|IRF1|CNTNAP2|SNX10|UBD|DLX3|BMP11|GATA2|SEMA4A|FRZB|DLX2|CAMK4|SLA-DQA1|SMAD6|-|CTNNA2|UBASH3B|CXCL10|CFTR|MFSD2A|AMOT|MMP8|UPK1A|ZFP42|WNT7A|CHODL|ARID5B|SHAS2|RCAN1|ANKRD1|GBX1|SIX1|BFSP1|NTN4|IL15RA|-|CXCL9|ADM|COL11A1|PRKX|DHCR7|PTPRO|GRIN2A|LRRC8C|HES1|ID2|LIF|MYCBP2|AVIL|GRHL2|VEGFA|STMN1|GPC3|…
GO:0009611	response to wounding	biological_process	6.9249e-06	0.0014577	51	1046	494	20032	ENSSSCG00000028758,ENSSSCG00000030839,ENSSSCG00000021059,ENSSSCG00000031023,ENSSSCG00000009565,ENSSSCG00000023489,ENSSSCG00000002749,ENSSSCG00000029201,ENSSSCG00000005625,ENSSSCG00000023242,XLOC_1326990,ENSSSCG00000006052,ENSSSCG00000011606,ENSSSCG00000016646,ENSSSCG00000003788,ENSSSCG00000016657,ENSSSCG00000003088,ENSSSCG00000010450,ENSSSCG00000006357,ENSSSCG00000007391,ENSSSCG00000028525,ENSSSC…	LBP|C-JUN|ADORA1|CD24|GAS6|CXCL9|HP|AJUBA|ENG|GRIN2A|-|FZD6|WNT7A|IFRD1|PTGER3|AOAH|APOE|LIPA|FCER1G|MATN4|-|TLR6|PDGFB|METAP1|HBEGF|NFKBIZ|HPSE|CX3CL1|CYP19A1|MMP25|UBASH3B|CYR61|SPHK1|-|SRSF5|COL5A1|ACP5|-|MYH10|WNT5A|CD61|-|PROC|F2|CHI3L1|NF1|AMCF-II|ADA|SERPINE1|-|ADORA2B|
GO:0002690	positive regulation of leukocyte chemotaxis	biological_process	7.0203e-06	0.0014591	11	1046	43	20032	ENSSSCG00000029852,ENSSSCG00000009565,ENSSSCG00000028758,ENSSSCG00000021944,ENSSSCG00000006582,ENSSSCG00000008977,ENSSSCG00000012135,ENSSSCG00000025698,ENSSSCG00000007527,ENSSSCG00000001408,ENSSSCG00000029371	WNT5A|GAS6|LBP|RAC1|S100A14|CXCL10|FIGF|SERPINE1|EDN3|AIF1|C5AR1|
GO:0048568	embryonic organ development	biological_process	7.423e-06	0.0015235	37	1046	319	20032	ENSSSCG00000006060,ENSSSCG00000029852,ENSSSCG00000001695,ENSSSCG00000016662,ENSSSCG00000012758,ENSSSCG00000021255,ENSSSCG00000009703,ENSSSCG00000008314,ENSSSCG00000004218,ENSSSCG00000011618,ENSSSCG00000017232,ENSSSCG00000016018,ENSSSCG00000015954,ENSSSCG00000008727,ENSSSCG00000006940,ENSSSCG00000008581,ENSSSCG00000001620,ENSSSCG00000017338,ENSSSCG00000008468,ENSSSCG00000006052,ENSSSCG00000017448,…	GRHL2|WNT5A|VEGFA|TBX20|NSDHL|ADA|HAND2|ATP6V1B1|RSPO3|GATA2|SLC9A3R1|FRZB|DLX2|MSX1|CYR61|NCOA1|MDFI|PLCD3|PKDCC|FZD6|KRT19|HAND1|ITGA8|RDH10|GCM1|SIX1|MMP16|ADM|COL11A1|SIX4|ENG|HES1|ID2|LIF|PKD2|WNT7B|FBN2|
GO:0048715	negative regulation of oligodendrocyte differentiation	biological_process	7.5713e-06	0.0015347	5	1046	8	20032	ENSSSCG00000015954,ENSSSCG00000026362,ENSSSCG00000017748,ENSSSCG00000008645,ENSSSCG00000024312	DLX2|HES1|NF1|ID2|ID4|
GO:0048585	negative regulation of response to stimulus	biological_process	8.0847e-06	0.0016188	69	1046	728	20032	ENSSSCG00000029852,ENSSSCG00000022003,ENSSSCG00000017748,ENSSSCG00000029239,ENSSSCG00000021255,ENSSSCG00000012680,ENSSSCG00000016662,ENSSSCG00000026646,ENSSSCG00000017232,ENSSSCG00000030309,ENSSSCG00000001620,ENSSSCG00000024295,ENSSSCG00000012576,ENSSSCG00000022307,ENSSSCG00000010453,ENSSSCG00000011000,ENSSSCG00000006052,ENSSSCG00000007039,ENSSSCG00000000601,ENSSSCG00000000597,ENSSSCG00000021059,…	WNT5A|-|NF1|MZB1|ADA|GPC3|TBX20|RFFL|SLC9A3R1|NDRG2|MDFI|SIAH2|CHRDL1|RAB7B|IFIT1|DNAJA1|FZD6|PRP|PTPRO|LMO3|ADORA1|ADM|CHRD|LIF|LGALS3|CRY2|GCLM|CILP|QSOX1|ACP5|RGS2|GATA2|DUSP1|SERPINE1|SERPINB9|ATF3|WWTR1|PHLPP1|CTH|DEPDC5|DLX2|FRZB|UNC5B|-|CX3CL1|CYP19A1|FBP1|UBASH3B|CTNNA2|SMAD6|PRKAA2|PARPBP|-|AOAH|AIF1|APOE|APC2|GAS6|RGS5|FBN2|WNT7B|FKTN|IL6ST|AJUBA|ENG|DUSP5|HTRA1|DDIT4L|DKK1|
GO:0001822	kidney development	biological_process	9.186e-06	0.0018172	22	1046	139	20032	ENSSSCG00000021665,ENSSSCG00000017748,ENSSSCG00000005277,ENSSSCG00000011046,ENSSSCG00000000363,ENSSSCG00000011704,ENSSSCG00000012680,ENSSSCG00000001695,ENSSSCG00000012318,ENSSSCG00000010219,ENSSSCG00000009996,ENSSSCG00000009217,ENSSSCG00000008645,ENSSSCG00000022373,ENSSSCG00000027365,ENSSSCG00000005089,ENSSSCG00000026362,ENSSSCG00000012833,ENSSSCG00000000601,ENSSSCG00000005087,ENSSSCG00000027361,…	RDH10|NF1|GCNT1|ITGA8|BMP11|WWTR1|GPC3|VEGFA|MAGED1|ARID5B|LIF|PKD2|ID2|JMJD6|WNT7B|SIX4|HES1|PRKX|PTPRO|SIX1|OVOL1|PDGFB|
GO:0048646	anatomical structure formation involved in morphogenesis	biological_process	1.0516e-05	0.0020555	70	1046	738	20032	ENSSSCG00000012591,ENSSSCG00000011606,ENSSSCG00000029675,ENSSSCG00000010651,ENSSSCG00000017448,ENSSSCG00000009867,ENSSSCG00000006052,ENSSSCG00000004755,ENSSSCG00000008378,ENSSSCG00000005087,ENSSSCG00000013408,ENSSSCG00000023489,ENSSSCG00000012833,ENSSSCG00000006857,ENSSSCG00000002815,ENSSSCG00000030839,ENSSSCG00000026362,ENSSSCG00000025270,ENSSSCG00000010457,ENSSSCG00000006060,ENSSSCG00000029852,…	AMOT|WNT7A|MMP8|ABLIM1|KRT19|TBX5|FZD6|DLL4|FAM161A|SIX1|ADM|CXCL9|PRKX|COL11A1|GPR56|C-JUN|HES1|CHRD|KIF20B|GRHL2|WNT5A|CD61|ROBO4|VEGFA|TBX20|SEMA5A|ADA|CTGF|NF1|RSPO3|CHI3L1|SERPINF1|NFATC4|MSX1|CLIC4|PRKD2|WARS|HAND1|ITGA8|ADM2|TBX4|RDH10|GCM1|NRCAM|MMP15|DUSP5|ENG|ETS2|LAMA3|SIX4|DKK1|GATA6|WNT7B|FBN2|SNX10|MYH10|SERPINE1|DUSP1|HAND2|C5AR1|GATA2|SEMA4A|TMEM138|CYR61|SPHK1|CXCL10|HPSE|CX3CL1|…
GO:0050793	regulation of developmental process	biological_process	1.0881e-05	0.0021019	108	1046	1306	20032	ENSSSCG00000021255,ENSSSCG00000015476,ENSSSCG00000004192,ENSSSCG00000017748,ENSSSCG00000007527,ENSSSCG00000016662,ENSSSCG00000009937,ENSSSCG00000001695,ENSSSCG00000017164,ENSSSCG00000011664,ENSSSCG00000025795,ENSSSCG00000029571,ENSSSCG00000013252,ENSSSCG00000029852,ENSSSCG00000006060,ENSSSCG00000008581,ENSSSCG00000000606,ENSSSCG00000016784,ENSSSCG00000008727,ENSSSCG00000022307,ENSSSCG00000007574,…	ADA|CHI3L1|CTGF|NF1|EDN3|TBX20|ACACB|VEGFA|TIMP-2|RBP1|CSF3R|AVIL|F2|WNT5A|GRHL2|NCOA1|MGP|ANKH|MSX1|RAB7B|SDK1|WIF1|NFATC4|SLC9A3R1|SERPINF1|SOX6|DLL4|IGFBP3|TNIK|ARHGDIB|SPNS2|FAM213A|FLRT2|WNT7A|EDNRB|FZD6|CHODL|TBX5|MAGED1|AMOT|PKDCC|ID2|KIF20B|CHRD|LIF|PIWIL2|PHLDA2|PAX4|HES1|C1QC|GPR56|PRKX|LMO3|NTN4|SIX1|IL15RA|CXCL9|PNP|ADM|HAND2|MMD|SERPINE1|GATA2|C5AR1|BMP11|PHLPP1|WWTR1|MYH10|-|IRF1|UB…
GO:0003007	heart morphogenesis	biological_process	1.1564e-05	0.0022078	23	1046	152	20032	ENSSSCG00000005087,ENSSSCG00000006857,ENSSSCG00000030839,ENSSSCG00000005751,ENSSSCG00000008727,ENSSSCG00000005625,ENSSSCG00000010428,ENSSSCG00000026362,ENSSSCG00000003702,ENSSSCG00000006940,ENSSSCG00000009217,ENSSSCG00000008645,ENSSSCG00000006060,ENSSSCG00000029852,ENSSSCG00000001695,ENSSSCG00000009867,ENSSSCG00000017070,ENSSSCG00000016662,ENSSSCG00000005992,ENSSSCG00000011441,ENSSSCG00000009703,…	SIX1|COL11A1|C-JUN|COL5A1|MSX1|ENG|DKK1|HES1|GATA6|CYR61|PKD2|ID2|GRHL2|WNT5A|VEGFA|TBX5|HAND1|TBX20|SHAS2|TNNC1|HAND2|DLL4|ANKRD1|
GO:0002376	immune system process	biological_process	1.3446e-05	0.0025375	105	1046	1308	20032	ENSSSCG00000020784,ENSSSCG00000026152,ENSSSCG00000006582,ENSSSCG00000008742,ENSSSCG00000010967,ENSSSCG00000023178,ENSSSCG00000014349,ENSSSCG00000006357,ENSSSCG00000017473,ENSSSCG00000001408,ENSSSCG00000011727,ENSSSCG00000000156,ENSSSCG00000000233,ENSSSCG00000016859,ENSSSCG00000009565,ENSSSCG00000031023,ENSSSCG00000022913,ENSSSCG00000023796,ENSSSCG00000005089,ENSSSCG00000013418,ENSSSCG00000016916,…	TNFSF15|PRKD2|S100A14|CD38|CCL27|BATF2|TMEM173|FCER1G|TOP2A|AIF1|PTX3|FBXO7|ACVR1B|C7|GAS6|CD24|SLPI|IL18BP|SIX4|DF|IL6ST|FIGF|THPO|HP|IRF1|SNX10|VCAM1|UBD|ADORA2B|TFEB|PHLPP1|HAND2|SERPINB9|SERPINE1|GATA2|C5AR1|TNFSF9|SEMA4A|TRAF3IP2|PDGFB|IRG6|EXO1|CAMK4|ANLN|SLA-DQA1|SMAD6|ISG20|CXCL10|UBASH3B|CYP19A1|-|CX3CL1|JMJD6|AZGP1|RAC1|TNIK|SPNS2|PRP|FAM213A|MMP7|SIX1|IL15RA|CXCL9|PNP|ADORA1|PRKX|DDIAS…
GO:0002548	monocyte chemotaxis	biological_process	1.6032e-05	0.0029576	8	1046	24	20032	ENSSSCG00000008977,ENSSSCG00000005055,ENSSSCG00000025698,ENSSSCG00000001408,ENSSSCG00000024669,ENSSSCG00000021641,ENSSSCG00000000601,ENSSSCG00000006582	CXCL10|LGALS3|SERPINE1|AIF1|-|PDGFB|PTPRO|S100A14|
GO:0009966	regulation of signal transduction	biological_process	1.6644e-05	0.0030365	131	1046	1628	20032	ENSSSCG00000011046,ENSSSCG00000017943,ENSSSCG00000010504,ENSSSCG00000022845,ENSSSCG00000003088,ENSSSCG00000010428,ENSSSCG00000010703,ENSSSCG00000005625,ENSSSCG00000016916,ENSSSCG00000023909,ENSSSCG00000005427,ENSSSCG00000026297,ENSSSCG00000013909,ENSSSCG00000007983,ENSSSCG00000029507,ENSSSCG00000000233,ENSSSCG00000006970,ENSSSCG00000031023,ENSSSCG00000013932,ENSSSCG00000004896,ENSSSCG00000011704,…	ITGA8|ACAP1|BLNK|PJA2|APOE|DKK1|HTRA1|ENG|IL6ST|THPO|FKTN|KLB|CRLF1|PDIA2|RASGEF1B|ACVR1B|-|CD24|LPAR2|PHLPP1|WWTR1|HAND2|ATF3|DUSP1|SERPINE1|C5AR1|RGS2|CTNND2|CYR61|-|HPSE|CX3CL1|UNC5B|TRAF3IP2|PDGFB|DEDD2|IRG6|TNIK|RAP1GAP|PRP|IGFBP3|IQSEC1|PLK2|CRY2|-|LGALS3|PKD2|CHRD|GPR56|LMO3|TBX20|ASAP2|SLC9A1|ADA|-|-|EDN3|F2|GPR37|WNT5A|TIMP-2|SERPINA12|DNAJA1|RAB7B|HOMER2|NCOA1|NDRG2|SLC9A3R1|TLR6|APC2|R…
GO:0008152	metabolic process	biological_process	1.9101e-05	0.0034089	605	1046	9888	20032	ENSSSCG00000004807,XLOC_1513621,ENSSSCG00000009645,ENSSSCG00000004719,ENSSSCG00000008119,ENSSSCG00000007252,ENSSSCG00000009745,ENSSSCG00000022307,ENSSSCG00000023414,ENSSSCG00000017883,ENSSSCG00000013384,ENSSSCG00000015389,ENSSSCG00000006664,ENSSSCG00000007405,XLOC_461590,XLOC_523899,ENSSSCG00000030418,ENSSSCG00000027812,ENSSSCG00000017032,ENSSSCG00000002843,ENSSSCG00000009867,ENSSSCG00000026092,E…	SCG5|-|ADAMDEC1|CDAN1|KCNIP3|DNMT3B|ADGRD1|RAB7B|-|GGT6|-|-|MTMR11|WFDC2|-|-|SOX6|IQSEC1|PTTG1|-|TBX5|SREBF2|UPRT|-|NPBWR1|CHRD|BLVRB|CRY2|-|PHLDA2|-|LPCAT4|PNP|RBM14|SERPINE1|MMD|BAG3|ADAM22|-|CDCA2|-|-|HSD17B6|HYAL4|CA2|ELOVL2|PHEX|ADK|HPSE|PLCD3|IRX4|CCNF|HMBS|LIPA|-|HAND1|FXYD3|ADM2|HSD3B|CCNB3|PCK2|PARPBP|ROR1|THPO|CAMKV|PPID|ENG|DF|CASR|CDCA5|LIPM|GLRX5|-|PTPRN|RFFL|SIAH2|MDFI|MSX1|FUT2|GFP…
GO:1901564	organonitrogen compound metabolic process	biological_process	1.9785e-05	0.0034648	139	1046	1745	20032	XLOC_461590,ENSSSCG00000017883,ENSSSCG00000015389,XLOC_523899,ENSSSCG00000027454,ENSSSCG00000006227,ENSSSCG00000022307,ENSSSCG00000009745,ENSSSCG00000017164,ENSSSCG00000015871,ENSSSCG00000029852,ENSSSCG00000016599,ENSSSCG00000005987,ENSSSCG00000021255,ENSSSCG00000025217,ENSSSCG00000011441,ENSSSCG00000008642,ENSSSCG00000030839,ENSSSCG00000002135,ENSSSCG00000029077,ENSSSCG00000009217,ENSSSCG0000001…	-|GGT6|-|-|-|GGH|RAB7B|ADGRD1|TIMP-2|NR4A2|WNT5A|GPR37|-|ADA|PYCR1|TNNC1|ASAP2|C-JUN|PNP|-|PKD2|CDO1|BLVRB|ST6GALNAC3|-|-|PHGDH|UPRT|UPP1|IQSEC1|HDC|GLUL|-|RAP1GAP|DCTD|-|MCM3|DCK|HMBS|PDGFB|KIF11|PGP1A|ABCB9|ABCC11|CYR61|HYAL4|ADK|ATP6V1B1|HAND2|-|-|RERG
GO:0006950	response to stress	biological_process	1.9836e-05	0.0034648	147	1046	1934	20032	ENSSSCG00000010453,ENSSSCG00000002312,ENSSSCG00000022307,ENSSSCG00000011000,XLOC_2065596,ENSSSCG00000026592,ENSSSCG00000025217,ENSSSCG00000001759,ENSSSCG00000021255,ENSSSCG00000029852,ENSSSCG00000008119,ENSSSCG00000013252,ENSSSCG00000023693,ENSSSCG00000025830,ENSSSCG00000015871,ENSSSCG00000015025,ENSSSCG00000009334,ENSSSCG00000013270,ENSSSCG00000014934,ENSSSCG00000009217,ENSSSCG00000030839,ENSSSC…	IFIT1|SRSF5|RAB7B|DNAJA1|-|TLR6|PYCR1|DNAJA4|ADA|WNT5A|KCNIP3|F2|PROC|NUP93|NR4A2|CRYAB|HSPH1|CRY2|CHORDC1|PKD2|C-JUN|DDIAS|PRP|LRP11|TNIK|PTTG1|GLUL|ZBTB4|PTGER3|SREBF2|ISG20|CX3CL1|HPSE|PPP2CB|CYR61|MMP25|PDGFB|TRAF3IP2|METAP1|-|IRG6|PHLPP1|C5AR1|ATF3|SERPINE1|-|-|FGF12|-|MYH10|GATA6|DF|ENG|FANCM|FKTN|IDH1|PDIA2|-|CDCA5|CD24|IMMP2L|CDC2|MAP1LC3A|APOE|TOP2A|LIPA|PARPBP|S100A14|-|IFRD1|MAP3K3|NUG…
GO:0048520	positive regulation of behavior	biological_process	2.0517e-05	0.0035459	14	1046	73	20032	ENSSSCG00000008977,ENSSSCG00000012135,ENSSSCG00000025698,ENSSSCG00000007527,ENSSSCG00000001408,ENSSSCG00000029371,ENSSSCG00000001695,ENSSSCG00000009565,ENSSSCG00000021944,ENSSSCG00000028758,ENSSSCG00000006582,ENSSSCG00000026152,ENSSSCG00000021641,ENSSSCG00000029852	CXCL10|FIGF|SERPINE1|EDN3|AIF1|C5AR1|VEGFA|GAS6|RAC1|LBP|S100A14|PRKD2|PDGFB|WNT5A|
GO:0045686	negative regulation of glial cell differentiation	biological_process	2.1318e-05	0.0036401	6	1046	14	20032	ENSSSCG00000017748,ENSSSCG00000008645,ENSSSCG00000024312,ENSSSCG00000026362,ENSSSCG00000015954,ENSSSCG00000013252	NF1|ID2|ID4|HES1|DLX2|F2|
GO:0006810	transport	biological_process	2.1505e-05	0.0036401	230	1046	3231	20032	ENSSSCG00000000871,ENSSSCG00000014909,ENSSSCG00000004460,ENSSSCG00000000571,ENSSSCG00000012569,ENSSSCG00000026635,ENSSSCG00000027062,ENSSSCG00000016709,XLOC_2023294,ENSSSCG00000014292,ENSSSCG00000016470,ENSSSCG00000018042,ENSSSCG00000003669,ENSSSCG00000015926,ENSSSCG00000016626,ENSSSCG00000008977,ENSSSCG00000015136,ENSSSCG00000017178,ENSSSCG00000014997,ENSSSCG00000000531,ENSSSCG00000000783,ENSSSC…	SLC5A8|SYTL2|IBTK|-|ATG4A|-|ADORA2B|SNX10|-|HSPA4|TRPV5|SLC47A2|MFSD2A|ABCB11|CFTR|CXCL10|UBASH3B|SPHK1|-|-|-|ATP6V0D2|TMEM144|SYT2|CAMK4|CYGB|SLC25A22|-|SLC7A4|KCNJ8|RBPMS|AIF1|SLC25A20|FCER1G|APC2|TMEM173|SLC22A16|ANO4|-|SLC28A3|MEP1B|ILDR1|PRLR|CHML|CENPF|OLR1|MFSD6L|P2Y6R|CAMK2G|SLC25A29|GAS6|PTX3|LIN7A|FBXO7|SLC4A4|-|CHI3L1|SLC5A3|NF1|PTPRN|CCKBR|-|GPC3|-|RFFL|REEP1|VEGFA|SLC7A2|CHGA|SLC16A6…
GO:0050920	regulation of chemotaxis	biological_process	2.3091e-05	0.0038687	16	1046	91	20032	ENSSSCG00000006582,ENSSSCG00000026152,ENSSSCG00000021944,ENSSSCG00000001695,ENSSSCG00000029852,ENSSSCG00000007527,ENSSSCG00000001408,ENSSSCG00000029371,ENSSSCG00000025698,ENSSSCG00000028758,ENSSSCG00000009565,ENSSSCG00000021641,ENSSSCG00000030168,ENSSSCG00000024669,ENSSSCG00000012135,ENSSSCG00000008977	S100A14|PRKD2|RAC1|VEGFA|WNT5A|EDN3|AIF1|C5AR1|SERPINE1|LBP|GAS6|PDGFB|CYP19A1|-|FIGF|CXCL10|
GO:0051234	establishment of localization	biological_process	2.5674e-05	0.0042581	235	1046	3316	20032	ENSSSCG00000008468,ENSSSCG00000010551,ENSSSCG00000003788,ENSSSCG00000000584,ENSSSCG00000026187,ENSSSCG00000021651,ENSSSCG00000026092,ENSSSCG00000002843,ENSSSCG00000007039,ENSSSCG00000022029,ENSSSCG00000008550,ENSSSCG00000022033,ENSSSCG00000016516,ENSSSCG00000002135,ENSSSCG00000029330,ENSSSCG00000030839,XLOC_043575,ENSSSCG00000023391,ENSSSCG00000013270,ENSSSCG00000009623,XLOC_2183838,ENSSSCG000000…	PKDCC|BLOC1S2|PTGER3|SLCO1A2|SLC9A3|SCN2B|SREBF2|-|PRP|RAP1GAP|SLC5A6|-|ATP6V0A4|PNP|-|C-JUN|-|-|CRY2|SLC39A14|-|KIF20B|LGALS3|PKD2|F2|WNT5A|CRYAB|SLC9C2|ATP10B|-|SLC30A2|RBP1|NUP93|KIAA1919|PTPN14|-|TNNC1|SLC9A1|ADA|SCG5|MZB1|EDN3|SLC9A3R1|AQP9|TLR6|-|-|-|DNAJA1|RAB7B|IFIT1|-|-|OCA2|SPAG5|VTCN1|KCNK5|ANKH|SLC28A2|HBA|-|RIMS2|RAB6B|SLC22A23|-|-|-|-|SCN3A|ITGA8|FXYD3|IMMP2L|CCNB1|-|RHOQ|APOE|-|-|T…
GO:0010951	negative regulation of endopeptidase activity	biological_process	2.8356e-05	0.0046557	20	1046	135	20032	ENSSSCG00000011451,ENSSSCG00000017164,ENSSSCG00000015025,ENSSSCG00000007410,ENSSSCG00000020659,ENSSSCG00000000659,ENSSSCG00000025698,ENSSSCG00000001427,ENSSSCG00000030663,ENSSSCG00000026646,ENSSSCG00000017032,ENSSSCG00000009565,ENSSSCG00000007405,ENSSSCG00000013551,ENSSSCG00000022913,ENSSSCG00000024295,ENSSSCG00000004890,ENSSSCG00000004412,ENSSSCG00000029257,ENSSSCG00000029587	ITIH3|TIMP-2|CRYAB|PTI|-|-|SERPINE1|C4A|SERPINB9|RFFL|PTTG1|GAS6|WFDC2|-|SLPI|SIAH2|SERPINB2|MICAL1|-|TIMP4|
GO:0044707	single-multicellular organism process	biological_process	2.9192e-05	0.0047455	293	1046	4931	20032	ENSSSCG00000012171,ENSSSCG00000012833,ENSSSCG00000000601,ENSSSCG00000021181,ENSSSCG00000006875,ENSSSCG00000007084,ENSSSCG00000000896,ENSSSCG00000009996,ENSSSCG00000009473,ENSSSCG00000026362,ENSSSCG00000006999,ENSSSCG00000011606,ENSSSCG00000016792,ENSSSCG00000012018,ENSSSCG00000006052,ENSSSCG00000010219,ENSSSCG00000030260,XLOC_1078117,ENSSSCG00000030329,ENSSSCG00000017879,ENSSSCG00000007574,ENSSSC…	PRDX4|PRKX|PTPRO|DHCR7|-|BFSP1|NTN4|LIF|MYCBP2|HES1|ZFP42|WNT7A|FAM134B|CHODL|FZD6|ARID5B|PFN2|-|GBX1|SPNS2|SDK1|STON2|CLEC3B|AFF3|OVOL1|SERPINF1|SIAH2|CHRDL1|MDFI|MSX1|NPTX1|-|ROBO4|DPP4|AMCF-II|SEMA5A|SPR|FLRT3|-|NPTX2|FBXO7|FOXQ1|WNT7B|DUSP5|ETS2|CAMK2G|PRKD2|TACC1|PRLR|FCER1G|GCM1|TMEM173|BATF2|CAMK4|EXO1|FRZB|SEMA4A|AFF2|DLX2|SLA-DQA1|NAALAD2|-|SNX10|-|-|CNTNAP2|MBTD1|SYTL2|HSD11B1|UBD|PDE6D…
GO:0032103	positive regulation of response to external stimulus	biological_process	3.037e-05	0.0048456	18	1046	115	20032	ENSSSCG00000024759,ENSSSCG00000012135,ENSSSCG00000008977,ENSSSCG00000028758,ENSSSCG00000009565,ENSSSCG00000031023,ENSSSCG00000021641,ENSSSCG00000007527,ENSSSCG00000029371,ENSSSCG00000001408,ENSSSCG00000006357,ENSSSCG00000025698,ENSSSCG00000027062,ENSSSCG00000006582,ENSSSCG00000026152,ENSSSCG00000021944,ENSSSCG00000001695,ENSSSCG00000029852	CX3CL1|FIGF|CXCL10|LBP|GAS6|CD24|PDGFB|EDN3|C5AR1|AIF1|FCER1G|SERPINE1|ADORA2B|S100A14|PRKD2|RAC1|VEGFA|WNT5A|
GO:0010466	negative regulation of peptidase activity	biological_process	3.0397e-05	0.0048456	21	1046	148	20032	ENSSSCG00000026646,ENSSSCG00000017032,ENSSSCG00000001427,ENSSSCG00000025698,ENSSSCG00000030663,ENSSSCG00000000659,ENSSSCG00000011451,ENSSSCG00000017164,ENSSSCG00000015025,ENSSSCG00000020659,ENSSSCG00000007410,ENSSSCG00000024295,ENSSSCG00000004890,ENSSSCG00000004412,ENSSSCG00000029257,ENSSSCG00000029587,ENSSSCG00000009565,ENSSSCG00000022258,ENSSSCG00000007405,ENSSSCG00000022913,ENSSSCG00000013551	RFFL|PTTG1|C4A|SERPINE1|SERPINB9|-|ITIH3|TIMP-2|CRYAB|-|PTI|SIAH2|SERPINB2|MICAL1|-|TIMP4|GAS6|-|WFDC2|SLPI|-|
GO:0051094	positive regulation of developmental process	biological_process	3.1511e-05	0.0049748	57	1046	605	20032	ENSSSCG00000024759,ENSSSCG00000024669,ENSSSCG00000009237,ENSSSCG00000017178,ENSSSCG00000006940,ENSSSCG00000008581,ENSSSCG00000022307,ENSSSCG00000001456,ENSSSCG00000030998,ENSSSCG00000030418,ENSSSCG00000017818,ENSSSCG00000016018,ENSSSCG00000007527,ENSSSCG00000029371,ENSSSCG00000015476,ENSSSCG00000004192,ENSSSCG00000011618,ENSSSCG00000025698,ENSSSCG00000021255,ENSSSCG00000017605,ENSSSCG00000011704,…	CX3CL1|-|HPSE|SPHK1|CYR61|NCOA1|RAB7B|SLA-DQA1|WIF1|SOX6|SERPINF1|FRZB|EDN3|C5AR1|CHI3L1|CTGF|GATA2|SERPINE1|ADA|MMD|WWTR1|ACACB|TBX20|VEGFA|WNT5A|FBN2|WNT7B|LIF|THPO|ID2|IL6ST|HES1|GATA6|PAX4|SIX4|DKK1|LMO3|FLRT3|GAS6|PNP|ACVR1B|ADM|CXCL9|IL15RA|SIX1|APOE|IGFBP3|GCM1|ID4|FLRT2|ADM2|PRKD2|TBX5|MAGED1|WNT7A|PKDCC|AMOT|
GO:0030510	regulation of BMP signaling pathway	biological_process	3.2755e-05	0.005122	12	1046	56	20032	ENSSSCG00000029852,ENSSSCG00000025270,ENSSSCG00000006940,ENSSSCG00000012576,ENSSSCG00000024669,ENSSSCG00000008727,ENSSSCG00000010703,ENSSSCG00000005625,ENSSSCG00000004948,ENSSSCG00000010428,ENSSSCG00000026362,ENSSSCG00000012680	WNT5A|CHRD|CYR61|CHRDL1|-|MSX1|HTRA1|ENG|SMAD6|DKK1|HES1|GPC3|
GO:0010648	negative regulation of cell communication	biological_process	3.3666e-05	0.0052147	60	1046	630	20032	ENSSSCG00000010703,ENSSSCG00000010624,ENSSSCG00000013270,ENSSSCG00000005625,ENSSSCG00000025240,ENSSSCG00000006891,ENSSSCG00000010428,ENSSSCG00000016916,ENSSSCG00000029201,ENSSSCG00000025270,ENSSSCG00000009996,ENSSSCG00000005055,ENSSSCG00000014256,ENSSSCG00000027365,ENSSSCG00000005427,ENSSSCG00000013408,ENSSSCG00000006334,ENSSSCG00000009565,ENSSSCG00000021059,ENSSSCG00000000597,ENSSSCG00000000601,…	HTRA1|DUSP5|CRY2|ENG|DDIT4L|GCLM|DKK1|IL6ST|AJUBA|CHRD|LIF|LGALS3|FBN2|WNT7B|FKTN|ADM|RGS5|GAS6|ADORA1|LMO3|PTPRO|PRP|APC2|APOE|PRKAA2|-|FZD6|SMAD6|RAB7B|DNAJA1|SIAH2|CHRDL1|UBASH3B|-|NDRG2|CX3CL1|MDFI|FBP1|FRZB|SLC9A3R1|UNC5B|CTH|DEPDC5|DLX2|PHLPP1|TBX20|RFFL|WWTR1|GPC3|DUSP1|SERPINE1|ATF3|ADA|-|GATA2|NF1|WNT5A|RGS2|CILP|QSOX1|
GO:0051346	negative regulation of hydrolase activity	biological_process	3.5121e-05	0.0053893	29	1046	240	20032	ENSSSCG00000010806,ENSSSCG00000000659,ENSSSCG00000012591,ENSSSCG00000020659,ENSSSCG00000007410,ENSSSCG00000011451,ENSSSCG00000017164,ENSSSCG00000015025,ENSSSCG00000016279,ENSSSCG00000017032,ENSSSCG00000026646,ENSSSCG00000030663,ENSSSCG00000001427,ENSSSCG00000025698,ENSSSCG00000004769,ENSSSCG00000014909,ENSSSCG00000003155,ENSSSCG00000007405,ENSSSCG00000013551,ENSSSCG00000022913,ENSSSCG00000009565,…	RGS2|-|AMOT|-|PTI|ITIH3|TIMP-2|CRYAB|PDE6D|PTTG1|RFFL|SERPINB9|C4A|SERPINE1|CASC5|SYTL2|PPP1R15A|WFDC2|-|SLPI|GAS6|-|IFIT1|-|TIMP4|SIAH2|MICAL1|DLG3|SERPINB2|
GO:0090092	regulation of transmembrane receptor protein serine/threonine kinase signaling pathway	biological_process	3.8915e-05	0.0058727	19	1046	122	20032	ENSSSCG00000012680,ENSSSCG00000011704,ENSSSCG00000016662,ENSSSCG00000011046,ENSSSCG00000015846,ENSSSCG00000029852,ENSSSCG00000026362,ENSSSCG00000010428,ENSSSCG00000010703,ENSSSCG00000008727,ENSSSCG00000004948,ENSSSCG00000005625,ENSSSCG00000014256,ENSSSCG00000024669,ENSSSCG00000012576,ENSSSCG00000006940,ENSSSCG00000025270,ENSSSCG00000000233,ENSSSCG00000025831	GPC3|WWTR1|TBX20|ITGA8|RBPMS|WNT5A|HES1|DKK1|HTRA1|MSX1|SMAD6|ENG|FBN2|-|CHRDL1|CYR61|CHRD|ACVR1B|NREP|
GO:0001763	morphogenesis of a branching structure	biological_process	3.8987e-05	0.0058727	23	1046	164	20032	ENSSSCG00000013408,ENSSSCG00000015954,ENSSSCG00000005087,ENSSSCG00000000896,ENSSSCG00000001986,ENSSSCG00000005625,ENSSSCG00000005089,ENSSSCG00000027365,ENSSSCG00000009217,ENSSSCG00000029852,ENSSSCG00000006060,ENSSSCG00000022314,ENSSSCG00000017109,ENSSSCG00000012318,ENSSSCG00000016780,ENSSSCG00000001695,ENSSSCG00000012680,ENSSSCG00000017095,ENSSSCG00000016662,ENSSSCG00000004755,ENSSSCG00000002630,…	ADM|DLX2|SIX1|NTN4|NFATC4|ENG|SIX4|WNT7B|PKD2|WNT5A|GRHL2|CLIC4|ADAMTS16|MAGED1|CTNND2|VEGFA|GPC3|SEMA5A|TBX20|DLL4|GCM1|RSPO3|RDH10|
GO:0009968	negative regulation of signal transduction	biological_process	3.9692e-05	0.0058746	58	1046	609	20032	ENSSSCG00000015595,ENSSSCG00000016991,ENSSSCG00000025698,ENSSSCG00000021255,ENSSSCG00000022003,ENSSSCG00000017748,ENSSSCG00000011618,ENSSSCG00000004896,ENSSSCG00000026646,ENSSSCG00000016662,ENSSSCG00000011704,ENSSSCG00000012680,ENSSSCG00000004928,ENSSSCG00000029852,ENSSSCG00000010806,ENSSSCG00000024295,ENSSSCG00000015136,ENSSSCG00000012576,ENSSSCG00000030309,ENSSSCG00000024669,ENSSSCG00000024759,…	ATF3|DUSP1|SERPINE1|ADA|-|NF1|GATA2|PHLPP1|RFFL|TBX20|WWTR1|GPC3|CILP|WNT5A|RGS2|SIAH2|UBASH3B|CHRDL1|NDRG2|-|CX3CL1|FBP1|MDFI|SMAD6|RAB7B|DNAJA1|SLC9A3R1|FRZB|UNC5B|CTH|DEPDC5|DLX2|APOE|PRP|APC2|FZD6|PRKAA2|-|LIF|CHRD|LGALS3|WNT7B|FBN2|FKTN|HTRA1|DUSP5|DDIT4L|ENG|CRY2|GCLM|DKK1|IL6ST|AJUBA|GAS6|PTPRO|LMO3|ADM|RGS5|
GO:0048844	artery morphogenesis	biological_process	4.7175e-05	0.0067944	9	1046	34	20032	ENSSSCG00000005087,ENSSSCG00000001695,ENSSSCG00000005625,ENSSSCG00000026362,ENSSSCG00000009703,ENSSSCG00000009217,ENSSSCG00000017748,ENSSSCG00000003088,ENSSSCG00000004755	SIX1|VEGFA|ENG|HES1|HAND2|PKD2|NF1|APOE|DLL4|
GO:0014014	negative regulation of gliogenesis	biological_process	5.0665e-05	0.0072336	6	1046	16	20032	ENSSSCG00000013252,ENSSSCG00000015954,ENSSSCG00000026362,ENSSSCG00000008645,ENSSSCG00000024312,ENSSSCG00000017748	F2|DLX2|HES1|ID2|ID4|NF1|
GO:0045685	regulation of glial cell differentiation	biological_process	5.7409e-05	0.0080564	8	1046	29	20032	ENSSSCG00000016916,ENSSSCG00000026362,ENSSSCG00000017748,ENSSSCG00000009996,ENSSSCG00000008645,ENSSSCG00000024312,ENSSSCG00000015954,ENSSSCG00000013252	IL6ST|HES1|NF1|LIF|ID2|ID4|DLX2|F2|
GO:0060485	mesenchyme development	biological_process	6.0348e-05	0.0083971	18	1046	119	20032	ENSSSCG00000029852,ENSSSCG00000009477,ENSSSCG00000009867,ENSSSCG00000016662,ENSSSCG00000005992,ENSSSCG00000017070,ENSSSCG00000011704,ENSSSCG00000009703,ENSSSCG00000021665,ENSSSCG00000007527,ENSSSCG00000005087,ENSSSCG00000016018,ENSSSCG00000005089,ENSSSCG00000005625,ENSSSCG00000008727,ENSSSCG00000026362,ENSSSCG00000009217,ENSSSCG00000027365	WNT5A|EDNRB|TBX5|TBX20|SHAS2|HAND1|WWTR1|HAND2|RDH10|EDN3|SIX1|FRZB|SIX4|ENG|MSX1|HES1|PKD2|WNT7B|
GO:0023057	negative regulation of signaling	biological_process	6.2956e-05	0.008673	59	1046	630	20032	ENSSSCG00000023329,ENSSSCG00000007039,ENSSSCG00000003088,ENSSSCG00000003837,ENSSSCG00000017783,ENSSSCG00000006052,ENSSSCG00000010624,ENSSSCG00000025240,ENSSSCG00000010703,ENSSSCG00000013270,ENSSSCG00000005625,ENSSSCG00000010428,ENSSSCG00000006891,ENSSSCG00000016916,ENSSSCG00000029201,ENSSSCG00000025270,ENSSSCG00000009996,ENSSSCG00000005055,ENSSSCG00000027365,ENSSSCG00000014256,ENSSSCG00000005427,…	APC2|PRP|APOE|PRKAA2|-|FZD6|DUSP5|DDIT4L|HTRA1|CRY2|ENG|DKK1|GCLM|IL6ST|AJUBA|CHRD|LIF|LGALS3|WNT7B|FBN2|FKTN|ADM|RGS5|GAS6|ADORA1|LMO3|PTPRO|PHLPP1|RFFL|TBX20|WWTR1|GPC3|DUSP1|ATF3|SERPINE1|ADA|-|NF1|GATA2|WNT5A|RGS2|CILP|SMAD6|RAB7B|DNAJA1|SIAH2|UBASH3B|CHRDL1|NDRG2|-|CX3CL1|MDFI|FBP1|FRZB|SLC9A3R1|UNC5B|CTH|DEPDC5|DLX2|
GO:0060713	labyrinthine layer morphogenesis	biological_process	6.3387e-05	0.008673	7	1046	21	20032	ENSSSCG00000027365,ENSSSCG00000002630,ENSSSCG00000004218,ENSSSCG00000008581,ENSSSCG00000006940,ENSSSCG00000013408,ENSSSCG00000006060	WNT7B|GCM1|RSPO3|NCOA1|CYR61|ADM|GRHL2|
GO:0010646	regulation of cell communication	biological_process	6.7424e-05	0.009074	140	1046	1814	20032	ENSSSCG00000009233,ENSSSCG00000014277,ENSSSCG00000015535,ENSSSCG00000004928,ENSSSCG00000001252,ENSSSCG00000011618,ENSSSCG00000010034,ENSSSCG00000015954,ENSSSCG00000003789,ENSSSCG00000014362,ENSSSCG00000016018,ENSSSCG00000009554,ENSSSCG00000030460,ENSSSCG00000004948,ENSSSCG00000010944,ENSSSCG00000016626,ENSSSCG00000015136,ENSSSCG00000008977,ENSSSCG00000017178,ENSSSCG00000017783,ENSSSCG00000003837,…	AGPAT9|IRF1|QSOX1|CILP|UBD|GATA2|DEPDC5|DLX2|CTH|HBEGF|FRZB|GRTP1|ARHGEF6|SMAD6|FBP1|CFTR|UBASH3B|CXCL10|SPHK1|-|PRKAA2|PRKD2|ILDR1|TNFSF15|APC2|RBPMS|GADD45G|RGS5|DCDC2|RASGEF1A|GAS6|AJUBA|DDIT4L|DUSP5|FBN2|WNT7B|GPC3|ELP2|RFFL|CHI3L1|CTGF|NF1|RSPO3|NFATC4|-|MAP3K3|MSX1|MDFI|CHRDL1|SIAH2|PFN2|-|AMOT|FZD6|MAGED1|WNT7A|ANKRD1|CXCL9|ADM|LBP|PTPRO|ADORA1|NREP|HES1|GCLM|GRIN2A|STOX1|LIF|RGS2|CA2|CTNN…
GO:0007507	heart development	biological_process	7.3724e-05	0.0098057	35	1046	306	20032	ENSSSCG00000009217,ENSSSCG00000008645,ENSSSCG00000005625,ENSSSCG00000010428,ENSSSCG00000026362,ENSSSCG00000003702,ENSSSCG00000006857,ENSSSCG00000030839,ENSSSCG00000005087,ENSSSCG00000013408,ENSSSCG00000004755,ENSSSCG00000010461,ENSSSCG00000017070,ENSSSCG00000005992,ENSSSCG00000028137,ENSSSCG00000009867,ENSSSCG00000006940,ENSSSCG00000022373,ENSSSCG00000005751,ENSSSCG00000008727,ENSSSCG00000017112,…	PKD2|ID2|ENG|DKK1|HES1|GATA6|COL11A1|C-JUN|SIX1|ADM|DLL4|ANKRD1|HAND1|SHAS2|-|TBX5|CYR61|JMJD6|COL5A1|MSX1|IRX4|NFATC4|SOX6|HAND2|NF1|PDLIM3|TBX20|TNNC1|SLC9A1|ACACB|GPC3|MYH10|VEGFA|GRHL2|WNT5A|
GO:0001501	skeletal system development	biological_process	7.4187e-05	0.0098057	34	1046	311	20032	ENSSSCG00000022980,ENSSSCG00000017879,ENSSSCG00000005992,ENSSSCG00000017070,ENSSSCG00000021665,ENSSSCG00000008123,ENSSSCG00000008468,ENSSSCG00000010219,ENSSSCG00000011606,ENSSSCG00000005089,ENSSSCG00000014256,ENSSSCG00000027365,ENSSSCG00000005055,ENSSSCG00000025270,ENSSSCG00000005087,ENSSSCG00000006132,ENSSSCG00000006857,ENSSSCG00000000363,ENSSSCG00000004192,ENSSSCG00000009703,ENSSSCG00000017592,…	TBX4|SPNS2|SHAS2|HAND1|RDH10|ARID5A|PKDCC|ARID5B|WNT7A|SIX4|FBN2|WNT7B|LGALS3|CHRD|SIX1|MMP16|COL11A1|BMP11|CTGF|HAND2|MBTD1|WNT5A|GRHL2|ACP5|CSRNP1|MSX1|MDFI|MGP|CYR61|SMAD9|DLX2|SOX6|FRZB|CLEC3B|
GO:0060541	respiratory system development	biological_process	7.4652e-05	0.0098057	22	1046	157	20032	ENSSSCG00000021665,ENSSSCG00000010450,ENSSSCG00000021255,ENSSSCG00000004192,ENSSSCG00000015476,ENSSSCG00000015616,ENSSSCG00000012680,ENSSSCG00000022980,ENSSSCG00000001695,ENSSSCG00000009867,ENSSSCG00000008468,ENSSSCG00000006060,ENSSSCG00000029852,ENSSSCG00000009996,ENSSSCG00000027365,ENSSSCG00000022373,ENSSSCG00000005089,ENSSSCG00000026362,ENSSSCG00000003702,ENSSSCG00000008875,ENSSSCG00000021181,…	RDH10|LIPA|ADA|CTGF|CHI3L1|HSD11B1|GPC3|TBX4|VEGFA|TBX5|PKDCC|GRHL2|WNT5A|LIF|WNT7B|JMJD6|SIX4|HES1|GATA6|RXFP1|DHCR7|SIX1|
GO:0032501	multicellular organismal process	biological_process	7.6844e-05	0.010013	299	1046	5087	20032	ENSSSCG00000021255,ENSSSCG00000007527,ENSSSCG00000008119,ENSSSCG00000029852,ENSSSCG00000017164,ENSSSCG00000015871,ENSSSCG00000025795,ENSSSCG00000022307,ENSSSCG00000016784,ENSSSCG00000006731,ENSSSCG00000011946,ENSSSCG00000030418,ENSSSCG00000026592,ENSSSCG00000013384,ENSSSCG00000008875,ENSSSCG00000002418,ENSSSCG00000004755,ENSSSCG00000003788,ENSSSCG00000009477,ENSSSCG00000009867,ENSSSCG00000013270,…	ADA|EDN3|KCNIP3|WNT5A|TIMP-2|NR4A2|CSF3R|RAB7B|ANKH|VTCN1|ALCAM|SOX6|TLR6|-|RXFP1|FLRT2|DLL4|PTGER3|EDNRB|TBX5|CRY2|PHLDA2|CHRD|LGALS3|KIF20B|MMP16|PNP|DDIAS|DAGLA|TAS1R3|GPR56|GALNTL5|PHLPP1|-|SERPINE1|-|MMD|ADAM22|C5AR1|PHEX|RGS2|MYH10|FGF12|CTNND2|CA2|ANLN|IRX4|CYR61|PLCD3|HPSE|CX3CL1|TACC2|CCNF|RECK|HAND1|ADM2|LIPA|TOP2A|RIMS2|-|ATRNL1|ENG|DKK1|CHRM5|GATA6|THPO|SEMA5A|AMCF-II|ROBO4|DPP4|MSX1|…
GO:0023051	regulation of signaling	biological_process	8.1971e-05	0.010598	139	1046	1809	20032	ENSSSCG00000001252,ENSSSCG00000011618,ENSSSCG00000009233,ENSSSCG00000014277,ENSSSCG00000004928,ENSSSCG00000009554,ENSSSCG00000030460,ENSSSCG00000004948,ENSSSCG00000010944,ENSSSCG00000016626,ENSSSCG00000008977,ENSSSCG00000015136,ENSSSCG00000017178,ENSSSCG00000015954,ENSSSCG00000010034,ENSSSCG00000003789,ENSSSCG00000014362,ENSSSCG00000016018,ENSSSCG00000023329,ENSSSCG00000015846,ENSSSCG00000017783,…	UBD|GATA2|AGPAT9|IRF1|CILP|GRTP1|ARHGEF6|SMAD6|FBP1|CFTR|CXCL10|UBASH3B|SPHK1|DLX2|DEPDC5|CTH|HBEGF|FRZB|APC2|RBPMS|-|PRKAA2|PRKD2|ILDR1|TNFSF15|AJUBA|DUSP5|DDIT4L|WNT7B|FBN2|RGS5|GADD45G|DCDC2|RASGEF1A|GAS6|GPC3|ELP2|RFFL|CHI3L1|NF1|RSPO3|CTGF|MAP3K3|MSX1|MDFI|CHRDL1|SIAH2|NFATC4|-|ANKRD1|PFN2|AMOT|-|FZD6|MAGED1|WNT7A|HES1|GCLM|STOX1|GRIN2A|LIF|CXCL9|ADM|LBP|PTPRO|NREP|ADORA1|WWTR1|KCNC3|PHLPP1|…
GO:0030336	negative regulation of cell migration	biological_process	8.5072e-05	0.010912	18	1046	115	20032	ENSSSCG00000025270,ENSSSCG00000030168,ENSSSCG00000024669,ENSSSCG00000005625,ENSSSCG00000021059,ENSSSCG00000002815,ENSSSCG00000017232,ENSSSCG00000021255,ENSSSCG00000025698,ENSSSCG00000017748,ENSSSCG00000004755,ENSSSCG00000001408,ENSSSCG00000016729,ENSSSCG00000003088,ENSSSCG00000000604,ENSSSCG00000009867,ENSSSCG00000022314,ENSSSCG00000030260	CHRD|CYP19A1|-|ENG|ADORA1|GPR56|SLC9A3R1|ADA|SERPINE1|NF1|DLL4|AIF1|IGFBP3|APOE|ARHGDIB|TBX5|CLIC4|PFN2|
GO:0048522	positive regulation of cellular process	biological_process	8.7851e-05	0.011182	187	1046	2631	20032	ENSSSCG00000014349,ENSSSCG00000020678,ENSSSCG00000001408,ENSSSCG00000015846,ENSSSCG00000002630,ENSSSCG00000006357,ENSSSCG00000024312,ENSSSCG00000016830,ENSSSCG00000003837,ENSSSCG00000008742,ENSSSCG00000026152,ENSSSCG00000025436,ENSSSCG00000020784,ENSSSCG00000001837,ENSSSCG00000029201,ENSSSCG00000012068,ENSSSCG00000005089,ENSSSCG00000027365,ENSSSCG00000014256,ENSSSCG00000012135,ENSSSCG00000009585,…	TMEM173|BANP|AIF1|RBPMS|GCM1|FCER1G|ID4|PRLR|PRKAA2|CD38|PRKD2|ILDR1|TNFSF15|FANCI|AJUBA|ETS2|SIX4|WNT7B|FBN2|FIGF|GADD45G|PPP1R15A|PTX3|ASS1|DCDC2|RASGEF1A|GAS6|FLRT3|ASNS|DLX3|ADORA2B|UBD|GATA2|IRF1|-|VCAM1|CSRNP1|-|SLA-DQA1|SPHK1|CXCL10|CFTR|CTH|DLX2|FRZB|HBEGF|CDC6|CAMK4|PXYLP1|HSP90AA1|SHAS2|ANKRD1|PFN2|CCND2|AMOT|MAGED1|RAC1|WNT7A|ASIP|HES1|PDL1|GRIN2A|STOX1|LIF|ID2|ADM|CXCL9|IL15RA|SIX1|IF…
GO:0060711	labyrinthine layer development	biological_process	0.00010305	0.012917	10	1046	44	20032	ENSSSCG00000006060,ENSSSCG00000013408,ENSSSCG00000017338,ENSSSCG00000027365,ENSSSCG00000002630,ENSSSCG00000004218,ENSSSCG00000006940,ENSSSCG00000008581,ENSSSCG00000026362,ENSSSCG00000012758	GRHL2|ADM|PLCD3|WNT7B|GCM1|RSPO3|CYR61|NCOA1|HES1|NSDHL|
GO:0044281	small molecule metabolic process	biological_process	0.00010487	0.013025	149	1046	1952	20032	ENSSSCG00000023780,ENSSSCG00000017748,ENSSSCG00000026730,ENSSSCG00000011781,ENSSSCG00000009937,ENSSSCG00000012758,ENSSSCG00000009673,ENSSSCG00000004522,ENSSSCG00000013568,ENSSSCG00000016223,ENSSSCG00000025447,ENSSSCG00000027496,ENSSSCG00000013784,ENSSSCG00000006923,ENSSSCG00000011670,ENSSSCG00000016401,ENSSSCG00000000961,ENSSSCG00000021944,ENSSSCG00000004233,ENSSSCG00000007133,ENSSSCG00000011821,…	SLC5A3|NF1|-|-|ACACB|NSDHL|NUGGC|ME2|-|ACSL3|MID1IP1|-|DNAJB1|GBP2|PXYLP1|KIF1A|MIOX|RAC1|SMPDL3A|ACSS1|-|SMPDL3B|PFN2|AMOT|SDSL|CRYM|GCLM|DHCR7|KIF15|PRDX4|CXCL9|ADM|KIF20A|-|ASNS|PDE6D|ADORA2B|FOLH1|KIF22|GBP1|GBP4|GDPD2|-|SPOCK3|TP53I3|-|ABCB11|FBP1|CXCL10|CFTR|SPHK1|GRTP1|GATM|ARHGEF6|GMDS|-|ALDH3A2|BCAT1|SCD5|-|RDH10|-|WARS|EBPL|PSPH|AK3|GDPD3|NPL|AJUBA|AHSA2|GULDH|RASGEF1A|CYP4V2|SPR|EXTL2|…
GO:0061138	morphogenesis of a branching epithelium	biological_process	0.0001055	0.013025	21	1046	153	20032	ENSSSCG00000016662,ENSSSCG00000017095,ENSSSCG00000012680,ENSSSCG00000021665,ENSSSCG00000002630,ENSSSCG00000004218,ENSSSCG00000004755,ENSSSCG00000017109,ENSSSCG00000022314,ENSSSCG00000029852,ENSSSCG00000006060,ENSSSCG00000001695,ENSSSCG00000012318,ENSSSCG00000005089,ENSSSCG00000005625,ENSSSCG00000009217,ENSSSCG00000027365,ENSSSCG00000000896,ENSSSCG00000005087,ENSSSCG00000013408,ENSSSCG00000001986	TBX20|SEMA5A|GPC3|RDH10|GCM1|RSPO3|DLL4|ADAMTS16|CLIC4|WNT5A|GRHL2|VEGFA|MAGED1|SIX4|ENG|PKD2|WNT7B|NTN4|SIX1|ADM|NFATC4|
GO:1901615	organic hydroxy compound metabolic process	biological_process	0.00011345	0.0139	27	1046	221	20032	ENSSSCG00000008309,ENSSSCG00000016223,ENSSSCG00000021181,ENSSSCG00000018041,ENSSSCG00000016626,ENSSSCG00000017178,ENSSSCG00000007849,ENSSSCG00000021811,ENSSSCG00000002478,ENSSSCG00000023242,ENSSSCG00000015854,ENSSSCG00000007277,ENSSSCG00000015871,ENSSSCG00000009393,ENSSSCG00000025273,ENSSSCG00000012376,ENSSSCG00000004679,ENSSSCG00000004233,XLOC_078889,ENSSSCG00000003582,ENSSSCG00000016599,ENSSSCG…	SPR|ACSL3|DHCR7|ALDH3A2|CFTR|SPHK1|CRYM|GDPD3|SERPINA12|GRIN2A|OCA2|ASIP|NR4A2|EBPL|CYP11A1|GDPD2|SORD|SMPDL3A|-|SMPDL3B|GPR37|WNT5A|HAND2|SLC5A3|APOE|NSDHL|MIOX|
GO:1901342	regulation of vasculature development	biological_process	0.00013302	0.016001	19	1046	134	20032	ENSSSCG00000023749,ENSSSCG00000004755,ENSSSCG00000029371,ENSSSCG00000017748,ENSSSCG00000011618,ENSSSCG00000015476,ENSSSCG00000025698,ENSSSCG00000029852,ENSSSCG00000012591,ENSSSCG00000026152,ENSSSCG00000002516,ENSSSCG00000001695,ENSSSCG00000003702,ENSSSCG00000024759,ENSSSCG00000017178,ENSSSCG00000013408,ENSSSCG00000021641,ENSSSCG00000017818,ENSSSCG00000006495	ADM2|DLL4|C5AR1|NF1|GATA2|CHI3L1|SERPINE1|WNT5A|AMOT|PRKD2|WARS|VEGFA|GATA6|CX3CL1|SPHK1|ADM|PDGFB|SERPINF1|SEMA4A|
GO:0040013	negative regulation of locomotion	biological_process	0.00013513	0.016001	20	1046	139	20032	ENSSSCG00000000604,ENSSSCG00000017748,ENSSSCG00000016729,ENSSSCG00000004755,ENSSSCG00000001408,ENSSSCG00000003088,ENSSSCG00000021255,ENSSSCG00000025698,ENSSSCG00000022314,ENSSSCG00000029852,ENSSSCG00000030260,ENSSSCG00000009867,ENSSSCG00000005625,ENSSSCG00000030168,ENSSSCG00000024669,ENSSSCG00000025270,ENSSSCG00000011727,ENSSSCG00000017232,ENSSSCG00000021059,ENSSSCG00000002815	ARHGDIB|NF1|IGFBP3|DLL4|AIF1|APOE|ADA|SERPINE1|CLIC4|WNT5A|PFN2|TBX5|ENG|CYP19A1|-|CHRD|PTX3|SLC9A3R1|ADORA1|GPR56|
GO:0060669	embryonic placenta morphogenesis	biological_process	0.00013522	0.016001	7	1046	23	20032	ENSSSCG00000013408,ENSSSCG00000006060,ENSSSCG00000004218,ENSSSCG00000002630,ENSSSCG00000027365,ENSSSCG00000006940,ENSSSCG00000008581	ADM|GRHL2|RSPO3|GCM1|WNT7B|CYR61|NCOA1|
GO:0003263	cardioblast proliferation	biological_process	0.00013741	0.016001	4	1046	7	20032	ENSSSCG00000026362,ENSSSCG00000005087,ENSSSCG00000009867,ENSSSCG00000009703	HES1|SIX1|TBX5|HAND2|
GO:0003264	regulation of cardioblast proliferation	biological_process	0.00013741	0.016001	4	1046	7	20032	ENSSSCG00000009703,ENSSSCG00000009867,ENSSSCG00000005087,ENSSSCG00000026362	HAND2|TBX5|SIX1|HES1|
GO:0003266	regulation of secondary heart field cardioblast proliferation	biological_process	0.00013741	0.016001	4	1046	7	20032	ENSSSCG00000009703,ENSSSCG00000009867,ENSSSCG00000005087,ENSSSCG00000026362	HAND2|TBX5|SIX1|HES1|
GO:0060429	epithelium development	biological_process	0.00014113	0.016318	62	1046	689	20032	ENSSSCG00000000896,ENSSSCG00000005087,ENSSSCG00000007084,ENSSSCG00000013408,ENSSSCG00000012833,ENSSSCG00000014898,ENSSSCG00000000601,ENSSSCG00000030839,ENSSSCG00000016431,ENSSSCG00000005625,ENSSSCG00000005089,ENSSSCG00000026362,ENSSSCG00000003702,ENSSSCG00000029201,ENSSSCG00000009217,ENSSSCG00000009996,ENSSSCG00000008645,ENSSSCG00000005055,ENSSSCG00000012375,ENSSSCG00000010457,ENSSSCG00000027365,…	NTN4|SIX1|BFSP1|ADM|PRKX|DDIAS|PTPRO|C-JUN|GALNTL5|ENG|SIX4|HES1|GATA6|AJUBA|PKD2|LIF|ID2|LGALS3|DLG3|KIF20B|WNT7B|UPK2|PRLR|CLIC4|ZFP42|WNT7A|UPK1A|EDNRB|MAGED1|TBX5|FZD6|HAND1|TBX4|RDH10|DLL4|CDC2|GCM1|SLC9A3R1|FRZB|HBEGF|OVOL1|NFATC4|COL5A1|MSX1|OCA2|CYR61|CFTR|CXCL10|ADAMTS16|GRHL2|WNT5A|SYNE4|VEGFA|CA2|DLX3|TBX20|WWTR1|SEMA5A|GPC3|HAND2|EDN3|RSPO3|
GO:0030323	respiratory tube development	biological_process	0.00014495	0.016527	20	1046	141	20032	ENSSSCG00000021181,ENSSSCG00000008875,ENSSSCG00000009996,ENSSSCG00000022373,ENSSSCG00000027365,ENSSSCG00000003702,ENSSSCG00000026362,ENSSSCG00000001695,ENSSSCG00000009867,ENSSSCG00000008468,ENSSSCG00000006060,ENSSSCG00000029852,ENSSSCG00000010450,ENSSSCG00000021255,ENSSSCG00000021665,ENSSSCG00000004192,ENSSSCG00000015616,ENSSSCG00000015476,ENSSSCG00000022980,ENSSSCG00000012680	DHCR7|RXFP1|LIF|JMJD6|WNT7B|GATA6|HES1|VEGFA|TBX5|PKDCC|GRHL2|WNT5A|LIPA|ADA|RDH10|CTGF|HSD11B1|CHI3L1|TBX4|GPC3|
GO:0030324	lung development	biological_process	0.00014495	0.016527	20	1046	141	20032	ENSSSCG00000015616,ENSSSCG00000004192,ENSSSCG00000015476,ENSSSCG00000021665,ENSSSCG00000010450,ENSSSCG00000021255,ENSSSCG00000012680,ENSSSCG00000022980,ENSSSCG00000009867,ENSSSCG00000001695,ENSSSCG00000029852,ENSSSCG00000006060,ENSSSCG00000008468,ENSSSCG00000027365,ENSSSCG00000022373,ENSSSCG00000009996,ENSSSCG00000026362,ENSSSCG00000003702,ENSSSCG00000008875,ENSSSCG00000021181	HSD11B1|CTGF|CHI3L1|RDH10|LIPA|ADA|GPC3|TBX4|TBX5|VEGFA|WNT5A|GRHL2|PKDCC|WNT7B|JMJD6|LIF|HES1|GATA6|RXFP1|DHCR7|
GO:2000146	negative regulation of cell motility	biological_process	0.00015616	0.017683	18	1046	120	20032	ENSSSCG00000025270,ENSSSCG00000024669,ENSSSCG00000030168,ENSSSCG00000005625,ENSSSCG00000021059,ENSSSCG00000002815,ENSSSCG00000017232,ENSSSCG00000021255,ENSSSCG00000025698,ENSSSCG00000017748,ENSSSCG00000004755,ENSSSCG00000016729,ENSSSCG00000001408,ENSSSCG00000003088,ENSSSCG00000000604,ENSSSCG00000009867,ENSSSCG00000022314,ENSSSCG00000030260	CHRD|-|CYP19A1|ENG|ADORA1|GPR56|SLC9A3R1|ADA|SERPINE1|NF1|DLL4|IGFBP3|AIF1|APOE|ARHGDIB|TBX5|CLIC4|PFN2|
GO:0042060	wound healing	biological_process	0.00016064	0.018065	27	1046	224	20032	ENSSSCG00000025698,ENSSSCG00000006357,XLOC_1843066,ENSSSCG00000003088,ENSSSCG00000017748,ENSSSCG00000013252,ENSSSCG00000023693,XLOC_2023294,ENSSSCG00000029852,ENSSSCG00000017306,ENSSSCG00000011606,ENSSSCG00000016646,ENSSSCG00000017987,ENSSSCG00000006052,XLOC_1326990,XLOC_2058033,ENSSSCG00000005751,ENSSSCG00000005625,ENSSSCG00000029201,ENSSSCG00000006940,ENSSSCG00000015136,ENSSSCG00000009237,ENSSS…	SERPINE1|FCER1G|-|APOE|NF1|F2|PROC|-|WNT5A|CD61|WNT7A|IFRD1|MYH10|FZD6|-|-|COL5A1|ENG|AJUBA|CYR61|UBASH3B|HPSE|CX3CL1|HBEGF|PDGFB|METAP1|GAS6|
GO:0051272	positive regulation of cellular component movement	biological_process	0.00018182	0.020195	26	1046	221	20032	ENSSSCG00000017306,ENSSSCG00000029852,ENSSSCG00000012591,ENSSSCG00000026152,ENSSSCG00000006582,ENSSSCG00000021944,ENSSSCG00000011606,ENSSSCG00000001695,ENSSSCG00000026257,ENSSSCG00000005992,ENSSSCG00000029371,ENSSSCG00000007527,ENSSSCG00000001408,ENSSSCG00000025698,ENSSSCG00000000233,ENSSSCG00000021641,ENSSSCG00000014362,ENSSSCG00000006286,ENSSSCG00000028758,ENSSSCG00000009565,ENSSSCG00000006940,…	CD61|WNT5A|AMOT|PRKD2|S100A14|RAC1|WNT7A|VEGFA|STMN1|SHAS2|C5AR1|EDN3|AIF1|SERPINE1|ACVR1B|PDGFB|HBEGF|SELE|LBP|GAS6|CYR61|SPHK1|FIGF|KIF20B|CXCL10|LGALS3|
GO:0045595	regulation of cell differentiation	biological_process	0.00018204	0.020195	76	1046	916	20032	ENSSSCG00000016830,ENSSSCG00000028137,ENSSSCG00000016646,ENSSSCG00000003088,ENSSSCG00000024312,ENSSSCG00000000156,ENSSSCG00000000233,ENSSSCG00000015445,ENSSSCG00000031023,ENSSSCG00000009565,ENSSSCG00000003702,ENSSSCG00000016916,ENSSSCG00000005089,ENSSSCG00000010428,ENSSSCG00000014256,ENSSSCG00000027365,ENSSSCG00000023909,ENSSSCG00000014277,ENSSSCG00000011704,ENSSSCG00000000363,ENSSSCG00000011618,…	PRLR|-|IFRD1|APOE|ID4|FBXO7|ACVR1B|NRCAM|CD24|GAS6|GATA6|IL6ST|SIX4|DKK1|FBN2|WNT7B|THPO|IRF1|WWTR1|BMP11|GATA2|HAND2|MMD|DLX2|FRZB|SLA-DQA1|-|UBASH3B|CXCL10|CYR61|PKDCC|CHODL|TBX5|EDNRB|WNT7A|FAM213A|FLRT2|TNIK|DLL4|IGFBP3|CXCL9|ADM|PNP|SIX1|IL15RA|LMO3|GPR56|PRKX|PAX4|C1QC|HES1|PIWIL2|ID2|KIF20B|LIF|CHRD|GRHL2|WNT5A|F2|AVIL|RBP1|CSF3R|VEGFA|TIMP-2|CTGF|NF1|EDN3|ADA|SERPINF1|SOX6|NFATC4|SDK1|WIF…
GO:0045765	regulation of angiogenesis	biological_process	0.00018927	0.020718	18	1046	126	20032	ENSSSCG00000012591,ENSSSCG00000029852,ENSSSCG00000001695,ENSSSCG00000026152,ENSSSCG00000002516,ENSSSCG00000023749,ENSSSCG00000025698,ENSSSCG00000004755,ENSSSCG00000029371,ENSSSCG00000017748,ENSSSCG00000011618,ENSSSCG00000015476,ENSSSCG00000006495,ENSSSCG00000013408,ENSSSCG00000017818,ENSSSCG00000003702,ENSSSCG00000017178,ENSSSCG00000024759	AMOT|WNT5A|VEGFA|PRKD2|WARS|ADM2|SERPINE1|DLL4|C5AR1|NF1|GATA2|CHI3L1|SEMA4A|ADM|SERPINF1|GATA6|SPHK1|CX3CL1|
GO:0030335	positive regulation of cell migration	biological_process	0.00020018	0.021766	25	1046	209	20032	ENSSSCG00000025698,ENSSSCG00000029371,ENSSSCG00000007527,ENSSSCG00000001408,ENSSSCG00000005992,ENSSSCG00000001695,ENSSSCG00000011606,ENSSSCG00000021944,ENSSSCG00000026152,ENSSSCG00000006582,ENSSSCG00000012591,ENSSSCG00000017306,ENSSSCG00000029852,ENSSSCG00000008977,ENSSSCG00000010457,ENSSSCG00000005055,ENSSSCG00000012135,ENSSSCG00000006940,ENSSSCG00000017178,ENSSSCG00000009565,ENSSSCG00000028758,…	SERPINE1|C5AR1|EDN3|AIF1|SHAS2|VEGFA|WNT7A|RAC1|PRKD2|S100A14|AMOT|CD61|WNT5A|CXCL10|KIF20B|LGALS3|FIGF|CYR61|SPHK1|GAS6|LBP|SELE|HBEGF|PDGFB|ACVR1B|
GO:0060993	kidney morphogenesis	biological_process	0.0002038	0.022014	9	1046	39	20032	ENSSSCG00000012680,ENSSSCG00000026362,ENSSSCG00000011704,ENSSSCG00000005277,ENSSSCG00000027365,ENSSSCG00000009996,ENSSSCG00000009217,ENSSSCG00000005087,ENSSSCG00000012833	GPC3|HES1|WWTR1|GCNT1|WNT7B|LIF|PKD2|SIX1|PRKX|
GO:0051271	negative regulation of cellular component movement	biological_process	0.00021136	0.022682	18	1046	123	20032	ENSSSCG00000009867,ENSSSCG00000030260,ENSSSCG00000022314,ENSSSCG00000025698,ENSSSCG00000021255,ENSSSCG00000004755,ENSSSCG00000003088,ENSSSCG00000016729,ENSSSCG00000001408,ENSSSCG00000017748,ENSSSCG00000000604,ENSSSCG00000002815,ENSSSCG00000021059,ENSSSCG00000017232,ENSSSCG00000025270,ENSSSCG00000024669,ENSSSCG00000030168,ENSSSCG00000005625	TBX5|PFN2|CLIC4|SERPINE1|ADA|DLL4|APOE|IGFBP3|AIF1|NF1|ARHGDIB|GPR56|ADORA1|SLC9A3R1|CHRD|-|CYP19A1|ENG|
GO:0009887	organ morphogenesis	biological_process	0.00021291	0.0227	56	1046	629	20032	ENSSSCG00000006857,ENSSSCG00000012833,ENSSSCG00000030839,ENSSSCG00000000896,ENSSSCG00000005087,ENSSSCG00000006132,ENSSSCG00000000991,ENSSSCG00000008645,ENSSSCG00000009996,ENSSSCG00000009217,ENSSSCG00000014256,ENSSSCG00000027365,ENSSSCG00000021597,ENSSSCG00000005089,ENSSSCG00000010428,ENSSSCG00000005625,ENSSSCG00000003702,ENSSSCG00000026362,ENSSSCG00000011606,ENSSSCG00000010219,ENSSSCG00000006052,…	COL11A1|PRKX|C-JUN|NTN4|SIX1|MMP16|FOXQ1|ID2|LIF|PKD2|FBN2|WNT7B|PHLDA2|SIX4|DKK1|ENG|GATA6|HES1|WNT7A|ARID5B|FZD6|TBX5|MAGED1|HOXC13|RDH10|ANKRD1|DLL4|SHAS2|ITGA8|HAND1|TBX4|SLC9A3R1|FRZB|DLX2|CYR61|MDFI|MSX1|COL5A1|CTNNA2|VEGFA|CSRNP1|ACP5|WNT5A|GRHL2|HAND2|CTGF|ATP6V1B1|GATA2|NF1|TBX20|GCNT1|BMP11|DLX3|GPC3|WWTR1|TNNC1|
GO:0003344	pericardium morphogenesis	biological_process	0.00022163	0.023477	3	1046	3	20032	ENSSSCG00000004755,ENSSSCG00000016662,ENSSSCG00000029852	DLL4|TBX20|WNT5A|
GO:0015701	bicarbonate transport	biological_process	0.00023257	0.024478	4	1046	6	20032	ENSSSCG00000008943,ENSSSCG00000003788,ENSSSCG00000023186,ENSSSCG00000016626	SLC4A4|PTGER3|CA4|CFTR|
GO:0048518	positive regulation of biological process	biological_process	0.00023696	0.024626	203	1046	2938	20032	ENSSSCG00000014277,XLOC_2023294,ENSSSCG00000006862,ENSSSCG00000011264,ENSSSCG00000015340,ENSSSCG00000001252,ENSSSCG00000027062,ENSSSCG00000017589,ENSSSCG00000011618,ENSSSCG00000014909,ENSSSCG00000030663,ENSSSCG00000015954,ENSSSCG00000003789,ENSSSCG00000014362,ENSSSCG00000016018,ENSSSCG00000017471,ENSSSCG00000023497,ENSSSCG00000014997,ENSSSCG00000001456,ENSSSCG00000008977,ENSSSCG00000016626,ENSSSC…	IRF1|-|VCAM1|CSRNP1|ASNS|UBD|ADORA2B|DLX3|GATA2|SYTL2|SERPINB9|DLX2|CTH|HBEGF|FRZB|CDC6|CAMK4|-|SLA-DQA1|CXCL10|CFTR|SPHK1|PRLR|PRKAA2|CD38|PRKD2|TNFSF15|ILDR1|TMEM173|BANP|GCM1|AIF1|RBPMS|ID4|FCER1G|PTX3|GADD45G|PPP1R15A|DCDC2|ASS1|RASGEF1A|GAS6|FLRT3|AJUBA|FANCI|SIX4|ETS2|FBN2|WNT7B|FIGF|GRHL2|CD61|AVIL|DPP4|VEGFA|GPC3|ACACB|STMN1|RSPO3|CHI3L1|CTGF|NF1|MAD2L1|CCKBR|SERPINF1|OVOL1|MID1IP1|BF|ESP…
GO:0061448	connective tissue development	biological_process	0.00023697	0.024626	21	1046	165	20032	ENSSSCG00000011606,ENSSSCG00000010219,ENSSSCG00000008123,ENSSSCG00000008468,ENSSSCG00000029852,ENSSSCG00000009703,ENSSSCG00000004192,ENSSSCG00000017070,ENSSSCG00000006857,ENSSSCG00000008875,ENSSSCG00000016018,ENSSSCG00000030418,ENSSSCG00000021641,ENSSSCG00000009357,ENSSSCG00000015954,ENSSSCG00000006940,ENSSSCG00000008645,ENSSSCG00000027365,ENSSSCG00000000606,ENSSSCG00000005751,ENSSSCG00000008727	WNT7A|ARID5B|ARID5A|PKDCC|WNT5A|HAND2|CTGF|HAND1|COL11A1|RXFP1|FRZB|SOX6|PDGFB|SMAD9|DLX2|CYR61|ID2|WNT7B|MGP|COL5A1|MSX1|
GO:0071624	positive regulation of granulocyte chemotaxis	biological_process	0.00024903	0.025496	4	1046	8	20032	ENSSSCG00000006582,ENSSSCG00000029371,ENSSSCG00000028758,ENSSSCG00000021944	S100A14|C5AR1|LBP|RAC1|
GO:0060840	artery development	biological_process	0.00025	0.025496	9	1046	41	20032	ENSSSCG00000005625,ENSSSCG00000026362,ENSSSCG00000009217,ENSSSCG00000009703,ENSSSCG00000003088,ENSSSCG00000004755,ENSSSCG00000017748,ENSSSCG00000005087,ENSSSCG00000001695	ENG|HES1|PKD2|HAND2|APOE|DLL4|NF1|SIX1|VEGFA|
GO:0055114	oxidation-reduction process	biological_process	0.00025824	0.026173	73	1046	877	20032	ENSSSCG00000013073,ENSSSCG00000022970,ENSSSCG00000015616,ENSSSCG00000008586,ENSSSCG00000023457,ENSSSCG00000004679,ENSSSCG00000006862,ENSSSCG00000015535,ENSSSCG00000027854,ENSSSCG00000005776,ENSSSCG00000015299,ENSSSCG00000030168,ENSSSCG00000000541,ENSSSCG00000030461,ENSSSCG00000018041,ENSSSCG00000013004,ENSSSCG00000016650,ENSSSCG00000006719,XLOC_1606812,ENSSSCG00000003780,ENSSSCG00000009245,ENSSSC…	FADS3|CYP27A1|HSD11B1|TP53I3|-|SORD|VCAM1|QSOX1|HSD17B6|-|STEAP4|CYP19A1|FAR2|HEPHL1|ALDH3A2|TM7SF2|IMMP2L|HSD3B|-|CRYZ|SCD5|-|DDO|SLC25A17|IL6ST|MICAL1|PGM1|SQRDL|IDH1|SRD5A1|SLC27A2|LONP2|SPR|GULDH|CYP4V2|-|NSDHL|ACACB|-|PYCR1|AKR1C1|GLRX5|PPP1R3D|-|-|-|-|-|NFATC4|-|ME2|GPX2|MIOX|FAM213A|TM4SF1|PHGDH|-|CYP11A1|GRX1|-|PHLDA2|CLIC2|BLVRB|CDO1|CRYM|ADGRF5|-|FAXDC2|P3H2|CYB561A3|PRDX4|FOXRED2|DHCR7|
GO:0061311	cell surface receptor signaling pathway involved in heart development	biological_process	0.00026251	0.026443	5	1046	13	20032	ENSSSCG00000004755,ENSSSCG00000009703,ENSSSCG00000029852,ENSSSCG00000010428,ENSSSCG00000008727	DLL4|HAND2|WNT5A|DKK1|MSX1|
GO:0002684	positive regulation of immune system process	biological_process	0.00027773	0.027805	38	1046	380	20032	ENSSSCG00000021944,ENSSSCG00000026152,ENSSSCG00000006582,ENSSSCG00000008742,ENSSSCG00000007642,ENSSSCG00000006357,ENSSSCG00000001408,ENSSSCG00000014349,ENSSSCG00000007039,ENSSSCG00000009565,ENSSSCG00000031023,ENSSSCG00000028758,ENSSSCG00000021815,ENSSSCG00000002135,ENSSSCG00000005055,ENSSSCG00000012135,ENSSSCG00000013418,ENSSSCG00000005211,ENSSSCG00000016916,ENSSSCG00000026362,ENSSSCG00000015894,…	RAC1|PRKD2|S100A14|CD38|AZGP1|FCER1G|AIF1|TMEM173|PRP|GAS6|CD24|LBP|IL15RA|PNP|LGALS3|FIGF|DF|PDL1|IL6ST|HES1|DPP4|VCAM1|IRF1|CD61|WNT5A|ADA|SERPINE1|C5AR1|EDN3|ADORA2B|TLR6|IRG6|SELE|BF|CXCL10|VTCN1|SLA-DQA1|RAB7B|
GO:0051049	regulation of transport	biological_process	0.00028581	0.028441	74	1046	889	20032	ENSSSCG00000025436,ENSSSCG00000006045,ENSSSCG00000006357,ENSSSCG00000015846,ENSSSCG00000003088,ENSSSCG00000008439,ENSSSCG00000015911,ENSSSCG00000023329,ENSSSCG00000014349,ENSSSCG00000009565,ENSSSCG00000011878,ENSSSCG00000029323,ENSSSCG00000011727,ENSSSCG00000008878,ENSSSCG00000010428,ENSSSCG00000029252,ENSSSCG00000003429,ENSSSCG00000006140,ENSSSCG00000025698,ENSSSCG00000014909,ENSSSCG00000027062,…	ILDR1|RIMS2|FCER1G|RBPMS|APOE|RHOQ|SCN3A|APC2|TMEM173|GAS6|CASR|KCNE3|PTX3|PPID|DKK1|FGF12|CLCN6|CA2|SERPINE1|SYTL2|ADORA2B|WWTR1|KCNC3|CAMK4|IRG6|KCNJ8|PDGFB|SPHK1|UBASH3B|CXCL10|CFTR|-|-|SCN2B|SREBF2|RAC1|PKDCC|PFN2|ANKRD1|KCNJ5|RAP1GAP|PRP|ADORA1|HK2|CXCL9|LIF|PKD2|KIF20B|LGALS3|CRY2|CLIC2|PDL1|CRYAB|VEGFA|F2|WNT5A|SCG5|ADA|EDN3|MZB1|NF1|REEP1|PTPN14|TNNC1|SLC9A1|GPC3|ACSL3|STON2|TLR6|SELE|SLC…
GO:2000147	positive regulation of cell motility	biological_process	0.00029985	0.029533	25	1046	216	20032	ENSSSCG00000007527,ENSSSCG00000029371,ENSSSCG00000001408,ENSSSCG00000025698,ENSSSCG00000005992,ENSSSCG00000006582,ENSSSCG00000026152,ENSSSCG00000021944,ENSSSCG00000011606,ENSSSCG00000001695,ENSSSCG00000017306,ENSSSCG00000029852,ENSSSCG00000012591,ENSSSCG00000006940,ENSSSCG00000017178,ENSSSCG00000012135,ENSSSCG00000005055,ENSSSCG00000008977,ENSSSCG00000010457,ENSSSCG00000006286,ENSSSCG00000028758,…	EDN3|C5AR1|AIF1|SERPINE1|SHAS2|S100A14|PRKD2|RAC1|WNT7A|VEGFA|CD61|WNT5A|AMOT|CYR61|SPHK1|FIGF|LGALS3|CXCL10|KIF20B|SELE|LBP|GAS6|ACVR1B|PDGFB|HBEGF|
GO:0061061	muscle structure development	biological_process	0.00030171	0.029533	38	1046	380	20032	ENSSSCG00000008727,ENSSSCG00000008977,ENSSSCG00000016258,ENSSSCG00000030418,ENSSSCG00000001986,ENSSSCG00000003569,ENSSSCG00000011441,ENSSSCG00000016662,ENSSSCG00000017748,ENSSSCG00000015595,ENSSSCG00000029852,ENSSSCG00000015025,ENSSSCG00000017987,ENSSSCG00000001695,ENSSSCG00000007799,ENSSSCG00000003702,ENSSSCG00000026362,ENSSSCG00000010428,ENSSSCG00000005089,ENSSSCG00000027365,ENSSSCG00000009996,…	MSX1|CXCL10|DNER|SOX6|NFATC4|SLC9A1|TNNC1|TBX20|NF1|ATF3|WNT5A|CRYAB|MYH10|VEGFA|HUMMLC2B|GATA6|HES1|DKK1|SIX4|WNT7B|LIF|CXCL9|ADM|SIX1|COL11A1|RCAN1|ITGA8|HAND1|ANKRD1|IGFBP3|DLL4|CENPF|ARID5B|KRT19|-|TBX5|EDNRB|IFRD1|
GO:0003206	cardiac chamber morphogenesis	biological_process	0.00030398	0.029533	13	1046	78	20032	ENSSSCG00000003702,ENSSSCG00000026362,ENSSSCG00000011441,ENSSSCG00000016662,ENSSSCG00000017070,ENSSSCG00000004755,ENSSSCG00000008645,ENSSSCG00000009703,ENSSSCG00000006940,ENSSSCG00000029852,ENSSSCG00000006060,ENSSSCG00000009867,ENSSSCG00000006857	GATA6|HES1|TNNC1|TBX20|HAND1|DLL4|ID2|HAND2|CYR61|WNT5A|GRHL2|TBX5|COL11A1|
GO:0001775	cell activation	biological_process	0.00031895	0.030805	47	1046	507	20032	XLOC_1843066,ENSSSCG00000021255,ENSSSCG00000029239,ENSSSCG00000001252,ENSSSCG00000027062,ENSSSCG00000015894,ENSSSCG00000006862,XLOC_2058033,ENSSSCG00000013252,XLOC_2023294,ENSSSCG00000029852,ENSSSCG00000017306,ENSSSCG00000014277,ENSSSCG00000015136,ENSSSCG00000008977,ENSSSCG00000002456,ENSSSCG00000022373,ENSSSCG00000006731,ENSSSCG00000001456,ENSSSCG00000023497,ENSSSCG00000008648,ENSSSCG00000010865…	-|ADA|MZB1|UBD|ADORA2B|DPP4|VCAM1|-|F2|-|WNT5A|CD61|IRF1|UBASH3B|CXCL10|CHGA|JMJD6|VTCN1|SLA-DQA1|CAMK4|IRG6|EXO1|SEMA4A|PDGFB|METAP1|FCER1G|AIF1|APOE|BATF2|PRP|WNT7A|CD38|-|FZD6|RAC1|ID2|LGALS3|HES1|IL6ST|PDL1|GAS6|CD24|C-JUN|LBP|IL15RA|FBXO7|PNP|
GO:0048711	positive regulation of astrocyte differentiation	biological_process	0.00032781	0.031476	4	1046	8	20032	ENSSSCG00000008645,ENSSSCG00000009996,ENSSSCG00000026362,ENSSSCG00000016916	ID2|LIF|HES1|IL6ST|
GO:0050795	regulation of behavior	biological_process	0.00033153	0.031582	16	1046	117	20032	ENSSSCG00000009565,ENSSSCG00000028758,ENSSSCG00000021641,ENSSSCG00000008977,ENSSSCG00000012135,ENSSSCG00000024669,ENSSSCG00000030168,ENSSSCG00000001695,ENSSSCG00000021944,ENSSSCG00000006582,ENSSSCG00000026152,ENSSSCG00000029852,ENSSSCG00000025698,ENSSSCG00000007527,ENSSSCG00000001408,ENSSSCG00000029371	GAS6|LBP|PDGFB|CXCL10|FIGF|-|CYP19A1|VEGFA|RAC1|S100A14|PRKD2|WNT5A|SERPINE1|EDN3|AIF1|C5AR1|
GO:0060324	face development	biological_process	0.00034129	0.032082	8	1046	31	20032	ENSSSCG00000008727,ENSSSCG00000010428,ENSSSCG00000002669,ENSSSCG00000006171,ENSSSCG00000029852,ENSSSCG00000006060,ENSSSCG00000011264,ENSSSCG00000010219	MSX1|DKK1|CRISPLD2|CRISPLD1|WNT5A|GRHL2|CSRNP1|ARID5B|
GO:0045766	positive regulation of angiogenesis	biological_process	0.00034194	0.032082	12	1046	71	20032	ENSSSCG00000013408,ENSSSCG00000029852,ENSSSCG00000001695,ENSSSCG00000026152,ENSSSCG00000023749,ENSSSCG00000003702,ENSSSCG00000017178,ENSSSCG00000025698,ENSSSCG00000011618,ENSSSCG00000015476,ENSSSCG00000029371,ENSSSCG00000024759	ADM|WNT5A|VEGFA|PRKD2|ADM2|GATA6|SPHK1|SERPINE1|GATA2|CHI3L1|C5AR1|CX3CL1|
GO:0060536	cartilage morphogenesis	biological_process	0.00036091	0.033479	4	1046	8	20032	ENSSSCG00000017070,ENSSSCG00000008727,ENSSSCG00000009703,ENSSSCG00000027365	HAND1|MSX1|HAND2|WNT7B|
GO:0060039	pericardium development	biological_process	0.00038213	0.035248	5	1046	12	20032	ENSSSCG00000009867,ENSSSCG00000004755,ENSSSCG00000009703,ENSSSCG00000029852,ENSSSCG00000016662	TBX5|DLL4|HAND2|WNT5A|TBX20|
GO:0002011	morphogenesis of an epithelial sheet	biological_process	0.00041614	0.037959	8	1046	32	20032	ENSSSCG00000011606,ENSSSCG00000029852,ENSSSCG00000014362,ENSSSCG00000004755,ENSSSCG00000006940,ENSSSCG00000029201,ENSSSCG00000016662,ENSSSCG00000005751	WNT7A|WNT5A|HBEGF|DLL4|CYR61|AJUBA|TBX20|COL5A1|
GO:0048562	embryonic organ morphogenesis	biological_process	0.00042525	0.038575	24	1046	219	20032	ENSSSCG00000029852,ENSSSCG00000006060,ENSSSCG00000006052,ENSSSCG00000011046,ENSSSCG00000017070,ENSSSCG00000016662,ENSSSCG00000021665,ENSSSCG00000009703,ENSSSCG00000008314,ENSSSCG00000011618,ENSSSCG00000006132,ENSSSCG00000017232,ENSSSCG00000016018,ENSSSCG00000005087,ENSSSCG00000015954,ENSSSCG00000006857,ENSSSCG00000008727,ENSSSCG00000005625,ENSSSCG00000005089,ENSSSCG00000026362,ENSSSCG00000009217,…	WNT5A|GRHL2|FZD6|ITGA8|HAND1|TBX20|RDH10|HAND2|ATP6V1B1|GATA2|MMP16|SLC9A3R1|FRZB|SIX1|DLX2|COL11A1|MSX1|ENG|SIX4|HES1|PKD2|ID2|FBN2|MDFI|
GO:0006629	lipid metabolic process	biological_process	0.00043919	0.039621	67	1046	780	20032	ENSSSCG00000004643,ENSSSCG00000010444,ENSSSCG00000015803,ENSSSCG00000009268,ENSSSCG00000017499,ENSSSCG00000028289,ENSSSCG00000000072,ENSSSCG00000003702,ENSSSCG00000029201,ENSSSCG00000021811,ENSSSCG00000017103,ENSSSCG00000026044,ENSSSCG00000023264,ENSSSCG00000021638,ENSSSCG00000003837,ENSSSCG00000016657,ENSSSCG00000028137,ENSSSCG00000009393,ENSSSCG00000007372,ENSSSCG00000006719,ENSSSCG00000003088,…	SLC27A2|LIPM|CYP4V2|GULDH|STARD3|LONP2|SLC25A17|GATA6|AJUBA|GDPD3|SRD5A1|FDFT1|IDH1|NEU3|PRKAA2|AOAH|-|EBPL|FITM2|HSD3B|APOE|SCD5|-|RDH10|LIPA|FAR2|PDGFB|GLA|ALDH3A2|PLCD3|CYP19A1|FBP1|CYR61|SPHK1|PLCH1|CFTR|ELOVL2|-|GDPD2|FADS3|-|-|FAXDC2|ADGRF5|-|DHCR7|DAGLA|NAAA|LPCAT4|ST6GALNAC3|BLVRB|-|ID2|SMPDL3B|SMPDL3A|CYP11A1|SPNS2|MID1IP1|PLCXD2|ACSL3|SERPINA12|RBP1|AACS|-|PIGM|ACACB|NSDHL|
GO:0007610	behavior	biological_process	0.00044312	0.039757	43	1046	450	20032	ENSSSCG00000004401,ENSSSCG00000023242,ENSSSCG00000012135,ENSSSCG00000008645,ENSSSCG00000001085,ENSSSCG00000007603,ENSSSCG00000028758,ENSSSCG00000009565,ENSSSCG00000012050,ENSSSCG00000011046,ENSSSCG00000001408,ENSSSCG00000030329,ENSSSCG00000016925,ENSSSCG00000006582,ENSSSCG00000026152,ENSSSCG00000021944,ENSSSCG00000007277,ENSSSCG00000024669,ENSSSCG00000030168,ENSSSCG00000001804,ENSSSCG00000008977,…	DDO|GRIN2A|FIGF|ID2|DCDC2|NPTX2|LBP|GAS6|RCAN1|ITGA8|AIF1|GBX1|PLK2|S100A14|PRKD2|RAC1|ASIP|-|CYP19A1|HOMER2|CXCL10|PDGFB|AFF2|CAMK4|ESPN|SDK1|CHST10|EDN3|C5AR1|NF1|SERPINE1|ADAM22|HAND2|KCNIP3|WNT5A|GPR37|CNTNAP2|PENK|FGF12|CTNND2|DPP4|VEGFA|NR4A2|
GO:0003231	cardiac ventricle development	biological_process	0.00045495	0.039948	12	1046	72	20032	ENSSSCG00000006857,ENSSSCG00000009867,ENSSSCG00000029852,ENSSSCG00000006060,ENSSSCG00000006940,ENSSSCG00000008645,ENSSSCG00000009703,ENSSSCG00000004755,ENSSSCG00000017070,ENSSSCG00000016662,ENSSSCG00000026362,ENSSSCG00000011441	COL11A1|TBX5|WNT5A|GRHL2|CYR61|ID2|HAND2|DLL4|HAND1|TBX20|HES1|TNNC1|
GO:0071621	granulocyte chemotaxis	biological_process	0.00045496	0.039948	9	1046	48	20032	ENSSSCG00000006582,ENSSSCG00000025795,ENSSSCG00000028758,ENSSSCG00000021944,ENSSSCG00000024759,ENSSSCG00000007527,ENSSSCG00000029371,ENSSSCG00000006357,ENSSSCG00000005055	S100A14|CSF3R|LBP|RAC1|CX3CL1|EDN3|C5AR1|FCER1G|LGALS3|
GO:0001932	regulation of protein phosphorylation	biological_process	0.00045497	0.039948	56	1046	638	20032	ENSSSCG00000001695,ENSSSCG00000013252,ENSSSCG00000029852,ENSSSCG00000010806,ENSSSCG00000017605,ENSSSCG00000016991,ENSSSCG00000015476,ENSSSCG00000017748,ENSSSCG00000007527,ENSSSCG00000004460,ENSSSCG00000011704,ENSSSCG00000026592,ENSSSCG00000017232,ENSSSCG00000021641,ENSSSCG00000015136,ENSSSCG00000006940,ENSSSCG00000017178,ENSSSCG00000001620,ENSSSCG00000004948,ENSSSCG00000011000,ENSSSCG00000020784,…	VEGFA|F2|WNT5A|RGS2|MMD|DUSP1|CHI3L1|NF1|EDN3|IBTK|WWTR1|TLR6|SLC9A3R1|PDGFB|UBASH3B|CYR61|SPHK1|MDFI|SMAD6|DNAJA1|TNFSF15|RAC1|PRKD2|MAGED1|CKS2|CCND2|PRLR|PFN2|IGFBP3|RBPMS|APOE|TNIK|CCNB1|CCNB3|PRP|CD24|GAS6|C-JUN|LPAR2|SH3BP5|FBXO7|PPP1R15A|GADD45G|MICAL1|THPO|LIF|PKD2|CHORDC1|CRLF1|DKK1|DUSP5|STOX1|ENG|AJUBA|IL6ST|HES1|
GO:0048708	astrocyte differentiation	biological_process	0.00045838	0.040033	8	1046	35	20032	ENSSSCG00000017748,ENSSSCG00000002630,ENSSSCG00000009996,ENSSSCG00000024312,ENSSSCG00000008645,ENSSSCG00000016916,ENSSSCG00000026362,ENSSSCG00000013252	NF1|GCM1|LIF|ID4|ID2|IL6ST|HES1|F2|
GO:0030509	BMP signaling pathway	biological_process	0.00046564	0.040452	13	1046	84	20032	ENSSSCG00000025270,ENSSSCG00000006940,ENSSSCG00000012576,ENSSSCG00000024669,ENSSSCG00000010703,ENSSSCG00000008727,ENSSSCG00000004948,ENSSSCG00000005625,ENSSSCG00000010428,ENSSSCG00000026362,ENSSSCG00000012680,ENSSSCG00000029852,ENSSSCG00000009357	CHRD|CYR61|CHRDL1|-|HTRA1|MSX1|SMAD6|ENG|DKK1|HES1|GPC3|WNT5A|SMAD9|
GO:0030326	embryonic limb morphogenesis	biological_process	0.00049583	0.042401	14	1046	91	20032	ENSSSCG00000014256,ENSSSCG00000021665,ENSSSCG00000009703,ENSSSCG00000012680,ENSSSCG00000022980,ENSSSCG00000008727,ENSSSCG00000010428,ENSSSCG00000009867,ENSSSCG00000008177,ENSSSCG00000006052,ENSSSCG00000011606,ENSSSCG00000005338,ENSSSCG00000006060,ENSSSCG00000029852	FBN2|RDH10|HAND2|GPC3|TBX4|MSX1|DKK1|TBX5|AFF3|FZD6|WNT7A|RECK|GRHL2|WNT5A|
GO:0035113	embryonic appendage morphogenesis	biological_process	0.00049583	0.042401	14	1046	91	20032	ENSSSCG00000021665,ENSSSCG00000009703,ENSSSCG00000014256,ENSSSCG00000008727,ENSSSCG00000010428,ENSSSCG00000012680,ENSSSCG00000022980,ENSSSCG00000011606,ENSSSCG00000005338,ENSSSCG00000009867,ENSSSCG00000008177,ENSSSCG00000006052,ENSSSCG00000029852,ENSSSCG00000006060	RDH10|HAND2|FBN2|MSX1|DKK1|GPC3|TBX4|WNT7A|RECK|TBX5|AFF3|FZD6|WNT5A|GRHL2|
GO:0050878	regulation of body fluid levels	biological_process	0.00049843	0.042402	24	1046	206	20032	ENSSSCG00000015136,ENSSSCG00000009237,ENSSSCG00000021641,ENSSSCG00000009186,ENSSSCG00000009565,ENSSSCG00000021059,ENSSSCG00000000601,ENSSSCG00000005992,ENSSSCG00000025698,ENSSSCG00000006357,XLOC_1843066,ENSSSCG00000014909,ENSSSCG00000021255,ENSSSCG00000003088,ENSSSCG00000023693,ENSSSCG00000013252,XLOC_2023294,ENSSSCG00000017306,ENSSSCG00000003788,ENSSSCG00000016830,ENSSSCG00000001695,ENSSSCG00000…	UBASH3B|HPSE|PDGFB|METAP1|GAS6|ADORA1|PTPRO|SHAS2|SERPINE1|FCER1G|-|SYTL2|ADA|APOE|PROC|F2|-|CD61|PTGER3|PRLR|VEGFA|FZD6|-|-|
GO:0030593	neutrophil chemotaxis	biological_process	0.00050233	0.042514	8	1046	38	20032	ENSSSCG00000025795,ENSSSCG00000021944,ENSSSCG00000028758,ENSSSCG00000029371,ENSSSCG00000007527,ENSSSCG00000024759,ENSSSCG00000006357,ENSSSCG00000005055	CSF3R|RAC1|LBP|C5AR1|EDN3|CX3CL1|FCER1G|LGALS3|
GO:0032101	regulation of response to external stimulus	biological_process	0.00050515	0.042534	33	1046	326	20032	ENSSSCG00000008250,ENSSSCG00000014997,ENSSSCG00000024759,ENSSSCG00000024669,ENSSSCG00000009237,ENSSSCG00000030168,ENSSSCG00000008977,ENSSSCG00000015136,ENSSSCG00000021641,ENSSSCG00000027062,ENSSSCG00000029371,ENSSSCG00000007527,ENSSSCG00000025698,ENSSSCG00000021255,ENSSSCG00000029852,ENSSSCG00000023693,ENSSSCG00000013252,ENSSSCG00000013612,ENSSSCG00000015535,ENSSSCG00000001695,ENSSSCG00000012135,…	CTNNA2|-|CX3CL1|-|HPSE|CYP19A1|CXCL10|UBASH3B|PDGFB|ADORA2B|C5AR1|EDN3|SERPINE1|ADA|WNT5A|PROC|F2|ACP5|QSOX1|VEGFA|FIGF|LBP|GAS6|CD24|ADORA1|APOE|AIF1|FCER1G|PRKAA2|AOAH|S100A14|PRKD2|RAC1|
GO:0050865	regulation of cell activation	biological_process	0.00055215	0.045786	28	1046	260	20032	ENSSSCG00000007039,ENSSSCG00000027062,ENSSSCG00000029239,ENSSSCG00000003088,ENSSSCG00000001408,ENSSSCG00000021255,ENSSSCG00000006357,ENSSSCG00000014277,ENSSSCG00000029852,ENSSSCG00000006862,ENSSSCG00000015894,ENSSSCG00000021944,ENSSSCG00000008742,ENSSSCG00000005211,ENSSSCG00000026362,ENSSSCG00000016916,ENSSSCG00000001456,ENSSSCG00000006731,ENSSSCG00000008645,ENSSSCG00000015136,ENSSSCG00000005055,…	PRP|ADORA2B|MZB1|APOE|AIF1|ADA|FCER1G|IRF1|WNT5A|VCAM1|DPP4|RAC1|CD38|PDL1|HES1|IL6ST|SLA-DQA1|VTCN1|ID2|UBASH3B|LGALS3|PDGFB|PNP|FBXO7|IL15RA|LBP|GAS6|CD24|
GO:0010171	body morphogenesis	biological_process	0.00055526	0.045813	8	1046	34	20032	ENSSSCG00000006171,ENSSSCG00000010911,ENSSSCG00000008727,ENSSSCG00000010428,ENSSSCG00000002669,ENSSSCG00000012680,ENSSSCG00000011264,ENSSSCG00000010219	CRISPLD1|ZNF281|MSX1|DKK1|CRISPLD2|GPC3|CSRNP1|ARID5B|
GO:0009987	cellular process	biological_process	0.00059232	0.048384	743	1046	13317	20032	ENSSSCG00000012135,ENSSSCG00000021811,ENSSSCG00000012068,ENSSSCG00000025240,ENSSSCG00000010311,ENSSSCG00000029201,ENSSSCG00000001837,ENSSSCG00000004506,ENSSSCG00000000156,ENSSSCG00000006334,ENSSSCG00000006357,ENSSSCG00000001408,ENSSSCG00000015846,ENSSSCG00000004059,ENSSSCG00000003780,ENSSSCG00000010967,ENSSSCG00000023329,ENSSSCG00000011765,ENSSSCG00000026152,ENSSSCG00000013427,ENSSSCG00000027276,…	FIGF|GDPD3|ETS2|DDIT4L|CAMK2G|AJUBA|FANCI|CTIF|FBXO7|RGS5|FCER1G|AIF1|RBPMS|-|CRYZ|CCL27|APC2|-|PRKD2|CIRBP|-|-|PRLR|AK3|-|PTGER2|PFKFB3|ZNF396|ARHGEF6|FKBP11|-|GRTP1|GPR156|EXO1|FRZB|CTH|KIF20A|SERPINB9|SYTL2|IL17RD|UBD|ASNS|-|-|-|SNX10|-|GBP1|VCAM1|DSN1|TRPV5|-|SPOCK3|AHCTF1|MBTD1|LDOC1|HES1|-|PRDX4|ST6GAL2|-|-|BFSP1|NTN4|SH3BP5|GBX1|DGKE|WNT7A|FZD6|SDSL|SPAM-1|-|SMPDL3B|SLCO4C1|-|CHRDL1|HYOU1|…
GO:0048713	regulation of oligodendrocyte differentiation	biological_process	0.00060398	0.048868	5	1046	16	20032	ENSSSCG00000026362,ENSSSCG00000015954,ENSSSCG00000017748,ENSSSCG00000024312,ENSSSCG00000008645	HES1|DLX2|NF1|ID4|ID2|
GO:0051145	smooth muscle cell differentiation	biological_process	0.00060419	0.048868	8	1046	36	20032	ENSSSCG00000011046,ENSSSCG00000026362,ENSSSCG00000003702,ENSSSCG00000027365,ENSSSCG00000005087,ENSSSCG00000013408,ENSSSCG00000009477,ENSSSCG00000001986	ITGA8|HES1|GATA6|WNT7B|SIX1|ADM|EDNRB|NFATC4|
GO:0065009	regulation of molecular function	biological_process	0.00061666	0.049476	120	1046	1606	20032	ENSSSCG00000008034,ENSSSCG00000029257,ENSSSCG00000015136,ENSSSCG00000016626,ENSSSCG00000006940,ENSSSCG00000017178,ENSSSCG00000009554,ENSSSCG00000030460,ENSSSCG00000021641,ENSSSCG00000003789,ENSSSCG00000017605,ENSSSCG00000009703,ENSSSCG00000014909,ENSSSCG00000016991,ENSSSCG00000030663,ENSSSCG00000004769,ENSSSCG00000025698,ENSSSCG00000004460,ENSSSCG00000011704,ENSSSCG00000016279,ENSSSCG00000027062,…	NOXO1|-|UBASH3B|CFTR|CYR61|SPHK1|GRTP1|ARHGEF6|PDGFB|CTH|MMD|HAND2|SYTL2|DUSP1|SERPINB9|CASC5|SERPINE1|IBTK|WWTR1|PDE6D|ADORA2B|RGS2|DLG3|MICAL1|ID1|AJUBA|AHSA2|ENG|DUSP5|SLPI|-|RASGEF1A|LPAR2|KCNE3|-|ICA|CASR|GAS6|DOCK11|FBXO7|PPP1R15A|GADD45G|RASGEF1B|APOE|CCNB1|CCNB3|TMEM173|HAND1|ACAP1|FXYD3|-|PTI|-|PRKD2|ITIH3|TNFSF15|PRLR|CKS2|MDFI|SIAH2|DNAJA1|RAB7B|IFIT1|BHLHE40|ADGRD1|MSX1|NFATC4|WFDC2|S…
GO:0043587	tongue morphogenesis	biological_process	0.00062004	0.049476	3	1046	4	20032	ENSSSCG00000005089,ENSSSCG00000005087,ENSSSCG00000000279	SIX4|SIX1|HOXC13|
GO:0072234	metanephric nephron tubule development	biological_process	0.00063277	0.049711	5	1046	14	20032	ENSSSCG00000026362,ENSSSCG00000011704,ENSSSCG00000027365,ENSSSCG00000009996,ENSSSCG00000009217	HES1|WWTR1|WNT7B|LIF|PKD2|
GO:0072243	metanephric nephron epithelium development	biological_process	0.00063277	0.049711	5	1046	14	20032	ENSSSCG00000009217,ENSSSCG00000009996,ENSSSCG00000027365,ENSSSCG00000011704,ENSSSCG00000026362	PKD2|LIF|WNT7B|WWTR1|HES1|
GO:1901566	organonitrogen compound biosynthetic process	biological_process	0.00063655	0.049769	43	1046	471	20032	ENSSSCG00000015545,ENSSSCG00000003088,ENSSSCG00000005992,ENSSSCG00000011624,ENSSSCG00000011670,ENSSSCG00000012166,XLOC_066470,ENSSSCG00000006717,ENSSSCG00000007748,ENSSSCG00000023595,XLOC_587552,XLOC_373572,ENSSSCG00000008309,ENSSSCG00000014982,ENSSSCG00000005701,ENSSSCG00000002135,ENSSSCG00000013408,ENSSSCG00000021255,ENSSSCG00000009703,ENSSSCG00000017748,ENSSSCG00000027062,ENSSSCG00000002277,EN…	GLUL|APOE|SHAS2|MCM2|PXYLP1|SMS|-|PHGDH|PSPH|AK3|-|-|SPR|MMP7|ASS1|PNP|ADM|ADA|HAND2|NF1|ADORA2B|SPTB|PCSK1|-|PYCR1|ASNS|-|NR4A2|-|GPR37|ADK|-|CYR61|SPHK1|GATM|ADGRD1|MCM3|ACSL3|-|BCAT1|-|PDGFB|HMBS|
