# Supplementary material for: Transcriptome Profiling of Placenta through Pregnancy Reveals Dysregulation of Bile Acids Transport and Detoxification Function
Source: Int J Mol Sci. 2019 Aug 22;20(17):4099. doi: 10.3390/ijms20174099 (PMC6747679; doi:10.3390/ijms20174099)
Supplement: Supplementary file 1 [file ijms-20-04099-s001.zip › ijms-535692-for final sup/Supplementary Table S5.xlsx]

## Sheet: G60 vs L0 mRNA GO_Enrichment
Supplementary Table S5 Significantly enriched GO terms of differentially expressed mRNAs between G60 and L0
GO_accession	Description	Term_type	Over_represented_pValue	Corrected_pValue	CAD_item	CAD_list	Bg_item	Bg_list	Gene_names	Gene_description
GO:0007275	multicellular organismal development	biological_process	9.7626e-31	1.1084e-26	693	3148	2857	20032	ENSSSCG00000016258,ENSSSCG00000021402,ENSSSCG00000015815,ENSSSCG00000017164,ENSSSCG00000009865,ENSSSCG00000013736,ENSSSCG00000006058,ENSSSCG00000016111,ENSSSCG00000016784,ENSSSCG00000009347,ENSSSCG00000026007,ENSSSCG00000017296,ENSSSCG00000010879,ENSSSCG00000004127,ENSSSCG00000029951,ENSSSCG00000017144,ENSSSCG00000021562,ENSSSCG00000006809,ENSSSCG00000004601,ENSSSCG00000008090,ENSSSCG00000012068,…	DNER|-|FGFR1IIIC|TIMP-2|TBX3|PRDX2|RRM2B|FZD7|ANKH|KL|SORL1|ACE|KIF26B|PLAGL1|NKD1|NPTX1|PLXNA4|RBM15|MNS1|IL1A|ETS2|HSD17B4|ADM2|ARNT2|CCK|HOXD13|APOER2|NRP1|CD248|RXFP1|TNNC1|RAD1|IQGAP3|PLCD3|CD109|FST|SLC9A1|SOD1|PRKACA|WDR62|WASF2|HGF|HEYL|GATAD2A|SEMA3G|ACKR3|ETNK2|EGR1|HEXA|FOXO3A|INSRR|ELK3|AKIRIN2|AGAP2|ACP5|SMAD9|TACSTD2|HPSE|TMED2|TOP2A|GAB3|MYO3A|PDLIM3|CDK6|RND1|EBF3|MYLK|TEX11|TNS3|…
GO:0032502	developmental process	biological_process	1.3501e-30	1.1084e-26	795	3148	3380	20032	ENSSSCG00000006698,ENSSSCG00000021509,ENSSSCG00000022482,ENSSSCG00000010574,ENSSSCG00000000145,ENSSSCG00000000896,ENSSSCG00000003669,ENSSSCG00000004755,ENSSSCG00000012060,ENSSSCG00000013079,ENSSSCG00000012022,ENSSSCG00000000146,ENSSSCG00000007308,ENSSSCG00000015333,ENSSSCG00000002383,ENSSSCG00000014019,ENSSSCG00000016634,ENSSSCG00000007501,ENSSSCG00000022869,ENSSSCG00000008309,ENSSSCG00000011400,…	BCL9|GJA4|DDIT3|LDB1|MYH9|NTN4|MFSD2A|DLL4|RIPPLY3|DAGLA|APP|MYH11|ROMO1|ASB4|FOS|MAML1|CAV1|BMP7|BCAP29|SPR|SEMA3B|DUSP4|CRISPLD1|YBX3|ACTA2|MEGF8|SPINT2|RAPH1|PDGFB|IFT81|NDUFS3|ADRBK1|UPK1A|SEPT4|TBC1D32|PEX2|SHROOM3|MAP3K3|PTPN14|PRKACB|SMAD6|SLITRK6|CSF1R|CIB1|UPK1B|PRELP|SLC4A7|MDGA1|THPO|-|ASPM|RHOJ|KERA|COL11A1|EFNA1|KIF14|NEK3|BBS2|INSIG1|NME1|SOCS3|MKI67|CNN2|PRRC2C|ANLN|SMYD3|IRAK3|HHE…
GO:0048856	anatomical structure development	biological_process	2.6151e-30	1.4312e-26	741	3148	3095	20032	ENSSSCG00000015297,ENSSSCG00000017258,ENSSSCG00000014256,XLOC_2023294,ENSSSCG00000006199,ENSSSCG00000026889,ENSSSCG00000023142,ENSSSCG00000013248,ENSSSCG00000010276,ENSSSCG00000028805,ENSSSCG00000010437,ENSSSCG00000001869,ENSSSCG00000014157,ENSSSCG00000008443,ENSSSCG00000023371,ENSSSCG00000025194,ENSSSCG00000029326,ENSSSCG00000006874,ENSSSCG00000022919,ENSSSCG00000012062,ENSSSCG00000008387,ENSSSC…	ADAM22|FAM20A|FBN2|-|PREX2|TMEM237|GAMT|LRP4|UNC5B|PTPRM|PAPSS2|PEAK1|NR2F1|EPAS1|EHD2|ZSWIM6|CCNB1|PALMD|KIF5C|TTC3|PEX13|THBS3|UQCRQ|NPR3|FAIM2|TGFB2|NOS3|DDHD2|EHD3|FAT3|COPRS|TNN|SLC9A6|MSN|PTHLH|FLT1|PPP1R16B|ZFP36L1|EPHA2|RACGAP1|ADAMTS16|INHBA|E4F1|COL4A2|AQP11|CRYAB|MMP25|TPD52|ATP6V1B1|APOD|MARK4|AJUBA|MEOX2|DLX3|LDLRAD4|EGR-3|LDB2|NR4A1|UNC5A|GAS6|GALNTL5|KDR|SASH1|PRLR|ESCO2|SOX14|CDC4…
GO:0048731	system development	biological_process	4.1988e-30	1.7235e-26	636	3148	2576	20032	ENSSSCG00000003577,ENSSSCG00000015403,ENSSSCG00000024651,ENSSSCG00000016322,ENSSSCG00000013938,ENSSSCG00000015276,ENSSSCG00000014336,ENSSSCG00000001927,ENSSSCG00000004387,ENSSSCG00000004485,ENSSSCG00000016892,ENSSSCG00000003569,ENSSSCG00000021355,ENSSSCG00000013771,ENSSSCG00000002923,ENSSSCG00000009237,ENSSSCG00000003832,ENSSSCG00000009772,ENSSSCG00000023803,ENSSSCG00000000451,ENSSSCG00000013612,…	WASF2|HGF|HEYL|ACKR3|GATAD2A|ETNK2|EGR1|HEXA|FOXO3A|CD109|FST|SLC9A1|SOD1|PRKACA|WDR62|HPSE|TACSTD2|TMED2|ELK3|AGAP2|ACP5|SMAD9|MYLK|TNS3|TEX11|TNFRSF12A|TOP2A|MYO3A|GAB3|PDLIM3|CDK6|RND1|SPRY1|WNT5A|MAFB|MYCL|C-JUN|FLI1|COL4A3BP|CYP19A1|NHEJ1|TBX3|PRDX2|RRM2B|FZD7|DNER|-|FGFR1IIIC|TIMP-2|KIF26B|PLAGL1|NPTX1|NKD1|ANKH|KL|SORL1|ACE|CCK|ARNT2|HOXD13|APOER2|PLXNA4|RBM15|IL1A|ADM2|HSD17B4|RAD1|IQGAP3…
GO:0044767	single-organism developmental process	biological_process	1.1051e-28	3.6289e-25	693	3148	2874	20032	ENSSSCG00000028063,ENSSSCG00000015244,ENSSSCG00000010565,ENSSSCG00000028355,ENSSSCG00000025020,ENSSSCG00000017018,ENSSSCG00000017142,ENSSSCG00000005089,ENSSSCG00000022314,ENSSSCG00000008963,ENSSSCG00000021597,ENSSSCG00000010587,XLOC_1078117,ENSSSCG00000003604,ENSSSCG00000012482,ENSSSCG00000009664,ENSSSCG00000025698,ENSSSCG00000017009,ENSSSCG00000008794,ENSSSCG00000001038,ENSSSCG00000004952,ENSSSC…	TACC2|APLP2|DPCD|BETA-ACTIN|PCSK9|TENM2|BAIAP2|SIX4|CLIC4|AREG|PHLDA2|TRIM8|-|-|SRPX2|PTK2B|SERPINE1|FOXI1|RHOH|-|SMAD2|SLC5A1|CD24|SERPINB5|SORT1|NUP62|CCR7|-|SRF|TUB|KIRREL3|TGFA|IRX3|TNFAIP3|MED21|RAMP2|DCHS1|PRDX4|BMP11|TANC2|SOX7|MMP16|SFRP1|AGPAT5|PTPRZ1|SFN|SLC37A4|IRX4|RASIP1|-|TFAP2A|SRCIN1|AMOT|EPB41L3|HPGD|ATP5F1|-|PSAP|SETD1A|LAMC3|MEF2D|SELT|AMBRA1|ECE1|PFDN5|ERG|EPHA1|MFAP5|CASP3|EH…
GO:0001944	vasculature development	biological_process	1.118e-23	1.8629e-20	146	3148	386	20032	ENSSSCG00000015815,ENSSSCG00000000914,ENSSSCG00000001516,ENSSSCG00000016459,ENSSSCG00000017070,ENSSSCG00000013408,ENSSSCG00000008208,ENSSSCG00000009865,ENSSSCG00000004223,ENSSSCG00000015203,ENSSSCG00000002708,ENSSSCG00000005992,ENSSSCG00000003559,ENSSSCG00000010638,ENSSSCG00000015622,ENSSSCG00000012591,ENSSSCG00000009699,ENSSSCG00000023749,ENSSSCG00000003088,ENSSSCG00000008090,ENSSSCG00000025578,…	FGFR1IIIC|BTG1|BAK1|EPHA1|HAND1|ADM|EIF2AK3|TBX3|HEY2|ROBO4|-|SHAS2|ARID1A|TCF7L2|CD34|AMOT|HPGD|ADM2|APOE|IL1A|ALDH1A2|RBM15|RASIP1|MCAM|CHD7|NRP1|ANGPTL4|F3|DHCR7|PRRX2|PLCD3|GATA4|PRKD2|COL4A1|TGFA|TIE-1|THBS1|MYO1E|RAMP2|TBX2|SRF|GATAD2A|ACKR3|RAPGEF1|WASF2|COL5A1|COL3A1|NOTCH3|ELK3|TMED2|HPSE|SERPINE1|ENG|TNFRSF12A|TAL1|SRPX2|MYLK|PTK2B|-|PTPRB|JAM3|GNA13|CLIC4|IL18|C-JUN|COL18A1|WNT5A|FGF10…
GO:0001568	blood vessel development	biological_process	1.3615e-23	1.8629e-20	141	3148	368	20032	ENSSSCG00000017263,ENSSSCG00000015256,ENSSSCG00000000504,ENSSSCG00000022314,ENSSSCG00000016878,ENSSSCG00000029852,ENSSSCG00000030839,ENSSSCG00000015037,ENSSSCG00000030160,ENSSSCG00000005625,ENSSSCG00000025698,ENSSSCG00000009664,ENSSSCG00000012482,ENSSSCG00000011867,ENSSSCG00000003604,ENSSSCG00000026460,ENSSSCG00000027130,ENSSSCG00000023803,ENSSSCG00000005751,ENSSSCG00000023899,ENSSSCG00000016034,…	GNA13|JAM3|PTPRB|CLIC4|FGF10|WNT5A|C-JUN|IL18|COL18A1|ENG|SERPINE1|PTK2B|SRPX2|MYLK|-|TAL1|TNFRSF12A|ELK3|COL5A1|NOTCH3|COL3A1|TMED2|HPSE|RAMP2|COL4A1|TIE-1|THBS1|MYO1E|TGFA|WASF2|SRF|TBX2|ACKR3|GATAD2A|RAPGEF1|DHCR7|ANGPTL4|F3|NRP1|PRKD2|PLCD3|PRRX2|GATA4|IL1A|ALDH1A2|APOE|RBM15|AMOT|HPGD|CD34|ADM2|MCAM|CHD7|RASIP1|ROBO4|HEY2|TCF7L2|SHAS2|ARID1A|BTG1|BAK1|FGFR1IIIC|EIF2AK3|TBX3|HAND1|ADM|EPHA1|C…
GO:0009653	anatomical structure morphogenesis	biological_process	4.2388e-23	5.3536e-20	428	3148	1650	20032	ENSSSCG00000011218,ENSSSCG00000012083,ENSSSCG00000026431,ENSSSCG00000014441,ENSSSCG00000030882,ENSSSCG00000009486,ENSSSCG00000028494,ENSSSCG00000001858,ENSSSCG00000016174,ENSSSCG00000029371,ENSSSCG00000013735,ENSSSCG00000003635,ENSSSCG00000004242,ENSSSCG00000017607,ENSSSCG00000000455,ENSSSCG00000000087,ENSSSCG00000015582,ENSSSCG00000025133,ENSSSCG00000008984,ENSSSCG00000000272,ENSSSCG00000027859,…	SLC4A7|RIPK4|ALPL|CSF1R|LST1|SLITRK6|PRKACB|CIB1|FN1|C5AR1|JUNB|COL8A2|TBC1D32|TMEM100|LRIG3|TAB1|PTPN14|ITGB2|SHROOM3|SP1|HDAC7|PTCH1|IFT81|RAPH1|HSPA4L|SEMA4A|SPR|GJC1|DUSP2|SPINT2|BMPER|MEGF8|CRISPLD1|DUSP4|RECK|STMN1|ADAM-9|ASB4|MLLT4|SERPINF1|MFAP2|BMP7|PKD1|CAV1|PDGFA|DLX2|TGFBR2|THBS2|NTN4|DLL4|P4|ETS1|DMTN|RAMP1|MYH9|LDB1|AXL|PKD2|TEK|GCNT1|CAMK1|WNT7A|FOXF2|ULK1|STK3|CFL2B|PLA2G3|ARAP3|C…
GO:0072358	cardiovascular system development	biological_process	5.418e-23	5.9305e-20	197	3148	590	20032	ENSSSCG00000029151,ENSSSCG00000017112,ENSSSCG00000012012,ENSSSCG00000015116,ENSSSCG00000006231,ENSSSCG00000023749,ENSSSCG00000015622,ENSSSCG00000001570,ENSSSCG00000009699,ENSSSCG00000012591,ENSSSCG00000006809,ENSSSCG00000003088,ENSSSCG00000025578,ENSSSCG00000008090,ENSSSCG00000022383,ENSSSCG00000025374,ENSSSCG00000005680,ENSSSCG00000017338,ENSSSCG00000026152,ENSSSCG00000011102,ENSSSCG00000011441,…	RASIP1|IRX4|-|MCAM|CHD7|ADM2|CD34|PI16|HPGD|AMOT|RBM15|APOE|ALDH1A2|IL1A|GATA4|DVL3|PRRX2|PLCD3|PRKD2|NRP1|TNNC1|ASXL1|F3|ANGPTL4|DHCR7|DUSP6|EPHA1|ADM|HAND1|CASP3|KCNJ1|MYH6|TBX3|EIF2AK3|ANKRD1|FGFR1IIIC|BAK1|BTG1|ARID1A|-|SHAS2|ADAM19|TCF7L2|DSG2|MEF2D|HEY2|ECE1|ROBO4|ERG|TAL1|TNFRSF12A|-|SRPX2|MYLK|PTK2B|SERPINE1|PDLIM3|ENG|C2CD3|COL18A1|IL18|C-JUN|WNT5A|FGF10|CLIC4|COL4A3BP|PTPRB|JAM3|GNA13|A…
GO:0072359	circulatory system development	biological_process	5.418e-23	5.9305e-20	197	3148	590	20032	ENSSSCG00000009996,ENSSSCG00000017306,ENSSSCG00000011618,ENSSSCG00000015753,ENSSSCG00000005512,ENSSSCG00000011592,ENSSSCG00000011443,ENSSSCG00000007284,ENSSSCG00000017738,ENSSSCG00000016662,ENSSSCG00000010472,ENSSSCG00000016435,ENSSSCG00000017516,ENSSSCG00000012833,ENSSSCG00000001089,ENSSSCG00000029772,ENSSSCG00000006857,ENSSSCG00000006530,ENSSSCG00000012399,ENSSSCG00000022804,ENSSSCG00000001912,…	LIF|CD61|GATA2|ANGPT2|C5|PLXND1|STAB1|NCOA6|ADAP2|TBX20|HHEX|SMARCD3|SP2|PRKX|GPLD1|SOCS3|COL11A1|EFNA1|FOXO4|RHOJ|PML|RHOB|NRP2|STK3|COL4A2|EPHA2|TEK|WNT7A|RAPGEF3|ERBB2|MEOX2|NXN|HOXA1|DLX3|RARA|LOXL2|EGR-3|PPP1R13L|CCL2|SASH1|CYR61|KDR|ACVRL1|SPHK1|SEMA5A|HTR2B|NOTCH4|CHI3L1|JMJD6|POPDC2|GATA3|CD90|SEMA3E|EDN1|ANK2|BMPER|EP300|ACTA2|MEGF8|SEMA4A|GJC1|ACACB|BMP7|PKD1|CAV1|PDGFA|MAML1|RECK|ASB4|…
GO:0048513	organ development	biological_process	3.9157e-22	4.0183e-19	483	3148	1972	20032	ENSSSCG00000023324,ENSSSCG00000001711,ENSSSCG00000009544,ENSSSCG00000004587,ENSSSCG00000004789,ENSSSCG00000015091,ENSSSCG00000017522,ENSSSCG00000010224,ENSSSCG00000027060,ENSSSCG00000016729,ENSSSCG00000012585,ENSSSCG00000001952,ENSSSCG00000029519,ENSSSCG00000015010,ENSSSCG00000016034,ENSSSCG00000008645,ENSSSCG00000005751,ENSSSCG00000023899,ENSSSCG00000017428,ENSSSCG00000017251,ENSSSCG00000016009,…	KMT2A|CLIC5|COL4A1|MYO1E|THBS1|MPZL2|SP6|EGR2|TBX2|IGFBP3|DCX|NFKBIA|CIAPIN1|EXPH5|COL3A1|ID2|COL5A1|NOTCH3|JUP|SOX9|ITGA4|DDIAS|CENPF|KEL|CCNB2|ENG|PALLD|UPK3A|RCN1|G3PD|GPR68|FAS|BMP5|HSD11B1|ACTN1|LSR|COL5A2|TAL1|ATPIF1|NR4A2|JAM3|CHRD|STOX2|BCL11A|FGF10|SLIT3|LYN|IL18|C2CD3|ZFP36L2|SPP1|ARID5B|BTG1|WWOX|SBNO2|BAK1|TMEM176A|EIF2AK3|NFKBID|SIDT2|MYH6|KCNJ1|ADM|HAND1|SOX13|VWF|LUC7L|ADA|CD83|SCI…
GO:0030154	cell differentiation	biological_process	5.5633e-20	4.8076e-17	509	3148	2148	20032	ENSSSCG00000021409,ENSSSCG00000013248,ENSSSCG00000001869,ENSSSCG00000028805,ENSSSCG00000010276,ENSSSCG00000002034,ENSSSCG00000005498,ENSSSCG00000014853,ENSSSCG00000008443,ENSSSCG00000023371,ENSSSCG00000014157,ENSSSCG00000010914,ENSSSCG00000016233,ENSSSCG00000007951,ENSSSCG00000025194,ENSSSCG00000010647,ENSSSCG00000014256,ENSSSCG00000015297,ENSSSCG00000016267,ENSSSCG00000004166,ENSSSCG00000014149,…	TRIB1|LRP4|PEAK1|PTPRM|UNC5B|ACIN1|PAPPA|GDPD5|EPAS1|EHD2|NR2F1|NAV1|PN-1|CREBBP|ZSWIM6|ADRB1|FBN2|ADAM22|ITM2C|AHI1|MEF2C|BCL6|CASQ2|PREX2|G6PD|FAIM2|TP53INP2|ITGA8|FA2H|TGFB2|CECR2|FAT3|MSN|PTHLH|ZFP36L1|PPP1R16B|SLC9A6|TNN|RBM24|MSR1|KIF5C|IVL|EP300|TTC3|UQCRQ|PEX13|PRKG1|NFIB|GIMAP1|NPHS2|NR4A1|LOXL2|UNC5A|GAS6|SYNGAP1|EGR-3|LDLRAD4|PLK5|LDB2|EFEMP1|TAGLN|PRLR|ESCO2|GPRC5B|KDR|GALNTL5|PPARGC1…
GO:0048519	negative regulation of biological process	biological_process	9.2465e-20	7.5909e-17	596	3148	2605	20032	ENSSSCG00000007963,ENSSSCG00000025020,ENSSSCG00000005089,ENSSSCG00000022314,ENSSSCG00000007849,ENSSSCG00000010587,ENSSSCG00000001509,ENSSSCG00000011538,ENSSSCG00000001778,ENSSSCG00000003604,ENSSSCG00000022111,ENSSSCG00000009664,ENSSSCG00000025698,ENSSSCG00000009888,ENSSSCG00000008794,ENSSSCG00000003764,ENSSSCG00000004952,ENSSSCG00000031023,ENSSSCG00000006831,ENSSSCG00000000738,ENSSSCG00000003200,…	ZNF263|PCSK9|SIX4|CLIC4|CRYM|TRIM8|DAXX|LMCD1|BCL2A1|-|-|PTK2B|SERPINE1|ERP29|RHOH|PTGFR|SMAD2|CD24|SORT1|RHNO1|NUP62|SRF|ADORA1|KRT18|IRX3|TNFAIP3|MED21|RAMP2|CD38|ANXA4|GEN1|PRDX4|BMP11|SOX7|SFRP1|NR1H2|SFN|SLC37A4|TIMP3|RASIP1|LITAF|C3orf33|TFAP2A|MYBBP1A|SRCIN1|ADAMTS20|AMOT|HPGD|P2RX4|-|SETD1A|NUAK2|ATP1A2|RGS16|AMBRA1|PFDN5|ARHGEF11|SREBF2|EPHA1|CASP3|PEA15|ANKRD1|HIST1H1B|RERG|ATF3|ITM2C|R…
GO:0048514	blood vessel morphogenesis	biological_process	2.5129e-19	1.7939e-16	119	3148	318	20032	ENSSSCG00000017607,ENSSSCG00000028805,ENSSSCG00000003604,ENSSSCG00000011867,ENSSSCG00000012482,ENSSSCG00000009664,ENSSSCG00000027859,ENSSSCG00000026460,ENSSSCG00000027130,ENSSSCG00000005625,ENSSSCG00000025698,ENSSSCG00000008443,ENSSSCG00000029852,ENSSSCG00000016878,ENSSSCG00000030160,ENSSSCG00000015037,ENSSSCG00000030839,ENSSSCG00000022314,ENSSSCG00000000504,ENSSSCG00000017263,ENSSSCG00000015256,…	TMEM100|PTPRM|-|MYLK|SRPX2|PTK2B|HDAC7|TAL1|TNFRSF12A|ENG|SERPINE1|EPAS1|WNT5A|FGF10|COL18A1|IL18|C-JUN|CLIC4|PTPRB|GNA13|JAM3|JUNB|C5AR1|CIB1|NOS3|DLL4|WASF2|THBS2|TGFBR2|ETS1|ACKR3|TBX2|SRF|RAMP1|RAMP2|FLT1|ZFP36L1|TGFA|PKD2|TIE-1|THBS1|MYO1E|MYH9|COL4A1|HPSE|GJC1|SEMA4A|BMPER|SERPINF1|ASB4|ELK3|PDGFA|NOTCH3|COL3A1|CAV1|ACVRL1|SPHK1|KDR|SASH1|CYR61|CCL2|CHD7|MCAM|EGR-3|RASIP1|LOXL2|RBM15|EDN1|S…
GO:0048869	cellular developmental process	biological_process	5.6759e-19	3.7277e-16	541	3148	2327	20032	ENSSSCG00000010107,ENSSSCG00000021576,ENSSSCG00000025182,ENSSSCG00000030228,ENSSSCG00000001498,ENSSSCG00000000299,ENSSSCG00000027396,ENSSSCG00000009331,ENSSSCG00000010219,ENSSSCG00000001516,ENSSSCG00000027415,ENSSSCG00000016608,ENSSSCG00000016443,ENSSSCG00000005753,ENSSSCG00000002917,ENSSSCG00000013408,ENSSSCG00000015277,ENSSSCG00000022284,ENSSSCG00000016466,ENSSSCG00000013599,ENSSSCG00000022345,…	MED15|CD83|ELK4|PIWIL2|BEND6|TESPA1|FOSL2|MEDAG|ARID5B|BAK1|WWOX|IQUB|TMEM176A|CAMSAP1|NFKBID|ADM|SOX13|DUSP6|GSTK1|ANGPTL4|CHN1|ASXL1|OVOL1|ZNF335|SLA-DQA1|GATA4|TCF7L1|FLNC|ALDH1A2|APOE|DPYSL2|TET2|THRB|SARM1|ACVR1B|CHD7|BTG2|PTGER4|EPHA5|FAM213A|CCNO|KIT|RAB1B|EXPH5|NOTCH3|ID2|-|DDIAS|TRAPPC4|KCTD11|TBPL1|RUNX1T1|COL4A1|CNOT3|EGR2|IGFBP3|DCX|TBX2|UCHL1|RAPGEF1|GNA13|PAQR8|CHRD|BCL11A|RGS2|COL1…
GO:0009888	tissue development	biological_process	1.2202e-18	7.7055e-16	317	3148	1209	20032	ENSSSCG00000008842,ENSSSCG00000002467,ENSSSCG00000006231,ENSSSCG00000028322,ENSSSCG00000000233,ENSSSCG00000017187,ENSSSCG00000001570,ENSSSCG00000015622,ENSSSCG00000011211,ENSSSCG00000010922,ENSSSCG00000025578,ENSSSCG00000025374,ENSSSCG00000022383,ENSSSCG00000008241,ENSSSCG00000005680,ENSSSCG00000009364,ENSSSCG00000027361,ENSSSCG00000016466,ENSSSCG00000022284,ENSSSCG00000012318,ENSSSCG00000013408,…	KIT|ASB2|CHD7|BTG2|ACVR1B|FOXJ1|PI16|CD34|THRB|ELF3|ALDH1A2|DVL3|GATA4|TCF7L1|PRRX2|FREM2|OVOL1|GSTK1|DUSP6|MAGED1|ADM|HAND1|MYH6|SIDT2|EIF2AK3|BAK1|SBNO2|BTG1|ARID5B|ARID1A|FOSL2|-|SHAS2|CD53|TCF7L2|DYRK1B|KITL|HEY2|GCNT3|LUC7L|TAL1|BMP5|RAPGEF2|UPK3A|PALLD|ENG|KEL|COL18A1|SPP1|C2CD3|IL18|KIF20B|FGF10|CDC2|CHRD|JAM3|GNA13|RAPGEF1|IGFBP3|TBX2|EGR2|MYO1E|THBS1|COL4A1|EHF|CLIC5|TBPL1|CENPF|FN3K|DDI…
GO:0044699	single-organism process	biological_process	1.7302e-18	1.0522e-15	1855	3148	10446	20032	ENSSSCG00000000912,ENSSSCG00000000588,ENSSSCG00000004166,ENSSSCG00000028384,ENSSSCG00000011810,ENSSSCG00000006745,ENSSSCG00000026124,ENSSSCG00000000675,XLOC_223436,XLOC_1113671,ENSSSCG00000004466,ENSSSCG00000025588,ENSSSCG00000013457,ENSSSCG00000008036,ENSSSCG00000023873,ENSSSCG00000002034,ENSSSCG00000016589,ENSSSCG00000014853,ENSSSCG00000026224,ENSSSCG00000006140,XLOC_461590,ENSSSCG00000016233,E…
GO:0001525	angiogenesis	biological_process	1.8573e-18	1.0891e-15	101	3148	255	20032	ENSSSCG00000011102,ENSSSCG00000023526,ENSSSCG00000015357,ENSSSCG00000022447,ENSSSCG00000013599,ENSSSCG00000003471,ENSSSCG00000022383,ENSSSCG00000009545,ENSSSCG00000017338,ENSSSCG00000011606,ENSSSCG00000026152,ENSSSCG00000005122,ENSSSCG00000023749,ENSSSCG00000022373,ENSSSCG00000015622,ENSSSCG00000015476,ENSSSCG00000017095,ENSSSCG00000012591,ENSSSCG00000001440,ENSSSCG00000006809,ENSSSCG00000001050,…	NRP1|RAPGEF3|MEOX2|F3|ANGPTL4|EPHA2|GATA4|COL4A2|PLCD3|WNT7A|PRKD2|TEK|ADM2|JMJD6|CD34|CHI3L1|SEMA5A|AMOT|NOTCH4|RBM15|EDN1|SEMA3E|CD90|IL1A|EGR-3|RASIP1|LOXL2|ACVRL1|SPHK1|KDR|SASH1|CYR61|CCL2|MCAM|ROBO4|HHEX|C5|PLXND1|GATA2|ANGPT2|CD61|TBX20|STAB1|EFNA1|FGFR1IIIC|NRP2|BAK1|RHOB|PML|BTG1|FOXO4|ADM|HAND1|EPHA1|PRKX|GPLD1|EIF2AK3|C5AR1|CIB1|CLIC4|PTPRB|JAM3|GNA13|COL18A1|IL18|C-JUN|WNT5A|SERPINE1|…
GO:0048518	positive regulation of biological process	biological_process	4.5691e-18	2.5869e-15	649	3148	2938	20032	ENSSSCG00000015979,ENSSSCG00000002274,ENSSSCG00000001781,ENSSSCG00000003848,ENSSSCG00000008115,ENSSSCG00000012138,ENSSSCG00000007481,ENSSSCG00000008801,ENSSSCG00000008090,ENSSSCG00000004601,ENSSSCG00000006809,ENSSSCG00000009240,ENSSSCG00000007160,ENSSSCG00000012068,ENSSSCG00000023749,ENSSSCG00000001400,ENSSSCG00000015894,ENSSSCG00000013030,ENSSSCG00000023105,ENSSSCG00000010258,ENSSSCG00000001511,…	HOXD13|HSPA2|ARNT2|APOER2|MAL|ACE2|ZFP64|SLC30A9|IL1A|MNS1|RBM15|PLAC8|DDRGK1|ETS2|ADM2|BAT1|DPP4|PRDX5|NET1|AIFM2|PHF1|AIF1|IQGAP3|ARID3B|CENPE|NRP1|CD248|TBX3|PRDX2|ATXN7|FZD7|TERF1|FGFR1IIIC|DCUN1D3|KIF26B|NKD1|PLAGL1|SORL1|KL|HRH1|ACE|PFN2|EBF3|MYLK|TNFRSF12A|-|TNS3|TOP2A|CDK6|PTN|MYO3A|SPRY1|WNT5A|MAFB|FLI1|C-JUN|LDLR|WASF2|WNK2|HGF|HEYL|FANCI|FOXO3A|ACKR3|EGR1|SLC9A1|SOD1|LY96|FST|PRKACA|TE…
GO:0048646	anatomical structure formation involved in morphogenesis	biological_process	1.4186e-17	7.7637e-15	215	3148	738	20032	ENSSSCG00000009818,ENSSSCG00000023371,ENSSSCG00000008443,ENSSSCG00000025588,ENSSSCG00000028805,ENSSSCG00000017607,ENSSSCG00000027312,ENSSSCG00000027859,ENSSSCG00000000272,ENSSSCG00000025133,ENSSSCG00000008984,ENSSSCG00000023522,ENSSSCG00000026889,ENSSSCG00000028494,ENSSSCG00000014149,ENSSSCG00000001858,ENSSSCG00000016174,ENSSSCG00000029371,ENSSSCG00000006745,ENSSSCG00000013735,ENSSSCG00000004166,…	IFT81|EHD2|EPAS1|FJX1|PTPRM|TMEM100|PTCH1|HDAC7|SP1|ITGB2|SHROOM3|TGM2|TMEM237|PRKACB|MEF2C|CIB1|FN1|C5AR1|CASQ2|JUNB|AHI1|FBN2|PTHLH|FLT1|RAMP1|MYH9|EHD3|LDB1|FAT3|THBS2|ITGA8|TGFBR2|NOS3|DLL4|CECR2|FAIM2|ETS1|ADAM-9|MFAP2|SERPINF1|CAV1|BMP7|THBS3|NFIB|PDGFA|CEP126|SEMA4A|DUSP2|SPINT2|EP300|BMPER|DUSP4|CD90|GATA3|GRHL3|ABLIM3|EDN1|SEMA3E|PPARGC1B|NOTCH4|SEMA5A|CHI3L1|JMJD6|SASH1|CYR61|CCL2|SPHK1…
GO:0048523	negative regulation of cellular process	biological_process	5.1437e-17	2.7243e-14	535	3148	2357	20032	ENSSSCG00000007854,ENSSSCG00000029951,ENSSSCG00000026007,ENSSSCG00000030260,ENSSSCG00000024938,ENSSSCG00000006058,ENSSSCG00000009865,ENSSSCG00000011853,ENSSSCG00000016604,ENSSSCG00000013736,ENSSSCG00000016111,ENSSSCG00000011493,ENSSSCG00000004772,ENSSSCG00000006184,ENSSSCG00000015815,ENSSSCG00000011127,ENSSSCG00000017164,ENSSSCG00000016826,ENSSSCG00000001511,ENSSSCG00000014080,ENSSSCG00000001408,…	DCUN1D3|NKD1|SORL1|PFN2|SH3BP5|RRM2B|TBX3|KIAA0226|WASL|PRDX2|FZD7|ATXN7|BAHD1|TERF1|FGFR1IIIC|TAF3|TIMP-2|RAD1|PHF1|HMGCR|AIF1|ACAA2|NRP1|-|IL1A|RBM15|MLLT1|PLAC8|ETS2|DPP4|BAT1|PRDX5|PTPRU|TACSTD2|ELK3|TRIM15|SLC25A5|AGAP2|ACP5|QSOX1|WNK2|WASF2|HEYL|HGF|FOXO3A|ACKR3|EGR1|SOD1|CD109|FST|PRKACA|WNT5A|SPRY1|MAFB|C-JUN|CYP19A1|KLF9|ABCA5|TEX11|TNS2|CAPZA|TOP2A|PIM2|RBBP7|CDK6|RND1|IMPACT|-|SLC9A3R1…
GO:0042127	regulation of cell proliferation	biological_process	6.9083e-17	3.5446e-14	225	3148	817	20032	ENSSSCG00000008842,ENSSSCG00000001036,ENSSSCG00000006862,ENSSSCG00000015979,ENSSSCG00000028322,ENSSSCG00000015894,ENSSSCG00000017187,ENSSSCG00000009240,ENSSSCG00000026602,ENSSSCG00000016885,ENSSSCG00000025578,ENSSSCG00000003088,ENSSSCG00000008090,ENSSSCG00000006475,ENSSSCG00000001408,ENSSSCG00000022383,ENSSSCG00000005680,ENSSSCG00000000363,ENSSSCG00000017338,ENSSSCG00000007432,ENSSSCG00000027044,…	KIT|TFAP2A|VCAM1|HOXD13|BTG2|DPP4|FOXJ1|PLAC8|PTGIR|ITGA1|ALDH1A2|APOE|IL1A|IQGAP3|AIF1|GATA4|PRRX2|BMP11|PLCD3|ZNF335|SOX7|SFRP1|PRKD2|CD248|OVOL1|PTPRZ1|SFN|VTCN1|MAGED1|F3|DHCR7|EPHA1|ADM|FZD7|CASP3|TBX3|TIMP-2|RERG|FGFR1IIIC|BTG1|FOSL2|DPT|SHAS2|KITL|TCF7L2|SETD1A|NUDT16|HEY2|ACE|AMICA1|AMBRA1|SCIN|PMAIP1|ADA|TNS3|TNS2|TAL1|ATPIF1|KLF9|BMP5|PTK2B|TACSTD1|CDK6|CDCA7|CDCA7L|RAPGEF2|KLF11|PIM2|E…
GO:0048522	positive regulation of cellular process	biological_process	6.6885e-16	3.3278e-13	579	3148	2631	20032	ENSSSCG00000015622,ENSSSCG00000017187,ENSSSCG00000010922,ENSSSCG00000008362,ENSSSCG00000009668,ENSSSCG00000011548,ENSSSCG00000017797,ENSSSCG00000012029,ENSSSCG00000022447,ENSSSCG00000012318,ENSSSCG00000006731,ENSSSCG00000011670,ENSSSCG00000005680,ENSSSCG00000004225,ENSSSCG00000026152,ENSSSCG00000000914,ENSSSCG00000030042,ENSSSCG00000017070,ENSSSCG00000011928,ENSSSCG00000028905,ENSSSCG00000008208,…	CD34|FOXJ1|ELF3|SERTAD2|CLU|BRPF1|SLC6A4|BACH1|F3|MAGED1|VTCN1|PXYLP1|PRRX2|TPD52L1|PRKD2|BTG1|SBNO2|HAND1|CCDC80|TNIK|EIF2AK3|HEY2|FAM162A|GOLT1B|SCARF1|ESPN|PMAIP1|ADA|SCIN|SHAS2|CD53|MPV17L2|ARID1A|TCF7L2|DYRK1B|KITL|ENG|PECAM1|KLF11|TAL1|ATPIF1|CCNA2|OSBPL7|GPR68|BMP5|FOXK1|IL18|ZFP36L2|FGF10|KIF20B|LYN|TRAF3IP2|THBS1|PLK2|FHL5|MUC20|EHF|DCN|CKAP2|CHURC1|NFKBIA|DNAJA1|COL3A1|RAP1GAP|OSM|BRD4|…
GO:0051239	regulation of multicellular organismal process	biological_process	7.598e-16	3.6692e-13	392	3148	1651	20032	ENSSSCG00000028073,ENSSSCG00000009672,ENSSSCG00000015581,ENSSSCG00000017251,ENSSSCG00000012837,ENSSSCG00000028875,ENSSSCG00000008645,ENSSSCG00000016034,ENSSSCG00000023899,ENSSSCG00000017428,ENSSSCG00000001952,ENSSSCG00000005719,ENSSSCG00000014960,ENSSSCG00000027060,ENSSSCG00000016729,ENSSSCG00000010224,ENSSSCG00000003264,ENSSSCG00000017522,ENSSSCG00000016925,ENSSSCG00000004789,ENSSSCG00000003950,…	KCTD11|SCARA5|CENPF|SOX9|CHID1|HAVCR2|ID2|COL3A1|NOTCH3|JUP|NFKBIA|RAPGEF1|AMOTL1|TBX2|IGFBP3|EGR2|CNOT3|SP6|PLK2|THBS1|TIE-1|KMT2A|CLIC5|IL18|PER1|LYN|RGS2|KIF20B|FGF10|BCL11A|NAPB|CHRD|NR4A2|TAL1|MGLL|GPR68|FAS|BMP5|NPR2|MYLIP|RAPGEF2|KEL|TLR7|CD53|SLC46A2|TESPA1|KITL|BEND6|TCF7L2|DSG2|HEY2|SCIN|ADA|CD83|SCARF1|LUC7L|LBP|SOX13|ADM|NFKBID|MYH6|EIF2AK3|TNIK|LIPG|TMEM176A|BTG1|TCF7L1|DVL3|GATA4|SL…
GO:0008152	metabolic process	biological_process	3.3799e-15	1.5855e-12	1819	3148	9888	20032	ENSSSCG00000015387,ENSSSCG00000011229,ENSSSCG00000001869,ENSSSCG00000003815,ENSSSCG00000000394,ENSSSCG00000023968,ENSSSCG00000001794,ENSSSCG00000029326,ENSSSCG00000012793,ENSSSCG00000005240,ENSSSCG00000014157,ENSSSCG00000030136,ENSSSCG00000000604,ENSSSCG00000008443,ENSSSCG00000011934,ENSSSCG00000026521,ENSSSCG00000000281,ENSSSCG00000016501,ENSSSCG00000022795,ENSSSCG00000010337,ENSSSCG00000010449,…
GO:0044763	single-organism cellular process	biological_process	5.1338e-15	2.2681e-12	1701	3148	9638	20032	ENSSSCG00000027072,ENSSSCG00000026460,ENSSSCG00000008181,XLOC_373572,ENSSSCG00000014387,ENSSSCG00000013257,ENSSSCG00000001478,ENSSSCG00000005322,ENSSSCG00000020976,ENSSSCG00000009605,ENSSSCG00000010283,ENSSSCG00000008953,ENSSSCG00000008307,ENSSSCG00000021529,ENSSSCG00000016527,ENSSSCG00000002262,ENSSSCG00000006917,ENSSSCG00000006568,ENSSSCG00000017012,XLOC_013483,ENSSSCG00000000767,ENSSSCG0000001…	ATPIF1|TAL1|TXNDC9|-|DIAPH1|ATG13|BMP5|NPR2|CSRP1|GFRA2|-|CXCL8|SFXN5|KLF11|SLC13A4|SV2B|LRRC8C|DENND4B|SLIT3|-|ATP6V1E1|TCTN3|NFKBIA|SLC30A2|MPZL2|ARHGEF10L|-|PLK2|-|MYO1E|MUC20|SELL|SLC25A43|EHF|MT2A|PDCD4|ADGRF5|DUSP5|CASC5|SOX9|FN3K|-|OSM|CIAPIN1|RAB4A|ZFYVE26|CBX8|SIK2|GSTA4|PI16|-|CLU|ELF3|SERTAD2|FANCM|PRRX2|KCNAB1|FNBP1|KCNJ5|HOOK3|FREM2|BAG3|F3|BACH1|DHCR7|VTCN1|HAND1|-|CCDC80|TNIK|EIF2A…
GO:0050793	regulation of developmental process	biological_process	5.2494e-15	2.2681e-12	321	3148	1306	20032	ENSSSCG00000003756,ENSSSCG00000022280,ENSSSCG00000013421,ENSSSCG00000007574,ENSSSCG00000017723,ENSSSCG00000006940,ENSSSCG00000017178,ENSSSCG00000000232,ENSSSCG00000017475,ENSSSCG00000014817,ENSSSCG00000024669,ENSSSCG00000009106,ENSSSCG00000014391,ENSSSCG00000024312,ENSSSCG00000029571,ENSSSCG00000030708,ENSSSCG00000009817,ENSSSCG00000023526,ENSSSCG00000010067,ENSSSCG00000011550,ENSSSCG00000005122,…	EDG7|DACT3|PTBP1|SDK1|CCL2|CYR61|SPHK1|ACVRL1|RARA|ARAP1|-|PDE5A|ARAP3|ID4|AVIL|DAG1|P2X7R|RAPGEF3|MIF|CAMK1|TEK|WNT7A|MMD|STK3|ATRAID|ASPM|RHOJ|KIF14|GPER1|EFNA1|PRKX|RAP1GAP2|INSIG1|SOCS3|ENPP2|F2|HOXB7|IRAK3|HHEX|E2F1|NANOG|PREX1|STAB1|GATA2|DUSP10|PLXND1|PDGFB|METTL14|C1QC|TMEM100|IL7|HDAC7|PTCH1|SHROOM3|SLITRK6|CSF1R|-|PRKACB|FN1|CIB1|JUNB|C5AR1|MBNL3|THPO|DMTN|BCL9|MYH9|DDIT3|AXL|LDB1|THBS2…
GO:0044710	single-organism metabolic process	biological_process	7.1634e-15	3.0158e-12	655	3148	3016	20032	ENSSSCG00000000181,ENSSSCG00000017473,ENSSSCG00000028964,XLOC_1326990,ENSSSCG00000009783,ENSSSCG00000017255,ENSSSCG00000009916,ENSSSCG00000025473,ENSSSCG00000021767,ENSSSCG00000010495,ENSSSCG00000030168,ENSSSCG00000005398,ENSSSCG00000002279,ENSSSCG00000021238,XLOC_1048818,ENSSSCG00000014081,ENSSSCG00000015301,ENSSSCG00000002280,ENSSSCG00000030839,ENSSSCG00000009083,ENSSSCG00000003582,ENSSSCG00000…	RND1|TOP2A|PIM2|-|OGFOD2|ABCA5|ACADS|PIGM|TDH|ALDH18A1|CYP19A1|BAAT|GPX2|HSD3B7|-|COL4A3BP|STEAP1|RAB15|C-JUN|SPRY1|SMPDL3B|WNT5A|ABCC10|CDO1|GSTM3|ATP5G3|DNAJB1|SH2D3C|SOD1|NIT2|HEXA|-|AOC3|-|LDLR|PLA2G12A|TBC1D25|QSOX1|CYB561|CBR4|AGAP2|FDFT1|PDK1|ACOT4|SQLE|HPSE|-|TMED2|RRAD|HSD17B4|HDC|PRDX5|LIPH|-|CARNS1|-|TMLHE|ALDH3A1|-|LASS4|-|HSPA2|OGFOD3|CENPE|CYP20A1|IMPA2|TNNC1|AASS|GLS|MCM2|ABCB11|SE…
GO:0008283	cell proliferation	biological_process	1.0315e-14	4.2339e-12	265	3148	1041	20032	ENSSSCG00000005533,ENSSSCG00000016233,ENSSSCG00000026123,ENSSSCG00000029326,ENSSSCG00000005240,ENSSSCG00000028805,ENSSSCG00000021409,ENSSSCG00000011810,ENSSSCG00000014149,ENSSSCG00000028304,ENSSSCG00000007350,ENSSSCG00000000544,ENSSSCG00000016450,ENSSSCG00000010816,ENSSSCG00000002718,ENSSSCG00000029239,ENSSSCG00000025475,ENSSSCG00000005190,ENSSSCG00000014362,ENSSSCG00000010631,ENSSSCG00000000681,…	PTGS1|PN-1|IGFBP2|CCNB1|DOCK8|PTPRM|TRIB1|BCL6|MEF2C|ZFP36L1|PPP1R16B|PTHLH|NOS3|TGFB2|FA2H|MZB1|NPR3|NFIB|HBEGF|GPAT|P3H3|TSPAN1|-|ZC3H12D|BLOC1S2|PIM1|EDN1|GATA3|F2R|HTR2B|IL31RA|KDR|CHERP|EGR-3|GAS6|LOXL2|ERBB2|INTU|APOD|TGFB3|TPD52|INHBA|EPHA2|RACGAP1|IFT74|PLAU|LRRC32|CHST11|RREB1|FOXO4|PML|CCKBR|GPLD1|PBLD|SP2|SMARCD3|NOR-1|TBX20|TFAP2C|SLC9A3R1|LIF|CD61|PIM2|CDK6|CDCA7|KLF9|PTK2B|TNS3|TNS2…
GO:0044707	single-multicellular organism process	biological_process	1.3438e-14	5.3814e-12	885	3148	4931	20032	ENSSSCG00000017052,ENSSSCG00000000299,ENSSSCG00000001498,ENSSSCG00000011106,ENSSSCG00000012117,ENSSSCG00000027396,XLOC_115328,ENSSSCG00000021576,ENSSSCG00000003521,ENSSSCG00000010107,ENSSSCG00000009153,ENSSSCG00000000712,ENSSSCG00000030228,ENSSSCG00000002917,ENSSSCG00000022569,ENSSSCG00000028758,ENSSSCG00000015277,ENSSSCG00000013408,ENSSSCG00000027415,ENSSSCG00000001516,ENSSSCG00000010219,XLOC_10…	ADAM19|TESPA1|BEND6|CREB|TLR7|FOSL2|-|CD83|WNT4|MED15|DKK2|VWF|PIWIL2|NFKBID|-|LBP|SOX13|ADM|WWOX|BAK1|ARID5B|-|ACO1|TMEM176A|CAMSAP1|CLMP|OR8B8|ZNF335|MYOM1|SLC1A1|TCF7L1|SEC24D|GATA4|DVL3|SLA-DQA1|CHN1|KCNK6|ANGPTL4|CEMIP|DUSP6|OVOL1|ASXL1|EPHA5|SLC27A1|PROCR|PTGER4|RBBP6|BTG2|CHD7|MCAM|KIT|FAM213A|DPYSL2|THRB|TET2|ALDH1A2|APOE|SARM1|ACVR1B|CHID1|DDIAS|EIF2C2|KCTD11|SCARA5|TRAPPC4|IER3|EXPH5|RA…
GO:2000026	regulation of multicellular organismal development	biological_process	2.606e-14	9.9507e-12	260	3148	1025	20032	ENSSSCG00000010457,ENSSSCG00000006250,ENSSSCG00000016878,ENSSSCG00000015037,ENSSSCG00000025270,ENSSSCG00000008392,ENSSSCG00000024134,ENSSSCG00000002439,ENSSSCG00000001478,ENSSSCG00000010448,ENSSSCG00000026460,ENSSSCG00000016472,ENSSSCG00000008881,ENSSSCG00000017251,ENSSSCG00000028073,ENSSSCG00000015581,ENSSSCG00000008645,ENSSSCG00000023899,ENSSSCG00000016034,ENSSSCG00000017522,ENSSSCG00000005719,…	KIF20B|LYN|FGF10|IL18|CHRD|BCL11A|MGLL|GPR68|BMP5|FAS|TAL1|KEL|RAPGEF2|SOX9|KCTD11|CENPF|ID2|NOTCH3|COL3A1|SP6|RAPGEF1|NFKBIA|IGFBP3|TBX2|TIE-1|THBS1|ZNF335|PRKD2|DVL3|GATA4|SLA-DQA1|CHN1|DUSP6|MAGED1|F3|HOOK3|CHD7|FAM213A|DPYSL2|APOE|SARM1|ACVR1B|FOXJ1|PI16|CD34|TCF7L2|SLC46A2|KITL|TESPA1|BEND6|CD53|SCARF1|CD83|ADA|SCIN|LUC7L|HEY2|MYH6|NFKBID|TNIK|EIF2AK3|SOX13|ADM|BTG1|TMEM176A|MBNL3|THPO|PRKAC…
GO:0048583	regulation of response to stimulus	biological_process	4.6135e-14	1.7216e-11	475	3148	2091	20032	ENSSSCG00000023949,ENSSSCG00000000901,ENSSSCG00000000087,ENSSSCG00000027859,ENSSSCG00000027312,ENSSSCG00000024813,ENSSSCG00000017607,ENSSSCG00000004242,ENSSSCG00000017643,ENSSSCG00000006161,ENSSSCG00000012918,ENSSSCG00000002755,ENSSSCG00000013229,ENSSSCG00000021641,ENSSSCG00000008348,ENSSSCG00000015959,ENSSSCG00000023909,ENSSSCG00000022208,ENSSSCG00000008723,ENSSSCG00000024231,ENSSSCG00000005516,…	PIM3|FGD6|TAB1|HDAC7|PTCH1|MAP3K3|TMEM100|TBC1D32|SEPT4|IL7|ADRBK1|NFAT5|NDUFS3|PDGFB|PLEK|RAPGEF4|THPO|TNFRSF1B|HTRA3|TLR4|STOM|PPP1R15A|GPR37|TNFSF13B|CIB1|FN1|C5AR1|SH3RF1|ELMOD2|NUCKS1|PBK|CSF1R|PRKACB|SMAD6|PDE10A|-|CXCL14|DEPDC5|SRPX|-|ETS1|MYH9|PKD2|AXL|DDIT3|DMTN|ITPKC|RAMP1|MEGF8|AKAP12|BMPER|DUSP4|SGSM3|SLA-11|YBX3|IRF1|-|DUSP2|LGALS1|CAV1|PRP|BMP7|DLX2|PDGFA|RAMP3|ADAM-9|HTR1B|PPP1R9B|…
GO:0032879	regulation of localization	biological_process	5.586e-14	2.0382e-11	312	3148	1276	20032	ENSSSCG00000016878,ENSSSCG00000006250,ENSSSCG00000010457,ENSSSCG00000015037,ENSSSCG00000017983,ENSSSCG00000030160,ENSSSCG00000015256,ENSSSCG00000017263,ENSSSCG00000007118,ENSSSCG00000025270,ENSSSCG00000002439,ENSSSCG00000024509,ENSSSCG00000020703,ENSSSCG00000027072,ENSSSCG00000014387,ENSSSCG00000016472,ENSSSCG00000017277,ENSSSCG00000005625,ENSSSCG00000001723,ENSSSCG00000015126,ENSSSCG00000017251,…	FGF10|LYN|KIF20B|IL18|PER1|COL18A1|JAM3|GNA13|NAPB|CHRD|GPR68|SLC30A1|ACTN1|ATPIF1|DIAPH1|KEL|PECAM1|ENG|PAF-AH|TRIM29|SOX9|CSK|ABCG1|IER3|EXPH5|RAP1GAP|COL3A1|SELE|JUP|OSM|DNAJA1|IGFBP3|NFKBIA|SLC30A2|AMOTL1|RBPMS|SH3GL2|KMT2A|CLIC5|KCNS3|TIE-1|THBS1|TRPC3|PRKD2|C2|KCNAB1|CEMIP|VTCN1|S100A14|KCNJ5|NDUFAF2|PTGER4|CHD7|EPHA5|RAB4A|APOE|P2RY1|CD34|ACVR1B|KITL|TCF7L2|-|SHAS2|TLR7|ADA|PMAIP1|LIPG|TRX…
GO:0070887	cellular response to chemical stimulus	biological_process	7.2427e-14	2.5852e-11	293	3148	1197	20032	ENSSSCG00000013736,ENSSSCG00000015783,ENSSSCG00000010461,ENSSSCG00000015595,ENSSSCG00000025777,ENSSSCG00000015815,ENSSSCG00000017702,ENSSSCG00000017164,ENSSSCG00000009816,ENSSSCG00000010281,ENSSSCG00000009347,ENSSSCG00000027598,ENSSSCG00000006391,ENSSSCG00000008162,ENSSSCG00000011576,ENSSSCG00000015089,ENSSSCG00000024982,ENSSSCG00000001036,ENSSSCG00000012012,ENSSSCG00000021562,ENSSSCG00000008090,…	PRDX2|CASP3|ANKRD1|ATF3|ESR1|FGFR1IIIC|CCL23|TIMP-2|P2RX4|PSAP|KL|SELT|ATP1A2|IL1R1|HRH1|AMICA1|LITAF|TFAP2A|-|PLXNA4|IL1A|PRDX5|S100A12|HPGD|NET1|SFRP1|MELK|AIF1|IQGAP3|PIP5K1A|TIMP3|MCM2|SLC37A4|NRP1|NREP|ACAA2|NR1H2|SULT1B1|HEYL|HGF|ACKR3|EGR1|FOXO3A|CCR7|LY96|CD109|RAMP2|SLC9A1|SOD1|GSTM3|TNFAIP3|PHC1|PRKACA|KRT18|SMAD2|TXNDC17|CD24|FBLN5|PDK1|PTGFR|TBC1D4|PLSCR4|SORT1|SMAD9|KLF9|PTK2B|SERPIN…
GO:0016043	cellular component organization	biological_process	1.763e-13	6.0304e-11	699	3148	3288	20032	ENSSSCG00000025822,ENSSSCG00000016848,ENSSSCG00000016614,ENSSSCG00000003211,ENSSSCG00000003562,ENSSSCG00000030547,ENSSSCG00000001453,ENSSSCG00000012012,ENSSSCG00000010872,ENSSSCG00000018056,ENSSSCG00000016092,ENSSSCG00000000795,ENSSSCG00000003687,ENSSSCG00000012591,ENSSSCG00000024383,ENSSSCG00000004190,ENSSSCG00000007079,ENSSSCG00000021269,ENSSSCG00000003069,ENSSSCG00000011680,ENSSSCG00000006033,…	SFRP1|EGFLAM|PTPRZ1|NR1H2|SFN|PIP5K1A|SLA-DRA1|-|AKT3|SRCIN1|SGOL2|ADAMTS20|EPB41L3|AMOT|-|STX7|FLRT3|-|KCNN4|PLS1|EIF3E|DYSF|SETD1A|WISP2|LAMC3|NUAK2|IGFBP4|AMBRA1|CHAF1A|ERG|FHOD1|EPHA1|MFAP5|EHD1|METTL8|MTFR2|HIST1H1B|RERG|LRTM2|TTC26|IGHMBP2|MICALL1|TACC2|-|APLP2|BETA-ACTIN|PCSK9|TENM2|-|-|GPR143|BAIAP2|TSPAN33|SIX4|CLIC4|MAP9|SPC25|DAXX|-|KIF22|NDUFS1|SRPX2|PTK2B|SERPINE1|DGKD|SMAD2|CD24|SER…
GO:1901342	regulation of vasculature development	biological_process	1.8337e-13	6.1444e-11	58	3148	134	20032	ENSSSCG00000016450,ENSSSCG00000004755,ENSSSCG00000004012,ENSSSCG00000011226,ENSSSCG00000015235,ENSSSCG00000013408,ENSSSCG00000016459,ENSSSCG00000017389,ENSSSCG00000008598,ENSSSCG00000001912,ENSSSCG00000000914,ENSSSCG00000009320,ENSSSCG00000012399,ENSSSCG00000003950,ENSSSCG00000006530,ENSSSCG00000004789,ENSSSCG00000011443,ENSSSCG00000006495,ENSSSCG00000005512,ENSSSCG00000011592,ENSSSCG00000011618,…	NOS3|DLL4|THBS2|TGFBR2|ETS1|ADM|EPHA1|RAMP2|RHOB|PML|BTG1|FLT1|FOXO4|TIE-1|EFNA1|THBS1|STAB1|SEMA4A|C5|PLXND1|GATA2|ANGPT2|SERPINF1|ASB4|HHEX|HEY2|BMP7|SPHK1|PTPRM|TMEM100|ACVRL1|KDR|-|SASH1|SRPX2|CCL2|PTK2B|HDAC7|TNFRSF12A|SEMA3E|PDGFB|IL1A|ADM2|SERPINE1|CD34|NOTCH4|AMOT|CHI3L1|PRKD2|TEK|WNT5A|EPHA2|GATA4|COL4A2|F3|C5AR1|CIB1|RAPGEF3|
GO:0006793	phosphorus metabolic process	biological_process	2.1948e-13	7.2071e-11	626	3148	2887	20032	ENSSSCG00000012591,ENSSSCG00000015383,ENSSSCG00000025850,ENSSSCG00000018056,ENSSSCG00000026582,ENSSSCG00000010252,ENSSSCG00000006789,ENSSSCG00000005486,ENSSSCG00000014129,ENSSSCG00000029151,ENSSSCG00000008624,ENSSSCG00000010872,ENSSSCG00000009653,ENSSSCG00000003562,ENSSSCG00000016614,ENSSSCG00000030547,ENSSSCG00000005344,ENSSSCG00000025822,ENSSSCG00000000602,ENSSSCG00000005636,ENSSSCG00000025645,…	AMOT|RAPGEF5|-|SRCIN1|-|HKDC1|ATP5F1|KIF12|ZCCHC9|RASIP1|-|AKT3|CDCA2|SFN|PTPRZ1|PIP5K1A|MELK|SFRP1|RERG|SLC25A25|-|ULK2|ADK|EPHA1|SYMPK|NGEF|-|EHD1|FMO1|CASP3|AMBRA1|ATP1A2|NUDT16|ARHGEF11|PTPN4|TP53I3|CHKA|NUAK2|-|-|-|ERP29|DAXX|-|SIPA1L2|PTK2B|SRPX2|NDUFS1|COQ9|KIF22|LPCAT4|MAP3K11|-|AVPI1|-|PCSK9|CRYM|PRKACG|ARAP2|-|APLP2|TNFAIP3|ADCY5|RAMP2|GPAT2|RRP1B|SKP2|-|PPP2R2A|NUP62|RASA3|DGKD|RHOH|CD…
GO:0032501	multicellular organismal process	biological_process	3.0066e-13	9.6794e-11	903	3148	5087	20032	ENSSSCG00000011850,ENSSSCG00000004475,ENSSSCG00000015808,ENSSSCG00000005338,ENSSSCG00000026257,ENSSSCG00000002919,ENSSSCG00000003479,ENSSSCG00000017818,XLOC_1238476,ENSSSCG00000004018,ENSSSCG00000008041,ENSSSCG00000015954,ENSSSCG00000007541,ENSSSCG00000021077,ENSSSCG00000016454,ENSSSCG00000021306,ENSSSCG00000014277,ENSSSCG00000006495,ENSSSCG00000008128,ENSSSCG00000000125,ENSSSCG00000004781,ENSSSC…	MUC4|HTR1B|ADAM-9|RECK|STMN1|TYROBP|MFAP2|SERPINF1|-|MLLT4|PKD1|DLX2|PDGFA|RAMP3|-|GJC1|IRF1|SEMA4A|DUSP2|LGALS1|-|BMPER|GATA5|DMTN|RAMP1|-|TET3|PKD2|-|AXL|KMT2B|THBS2|TGFBR2|P4|CXCL14|-|-|ETS1|PENK|-|FN1|JUNB|C5AR1|SH2B3|APBA3|MBNL3|ACP6|ALPL|TLR4|GLDN|AFF2|CCNF|ADD1|EXO1|PLEK|CHST10|METTL14|C1QC|COL8A2|TMEM100|LRIG3|IL7|IL1RAP|TAB1|HDAC7|PTCH1|PLK4|SP1|ADAMTS2|ITGB2|RDH10|E2F1|CLEC3B|NANOG|PREX…
GO:0060429	epithelium development	biological_process	3.2439e-13	1.0243e-10	189	3148	689	20032	ENSSSCG00000001912,ENSSSCG00000001021,ENSSSCG00000008221,ENSSSCG00000001971,ENSSSCG00000025417,ENSSSCG00000029772,ENSSSCG00000012833,ENSSSCG00000017538,ENSSSCG00000010472,ENSSSCG00000021665,ENSSSCG00000016662,ENSSSCG00000030165,ENSSSCG00000009826,ENSSSCG00000015100,ENSSSCG00000011592,ENSSSCG00000000293,ENSSSCG00000007499,ENSSSCG00000009996,ENSSSCG00000017232,ENSSSCG00000015399,ENSSSCG00000001050,…	PML|RREB1|KDM3A|HECTD1|BBS2|SOCS3|PRKX|HOXB7|HHEX|RDH10|TBX20|MAFF|TCTN1|UPK2|PLXND1|ITGA5|TFAP2C|LIF|SLC9A3R1|SEMA3E|EDN1|GRHL3|GATA3|SPRY2|TXNIP|SEMA5A|ACVRL1|KDR|EVPL|GALNTL5|TAGLN|CYR61|PRLR|MYO5A|CUX1|RARA|KCNMA1|DAG1|DLX3|PLA2G3|AJUBA|INTU|RAPGEF3|FOXF2|WNT7A|EPHA2|IFT74|ADAMTS16|USH1C|STK3|RAB27A|AQP11|MSN|PTHLH|PPP1R16B|PKD2|CD44|DLL4|NTN4|CECR2|FA2H|TGFBR2|-|P4|MLLT4|ADAM-9|HBEGF|NPHS2|P…
GO:0009893	positive regulation of metabolic process	biological_process	3.5419e-13	1.0972e-10	372	3148	1619	20032	ENSSSCG00000011125,ENSSSCG00000020672,ENSSSCG00000003539,ENSSSCG00000009125,ENSSSCG00000001050,XLOC_1022788,ENSSSCG00000014437,ENSSSCG00000016273,ENSSSCG00000015476,ENSSSCG00000016915,ENSSSCG00000006883,ENSSSCG00000022860,ENSSSCG00000007864,ENSSSCG00000016830,ENSSSCG00000008844,ENSSSCG00000028326,ENSSSCG00000009565,ENSSSCG00000029227,ENSSSCG00000017589,ENSSSCG00000023792,ENSSSCG00000007277,ENSSSC…	GATA3|F2R|GRHL3|ANK2|EDN1|-|PPARGC1B|HTR2B|CHI3L1|IL31RA|RWDD3|SASH1|GPRC5B|PRLR|KDR|NR4A1|GAS6|LDB2|DLX3|SNRNP70|ASIP|AJUBA|MEOX2|ERBB2|ARHGEF2|HOXA1|TGFB3|RAB27A|IFT74|INHBA|PML|-|FOXO4|LRRC32|KDM3A|MEIS3|GPLD1|MKL1|SMARCD3|IKBKG|RCHY1|SQSTM1|ARID5A|MST1R|NOR-1|TBX20|AXIN1|CAMK4|NME2|LIF|ITGA5|TFAP2C|IL33|HCFC1|CREBBP|EPAS1|NR2F1|GPR39|PLGRKT|-|TRIB1|BCL6|MEF2C|-|AHI1|KDM7A|ADRB1|ADGRD1|MSN|PTH…
GO:0008150	biological_process	biological_process	4.4156e-13	1.3426e-10	2600	3148	15610	20032	ENSSSCG00000002686,ENSSSCG00000005190,ENSSSCG00000006126,ENSSSCG00000000068,ENSSSCG00000015378,ENSSSCG00000014966,ENSSSCG00000004109,ENSSSCG00000001807,ENSSSCG00000007058,ENSSSCG00000001242,ENSSSCG00000005022,ENSSSCG00000000873,ENSSSCG00000023434,ENSSSCG00000007093,ENSSSCG00000009334,ENSSSCG00000005024,ENSSSCG00000012173,ENSSSCG00000016607,ENSSSCG00000003570,ENSSSCG00000016933,ENSSSCG00000023522,…
GO:0009966	regulation of signal transduction	biological_process	6.9973e-13	2.0516e-10	381	3148	1628	20032	ENSSSCG00000004789,ENSSSCG00000021158,ENSSSCG00000003486,ENSSSCG00000016925,ENSSSCG00000011851,ENSSSCG00000016729,ENSSSCG00000022945,ENSSSCG00000015846,ENSSSCG00000005719,ENSSSCG00000006335,ENSSSCG00000001952,ENSSSCG00000011000,ENSSSCG00000002276,ENSSSCG00000015115,ENSSSCG00000016034,ENSSSCG00000022029,ENSSSCG00000009997,ENSSSCG00000030182,ENSSSCG00000027607,ENSSSCG00000028073,ENSSSCG00000022227,…	THBS1|-|ARHGEF10L|PLK2|MUC20|IGFBP3|UCHL1|RBPMS|RAPGEF1|RGS4|NFKBIA|DNAJA1|PLEKHG3|CBL|COL3A1|RAP1GAP|OSM|DEDD2|IER3|KCTD11|BRD4|DUSP5|SOX9|FGD5|RAPGEF2|PECAM1|ENG|ATPIF1|TNXB|-|USP20|-|-|FAS|BMP5|CHRD|PER1|HOMER2|IL18|C2CD3|FKTN|FGF10|RGS2|ACAP1|LYN|DENND4B|SLIT3|TRAF3IP2|PTPN13|TNFRSF1A|BAK1|WWOX|GADD45B|ADM|LBP|EIF2AK3|TNIK|NFKBID|HEY2|FAM162A|GOLT1B|DKK2|PMAIP1|ADA|TLR7|TCF7L2|BEND6|KITL|TESP…
GO:0016477	cell migration	biological_process	8.3207e-13	2.3968e-10	190	3148	713	20032	ENSSSCG00000001582,ENSSSCG00000014441,ENSSSCG00000029371,XLOC_2023294,ENSSSCG00000001858,ENSSSCG00000028805,ENSSSCG00000006168,ENSSSCG00000001869,ENSSSCG00000027859,ENSSSCG00000021409,ENSSSCG00000025133,ENSSSCG00000025194,ENSSSCG00000021641,ENSSSCG00000005203,ENSSSCG00000014157,ENSSSCG00000000604,ENSSSCG00000005240,ENSSSCG00000010914,ENSSSCG00000017920,ENSSSCG00000003908,ENSSSCG00000014891,ENSSSC…	MDGA1|CSF1R|C5AR1|-|CIB1|PTPRM|PEX2|PEAK1|HDAC7|TRIB1|ITGB2|ZSWIM6|PDGFB|IL33|NR2F1|ARHGDIB|DOCK8|NAV1|CXCL16|TSPAN1|GAB2|TLR2|SEMA4A|MEGF8|BMPER|ADAM-9|PEX13|HBEGF|PRKG1|PDGFA|TGFB2|DLL4|NOS3|TGFBR2|CXCL14|ETS1|MIEN1|TNN|MSN|DMTN|FLT1|CXCL2|AXL|FAT3|MYH9|WNT7A|GCNT1|TEK|EPHA2|PLAU|DAG1|ARAP3|APOD|NOV|AJUBA|GRB7|SPHK1|ACVRL1|KDR|-|SASH1|CCL2|CYR61|LDLRAD4|EGR-3|-|LOXL2|GAS6|EDN1|GATA3|F2R|ABI3|SO…
GO:0051179	localization	biological_process	1.0217e-12	2.8923e-10	828	3148	4069	20032	ENSSSCG00000011046,ENSSSCG00000006529,ENSSSCG00000015086,ENSSSCG00000009794,ENSSSCG00000030024,ENSSSCG00000026269,ENSSSCG00000000873,ENSSSCG00000012297,ENSSSCG00000025830,ENSSSCG00000014909,ENSSSCG00000010202,ENSSSCG00000005022,ENSSSCG00000001807,ENSSSCG00000021346,ENSSSCG00000009937,XLOC_111247,ENSSSCG00000027787,ENSSSCG00000010631,ENSSSCG00000026466,ENSSSCG00000014362,ENSSSCG00000010429,ENSSSCG…	ITGA8|SLC50A1|TMPRSS4|MLXIP|-|RAB29|ANO4|CCDC22|NUP93|SYTL2|FXYD4|NIN|-|-|ACACB|-|SLC2A5|GPAT|-|HBEGF|PRKG1|AZIN1|SYNGR3|DENND3|TRIB1|-|-|PN-1|LRRC4|-|CA2|NAV1|AHI1|SLC5A6|RBP7|EEA1|TGM2|RND3|CLUH|BCL6|CASQ2|PBLD|GPLD1|SLC16A6|VIN|CCKBR|-|ABCC1|EFHC1|RASGEF1A|SLC25A17|PML|CHST11|-|AXIN1|TBX20|ARL1|ANGPT2|C5|ITGA5|DCDC2|CRISP1|ADRBK2|GRM7|-|TBC1D10B|NOR-1|-|GLRB|-|LOXL2|-|ABCC11|SYNGAP1|TMSB10|ATP…
GO:0012501	programmed cell death	biological_process	1.6051e-12	4.4668e-10	240	3148	958	20032	ENSSSCG00000026638,ENSSSCG00000017643,ENSSSCG00000006161,ENSSSCG00000002034,ENSSSCG00000009140,ENSSSCG00000010276,ENSSSCG00000023949,ENSSSCG00000005203,ENSSSCG00000005240,ENSSSCG00000013229,ENSSSCG00000011218,ENSSSCG00000004166,ENSSSCG00000022208,ENSSSCG00000003112,ENSSSCG00000016267,ENSSSCG00000025691,ENSSSCG00000014441,ENSSSCG00000023522,ENSSSCG00000004948,ENSSSCG00000028137,ENSSSCG00000001858,…	BCL10|SEPT4|IL7|ACIN1|CASP6|UNC5B|PIM3|IL33|DOCK8|NDUFS3|SLC4A7|AHI1|TNFRSF1B|-|ITM2C|BCL10|CSF1R|TGM2|SMAD6|-|CIB1|BCL6|PARP2|RPS27L|SH3RF1|TGFBR2|-|PYGL|KIAA1324|DRPLA|CD44|TGFB2|FAIM2|APP|SRPX|ETS1|ZFP36L1|-|MIEN1|DDIT3|AXL|DCPS|-|IRF1|APIP|-|EP300|YBX3|PIM1|API5|BLOC1S2|CIDEA|DLG5|GPAT|BMP7|CAV1|PRP|PPP1R13L|CYR61|CCL2|KDR|GAS6|RARA|NR4A1|PLK5|EGR-3|SYNGAP1|GATA3|F2R|TNFRSF11B|HTR2B|S100A9|SP…
GO:0071840	cellular component organization or biogenesis	biological_process	1.7247e-12	4.6042e-10	707	3148	3375	20032	ENSSSCG00000023324,ENSSSCG00000009544,ENSSSCG00000022429,ENSSSCG00000003950,ENSSSCG00000000195,ENSSSCG00000010224,ENSSSCG00000012585,ENSSSCG00000016729,ENSSSCG00000022945,ENSSSCG00000005177,ENSSSCG00000005719,ENSSSCG00000030182,ENSSSCG00000009788,ENSSSCG00000008239,ENSSSCG00000008359,ENSSSCG00000027607,ENSSSCG00000017428,ENSSSCG00000005751,ENSSSCG00000006286,ENSSSCG00000005935,ENSSSCG00000021600,…	KMT2A|COL4A1|KAZALD1|TIE-1|PRPH|EGR2|DCX|IGFBP3|UCHL1|SH3GL2|RAPGEF1|DEDD2|DENR|CAPG|RAB1B|IER3|JUP|COL5A1|SELE|EIF2C2|-|TRAPPC4|SCARA5|TBPL1|KCTD11|KEL|PAF-AH|RAPGEF2|PALLD|UPK3A|-|-|FAS|-|ACTN1|MGLL|CRYZ|TNXB|NR4A2|GNA13|-|UHRF1|WRB|GRHPR|BCL11A|HAUS1|ATG4C|PER1|GABARAPL1|COL18A1|TOMM7|BAK1|-|TUBGCP6|IQUB|-|SH3YL1|CAMSAP1|-|TRX1|ATG9B|UBE2C|-|VWF|ELK4|PIWIL2|ATG2A|TESPA1|-|INF2|APOE|DPYSL2|TET2…
GO:0008219	cell death	biological_process	1.7386e-12	4.6042e-10	250	3148	1009	20032	ENSSSCG00000008842,ENSSSCG00000001036,ENSSSCG00000008115,ENSSSCG00000017882,ENSSSCG00000000233,ENSSSCG00000029894,ENSSSCG00000013030,ENSSSCG00000015622,ENSSSCG00000000795,ENSSSCG00000009240,ENSSSCG00000003352,ENSSSCG00000009668,ENSSSCG00000008090,ENSSSCG00000025578,ENSSSCG00000003088,ENSSSCG00000030469,ENSSSCG00000004225,ENSSSCG00000005344,ENSSSCG00000010258,ENSSSCG00000027044,ENSSSCG00000023105,…	KIT|TFAP2A|MAL|MYBBP1A|ACVR1B|SARM1|PRDX5|CD34|ADAMTS20|PLAC8|-|CLU|IL1A|ALDH1A2|APOE|BUB1|TPD52L1|MELK|AIFM2|SOX7|NET1|SFRP1|PRKD2|BAG3|NRP1|CD248|ACAA2|SFN|DUSP6|MAGED1|F3|ANGPTL4|GADD45B|PEA15|TBX3|CASP3|NFKBID|PRDX2|ANKRD1|EIF2AK3|RRM2B|FGFR1IIIC|BAK1|WWOX|BTG1|TNFRSF1A|TERF1|PLAGL1|P2RX4|TCF7L2|SLC46A2|KITL|DCUN1D3|NUAK2|HEY2|FAM162A|-|AMBRA1|PMAIP1|ADA|SCIN|SORL1|TEX11|NR4A2|DAXX|ATPIF1|TNF…
GO:0016265	death	biological_process	1.7386e-12	4.6042e-10	250	3148	1009	20032	ENSSSCG00000005203,ENSSSCG00000000492,ENSSSCG00000013229,ENSSSCG00000005240,ENSSSCG00000026638,ENSSSCG00000010276,ENSSSCG00000009140,ENSSSCG00000006161,ENSSSCG00000017643,ENSSSCG00000002034,ENSSSCG00000023949,ENSSSCG00000023522,ENSSSCG00000014441,ENSSSCG00000026124,ENSSSCG00000025691,ENSSSCG00000028137,ENSSSCG00000004948,ENSSSCG00000002143,ENSSSCG00000011810,ENSSSCG00000001858,ENSSSCG00000009716,…	IL33|LYZ|NDUFS3|DOCK8|BCL10|UNC5B|CASP6|IL7|SEPT4|ACIN1|PIM3|TGM2|CSF1R|TSTA3|BCL10|-|SMAD6|PARP2|BCL6|CIB1|SH3RF1|RPS27L|SLC4A7|AHI1|-|TNFRSF1B|HEBP2|ITM2C|ZFP36L1|MIEN1|-|DCPS|AXL|DDIT3|PYGL|-|KIAA1324|TGFBR2|CD44|TGFB2|DRPLA|FAIM2|SRPX|ETS1|APP|CIDEA|DLG5|CAV1|PRP|GPAT|BMP7|IRF1|APIP|-|-|EP300|API5|PIM1|BLOC1S2|YBX3|F2R|GATA3|TNFRSF11B|HTR2B|S100A9|SPRY2|CCL2|CYR61|PPP1R13L|KDR|NR4A1|GAS6|RARA…
GO:0006796	phosphate-containing compound metabolic process	biological_process	1.902e-12	4.9569e-10	616	3148	2866	20032	ENSSSCG00000017591,ENSSSCG00000023497,ENSSSCG00000024996,XLOC_1160270,ENSSSCG00000017738,ENSSSCG00000028816,ENSSSCG00000017232,ENSSSCG00000009996,ENSSSCG00000011791,ENSSSCG00000014399,ENSSSCG00000015334,ENSSSCG00000020669,ENSSSCG00000027992,ENSSSCG00000013411,ENSSSCG00000001988,ENSSSCG00000004336,ENSSSCG00000012825,ENSSSCG00000011356,ENSSSCG00000008598,XLOC_1164143,ENSSSCG00000015071,ENSSSCG00000…	NME2|CAMK4|-|-|ADAP2|-|SLC9A3R1|LIF|MAP3K13|ARHGAP26|PDK4|-|MST1R|WEE1|ADCY4|EPHA7|IKBKG|UQCRC1|RHOB|-|SIK3|ATP6V1A|INHBA|EPHA2|-|ATP6V1B1|AJUBA|MARK4|KDR|KIF21A|PRLR|SASH1|LDLRAD4|ARHGEF6|GAS6|EDN1|GRHL3|IL31RA|TLR2|PSPH|FBP1|PIM1|KIF5C|-|ATP5O|CMPK1|CKS1B|TGFB2|TBC1D8|-|ABHD5|TOM1L1|SBK2|ACPT|KIF20A|PPP1R16B|FLT1|LONRF3|PTHLH|EHD3|-|ADGRD1|-|ULK3|SPRY4|PAPSS2|PTPRM|PEAK1|LRP4|-|TSSK3|CCNB1|DOCK…
GO:0048729	tissue morphogenesis	biological_process	2.3749e-12	6.0927e-10	125	3148	411	20032	ENSSSCG00000015815,ENSSSCG00000001971,ENSSSCG00000006857,ENSSSCG00000001912,ENSSSCG00000017204,ENSSSCG00000026383,ENSSSCG00000001516,ENSSSCG00000017070,ENSSSCG00000013408,ENSSSCG00000017538,ENSSSCG00000012833,ENSSSCG00000010461,ENSSSCG00000029772,ENSSSCG00000030999,ENSSSCG00000009865,ENSSSCG00000004584,ENSSSCG00000004977,ENSSSCG00000004223,ENSSSCG00000005385,ENSSSCG00000010472,ENSSSCG00000021665,…	FGFR1IIIC|HECTD1|COL11A1|PML|ITGB4|NRP2|BAK1|HAND1|ADM|HOXB7|PRKX|ANKRD1|SOCS3|MYH6|TBX3|GCNT3|NANOG|HEY2|NOR-1|HHEX|RDH10|-|NKD1|SLC9A3R1|LIF|TCTN1|PLXND1|ITGA5|ARID1A|TFAP2C|TBX20|AXIN1|KIF26B|TXNRD1|SEMA5A|SPRY2|SYNE4|ALDH1A2|GATA3|GRHL3|CTSL|RBM15|SEMA3E|EDN1|RARA|RASIP1|CYR61|HOXD13|ACVRL1|KDR|INTU|TNNC1|AJUBA|NRP1|FREM2|MAGED1|DAG1|STK3|EPHA2|TCF7L1|ADAMTS16|INHBA|DVL3|GATA4|GCNT1|SFRP1|WNT…
GO:0065009	regulation of molecular function	biological_process	2.6337e-12	6.6528e-10	371	3148	1606	20032	ENSSSCG00000007268,ENSSSCG00000010472,ENSSSCG00000024207,ENSSSCG00000011065,ENSSSCG00000010831,ENSSSCG00000022913,ENSSSCG00000011592,ENSSSCG00000012332,ENSSSCG00000010453,ENSSSCG00000017917,ENSSSCG00000000664,ENSSSCG00000008642,ENSSSCG00000021328,ENSSSCG00000026422,ENSSSCG00000010912,ENSSSCG00000006530,ENSSSCG00000008509,ENSSSCG00000013018,ENSSSCG00000009104,ENSSSCG00000014126,ENSSSCG00000024673,…	E2F1|HHEX|PREX1|MASTL|DUSP10|SLPI|PLXND1|WNK3|IFIT1|MINK|A2ML1|ASAP2|PCSK1N|GPER1|KIF14|EFNA1|RASGRP3|CDC42BPG|MAD2L1|MSH3|NME1|-|DLG2|-|IRAK3|SMYD3|HIP1|TFPI2|ARRDC4|ARAP3|RAPGEF3|P2X7R|TEK|GIT1|MIF|CAMK1|STK3|AFAP1L2|MMD|CRTC2|LREAP1|EDG7|S100A9|ARHGAP27|ID1|SPRY2|MYO5A|CAV2|CYR61|IQSEC1|SRI|SPHK1|PPP1R1B|ARAP1|RARA|PDE5A|RANGAP1|ADAM-9|-|BMP7|CAMSAP3|CAV1|PRP|PKD1|PDGFA|-|CABLES2|DUSP2|SPINT2|…
GO:0031325	positive regulation of cellular metabolic process	biological_process	2.6917e-12	6.6963e-10	343	3148	1495	20032	ENSSSCG00000008881,ENSSSCG00000017277,ENSSSCG00000005625,ENSSSCG00000015871,ENSSSCG00000009094,ENSSSCG00000026460,ENSSSCG00000001478,ENSSSCG00000017518,ENSSSCG00000008429,ENSSSCG00000007576,ENSSSCG00000008461,ENSSSCG00000015037,ENSSSCG00000017983,ENSSSCG00000006250,ENSSSCG00000016878,ENSSSCG00000004789,ENSSSCG00000011899,ENSSSCG00000000915,ENSSSCG00000013300,ENSSSCG00000011851,ENSSSCG00000023324,…	RAPGEF2|PECAM1|ENG|NR4A2|CCNA2|TAL1|BMP5|OSBPL7|TACSTD1|FOXK1|ZFP36L2|IL18|PER1|LYN|FGF10|THBS1|CD80|DCN|EHF|MUC20|KMT2A|FHL5|CHURC1|NFKBIA|RBPMS|CKAP2|EGR2|OSM|ID2|SELE|NOTCH3|BRD4|SOX9|EIF2C2|FOXJ1|SMPD1|THRB|CLU|PTGIR|ELF3|SERTAD2|TET2|APOE|KIT|IRAK1|SLC27A1|BRPF1|BTG2|RBM14|-|ASXL1|MAGED1|CEMIP|BACH1|TCF7L1|TPD52L1|DVL3|GATA4|PXYLP1|ABLIM2|PRKD2|CDC14B|SBNO2|WWOX|BAK1|TTC5|TNFRSF1A|LBP|ADM|HA…
GO:0051270	regulation of cellular component movement	biological_process	3.446e-12	8.4447e-10	130	3148	439	20032	ENSSSCG00000006286,ENSSSCG00000016034,ENSSSCG00000021596,ENSSSCG00000017251,ENSSSCG00000003832,ENSSSCG00000003590,ENSSSCG00000004789,ENSSSCG00000003950,ENSSSCG00000014960,ENSSSCG00000017466,ENSSSCG00000016729,ENSSSCG00000015403,ENSSSCG00000021059,ENSSSCG00000030168,ENSSSCG00000025270,ENSSSCG00000022314,ENSSSCG00000021597,ENSSSCG00000015256,ENSSSCG00000017263,ENSSSCG00000030160,ENSSSCG00000006250,…	SELE|COL3A1|KV1.5|SOX9|TACSTD2|PTPRU|THBS1|TIE-1|AMOTL1|CCR7|IGFBP3|HGF|ADORA1|CYP19A1|CHRD|CLIC4|PHLDA2|JAM3|GNA13|COL18A1|LYN|KIF20B|WNT5A|FGF10|SERPINE1|PAF-AH|ENG|PECAM1|ACTN1|SRPX2|MYLK|PTK2B|PFN2|ADA|SORL1|SHAS2|KITL|LBP|EPHA1|WASL|NRP1|TNNC1|S100A14|CEMIP|AIF1|SFRP1|PRKD2|SRCIN1|ACVR1B|AMOT|PLXNA4|APOE|PTGER4|HBEGF|PDGFA|ADAM-9|STMN1|MEGF8|BMPER|SPINT2|TLR2|SEMA4A|MIEN1|MSN|DMTN|FLT1|ETS1|…
GO:0030334	regulation of cell migration	biological_process	3.6258e-12	8.7546e-10	116	3148	378	20032	ENSSSCG00000017496,ENSSSCG00000009320,ENSSSCG00000009613,ENSSSCG00000012365,ENSSSCG00000004789,ENSSSCG00000003950,ENSSSCG00000021059,ENSSSCG00000010816,ENSSSCG00000015403,ENSSSCG00000004755,ENSSSCG00000011226,ENSSSCG00000014960,ENSSSCG00000015235,ENSSSCG00000014310,ENSSSCG00000016729,ENSSSCG00000017466,ENSSSCG00000015808,ENSSSCG00000007541,ENSSSCG00000014362,ENSSSCG00000006286,ENSSSCG00000016034,…	MIEN1|FLT1|DMTN|MSN|THBS1|TIE-1|ADORA1|TGFB2|HGF|DLL4|TGFBR2|AMOTL1|ETS1|CXCL14|IGFBP3|CCR7|ADAM-9|PDGFA|HBEGF|SELE|COL3A1|TLR2|SOX9|TACSTD2|SEMA4A|PTPRU|BMPER|ZSWIM6|PDGFB|PAF-AH|PECAM1|ENG|IL33|SERPINE1|ARHGDIB|CXCL16|PTPRM|PTK2B|SRPX2|MYLK|TRIB1|HDAC7|CHRD|CLIC4|CSF1R|GNA13|JAM3|PHLDA2|C5AR1|-|CYP19A1|CIB1|KIF20B|LYN|WNT5A|FGF10|COL18A1|MYO1C|RREB1|MINK|EFNA1|GPER1|KIF14|WASL|VIN|CNN2|GPLD1|PR…
GO:0006915	apoptotic process	biological_process	4.2666e-12	1.0153e-09	235	3148	943	20032	ENSSSCG00000010912,ENSSSCG00000011524,ENSSSCG00000003115,ENSSSCG00000000837,ENSSSCG00000012332,ENSSSCG00000001912,ENSSSCG00000008598,ENSSSCG00000015617,ENSSSCG00000003789,ENSSSCG00000007983,ENSSSCG00000013731,ENSSSCG00000004336,ENSSSCG00000000075,ENSSSCG00000001089,ENSSSCG00000009104,ENSSSCG00000009029,ENSSSCG00000029772,ENSSSCG00000006807,ENSSSCG00000015334,ENSSSCG00000013232,ENSSSCG00000005385,…	KIF14|CHL1|MEIS3|CHST11|WNK3|PML|RHOB|G0S2|CTH|PDIA2|DNASE2|EPHA7|MKL1|GPLD1|MAD2L1|ARHGAP10|SOCS3|-|PDK4|MTCH2|NOR-1|E2F1|PCGF2|MAP1S|RFK|SLC9A3R1|ITGA5|-|STK40|-|S100A9|HTR2B|SPRY2|GATA3|F2R|TNFRSF11B|RARA|GAS6|NR4A1|EGR-3|PLK5|SYNGAP1|PPP1R13L|CCL2|CYR61|KDR|P2X7R|PDK2|HIP1|IL20RA|KCNMA1|STK3|CTSC|GPR120|TNFSF10|INHBA|EPHA2|DUSP1|TEK|TGFB3|MIF|WNT7A|CRYAB|AXL|DDIT3|ZFP36L1|-|MIEN1|FAIM2|APP|SR…
GO:0010646	regulation of cell communication	biological_process	6.1317e-12	1.4382e-09	412	3148	1814	20032	ENSSSCG00000010479,ENSSSCG00000029310,ENSSSCG00000024207,ENSSSCG00000009826,ENSSSCG00000010831,ENSSSCG00000011618,ENSSSCG00000010472,ENSSSCG00000004977,ENSSSCG00000029772,ENSSSCG00000017837,ENSSSCG00000008509,ENSSSCG00000000475,ENSSSCG00000013252,ENSSSCG00000007983,ENSSSCG00000021821,ENSSSCG00000015617,ENSSSCG00000017917,ENSSSCG00000010896,ENSSSCG00000006530,ENSSSCG00000008642,ENSSSCG00000026422,…	RBP4|STK40|PREX1|TCTN1|DUSP10|GATA2|HHEX|NANOG|SOCS3|RAP1GAP2|RASGRP3|IRAK3|F2|PDIA2|MYO1C|G0S2|MINK|ASPM|EFNA1|ASAP2|GPER1|KIF14|WNT7A|GIT1|TEK|MIF|STOX1|STK3|AFAP1L2|CTSC|ULK1|SLC1A3|DAG1|ARAP3|IL20RA|RAPGEF3|P2X7R|IQSEC1|SRI|SPHK1|ACVRL1|MYO5A|CAV2|CYR61|PDE5A|MFN2|RANGAP1|-|TSPAN5|ARAP1|MAP3K14|PPP1R9B|LREAP1|DACT3|EDG7|SPRY2|S100A9|DUSP2|LGALS1|-|IRF1|YBX3|DUSP4|SGSM3|AKAP12|BMPER|HTR1B|ADAM…
GO:0023051	regulation of signaling	biological_process	7.6238e-12	1.763e-09	410	3148	1809	20032	ENSSSCG00000001898,ENSSSCG00000011810,ENSSSCG00000006199,ENSSSCG00000026889,ENSSSCG00000014818,ENSSSCG00000014256,ENSSSCG00000010647,ENSSSCG00000016267,ENSSSCG00000006140,ENSSSCG00000016233,ENSSSCG00000015707,ENSSSCG00000013248,ENSSSCG00000021409,ENSSSCG00000014397,ENSSSCG00000010276,ENSSSCG00000027691,ENSSSCG00000013457,ENSSSCG00000008388,ENSSSCG00000009551,ENSSSCG00000014362,ENSSSCG00000000068,…	ULK3|BCL6|PREX2|TMEM237|STARD10|FBN2|ADRB1|ITM2C|CA2|PN-1|GPR39|LRP4|TRIB1|SPRY4|UNC5B|ZC3H3|DOT1L|REL|-|HBEGF|EP300|FBP1|-|APIP|TLR2|SESN3|PPP1R16B|FLT1|SLC9A6|CCDC22|FAIM2|ITGA8|TBC1D8|KIAA1324|TGFB2|CD44|ERBB2|APOD|INTU|AJUBA|NOV|ARHGEF2|NXN|C2CD2L|DDIT4L|PLAU|GPR120|INHBA|TNFSF10|EPHA2|DUSP1|UBE2O|NOTCH4|SORBS3|HTR2B|IL31RA|CHI3L1|PPARGC1B|RWDD3|ARFGEF3|F2R|GATA3|CD90|SYNGR1|EDN1|ARHGEF6|GAS6…
GO:0045765	regulation of angiogenesis	biological_process	8.1999e-12	1.8443e-09	53	3148	126	20032	ENSSSCG00000027859,ENSSSCG00000027130,ENSSSCG00000017178,ENSSSCG00000028805,ENSSSCG00000000232,ENSSSCG00000008844,ENSSSCG00000003604,ENSSSCG00000017723,ENSSSCG00000012482,ENSSSCG00000022860,ENSSSCG00000009664,ENSSSCG00000023749,ENSSSCG00000025698,ENSSSCG00000015622,ENSSSCG00000001440,ENSSSCG00000012591,ENSSSCG00000015476,ENSSSCG00000015399,ENSSSCG00000008090,ENSSSCG00000003471,ENSSSCG00000022383,…	HDAC7|TNFRSF12A|SPHK1|PTPRM|ACVRL1|KDR|-|CCL2|SRPX2|SASH1|PTK2B|ADM2|SERPINE1|CD34|NOTCH4|AMOT|CHI3L1|SEMA3E|IL1A|EPHA2|GATA4|COL4A2|PRKD2|WNT5A|TEK|C5AR1|CIB1|RAPGEF3|F3|ETS1|EPHA1|ADM|NOS3|DLL4|THBS2|TGFBR2|EFNA1|TIE-1|THBS1|RAMP2|RHOB|PML|FOXO4|FLT1|BTG1|C5|PLXND1|GATA2|ANGPT2|SEMA4A|STAB1|SERPINF1|HHEX|
GO:0065008	regulation of biological quality	biological_process	8.4193e-12	1.8501e-09	435	3148	1970	20032	ENSSSCG00000006184,ENSSSCG00000000760,ENSSSCG00000005664,ENSSSCG00000011127,ENSSSCG00000030023,ENSSSCG00000006528,ENSSSCG00000000523,ENSSSCG00000009865,ENSSSCG00000013017,ENSSSCG00000015783,ENSSSCG00000013736,ENSSSCG00000026092,ENSSSCG00000026007,ENSSSCG00000015039,ENSSSCG00000003513,ENSSSCG00000009347,ENSSSCG00000011576,ENSSSCG00000026106,ENSSSCG00000017296,ENSSSCG00000030260,ENSSSCG00000013473,…	TERF1|LRTM2|LRRC8A|TAF3|HIST1H1B|DPM3|BBS10|TBX3|EHD1|CASP3|PRDX2|SREBF2|SORL1|BCO2|ECE1|KL|HRH1|TXNDC15|ACE|PFN2|GNA15|SELT|PARVB|ATP1A2|PLS1|KCNN4|FLRT3|-|P2RX4|IL1A|PLXNA4|AMOT|EPB41L3|PRDX5|HSD17B4|TLN1|TUSC3|-|ACE2|SLC37A4|PCSK1|ACAA2|CLDN4|TNNC1|SULT1B1|SFN|NR1H2|NRP1|CENPE|SFRP1|IQGAP3|SLC9A1|PRDX4|SOD1|RAMP2|PEX11G|TNFAIP3|PRKACA|LDLR|OXTR|SGOL1|WNK2|TUB|ADORA1|SRF|HEXA|FOXO3A|SLC25A5|VAM…
GO:0010627	regulation of intracellular protein kinase cascade	biological_process	8.4509e-12	1.8501e-09	155	3148	560	20032	ENSSSCG00000017330,ENSSSCG00000009565,ENSSSCG00000016020,ENSSSCG00000008357,ENSSSCG00000009106,ENSSSCG00000001513,ENSSSCG00000016635,ENSSSCG00000007864,ENSSSCG00000022860,ENSSSCG00000006940,ENSSSCG00000008844,ENSSSCG00000017178,ENSSSCG00000015476,ENSSSCG00000009626,ENSSSCG00000016915,ENSSSCG00000016273,ENSSSCG00000009482,ENSSSCG00000011125,ENSSSCG00000020672,ENSSSCG00000001050,ENSSSCG00000003756,…	MAP3K14|GAS6|DUSP19|SPRED2|PDE5A|SYNGAP1|CAV2|GPRC5B|SASH1|CYR61|KDR|SPHK1|CHI3L1|SORBS3|IL31RA|HTR2B|SPRY2|GATA3|F2R|EDN1|EDG7|STK3|GPR120|TNFSF10|EPHA2|DUSP1|TEK|MIF|STOX1|ERBB2|NOV|P2X7R|AJUBA|DAG1|CTH|IRAK3|EPHA7|IKBKG|GPER1|EFNA1|MEIS3|MINK|SLC9A3R1|DUSP10|LIF|AXIN1|STK40|MST1R|SQSTM1|TAB1|MAP3K3|TRIB1|SPRY4|DOT1L|PDGFB|THPO|GPR37|CIB1|FN1|C5AR1|SH3RF1|CSF1R|PBK|PDE10A|TGFB2|CD44|AXL|DDIT3|F…
GO:0022610	biological adhesion	biological_process	8.6606e-12	1.8557e-09	188	3148	692	20032	ENSSSCG00000010313,ENSSSCG00000012833,ENSSSCG00000004336,ENSSSCG00000022081,ENSSSCG00000026383,ENSSSCG00000004291,ENSSSCG00000008598,ENSSSCG00000017917,ENSSSCG00000001912,ENSSSCG00000015474,ENSSSCG00000001021,ENSSSCG00000017204,ENSSSCG00000006530,ENSSSCG00000006857,ENSSSCG00000010912,ENSSSCG00000024207,ENSSSCG00000011443,ENSSSCG00000000293,ENSSSCG00000015753,ENSSSCG00000017306,ENSSSCG00000005385,…	VIN|PRKX|EPHA7|PHLDB2|NRP2|NT5E|RHOB|MINK|PML|PPFIA4|RREB1|ITGB4|EFNA1|COL11A1|KIF14|PREX1|STAB1|ITGA5|ANGPT2|CD61|NOR-1|CLAUDIN1|-|ACVRL1|KDR|CYR61|PRLR|GAS6|-|SEMA3E|CDH16|MFGE8|CD93|-|S100A9|SORBS3|WNT7A|GCNT1|-|TEK|EPHA2|IFT74|PLAU|-|MICALL2|-|APOD|AJUBA|ERBB2|TGFB2|CD44|-|THBS2|ITGA8|TNN|-|DMTN|MSN|ZFP36L1|LDB1|AXL|FAT3|MYH9|-|-|SPINT2|-|ADAM-9|MUC4|PRKG1|PKD1|THBS3|CAMSAP3|BMP7|PTPRM|PEAK1|…
GO:0009790	embryo development	biological_process	8.7027e-12	1.8557e-09	190	3148	731	20032	ENSSSCG00000016707,ENSSSCG00000008314,ENSSSCG00000015357,ENSSSCG00000030708,ENSSSCG00000012583,ENSSSCG00000021865,ENSSSCG00000013377,ENSSSCG00000003471,ENSSSCG00000000217,ENSSSCG00000016991,ENSSSCG00000006074,ENSSSCG00000008047,ENSSSCG00000009545,ENSSSCG00000011606,ENSSSCG00000000992,ENSSSCG00000002385,ENSSSCG00000009482,ENSSSCG00000016273,ENSSSCG00000017592,ENSSSCG00000001050,ENSSSCG00000024596,…	HOXA1|ATP6V1B1|MEOX2|DAG1|ACSL4|INHBA|USH1C|EPHA2|RACGAP1|DUSP1|STK3|E4F1|COL4A2|WNT7A|FOXF2|TGFB3|SPRY2|HTR2B|MBTD1|EDN1|NOCT|GRHL3|GATA3|EFEMP1|MFN2|RARA|ACVRL1|PPP1R13L|CYR61|NOR-1|NANOG|PCGF2|RDH10|HHEX|TFAP2C|C5|TCTN1|ITGA5|SLC9A3R1|LIF|GATA2|TXNRD1|ANKRD11|MAFF|NCOA6|TBX20|AXIN1|EFNA1|HECTD1|COL11A1|ITGB4|CHST11|HOXB7|PHLDB2|SP2|SOCS3|INSIG1|SH2B3|JUNB|-|FN1|MEF2C|WDTC1|SMAD6|PRKACB|SLITRK6…
GO:0051174	regulation of phosphorus metabolic process	biological_process	1.0359e-11	2.157e-09	284	3148	1171	20032	ENSSSCG00000011598,ENSSSCG00000008881,ENSSSCG00000016017,ENSSSCG00000005625,ENSSSCG00000004588,ENSSSCG00000017277,ENSSSCG00000027072,ENSSSCG00000009094,ENSSSCG00000023611,ENSSSCG00000014822,ENSSSCG00000001478,ENSSSCG00000030791,ENSSSCG00000015037,ENSSSCG00000016878,ENSSSCG00000010806,ENSSSCG00000017943,ENSSSCG00000006250,ENSSSCG00000011899,ENSSSCG00000021158,ENSSSCG00000004789,ENSSSCG00000003486,…	FGD5|RAPGEF2|DNAJC10|ENG|CCNB2|PECAM1|ATPIF1|CCNA2|TNXB|-|BMP5|DOCK11|IL18|FGF10|RGS2|ACAP1|LYN|CD80|-|THBS1|ARHGEF10L|CCNB3|MUC20|IGFBP3|UCHL1|RBPMS|RAPGEF1|DNAJA1|PLEKHG3|RAP1GAP|OSM|BRD4|ME1|CASC5|DLG3|DUSP5|SOX9|SMPD1|ITGA1|APOE|PTGIR|GRTP1|KIT|CCNO|IRAK1|EPHA5|SLC27A1|CEMIP|DUSP6|MAGED1|CHN1|DVL3|TPD52L1|PRKD2|TNFRSF1A|BAK1|GADD45B|ADM|TRX1|TNIK|MYH6|PPP6R1|TLR7|KITL|-|PDGFB|RAPGEF4|PLEK|TAB…
GO:0009611	response to wounding	biological_process	1.0378e-11	2.157e-09	138	3148	494	20032	ENSSSCG00000010056,ENSSSCG00000008312,ENSSSCG00000008162,ENSSSCG00000015089,ENSSSCG00000024071,ENSSSCG00000021255,ENSSSCG00000000712,ENSSSCG00000028758,ENSSSCG00000016111,ENSSSCG00000013736,ENSSSCG00000015783,XLOC_1095538,ENSSSCG00000028525,ENSSSCG00000011951,ENSSSCG00000030042,ENSSSCG00000000708,ENSSSCG00000022447,ENSSSCG00000008842,ENSSSCG00000015116,ENSSSCG00000024439,ENSSSCG00000006589,ENSSSC…	GGT1|DYSF|IL1R1|AMICA1|SCARF1|ADA|VWF|LBP|FZD7|PRDX2|CASP3|-|-|NFKBIZ|SBNO2|TNFRSF1A|F3|KIT|MCAM|PTGER4|S100A12|TLN1|CD34|ELF3|P2RY1|APOE|IL1A|BRD4|SCARA5|CHID1|HPSE|SMAD2|MATN4|CD24|ACP5|CCRL2|COL5A1|COL3A1|IER3|ELK3|SRF|CCR7|ADORA1|AOAH|ITIH4|TNFAIP3|THBS1|CD109|SOD1|MYL9|WFDC1|C-JUN|IL18|LYN|FGF10|WNT5A|BETA-ACTIN|CYP19A1|JAM3|GNA13|-|-|TNFRSF12A|CSRP1|MYLK|SERPINE1|CXCL8|PECAM1|ENG|CCR4|C5|IT…
GO:0006928	cellular component movement	biological_process	1.1896e-11	2.4415e-09	252	3148	1029	20032	ENSSSCG00000012591,ENSSSCG00000015622,ENSSSCG00000018056,ENSSSCG00000000233,ENSSSCG00000015894,ENSSSCG00000017187,ENSSSCG00000016885,ENSSSCG00000003088,ENSSSCG00000021562,ENSSSCG00000005486,ENSSSCG00000003848,ENSSSCG00000012012,ENSSSCG00000008842,ENSSSCG00000024439,ENSSSCG00000006862,ENSSSCG00000004399,ENSSSCG00000008919,ENSSSCG00000011277,ENSSSCG00000006582,ENSSSCG00000011441,ENSSSCG00000023296,…	AMOT|CD34|SRCIN1|ACVR1B|DPP4|FOXJ1|ITGA1|APOE|PLXNA4|KIF12|APOER2|-|KIT|PTGER4|VCAM1|SLC22A16|EPHA5|CCK|S100A14|TNNC1|CENPE|NRP1|CD248|CEMIP|SLC37A4|PIP5K1A|CHN1|AIF1|PRKD2|SFRP1|NET1|CCL23|CCL27|-|ARID5B|EPHA1|LBP|PLAT|MYH6|WASL|AMICA1|HRH1|PFN2|ERG|SORL1|ADA|SHAS2|GPC6|KIF26B|KITL|SERPINE1|MYLIP|CXCL8|ENG|PECAM1|PAF-AH|TNFRSF12A|-|NR4A2|TNS3|PTK2B|MYLK|SRPX2|ACTN1|KIF22|CYP19A1|SIX4|KIF1C|TENM2…
GO:0007155	cell adhesion	biological_process	1.2086e-11	2.4498e-09	186	3148	684	20032	ENSSSCG00000005317,ENSSSCG00000015894,ENSSSCG00000018056,ENSSSCG00000015622,ENSSSCG00000016885,ENSSSCG00000008842,ENSSSCG00000023162,ENSSSCG00000012012,ENSSSCG00000006862,ENSSSCG00000011102,ENSSSCG00000016848,XLOC_1331788,ENSSSCG00000027852,ENSSSCG00000030547,ENSSSCG00000023105,ENSSSCG00000008254,ENSSSCG00000026152,ENSSSCG00000014379,ENSSSCG00000029657,XLOC_1483416,ENSSSCG00000016459,ENSSSCG00000…	TLN1|DPP4|SRCIN1|CD34|ITGA1|KIT|CDH3|-|VCAM1|NRP1|EGFLAM|-|-|PIP5K1A|NET1|-|PRKD2|-|-|-|EPHA1|FZD7|CCDC80|COL13A1|PARVB|-|AMICA1|ADA|VWF|DPT|-|SHAS2|KITL|KIF26B|NID2|DSG2|SERPINE1|-|RND1|CDK6|CLDN11|PECAM1|TNXB|TNFRSF12A|ACTN1|-|SRPX2|PTK2B|-|CSRP1|TACSTD1|TENM2|CHRD|PCDH17|JAM3|SPP1|MYL9|IL18|CDH7|LYN|BETA-ACTIN|WNT5A|THBS1|-|DCHS1|BCAM|SELL|RAPGEF1|-|HAPLN3|-|SRF|HAPLN1|CDH6|AOC3|MPZL2|FBLIM1|R…
GO:0040011	locomotion	biological_process	1.508e-11	3.0195e-09	233	3148	948	20032	ENSSSCG00000006168,ENSSSCG00000001869,ENSSSCG00000010276,ENSSSCG00000028805,ENSSSCG00000025133,ENSSSCG00000021409,ENSSSCG00000027859,ENSSSCG00000005203,ENSSSCG00000025194,ENSSSCG00000021641,ENSSSCG00000017920,ENSSSCG00000012918,ENSSSCG00000005240,ENSSSCG00000010914,ENSSSCG00000014157,ENSSSCG00000000604,ENSSSCG00000016599,ENSSSCG00000004679,ENSSSCG00000001582,ENSSSCG00000014441,ENSSSCG00000001052,…	PEX2|PEAK1|UNC5B|PTPRM|ITGB2|TRIB1|HDAC7|IL33|ZSWIM6|PDGFB|CXCL16|ADRBK1|DOCK8|NAV1|NR2F1|ARHGDIB|GPR37|SORD|MDGA1|CSF1R|PHACTR1|CIB1|-|C5AR1|-|TGFBR2|NOS3|TGFB2|DLL4|ETS1|CXCL14|FLT1|DMTN|MSN|MIEN1|TNN|MYH9|AXL|FAT3|CXCL2|SEMA4A|TLR2|TSPAN1|GAB2|LGALS1|BMPER|SPINT2|KIF5C|MEGF8|ADAM-9|BMP7|CAV1|PDGFA|PRKG1|NFIB|PEX13|HBEGF|CAV2|MYO5A|-|SASH1|CYR61|CCL2|KDR|SPHK1|ACVRL1|GAS6|UNC5A|LOXL2|-|EGR-3|LD…
GO:0048870	cell motility	biological_process	1.7448e-11	3.4105e-09	200	3148	785	20032	ENSSSCG00000001869,ENSSSCG00000006168,ENSSSCG00000028805,ENSSSCG00000027859,ENSSSCG00000021409,ENSSSCG00000025133,ENSSSCG00000005203,ENSSSCG00000021641,ENSSSCG00000025194,ENSSSCG00000017920,ENSSSCG00000014157,ENSSSCG00000000604,ENSSSCG00000005240,ENSSSCG00000010914,ENSSSCG00000004679,ENSSSCG00000001582,ENSSSCG00000014441,ENSSSCG00000001052,ENSSSCG00000001858,XLOC_2023294,ENSSSCG00000029371,ENSSSC…	PEAK1|PEX2|PTPRM|HDAC7|TRIB1|ITGB2|IL33|PDGFB|ZSWIM6|CXCL16|NR2F1|ARHGDIB|DOCK8|NAV1|SORD|MDGA1|CSF1R|PHACTR1|CIB1|-|C5AR1|TGFBR2|NOS3|TGFB2|DLL4|CXCL14|ETS1|DMTN|MSN|FLT1|MIEN1|TNN|MYH9|CXCL2|FAT3|AXL|SEMA4A|GAB2|TSPAN1|TLR2|MEGF8|SPINT2|BMPER|ADAM-9|HBEGF|PEX13|PRKG1|PDGFA|SASH1|-|CYR61|CCL2|ACVRL1|SPHK1|KDR|LOXL2|GAS6|EGR-3|LDLRAD4|-|GATA3|F2R|EDN1|S100A9|HTR2B|ABI3|SOX14|GCNT1|TEK|WNT7A|PLAU|…
GO:0051674	localization of cell	biological_process	1.7448e-11	3.4105e-09	200	3148	785	20032	ENSSSCG00000006582,ENSSSCG00000011102,ENSSSCG00000029949,ENSSSCG00000027023,ENSSSCG00000015105,ENSSSCG00000030547,ENSSSCG00000001408,ENSSSCG00000026152,ENSSSCG00000025822,ENSSSCG00000023105,ENSSSCG00000012591,ENSSSCG00000015622,ENSSSCG00000018056,ENSSSCG00000000233,ENSSSCG00000017187,ENSSSCG00000015894,ENSSSCG00000016885,ENSSSCG00000003088,ENSSSCG00000003848,ENSSSCG00000012012,ENSSSCG00000008842,…	S100A14|NRP1|CD248|CEMIP|SLC37A4|PIP5K1A|AIF1|PRKD2|SFRP1|NET1|AMOT|CD34|SRCIN1|ACVR1B|FOXJ1|DPP4|ITGA1|APOE|APOER2|-|KIT|PTGER4|VCAM1|SLC22A16|CCK|HRH1|AMICA1|PFN2|ERG|SORL1|ADA|SHAS2|GPC6|KITL|CCL23|CCL27|ARID5B|EPHA1|LBP|PLAT|WASL|CYP19A1|SIX4|GNA13|JAM3|PHLDA2|CHRD|CLIC4|COL18A1|SPP1|FGF10|WNT5A|DPCD|KIF20B|LYN|SERPINE1|CXCL8|ENG|PECAM1|PAF-AH|TNFRSF12A|-|TNS3|NR4A2|PTK2B|MYLK|SRPX2|JUP|SELE|…
GO:0010604	positive regulation of macromolecule metabolic process	biological_process	1.8359e-11	3.5463e-09	341	3148	1501	20032	ENSSSCG00000009997,ENSSSCG00000008645,ENSSSCG00000006286,ENSSSCG00000023899,ENSSSCG00000027607,ENSSSCG00000022227,ENSSSCG00000017251,ENSSSCG00000005935,ENSSSCG00000004789,ENSSSCG00000011899,ENSSSCG00000013300,ENSSSCG00000004340,ENSSSCG00000011851,ENSSSCG00000023324,ENSSSCG00000015846,ENSSSCG00000022147,ENSSSCG00000001952,ENSSSCG00000009378,ENSSSCG00000010224,ENSSSCG00000007576,ENSSSCG00000008461,…	OSM|ID2|SELE|NOTCH3|IER3|BRD4|SOX9|EIF2C2|THBS1|CD80|EHF|FHL5|MUC20|KMT2A|RBPMS|CHURC1|NFKBIA|CKAP2|EGR2|FOXK1|ZFP36L2|PER1|IL18|LYN|FGF10|MYLIP|RAPGEF2|ENG|PECAM1|NR4A2|TAL1|CCNA2|OSBPL7|TACSTD1|BMP5|HEY2|PIWIL2|MPV17L2|ARID1A|FOSL2|TLR7|CREB|TCF7L2|KITL|DYRK1B|TFEB|CDC14B|BAK1|WWOX|SBNO2|TTC5|TNFRSF1A|LBP|GADD45B|HAND1|TRX1|EIF2AK3|TNIK|ASXL1|RBM14|CEMIP|BACH1|MAGED1|DVL3|TPD52L1|GATA4|TCF7L1|P…
GO:0008285	negative regulation of cell proliferation	biological_process	2.0032e-11	3.8246e-09	108	3148	352	20032	ENSSSCG00000015783,ENSSSCG00000001089,ENSSSCG00000025876,ENSSSCG00000014869,ENSSSCG00000001912,ENSSSCG00000004499,ENSSSCG00000000914,ENSSSCG00000012399,ENSSSCG00000017164,ENSSSCG00000000602,ENSSSCG00000011618,ENSSSCG00000006297,ENSSSCG00000017232,ENSSSCG00000011326,ENSSSCG00000009996,ENSSSCG00000026454,ENSSSCG00000015353,ENSSSCG00000007268,ENSSSCG00000013262,ENSSSCG00000000232,ENSSSCG00000016635,…	CASP3|GPLD1|PBLD|LRRC32|PML|ATP5A1|BTG1|FOXO4|TIMP-2|RERG|GATA2|DPT|SLC9A3R1|PTH1R|LIF|PMAIP1|SCIN|E2F1|AMBRA1|ACVRL1|CAV2|CHERP|BTG2|PDE5A|MFN2|TFAP2A|PTGIR|ITGA1|IL1A|APOE|ALDH1A2|CTSL|GATA3|F2R|FOXJ1|SPRY2|SOX7|SFRP1|TGFB3|IFT74|AIF1|INHBA|ATRAID|BMP11|STK3|IFI30|MAGED1|OVOL1|APOD|SFN|INTU|ERBB2|DLL4|TGFB2|NOS3|WNK2|RIPPLY3|SRPX|RAPGEF1|IGFBP3|CD109|KMT2A|PRDX4|TNFAIP3|THBS1|MED25|SMAD2|SOX9|P…
GO:2000145	regulation of cell motility	biological_process	2.2174e-11	4.1848e-09	118	3148	397	20032	ENSSSCG00000030260,ENSSSCG00000026007,ENSSSCG00000021255,ENSSSCG00000015753,ENSSSCG00000017232,ENSSSCG00000017306,ENSSSCG00000005992,ENSSSCG00000011592,ENSSSCG00000005512,ENSSSCG00000000922,ENSSSCG00000010912,ENSSSCG00000026422,ENSSSCG00000006530,ENSSSCG00000017917,ENSSSCG00000001021,ENSSSCG00000021821,ENSSSCG00000016459,ENSSSCG00000006001,ENSSSCG00000028758,ENSSSCG00000012833,ENSSSCG00000001089,…	PFN2|SORL1|ADA|ANGPT2|SLC9A3R1|CD61|SHAS2|PLXND1|C5|KITL|KIF14|GPER1|EFNA1|MINK|RREB1|MYO1C|EPHA1|ENPP2|LBP|PRKX|GPLD1|PBLD|CNN2|VIN|WASL|BBS2|APOD|NOV|S100A14|AJUBA|GRB7|ARAP3|CEMIP|DAG1|PLAU|AIF1|EPHA2|SFRP1|PRKD2|TEK|WNT7A|AMOT|ABI3|SOX14|SRCIN1|ACVR1B|APOE|F2R|GATA3|EDN1|GAS6|LDLRAD4|-|SASH1|PTGER4|CCL2|CYR61|SPHK1|ACVRL1|KDR|COL3A1|SELE|HBEGF|PDGFA|ADAM-9|SPINT2|BMPER|SEMA4A|PTPRU|SOX9|TACST…
GO:0022603	regulation of anatomical structure morphogenesis	biological_process	2.7306e-11	5.0375e-09	151	3148	538	20032	ENSSSCG00000023371,ENSSSCG00000028805,ENSSSCG00000017607,ENSSSCG00000027859,ENSSSCG00000013248,ENSSSCG00000008984,ENSSSCG00000014441,ENSSSCG00000029371,ENSSSCG00000001858,ENSSSCG00000014149,ENSSSCG00000016174,ENSSSCG00000004166,ENSSSCG00000009613,ENSSSCG00000012365,ENSSSCG00000009320,ENSSSCG00000015818,ENSSSCG00000000145,ENSSSCG00000013297,ENSSSCG00000010816,ENSSSCG00000016450,ENSSSCG00000004755,…	EHD2|PTPRM|TMEM100|HDAC7|LRP4|SHROOM3|CSF1R|C5AR1|CIB1|MEF2C|FN1|AHI1|DMTN|MSN|FLT1|DDHD2|MYH9|CD44|TGFB2|NOS3|DLL4|NTN4|THBS2|TGFBR2|ETS1|SERPINF1|ASB4|ADAM-9|PDGFA|NFIB|BMP7|-|SEMA4A|TTC3|PALMD|MEGF8|DACT3|EDG7|SEMA3E|EDN1|GRHL3|GATA3|CDC42EP1|NOTCH4|CHI3L1|SPHK1|ACVRL1|KDR|SASH1|-|CCL2|LDLRAD4|SYNGAP1|ARAP1|DAG1|ARAP3|RAPGEF3|CDC42EP4|WNT7A|CAMK1|TEK|EPHA2|COL4A2|PML|RHOB|RHOJ|FOXO4|RREB1|EFNA…
GO:0019220	regulation of phosphate metabolic process	biological_process	2.892e-11	5.2761e-09	281	3148	1167	20032	ENSSSCG00000023526,ENSSSCG00000009817,ENSSSCG00000014391,ENSSSCG00000010650,ENSSSCG00000017605,ENSSSCG00000017787,ENSSSCG00000005122,ENSSSCG00000010067,ENSSSCG00000010245,ENSSSCG00000011550,ENSSSCG00000017328,ENSSSCG00000009482,ENSSSCG00000003756,ENSSSCG00000014817,ENSSSCG00000017584,ENSSSCG00000028202,ENSSSCG00000009106,ENSSSCG00000016635,ENSSSCG00000004522,ENSSSCG00000006940,ENSSSCG00000027812,…	RAPGEF3|P2X7R|ARAP3|AFAP1L2|MMD|GIT1|TEK|MIF|STOX1|CAMK1|ARHGAP27|SPRY2|EDG7|ARAP1|PPP1R9B|RANGAP1|PDE5A|CAV2|ME2|CYR61|IQSEC1|ACVRL1|SPHK1|HHEX|DUSP10|PREX1|MASTL|ASAP2|GPER1|KIF14|EFNA1|WNK3|DLG2|F2|ENPP2|IRAK3|SMYD3|ADCY7|RASGRP3|SOCS3|FN1|CIB1|IBTK|CSF1R|PBK|SMAD6|THPO|PPP1R15A|ZFYVE1|-|PDGFB|PLEK|RAPGEF4|TAB1|FGD6|ITGB2|GUCY1A3|APLP1|TBC1D32|CAMSAP3|BMP7|PRP|PKD1|CAV1|PDGFA|ADAM-9|HTR1B|BMPE…
GO:0043408	regulation of MAPK cascade	biological_process	2.9432e-11	5.3103e-09	110	3148	361	20032	ENSSSCG00000006940,ENSSSCG00000022860,ENSSSCG00000016635,ENSSSCG00000008844,ENSSSCG00000008357,ENSSSCG00000009565,ENSSSCG00000016020,ENSSSCG00000001513,ENSSSCG00000008842,ENSSSCG00000021495,ENSSSCG00000009106,ENSSSCG00000003088,ENSSSCG00000020672,ENSSSCG00000003756,ENSSSCG00000001050,ENSSSCG00000016273,ENSSSCG00000009626,ENSSSCG00000015476,ENSSSCG00000014627,ENSSSCG00000009482,ENSSSCG00000010067,…	CYR61|SASH1|CAV2|KDR|SPRED2|GAS6|DUSP19|SYNGAP1|KIT|C3orf33|PDE5A|APOE|F2R|EDG7|EDN1|HTR2B|SORBS3|CHI3L1|SMPD1|SPRY2|MIF|PRKD2|SFRP1|TEK|GPR120|STK3|HMGCR|IQGAP3|EPHA2|DUSP1|DVL3|TPD52L1|MAGED1|DUSP6|DAG1|AJUBA|P2X7R|ERBB2|NRP1|TNIK|PRDX2|GADD45B|EPHA7|IRAK3|MINK|ATF3|TIMP-2|FGFR1IIIC|GPER1|EFNA1|STK40|AXIN1|KITL|SLC9A3R1|PSAP|LIF|DUSP10|SORL1|KL|MST1R|IGFBP4|PTK2B|SPRY4|TNXB|TAB1|TRIB1|MAP3K3|ER…
GO:0001932	regulation of protein phosphorylation	biological_process	3.8003e-11	6.7822e-09	170	3148	638	20032	ENSSSCG00000008881,ENSSSCG00000016017,ENSSSCG00000003713,ENSSSCG00000017277,ENSSSCG00000005625,ENSSSCG00000004588,ENSSSCG00000009888,ENSSSCG00000009094,ENSSSCG00000023611,ENSSSCG00000001509,ENSSSCG00000001478,ENSSSCG00000022111,ENSSSCG00000009664,ENSSSCG00000021266,ENSSSCG00000010526,ENSSSCG00000015037,ENSSSCG00000030839,ENSSSCG00000016878,ENSSSCG00000029852,ENSSSCG00000009083,ENSSSCG00000006250,…	RAPGEF2|DNAJC10|IMPACT|PECAM1|ENG|CCNB2|ERP29|CCNA2|TNXB|DAXX|BMP5|-|PTK2B|MAP3K11|AVPI1|IL18|C-JUN|FGF10|WNT5A|SPRY1|LYN|APLP2|RGS2|CD80|CCNB3|THBS1|TNFAIP3|SOD1|MUC20|CD109|UCHL1|IGFBP3|RBPMS|DNAJA1|HGF|OSM|NUP62|BRD4|CD24|DUSP5|SMAD2|SOX9|MLLT1|SMPD1|SRCIN1|APOE|APOER2|CCNO|KIT|IRAK1|SLC27A1|HSPA2|SFN|CENPE|NRP1|MAGED1|DUSP6|CEMIP|HMGCR|IQGAP3|DVL3|TPD52L1|PRKD2|SFRP1|FGFR1IIIC|TNFRSF1A|BAK1|E…
GO:0065007	biological regulation	biological_process	4.0947e-11	7.2291e-09	1511	3148	8788	20032	ENSSSCG00000002917,ENSSSCG00000007423,ENSSSCG00000022569,ENSSSCG00000015277,ENSSSCG00000022689,ENSSSCG00000001516,ENSSSCG00000009331,ENSSSCG00000010219,ENSSSCG00000002145,ENSSSCG00000016443,ENSSSCG00000023807,XLOC_1095538,ENSSSCG00000023273,ENSSSCG00000014823,ENSSSCG00000000299,ENSSSCG00000010056,ENSSSCG00000002774,ENSSSCG00000011106,ENSSSCG00000023292,ENSSSCG00000001746,ENSSSCG00000010107,ENSSSC…	NFKBID|UBE2C|-|SOX13|GADD45B|BAK1|MEDAG|ARID5B|TTC5|TMEM176A|ACO1|-|SH3YL1|P2Y6R|TESPA1|GGT1|FAM65A|CREB|INF2|-|MED15|CD83|WNT4|DKK2|VWF|PIWIL2|ELK4|EPHA5|IRAK1|CHD7|FAM213A|PTGIR|TET2|YIPF1|ACVR1B|RASL12|PHRF1|ZNF335|ABLIM2|MYOM1|SLC1A1|BUB1|SLA-DQA1|CHN1|KCNK6|RBM14|S100A14|CBL|SP6|RBPMS|SH3GL2|RAPGEF1|NELFA|SDCCAG3|TBX2|DCX|HDGF|KAZALD1|TRPC3|CD80|-|DDIAS|PTGER2|EXPH5|IER3|RAB1B|ID2|SELE|CCRL2…
GO:0030097	hemopoiesis	biological_process	5.0749e-11	8.8643e-09	138	3148	498	20032	ENSSSCG00000003479,ENSSSCG00000011850,ENSSSCG00000002919,ENSSSCG00000016451,ENSSSCG00000002383,ENSSSCG00000000125,ENSSSCG00000014277,ENSSSCG00000006495,ENSSSCG00000000068,ENSSSCG00000009613,ENSSSCG00000028304,ENSSSCG00000003005,ENSSSCG00000010574,ENSSSCG00000000145,ENSSSCG00000010816,ENSSSCG00000011226,ENSSSCG00000015235,ENSSSCG00000025108,ENSSSCG00000014441,ENSSSCG00000013735,ENSSSCG00000009833,…	MFAP2|MUC4|TYROBP|GIMAP1|FOS|LGALS1|IRF1|SEMA4A|EP300|DMTN|ZFP36L1|AXL|LDB1|MYH9|TGFB2|TGFBR2|ETS1|G6PD|CSF1R|JUNB|SH2B3|MEF2C|BCL6|CIB1|ACP6|THPO|PLEK|EPAS1|IL7|ACIN1|C1QC|SP1|TRIB1|HHEX|PPGRP-S|CAMK4|PREX1|NCOA6|GATA2|LIF|PML|MINK|HECTD1|PRKX|PRRC2C|CNN2|ANLN|DNASE2|HOXB7|TCF7|ERBB2|TPD52|TEK|EPHA2|INHBA|TFRC|STK3|SPTB|ALAS2|GATA3|JMJD6|SRSF4|PPARGC1B|IL31RA|KDR|ESCO2|EGR-3|ROGDI|GAS6|RARA|CIAP…
GO:0009887	organ morphogenesis	biological_process	5.6406e-11	9.7487e-09	165	3148	629	20032	ENSSSCG00000014149,ENSSSCG00000009486,ENSSSCG00000026431,ENSSSCG00000017258,ENSSSCG00000014256,ENSSSCG00000004166,ENSSSCG00000011218,ENSSSCG00000008888,ENSSSCG00000013248,ENSSSCG00000000272,ENSSSCG00000027312,ENSSSCG00000023142,ENSSSCG00000000087,ENSSSCG00000017607,ENSSSCG00000000455,ENSSSCG00000028805,ENSSSCG00000003635,ENSSSCG00000025588,ENSSSCG00000005190,ENSSSCG00000007541,ENSSSCG00000015954,…	MEF2C|SLITRK6|ALPL|FAM20A|FBN2|AHI1|SLC4A7|NPY1R|LRP4|SP1|PTCH1|GAMT|TAB1|TMEM100|LRIG3|PTPRM|COL8A2|FJX1|NFIB|PDGFA|DLX2|BMP7|THBS3|PKD1|MLLT4|MFAP2|EP300|MEGF8|-|FAT3|PKD2|PTHLH|NTN4|TGFB2|CD44|DLL4|ITGA8|TGFBR2|HOXA1|ATP6V1B1|P2X7R|INTU|DAG1|CYP26B1|DLX3|INHBA|USH1C|EPHA2|FOXF2|WNT7A|TGFB3|GCNT1|SPRY2|HTR2B|PPARGC1B|EDN1|CTSL|GATA3|GRHL3|CD90|EFEMP1|MFN2|ROGDI|RARA|MYO5A|PPP1R13L|CYR61|NOR-1|R…
GO:0031399	regulation of protein modification process	biological_process	6.0504e-11	1.0348e-08	204	3148	801	20032	ENSSSCG00000009217,ENSSSCG00000002895,ENSSSCG00000016331,ENSSSCG00000012297,ENSSSCG00000009613,ENSSSCG00000007350,ENSSSCG00000009320,ENSSSCG00000025108,ENSSSCG00000017601,ENSSSCG00000013297,ENSSSCG00000010816,ENSSSCG00000016941,ENSSSCG00000025922,ENSSSCG00000011226,ENSSSCG00000007541,ENSSSCG00000007039,ENSSSCG00000008041,ENSSSCG00000016634,ENSSSCG00000007501,ENSSSCG00000029737,ENSSSCG00000015808,…	PKD2|KMT2B|RAMP1|CCDC22|DMTN|PPP1R16B|FLT1|G6PD|TOM1L1|CD44|TGFB2|RNF180|-|TGFBR2|PDGFA|PRP|PKD1|CAV1|BMP7|CKS1B|ADAM-9|PIM1|DUSP4|BMPER|EP300|DUSP2|CABLES2|-|PDGFB|RAPGEF4|ADD1|CCNB1|TRIB1|LRP4|ITGB2|TAB1|SPRY4|SEPT4|IBTK|BCL6|FN1|CIB1|SMAD6|CSF1R|PBK|THPO|PPP1R15A|KDM3A|EFNA1|KIF14|NEK3|PML|WNK3|SMYD3|IKBKG|RCHY1|EPHA7|IRAK3|ENPP2|F2|SOCS3|PBLD|MAD2L1|MST1R|ARID5A|HHEX|ITGA5|N4BP1|GATA2|DUSP10|…
GO:0051128	regulation of cellular component organization	biological_process	7.7718e-11	1.311e-08	277	3148	1159	20032	ENSSSCG00000003021,ENSSSCG00000007625,ENSSSCG00000006495,ENSSSCG00000016634,ENSSSCG00000008041,ENSSSCG00000007501,ENSSSCG00000013583,ENSSSCG00000021077,ENSSSCG00000015808,ENSSSCG00000000111,ENSSSCG00000026257,ENSSSCG00000011074,ENSSSCG00000003197,ENSSSCG00000000145,ENSSSCG00000003005,ENSSSCG00000002895,ENSSSCG00000009613,ENSSSCG00000008723,ENSSSCG00000014325,ENSSSCG00000016174,ENSSSCG00000001858,…	MEGF8|ARPC1B|SEMA4A|CAV1|PKD1|BMP7|CAMSAP3|RAMP3|ADAM-9|BAIAP2L2|STMN1|ARHGAP21|MED25|MYH9|AXL|KMT2B|DMTN|HTRA3|CDC23|FN1|CIB1|SLITRK6|CSF1R|SPAG5|SMAD6|PLK4|SHROOM3|NDUFS3|ADD1|TF|CCNF|PDGFB|PLEK|GATA2|PREX1|ENPP2|F2|IRAK3|MAD2L1|CNN2|RAP1GAP2|INSIG1|KIF14|GPER1|EFNA1|CUL9|CDCA5|WNK3|RHOJ|-|MYO1C|ULK1|CFL2B|CHEK1|STOX1|CAMK1|TEK|WNT7A|RAPGEF3|KIF11|HIP1|ARAP3|ACSL4|AVIL|DAG1|ARAP1|CYR61|CCL2|CAV…
GO:0048468	cell development	biological_process	7.8248e-11	1.311e-08	300	3148	1280	20032	ENSSSCG00000011550,ENSSSCG00000005122,ENSSSCG00000011606,ENSSSCG00000017605,ENSSSCG00000009742,ENSSSCG00000001959,ENSSSCG00000010023,ENSSSCG00000024312,ENSSSCG00000010325,ENSSSCG00000007557,ENSSSCG00000029571,ENSSSCG00000016841,ENSSSCG00000030708,ENSSSCG00000023526,ENSSSCG00000006940,ENSSSCG00000016635,ENSSSCG00000017584,ENSSSCG00000017475,ENSSSCG00000024669,ENSSSCG00000009106,ENSSSCG00000011894,…	CAMK1|TEK|WNT7A|MMD|ULK1|CFL2B|PLA2G3|ID4|KCNMA1|MICALL2|AVIL|SLC1A3|DAG1|RAPGEF3|CYR61|CAV2|PPP1R9B|RARA|-|PDE5A|POPDC2|DACT3|EDG7|SEMA5A|JMJD6|SDK1|PREX1|GATA2|PTH1R|DUSP10|TCTN1|RDH10|NANOG|RAP1GAP2|BBS2|F2|SMYD3|ASPM|KIF14|NEK3|GPER1|COL11A1|EFNA1|CHL1|MBNL3|SLC4A7|GLDN|SLITRK6|CSF1R|-|CIB1|FN1|TMEM100|SEPT4|SHROOM3|RAPH1|METTL14|GJC1|SPR|SEMA4A|MEGF8|ACTA2|SPINT2|TYROBP|STMN1|MFAP2|SERPINF1|…
GO:0009605	response to external stimulus	biological_process	1.07e-10	1.7568e-08	200	3148	808	20032	ENSSSCG00000007501,ENSSSCG00000016634,ENSSSCG00000008041,ENSSSCG00000007541,ENSSSCG00000005190,ENSSSCG00000002383,ENSSSCG00000010429,ENSSSCG00000014362,ENSSSCG00000014277,ENSSSCG00000009002,ENSSSCG00000022919,ENSSSCG00000003021,ENSSSCG00000001573,ENSSSCG00000009320,ENSSSCG00000009613,XLOC_036574,ENSSSCG00000022482,ENSSSCG00000003005,ENSSSCG00000009217,ENSSSCG00000008959,ENSSSCG00000006836,ENSSSCG…	BMP7|CAV1|PKD1|PDGFA|NFIB|FOS|PRKG1|HBEGF|IRF1|TLR2|KIF5C|MEGF8|PIM1|FLT1|DMTN|-|DDIT3|AXL|PKD2|CXCL2|KIAA1324|TGFB2|TP53INP2|CXCL14|-|DEPDC5|ETS1|CSF1R|PENK|PBK|SLITRK6|-|ULK3|BCL6|C5AR1|ALPL|TNFRSF1B|IL33|ADD1|PDGFB|PN-1|CXCL16|PTPRM|UNC5B|ITGB2|-|SQSTM1|PDK4|TC2N|NOR-1|PPGRP-S|IL17B|PREX1|DUSP10|ANGPT2|CCR4|C5|PML|NT5E|NRP2|GPER1|CHL1|COL11A1|SOCS3|BBS2|F2|USP2|EPHA7|PDK2|DAG1|SLC1A3|KCNMA1|ER…
GO:1901700	response to oxygen-containing compound	biological_process	1.13e-10	1.8371e-08	153	3148	564	20032	ENSSSCG00000024982,ENSSSCG00000024439,ENSSSCG00000012795,ENSSSCG00000024512,ENSSSCG00000013879,ENSSSCG00000008919,ENSSSCG00000013030,ENSSSCG00000025578,ENSSSCG00000026602,ENSSSCG00000022383,ENSSSCG00000025822,ENSSSCG00000023105,ENSSSCG00000006582,ENSSSCG00000007248,ENSSSCG00000027763,ENSSSCG00000028758,ENSSSCG00000015545,ENSSSCG00000010461,ENSSSCG00000013736,ENSSSCG00000015074,ENSSSCG00000014823,…	LITAF|PTGER4|IRAK1|SIK2|SLC27A1|EPHA5|PRDX5|ALDH1A2|PTGIR|GATA4|SFRP1|NET1|S100A14|ASXL1|NDUFAF2|LBP|GLUL|ANKRD1|PRDX2|SIDT2|P2Y6R|P2RX4|TCF7L2|CREB|SELT|KL|COL5A2|NR4A2|GPR68|PTK2B|OSBPL7|KLF9|RAPGEF2|SERPINE1|IL18|HOMER2|PER1|MST4|SPP1|WNT5A|SLIT3|LYN|PCSK9|AREG|CCR7|EGR1|NFKBIA|RAPGEF1|HGF|CD80|COL4A1|TRPC3|TIE-1|PRKACA|TNFAIP3|THBS1|PHC1|PPP2CB|SOD1|SLC9A1|SELL|LY96|TBC1D4|PTGFR|LRP11|FBLN5|S…
GO:0050790	regulation of catalytic activity	biological_process	1.1495e-10	1.8504e-08	300	3148	1288	20032	ENSSSCG00000003756,ENSSSCG00000017328,ENSSSCG00000006588,ENSSSCG00000009482,ENSSSCG00000006940,ENSSSCG00000016635,ENSSSCG00000017498,ENSSSCG00000027812,ENSSSCG00000014817,ENSSSCG00000028202,ENSSSCG00000009106,ENSSSCG00000007700,ENSSSCG00000015322,ENSSSCG00000014391,ENSSSCG00000002252,ENSSSCG00000009817,ENSSSCG00000023526,ENSSSCG00000010067,ENSSSCG00000011550,ENSSSCG00000017787,ENSSSCG00000005122,…	EDG7|ARHGAP27|S100A9|SPRY2|CYR61|CAV2|PPP1R1B|IQSEC1|ARAP1|RANGAP1|PDE5A|HIP1|TFPI2|ARAP3|ARRDC4|P2X7R|RAPGEF3|MIF|CAMK1|GIT1|TEK|MMD|AFAP1L2|IFIT1|MINK|A2ML1|KIF14|ASAP2|GPER1|PCSK1N|EFNA1|MSH3|MAD2L1|RASGRP3|CDC42BPG|-|DLG2|SMYD3|IRAK3|-|HHEX|PREX1|MASTL|DUSP10|SLPI|PDGFB|RAPGEF4|PLEK|ICA|-|IL7|TBC1D32|TAB1|FGD6|CSF1R|RHPN1|CIB1|FN1|SH3RF1|IBTK|RPS27L|APBA3|PPP1R15A|ZFYVE1|-|PCOLCE2|PKD2|-|TGFB…
GO:0006950	response to stress	biological_process	1.2932e-10	2.0541e-08	417	3148	1934	20032	ENSSSCG00000000068,ENSSSCG00000023264,ENSSSCG00000009002,ENSSSCG00000014966,ENSSSCG00000010631,ENSSSCG00000010429,ENSSSCG00000014362,ENSSSCG00000008387,ENSSSCG00000022099,ENSSSCG00000025108,ENSSSCG00000000206,ENSSSCG00000009334,ENSSSCG00000006836,ENSSSCG00000010816,ENSSSCG00000016450,ENSSSCG00000013297,ENSSSCG00000021973,XLOC_1416926,XLOC_882966,ENSSSCG00000025830,ENSSSCG00000010647,ENSSSCG000000…	EP300|IDH1|TLR2|SESN3|GPAT|PRKG1|HBEGF|PEX13|TP53INP2|G6PD|FAIM2|HSPH1|KIAA1324|TGFB2|NOS3|CD44|GPX8|-|-|NUP93|ADRB1|RPA2|FGF12|BCL6|MEF2C|ULK3|PARP2|-|-|DF|TRIB1|STT3B|PAPSS2|S1PR3|ACIN1|CXCL16|EPAS1|-|-|IL33|LYZ|PTGS1|PN-1|CD61|CCR4|ITGA5|C5|RCAN1|AXIN1|IFRD1|-|PDK4|-|PTTG1|NOR-1|GRM7|PPGRP-S|NRROS|PCGF2|SQSTM1|IKBKG|ITGB4|FOXO4|PML|RHOB|RAB27A|GPR120|TONSL|PLAU|AP5Z1|SGK1|EPHA2|TGFB3|CRYAB|MMP…
GO:0071900	regulation of protein serine/threonine kinase activity	biological_process	1.3011e-10	2.0541e-08	86	3148	269	20032	ENSSSCG00000010831,ENSSSCG00000023204,ENSSSCG00000000922,ENSSSCG00000029352,ENSSSCG00000027992,ENSSSCG00000026007,ENSSSCG00000010472,ENSSSCG00000022689,ENSSSCG00000012825,ENSSSCG00000000475,ENSSSCG00000015783,ENSSSCG00000013736,ENSSSCG00000015815,ENSSSCG00000006530,ENSSSCG00000016991,ENSSSCG00000006475,ENSSSCG00000014080,ENSSSCG00000025374,ENSSSCG00000004225,ENSSSCG00000011550,ENSSSCG00000010067,…	DUSP10|AXIN1|KITL|CCNL1|MST1R|SORL1|HHEX|GADD45B|IKBKG|IRAK3|CASP3|PRDX2|FGFR1IIIC|EFNA1|DUSP1|IQGAP3|HMGCR|DVL3|TPD52L1|CAMK1|MIF|SFRP1|P2X7R|SFN|AJUBA|ERBB2|MAGED1|CEMIP|DUSP6|SPRED2|DUSP19|KIT|CCNO|PDE5A|SASH1|SLC27A1|IRAK1|HSPA2|CHI3L1|HTR2B|SMPD1|SPRY2|APOE|EDG7|EDN1|PIM1|DUSP4|DUSP5|DUSP2|CAV1|PKD1|BMP7|PDGFA|NUP62|UCHL1|DNAJA1|-|HGF|CCNB3|PKD2|TNFAIP3|THBS1|SOD1|MUC20|FLT1|WNT5A|FGF10|SPRY…
GO:0032268	regulation of cellular protein metabolic process	biological_process	1.3215e-10	2.0665e-08	239	3148	983	20032	ENSSSCG00000015815,ENSSSCG00000030023,ENSSSCG00000023807,ENSSSCG00000027557,ENSSSCG00000000708,ENSSSCG00000001516,ENSSSCG00000003093,ENSSSCG00000016459,ENSSSCG00000022689,ENSSSCG00000016083,ENSSSCG00000007032,ENSSSCG00000008208,ENSSSCG00000028905,ENSSSCG00000005453,ENSSSCG00000015783,ENSSSCG00000013736,ENSSSCG00000017296,ENSSSCG00000030260,ENSSSCG00000029352,ENSSSCG00000024938,ENSSSCG00000030228,…	FGFR1IIIC|HIST1H1B|ACO1|CDC14B|TNFRSF1A|BAK1|SYMPK|EPHA1|GADD45B|PLCL1|PLAT|EIF2AK3|TNIK|TRX1|CASP3|PRDX2|ACE|PFN2|CCNL1|SH3BP5|PIWIL2|SORL1|EIF3E|TLR7|MPV17L2|KITL|DDRGK1|MLLT1|SMPD1|SRCIN1|APOE|CLU|APOER2|CCNO|KIT|BTG2|SLC27A1|IRAK1|HSPA2|SFN|CDCA2|NR1H2|CENPE|NRP1|MAGED1|CEMIP|DUSP6|TIMP3|HMGCR|IQGAP3|TPD52L1|PHF1|DVL3|PRKD2|SFRP1|ZNF335|CD80|CCNB3|PRKACA|THBS1|TNFAIP3|MUC20|KMT2A|SOD1|CD109|U…
GO:0002376	immune system process	biological_process	1.3657e-10	2.1153e-08	293	3148	1308	20032	ENSSSCG00000005638,ENSSSCG00000015256,ENSSSCG00000008392,ENSSSCG00000016878,ENSSSCG00000006250,ENSSSCG00000004420,ENSSSCG00000015037,ENSSSCG00000009216,ENSSSCG00000008461,ENSSSCG00000004588,ENSSSCG00000001723,ENSSSCG00000008953,ENSSSCG00000002439,ENSSSCG00000010448,ENSSSCG00000020703,ENSSSCG00000022003,ENSSSCG00000027072,ENSSSCG00000026460,ENSSSCG00000029519,ENSSSCG00000014982,ENSSSCG00000008645,…	LCN2|JAM3|BCL11A|FGF10|LYN|TRAF3IP2|IL18|SPP1|ZFP36L2|CCNB2|PAF-AH|CXCL8|GPR68|FAS|ACTN1|-|ATPIF1|TAL1|CIAPIN1|MMP7|ID2|SELE|COL3A1|OSM|HAVCR2|SOX9|DDIAS|ITGA4|KMT2A|CD80|THBS1|MYO1E|MPZL2|NFKBIA|VTCN1|S100A14|C2|MYOM1|PRKD2|ZNF335|IL18BP|ALPK1|SLA-DQA1|YIPF1|ITGA1|CLU|TET2|CD34|RNF19B|FOXJ1|ACVR1B|PTGER4|CHD7|PROCR|IRAK1|RAB4A|KIT|FAM213A|PMAIP1|SCIN|ADA|CD83|GCNT3|TFEB|TESPA1|SLC46A2|KITL|GGT1|…
GO:0040012	regulation of locomotion	biological_process	1.4836e-10	2.2765e-08	125	3148	439	20032	ENSSSCG00000027859,ENSSSCG00000021409,ENSSSCG00000028805,ENSSSCG00000011867,ENSSSCG00000012482,ENSSSCG00000009664,ENSSSCG00000000604,ENSSSCG00000025698,ENSSSCG00000017920,ENSSSCG00000001723,ENSSSCG00000025194,ENSSSCG00000021641,ENSSSCG00000005203,ENSSSCG00000017277,ENSSSCG00000005625,ENSSSCG00000030160,ENSSSCG00000006250,ENSSSCG00000010457,ENSSSCG00000029852,ENSSSCG00000016878,XLOC_2023294,ENSSSC…	HDAC7|TRIB1|PTPRM|MYLK|SRPX2|PTK2B|ARHGDIB|SERPINE1|CXCL16|PAF-AH|ZSWIM6|PDGFB|IL33|PECAM1|ENG|COL18A1|LYN|KIF20B|WNT5A|FGF10|-|C5AR1|CYP19A1|CIB1|CLIC4|CHRD|PHLDA2|GNA13|CSF1R|TRIM8|JAM3|CXCL14|ETS1|AMOTL1|CCR7|IGFBP3|HGF|TGFB2|DLL4|ADORA1|TGFBR2|TIE-1|THBS1|MIEN1|MSN|DMTN|FLT1|MEGF8|SPINT2|BMPER|LGALS1|SOX9|TACSTD2|TLR2|SEMA4A|PTPRU|HBEGF|PDGFA|COL3A1|CAV1|SELE|ADAM-9|LDLRAD4|-|GAS6|ACVRL1|SPHK…
GO:1901564	organonitrogen compound metabolic process	biological_process	1.7114e-10	2.5779e-08	391	3148	1745	20032	ENSSSCG00000017738,XLOC_1160270,ENSSSCG00000017591,ENSSSCG00000027169,ENSSSCG00000000870,ENSSSCG00000014399,ENSSSCG00000028301,ENSSSCG00000005276,ENSSSCG00000012377,ENSSSCG00000020669,ENSSSCG00000012766,ENSSSCG00000005135,ENSSSCG00000006587,ENSSSCG00000023891,ENSSSCG00000007798,ENSSSCG00000001988,ENSSSCG00000012257,ENSSSCG00000009059,ENSSSCG00000007874,ENSSSCG00000010368,ENSSSCG00000000837,ENSSSC…	ADAP2|-|NME2|ENOSF1|ARL1|ARHGAP26|-|RFK|KIF4A|-|BGN|-|PPGRP-S|GRM7|TBC1D10B|ADCY4|MAOA|MGST2|ABCC1|GLUD1|CHST11|RHOB|RASGEF1A|-|PDE6D|-|-|-|ATP6V1A|-|-|RAB27A|SMS|THNSL2|-|ERBB2|AJUBA|ARHGEF2|ATP6V1B1|KIF21A|UPRT|ABCC11|ARHGEF6|SYNGAP1|ALAS2|GATA3|GRHL3|ATP5I|SPTB|EDN1|KIF1A|HTR2B|CHI3L1|DIO3|ARFGEF3|APIP|PSPH|GUCY1A2|KIF5C|IDH1|DCK|PRKG1|-|-|CMPK1|ATP5O|SAT1|FA2H|-|TBC1D8|TGFB2|CD44|NOS3|G6PD|CP…
GO:0009987	cellular process	biological_process	1.7917e-10	2.6744e-08	2237	3148	13317	20032	ENSSSCG00000026268,ENSSSCG00000025475,ENSSSCG00000006524,ENSSSCG00000029737,ENSSSCG00000003885,ENSSSCG00000017283,ENSSSCG00000012062,ENSSSCG00000007748,ENSSSCG00000027031,ENSSSCG00000010551,ENSSSCG00000006874,ENSSSCG00000016470,ENSSSCG00000011978,ENSSSCG00000001726,ENSSSCG00000017496,ENSSSCG00000005379,ENSSSCG00000016450,ENSSSCG00000020993,ENSSSCG00000024247,ENSSSCG00000022099,ENSSSCG00000029239,…
GO:0051246	regulation of protein metabolic process	biological_process	1.9012e-10	2.8123e-08	263	3148	1107	20032	ENSSSCG00000021641,ENSSSCG00000015959,ENSSSCG00000023124,ENSSSCG00000017755,ENSSSCG00000004236,ENSSSCG00000025571,ENSSSCG00000017643,ENSSSCG00000025133,ENSSSCG00000000087,ENSSSCG00000028494,ENSSSCG00000004948,ENSSSCG00000017430,ENSSSCG00000014441,ENSSSCG00000009671,ENSSSCG00000023158,ENSSSCG00000004460,ENSSSCG00000016174,ENSSSCG00000001858,ENSSSCG00000003155,ENSSSCG00000022208,ENSSSCG00000023909,…	PDGFB|RAPGEF4|ADD1|NOS2|-|POLR2G|SEPT4|ITGB2|TAB1|PRKACB|SMAD6|EIF1|CSF1R|PBK|RPS27L|IBTK|FN1|CIB1|PPP1R15A|TNFRSF1B|THPO|RAMP1|DMTN|PKD2|KMT2B|LDB1|RNF180|-|TGFBR2|ADAM-9|PDGFA|CAV1|PRP|PKD1|BMP7|DUSP2|CABLES2|IRF1|DUSP4|BMPER|EDG7|EIF3M|SPRY2|S100A9|SPHK1|ACVRL1|CYR61|PDE5A|PPP1R9B|RARA|ARRDC4|CTIF|P2X7R|RAPGEF3|GRB7|STOX1|MIF|CAMK1|TEK|ATRAID|CHEK1|MMD|AFAP1L2|WNK3|EFNA1|KIF14|NEK3|SOCS3|MAD2L…
GO:0000165	MAPK cascade	biological_process	2.1079e-10	3.0902e-08	117	3148	403	20032	ENSSSCG00000017917,ENSSSCG00000015595,ENSSSCG00000006530,ENSSSCG00000017164,ENSSSCG00000015815,ENSSSCG00000026422,ENSSSCG00000013736,ENSSSCG00000028905,ENSSSCG00000004336,ENSSSCG00000000475,ENSSSCG00000022689,ENSSSCG00000009347,ENSSSCG00000026007,ENSSSCG00000017472,ENSSSCG00000027992,ENSSSCG00000000922,ENSSSCG00000023204,ENSSSCG00000029310,ENSSSCG00000021269,ENSSSCG00000010281,ENSSSCG00000017232,…	MINK|ATF3|EFNA1|TIMP-2|FGFR1IIIC|GPER1|PRDX2|TNIK|EPHA7|IRAK3|GADD45B|KL|SORL1|IGFBP4|MST1R|KITL|AXIN1|STK40|-|PSAP|SLC9A3R1|LIF|DUSP10|EDG7|EDN1|APOE|F2R|SMPD1|SPRY2|CHI3L1|SORBS3|HTR2B|KDR|CCL2|SASH1|CYR61|CAV2|KIT|SYNGAP1|PDE5A|C3orf33|SPRED2|GAS6|DUSP19|DAG1|MAGED1|DUSP6|NRP1|AJUBA|P2X7R|ERBB2|PRKD2|SFRP1|MIF|TEK|IQGAP3|HMGCR|EPHA2|DUSP1|TPD52L1|DVL3|GPR120|STK3|PPM1L|MUC20|SOD1|FLT1|THBS1|TG…
GO:0002520	immune system development	biological_process	2.2824e-10	3.3163e-08	149	3148	561	20032	ENSSSCG00000005089,ENSSSCG00000016205,ENSSSCG00000008392,ENSSSCG00000015256,ENSSSCG00000030839,ENSSSCG00000024457,ENSSSCG00000008461,ENSSSCG00000029852,ENSSSCG00000016878,ENSSSCG00000030898,ENSSSCG00000006250,ENSSSCG00000015318,ENSSSCG00000012824,ENSSSCG00000017473,ENSSSCG00000004588,ENSSSCG00000026460,ENSSSCG00000027072,ENSSSCG00000009664,ENSSSCG00000002439,ENSSSCG00000010448,ENSSSCG00000020703,…	SIX4|NHEJ1|BCL11A|JAM3|C-JUN|FLI1|ZFP36L2|WNT5A|FGF10|MAFB|LYN|CDK6|GAB3|TOP2A|CCNB2|TAL1|ATPIF1|PTK2B|GPR68|FAS|ACTN1|ID2|HAVCR2|CIAPIN1|-|RHOH|CD24|DDIAS|SMAD2|TNFAIP3|MYO1E|KMT2A|CD109|FST|SRF|CCR7|FOXO3A|EGR1|NFKBIA|MPZL2|KIRREL3|WASF2|PTPRZ1|AGPAT5|CD248|SLC37A4|SLA-DQA1|SFRP1|CD34|ACVR1B|FOXJ1|RBM15|TET2|FAM213A|KIT|CHD7|PTGER4|ACE|CD83|SCIN|ADA|SFXN1|SLC46A2|TESPA1|KITL|TMEM176A|BAK1|FZD9|…
GO:0050789	regulation of biological process	biological_process	2.9385e-10	4.2322e-08	1445	3148	8443	20032	ENSSSCG00000011721,ENSSSCG00000003352,ENSSSCG00000015622,ENSSSCG00000017187,ENSSSCG00000017797,ENSSSCG00000011548,ENSSSCG00000002467,ENSSSCG00000009554,ENSSSCG00000012318,ENSSSCG00000026989,XLOC_1685666,ENSSSCG00000022427,ENSSSCG00000026152,ENSSSCG00000009127,ENSSSCG00000012155,ENSSSCG00000011670,ENSSSCG00000004225,ENSSSCG00000009827,ENSSSCG00000000914,ENSSSCG00000004509,ENSSSCG00000001973,ENSSSC…	P2RY1|-|CD34|FOXJ1|SLC6A4|BRPF1|ASB2|GRTP1|MAGED1|RAD51D|-|RGS1|PRKD2|ALPK1|SCML2|PXYLP1|TPD52L1|HVCN1|BTG1|LIPG|SCFD1|C4A|NEK2|KCNJ1|PLAT|-|LUC7L|SCIN|FAM162A|-|SLC46A2|TCF7L2|DPT|SHAS2|ARID1A|PECAM1|ENG|CCNB2|FGD5|AMFR|DNAJC10|GPR68|ZNF782|OSBPL7|-|CCNA2|RAB19|USP20|CAPN6|JAM3|LCN2|TSC22D2|NAPB|-|FOXK1|CDC2|FGF10|TRAF3IP2|LYN|KIF20B|ACAP1|TFDP2|IL18|C2CD3|ZFP36L2|CLIC5|HIST1H1D|DCN|SPICE1|KCNS3…
GO:0048534	hematopoietic or lymphoid organ development	biological_process	3.1543e-10	4.5035e-08	142	3148	532	20032	ENSSSCG00000015105,ENSSSCG00000029949,ENSSSCG00000016614,ENSSSCG00000015755,ENSSSCG00000025822,ENSSSCG00000001456,ENSSSCG00000009157,ENSSSCG00000006809,ENSSSCG00000015622,ENSSSCG00000017187,ENSSSCG00000000233,ENSSSCG00000024439,ENSSSCG00000006231,ENSSSCG00000008842,ENSSSCG00000010340,ENSSSCG00000021255,ENSSSCG00000021576,ENSSSCG00000015353,ENSSSCG00000017296,ENSSSCG00000000299,ENSSSCG00000005472,…	SLC37A4|CD248|PTPRZ1|AGPAT5|SFRP1|SLA-DQA1|TET2|RBM15|CD34|FOXJ1|ACVR1B|PTGER4|CHD7|KIT|FAM213A|ADA|CD83|SCIN|ACE|TESPA1|SLC46A2|KITL|SFXN1|SBNO2|BAK1|FZD9|TMEM176A|CASP3|MFAP5|NFKBID|PRDX2|FZD7|SOX13|JAM3|NHEJ1|SIX4|BCL11A|MAFB|WNT5A|FGF10|LYN|FLI1|C-JUN|ZFP36L2|CCNB2|TOP2A|CDK6|GAB3|GPR68|FAS|PTK2B|ACTN1|ATPIF1|TAL1|CIAPIN1|ID2|CD24|DDIAS|RHOH|-|KMT2A|FST|CD109|MYO1E|KIRREL3|MPZL2|WASF2|FOXO3A|…
GO:0002009	morphogenesis of an epithelium	biological_process	3.3508e-10	4.7428e-08	99	3148	321	20032	ENSSSCG00000022032,ENSSSCG00000027060,ENSSSCG00000001661,ENSSSCG00000014977,ENSSSCG00000013938,ENSSSCG00000011226,ENSSSCG00000000896,ENSSSCG00000004755,ENSSSCG00000015403,ENSSSCG00000013297,ENSSSCG00000000766,ENSSSCG00000009544,ENSSSCG00000002831,ENSSSCG00000009217,ENSSSCG00000013771,ENSSSCG00000012365,ENSSSCG00000000544,ENSSSCG00000029189,ENSSSCG00000003021,ENSSSCG00000002954,ENSSSCG00000012375,…	-|TBX2|SRF|P4|GATAD2A|TGFBR2|NTN4|DLL4|HGF|CD44|CECR2|COL4A1|IRX3|PKD2|PRKACA|MSN|PTHLH|DCHS1|MEGF8|SPINT2|DLG3|SERPINB5|TACSTD2|SOX9|SMAD2|PKD1|COL5A1|BMP7|HBEGF|PDGFA|LIN7C|PTCH1|SHROOM3|CA2|ENG|C2CD3|SPRY1|WNT5A|FGF10|AHI1|RIPK4|KIF20B|SIX4|TGM2|GNA13|
GO:0007167	enzyme linked receptor protein signaling pathway	biological_process	3.5727e-10	5.0137e-08	137	3148	493	20032	ENSSSCG00000016634,ENSSSCG00000007501,ENSSSCG00000014362,ENSSSCG00000004812,ENSSSCG00000007541,ENSSSCG00000002383,ENSSSCG00000015808,ENSSSCG00000003021,ENSSSCG00000016665,ENSSSCG00000003005,ENSSSCG00000009320,ENSSSCG00000012698,ENSSSCG00000023434,ENSSSCG00000000162,ENSSSCG00000011226,ENSSSCG00000011046,ENSSSCG00000010816,ENSSSCG00000010494,ENSSSCG00000022398,ENSSSCG00000014441,ENSSSCG00000004948,…	CAV1|BMP7|HBEGF|IGF1R|PDGFA|FOS|ADAM-9|MEGF8|BMPER|AXL|FLT1|SLC9A6|PPM1L|BTBD11|TGFBR2|ITGA8|TGFB2|SORBS1|NUCKS1|CSF1R|SMAD6|FBN2|HTRA3|FGF12|AHI1|ADD1|PDGFB|TAB1|TMEM100|ZC3H3|PDK4|NANOG|HHEX|ANGPT2|SLC9A3R1|LIF|SERPINA12|TBX20|AXIN1|-|NCEH1|GPER1|-|EFNA1|PML|FOXO4|CHST11|NRP2|MYO1C|CSRNP1|EPHA7|GPLD1|PBLD|SOCS3|APOD|ERBB2|PDK2|AFAP1L2|EPHA2|INHBA|TEK|GIT1|TGFB3|UBE2O|TXNIP|SPRY2|GATA3|GAS6|LDLR…
GO:0007243	intracellular protein kinase cascade	biological_process	3.6939e-10	5.1399e-08	167	3148	646	20032	ENSSSCG00000030708,ENSSSCG00000006002,ENSSSCG00000029201,ENSSSCG00000009817,ENSSSCG00000017497,ENSSSCG00000010245,ENSSSCG00000010067,ENSSSCG00000005122,ENSSSCG00000010478,ENSSSCG00000006074,ENSSSCG00000003471,ENSSSCG00000016991,ENSSSCG00000020906,ENSSSCG00000011125,ENSSSCG00000020672,ENSSSCG00000003756,ENSSSCG00000001050,ENSSSCG00000016273,ENSSSCG00000009626,ENSSSCG00000016915,ENSSSCG00000015476,…	DAG1|NOV|AJUBA|P2X7R|ERBB2|STOX1|MIF|TEK|GPR120|STK3|EPHA2|DUSP1|TNFSF10|GATA3|F2R|EDG7|EDN1|HTR2B|SORBS3|IL31RA|CHI3L1|SPRY2|CCL2|SASH1|CYR61|PRLR|GPRC5B|CAV2|SPHK1|KDR|SPRED2|GAS6|MAP3K14|DUSP19|SYNGAP1|PDE5A|SQSTM1|MST1R|STK40|AXIN1|LIF|SLC9A3R1|DUSP10|MINK|GPER1|MEIS3|EFNA1|SOCS3|CTH|IKBKG|IRAK3|EPHA7|CSF1R|PBK|PIK3C2B|MEF2C|CIB1|FN1|C5AR1|SH3RF1|GPR37|FGF12|THPO|PDGFB|DOT1L|TMEM100|SPRY4|TAB…
GO:0042325	regulation of phosphorylation	biological_process	3.9913e-10	5.4611e-08	179	3148	699	20032	ENSSSCG00000027992,ENSSSCG00000010472,ENSSSCG00000000293,ENSSSCG00000009996,ENSSSCG00000017232,ENSSSCG00000010831,ENSSSCG00000023204,ENSSSCG00000006530,ENSSSCG00000010912,ENSSSCG00000001912,ENSSSCG00000012332,ENSSSCG00000012825,ENSSSCG00000022034,ENSSSCG00000000475,ENSSSCG00000004336,ENSSSCG00000006001,ENSSSCG00000013252,ENSSSCG00000029772,ENSSSCG00000025876,ENSSSCG00000006502,ENSSSCG00000009817,…	MST1R|HHEX|ITGA5|LIF|SLC9A3R1|DUSP10|AXIN1|EFNA1|KIF14|PML|WNK3|IKBKG|SMYD3|IRAK3|EPHA7|ENPP2|F2|SOCS3|PBLD|ARHGEF2|P2X7R|AJUBA|RAPGEF3|ERBB2|DUSP1|INHBA|MMD|AFAP1L2|STOX1|CAMK1|MIF|TEK|SPRY2|PPARGC1B|IL31RA|HTR2B|CHI3L1|EDG7|EDN1|F2R|LDLRAD4|PDE5A|SPRED2|PPP1R9B|GAS6|DUSP19|SPHK1|ACVRL1|KDR|CYR61|SASH1|PRLR|GPRC5B|PDGFA|PRP|PKD1|CAV1|BMP7|CKS1B|ADAM-9|DUSP4|PIM1|-|BMPER|DUSP2|CABLES2|PKD2|DMTN|F…
GO:0045859	regulation of protein kinase activity	biological_process	6.9459e-10	9.4149e-08	115	3148	404	20032	ENSSSCG00000015244,ENSSSCG00000010806,ENSSSCG00000006250,ENSSSCG00000009083,ENSSSCG00000029852,ENSSSCG00000016878,ENSSSCG00000014441,ENSSSCG00000004460,ENSSSCG00000001858,ENSSSCG00000010526,ENSSSCG00000021266,ENSSSCG00000014397,ENSSSCG00000022111,ENSSSCG00000009664,ENSSSCG00000001509,ENSSSCG00000021409,ENSSSCG00000000087,ENSSSCG00000023611,ENSSSCG00000009094,ENSSSCG00000021641,ENSSSCG00000015959,…	APLP2|RGS2|LYN|SPRY1|WNT5A|FGF10|CSF1R|IBTK|CIB1|AVPI1|MAP3K11|SPRY4|-|PTK2B|DAXX|TRIB1|TAB1|TNXB|CCNA2|PDGFB|RAPGEF4|ERP29|CCNB2|CCNB1|-|RAPGEF2|CABLES2|DUSP2|DUSP5|PIM1|DUSP4|NUP62|ADAM-9|PDGFA|BMP7|CKS1B|PKD1|CAV1|TGFB2|HGF|TGFBR2|-|DNAJA1|TOM1L1|UCHL1|FLT1|SOD1|MUC20|THBS1|TNFAIP3|CCNB3|PKD2|SFRP1|CAMK1|MIF|TPD52L1|DVL3|IQGAP3|DUSP1|HMGCR|AFAP1L2|MMD|CEMIP|DUSP6|MAGED1|CENPE|ERBB2|SFN|AJUBA|P…
GO:0043067	regulation of programmed cell death	biological_process	6.9957e-10	9.4149e-08	194	3148	787	20032	ENSSSCG00000010686,ENSSSCG00000011102,ENSSSCG00000029949,ENSSSCG00000004510,ENSSSCG00000003562,ENSSSCG00000022284,ENSSSCG00000022447,ENSSSCG00000012318,ENSSSCG00000013599,ENSSSCG00000005344,ENSSSCG00000004225,ENSSSCG00000030469,ENSSSCG00000010258,ENSSSCG00000027044,ENSSSCG00000023105,ENSSSCG00000025822,ENSSSCG00000013030,ENSSSCG00000000795,ENSSSCG00000009240,ENSSSCG00000003352,ENSSSCG00000009668,…	BAG3|NRP1|CD248|ACAA2|SFN|DUSP6|F3|MAGED1|ANGPTL4|MELK|TPD52L1|BUB1|AIFM2|SOX7|NET1|SFRP1|PRDX5|ADAMTS20|PLAC8|-|CLU|ALDH1A2|KIT|TFAP2A|MAL|MYBBP1A|HEY2|FAM162A|AMBRA1|PMAIP1|SCIN|ADA|TCF7L2|SLC46A2|DCUN1D3|KITL|NUAK2|FGFR1IIIC|BAK1|WWOX|BTG1|TERF1|GADD45B|TBX3|PEA15|NFKBID|PRDX2|CASP3|ANKRD1|RRM2B|EIF2AK3|CDC2|PCSK9|SIX4|COL18A1|C-JUN|LYN|FGF10|WNT5A|SERPINE1|RAPGEF2|KLF11|ERP29|TOP2A|PIM2|TEX11…
GO:0035295	tube development	biological_process	7.518e-10	1.0036e-07	110	3148	369	20032	ENSSSCG00000004755,ENSSSCG00000024651,ENSSSCG00000013297,ENSSSCG00000016450,ENSSSCG00000000766,ENSSSCG00000011226,ENSSSCG00000013938,ENSSSCG00000027060,ENSSSCG00000022032,ENSSSCG00000014977,ENSSSCG00000001661,ENSSSCG00000029189,ENSSSCG00000000544,ENSSSCG00000009217,ENSSSCG00000002831,ENSSSCG00000013771,ENSSSCG00000009544,ENSSSCG00000003832,ENSSSCG00000017251,ENSSSCG00000004952,ENSSSCG00000003021,…	DLL4|HEYL|CD44|NOS3|CECR2|TGFBR2|GATAD2A|TBX2|-|P4|SRF|DCHS1|PTHLH|PKD2|IRX3|PRKACA|COL4A1|TACSTD2|SOX9|SMAD2|MEGF8|EP300|SPINT2|BMPER|NFIB|PDGFA|PKD1|SMAD9|BMP7|HSD11B1|TACSTD1|TNS3|SP1|PTCH1|ADAMTS2|SHROOM3|TAB1|ENG|EPAS1|AHI1|KIF20B|FGF10|SPRY1|WNT5A|C2CD3|CLIC4|PRKACB|AREG|SMAD6|GNA13|TGM2|SIX4|TBX3|PRKX|EPHA7|ADM|HAND1|HOXB7|BAK1|PML|HECTD1|FGFR1IIIC|KIF26B|STK40|TBX20|TCTN1|PLXND1|TFAP2C|AR…
GO:0050896	response to stimulus	biological_process	7.8392e-10	1.038e-07	1112	3148	6466	20032	ENSSSCG00000009464,ENSSSCG00000009233,ENSSSCG00000021595,ENSSSCG00000017615,ENSSSCG00000009237,ENSSSCG00000000451,ENSSSCG00000004307,ENSSSCG00000012623,ENSSSCG00000006465,ENSSSCG00000023803,ENSSSCG00000001235,ENSSSCG00000021596,ENSSSCG00000001837,ENSSSCG00000001927,ENSSSCG00000016322,ENSSSCG00000029620,ENSSSCG00000009999,ENSSSCG00000017383,ENSSSCG00000003577,ENSSSCG00000028103,ENSSSCG00000005620,…	TBC1D4|AGPAT9|RRAD|DGKE|HPSE|AGAP2|AKIRIN2|SLC25A5|INSRR|ELK3|TRIM15|KV1.5|FANCI|HEXA|ACKR3|TBC1D25|-|AOC3|WASF2|WNK2|SH2D3C|GSTM3|SOD1|SLC9A1|LY96|C-JUN|SPRY1|WNT5A|NHEJ1|-|CYP19A1|COL4A3BP|GPX2|MYLK|IL17RD|KLF9|RND1|CDK6|NKD1|DCUN1D3|-|HRH1|-|GNA15|SORL1|KL|SGSM1|FZD7|TBX3|WASL|TIMP-2|NFKBIZ|PLCD3|AIF1|HMGCR|PHF1|FBXO9|RAD1|RXFP1|PER2|NRP1|MCM2|MAL|-|CCK|-|TLN1|DPP4|-|PLXNA4|-|KIF5C|BLOC1S2|PIM…
GO:0043405	regulation of MAP kinase activity	biological_process	8.9427e-10	1.1745e-07	58	3148	159	20032	ENSSSCG00000008842,ENSSSCG00000021409,ENSSSCG00000009106,ENSSSCG00000023611,ENSSSCG00000008357,ENSSSCG00000016020,ENSSSCG00000014397,ENSSSCG00000022860,ENSSSCG00000014627,ENSSSCG00000009482,ENSSSCG00000016273,ENSSSCG00000003756,ENSSSCG00000009888,ENSSSCG00000021641,ENSSSCG00000001050,ENSSSCG00000003088,ENSSSCG00000016991,ENSSSCG00000006475,ENSSSCG00000014080,ENSSSCG00000025374,ENSSSCG00000004225,…	KIT|TRIB1|PDE5A|TNXB|SPRED2|DUSP19|SPRY4|SASH1|SMPD1|SPRY2|HTR2B|EDG7|ERP29|PDGFB|EDN1|APOE|DUSP1|IQGAP3|HMGCR|DVL3|TPD52L1|LYN|RGS2|SFRP1|MIF|FGF10|SPRY1|WNT5A|P2X7R|MAP3K11|AVPI1|AJUBA|ERBB2|MAGED1|DUSP6|IRAK3|UCHL1|PRDX2|HGF|DNAJA1|EFNA1|THBS1|FGFR1IIIC|SOD1|MUC20|FLT1|DUSP4|DUSP10|KITL|DUSP2|AXIN1|DUSP5|PDGFA|CAV1|MST1R|BMP7|SORL1|NUP62|
GO:0042981	regulation of apoptotic process	biological_process	9.0128e-10	1.1745e-07	192	3148	780	20032	ENSSSCG00000010214,ENSSSCG00000025020,ENSSSCG00000005089,ENSSSCG00000030160,ENSSSCG00000030839,ENSSSCG00000006250,ENSSSCG00000016878,ENSSSCG00000029852,ENSSSCG00000025698,ENSSSCG00000008881,ENSSSCG00000021529,ENSSSCG00000009888,ENSSSCG00000017473,ENSSSCG00000028964,ENSSSCG00000001509,ENSSSCG00000030850,ENSSSCG00000015871,ENSSSCG00000027130,ENSSSCG00000027072,ENSSSCG00000001778,ENSSSCG00000009664,…	CDC2|PCSK9|SIX4|COL18A1|C-JUN|LYN|FGF10|WNT5A|SERPINE1|RAPGEF2|KLF11|ERP29|TOP2A|PIM2|DAXX|TEX11|NR4A2|TNFRSF12A|ATPIF1|BCL2A1|PTK2B|FAS|-|OSM|AGAP2|SKP2|IER3|DEDD2|SLC25A5|CIAPIN1|PTGFR|DDIAS|SOX9|SMAD2|CD24|THBS1|TNFAIP3|PLK2|KRT18|RAMP2|CD38|SOD1|DAD1|ACKR3|EGR1|IGFBP3|FOXO3A|ASNS|CBL|HGF|DNAJA1|NRP1|BAG3|CD248|ACAA2|SFN|DUSP6|ANGPTL4|F3|MAGED1|BUB1|TPD52L1|MELK|AIFM2|SOX7|NET1|SFRP1|PRDX5|ADA…
GO:0044237	cellular metabolic process	biological_process	9.9486e-10	1.2862e-07	1451	3148	7934	20032	ENSSSCG00000006391,ENSSSCG00000024931,XLOC_1282703,ENSSSCG00000013509,ENSSSCG00000015039,ENSSSCG00000008586,ENSSSCG00000000266,ENSSSCG00000011631,ENSSSCG00000022318,ENSSSCG00000006461,ENSSSCG00000010281,ENSSSCG00000006033,ENSSSCG00000006482,ENSSSCG00000000180,ENSSSCG00000022300,ENSSSCG00000005636,ENSSSCG00000015595,ENSSSCG00000023400,XLOC_1483416,ENSSSCG00000010315,ENSSSCG00000016459,ENSSSCG00000…	ATP1A2|NUDT16|-|CHAF1A|BCO2|TP53I3|PFDN5|UBA5|ERG|ARHGEF11|PSAP|EIF3E|MEF2D|FKBP11|MATA2|SLC25A25|ATF3|ZNF598|-|ADK|EPHA1|MTFR2|EHD1|FMO1|AGPAT5|SULT1B1|SLC37A4|KHSRP|SOX7|SFRP1|FAAP100|S100A12|AMOT|-|HKDC1|-|TFAP2A|EEF1B2|AKT3|MYBBP1A|PPP2R2A|RHNO1|-|GPT2|-|TAF7L|-|RAMP2|CD38|ANXA4|-|-|RRP1B|-|SIX4|-|PRKACG|AREG|CRYM|ACY1|AMDHD1|ZNF263|USP36|ARAP2|-|TEAD4|FOXI1|PHLDA1|-|-|COQ9|KIF22|-|SRPX2|NOR-…
GO:0010033	response to organic substance	biological_process	1.0096e-09	1.295e-07	266	3148	1151	20032	ENSSSCG00000021409,ENSSSCG00000015707,ENSSSCG00000011229,ENSSSCG00000014157,ENSSSCG00000017920,ENSSSCG00000014256,ENSSSCG00000029252,ENSSSCG00000006745,ENSSSCG00000007816,ENSSSCG00000014149,ENSSSCG00000003570,ENSSSCG00000029239,ENSSSCG00000010816,ENSSSCG00000016450,ENSSSCG00000013297,ENSSSCG00000010494,ENSSSCG00000011046,ENSSSCG00000012698,ENSSSCG00000012365,ENSSSCG00000009320,ENSSSCG00000001573,…	TRIB1|GPR39|STT3B|NR2F1|CXCL16|FBN2|FGF12|CASQ2|IL21R|MEF2C|WDTC1|MZB1|TGFB2|NOS3|CD44|SORBS1|ITGA8|SLC9A6|MSN|FLT1|PIM1|SLC2A5|EP300|SESN3|TLR2|HSD17B2|GPAT|PLK5|LDLRAD4|EGR-3|NR4A1|GAS6|RORC|KDR|SASH1|PRLR|CHI3L1|CXCR4|NOCT|GATA3|F2R|EPHA2|COL4A2|TGFB3|TCF7|HOXA1|ARHGEF2|ASIP|C2CD2L|PANX1|PBLD|GPLD1|FBXO32|KDM3A|-|NRP2|PML|CHST11|FOXO4|SERPINA12|CCR4|AXIN1|NOR-1|PDK4|OTUD5|KLF9|PTK2B|SERPINE1|C…
GO:0044281	small molecule metabolic process	biological_process	1.2226e-09	1.5506e-07	427	3148	1952	20032	ENSSSCG00000024943,ENSSSCG00000022638,ENSSSCG00000014326,ENSSSCG00000012631,ENSSSCG00000026269,ENSSSCG00000000544,ENSSSCG00000025108,ENSSSCG00000016822,ENSSSCG00000016450,ENSSSCG00000002718,ENSSSCG00000008169,XLOC_1862836,ENSSSCG00000009551,ENSSSCG00000010855,ENSSSCG00000010429,ENSSSCG00000012042,ENSSSCG00000008387,ENSSSCG00000003885,ENSSSCG00000010631,ENSSSCG00000008942,ENSSSCG00000006126,ENSSSC…	EHD3|-|KIF20A|LONRF3|RAB29|PTHLH|G6PD|AMACR|NOS3|FA2H|TBC1D8|-|-|-|PRKG1|ATP5O|PEX13|CMPK1|GPAT|DCK|DECR1|FBP1|IDH1|KIF5C|ACACB|GUCY1A2|-|PSPH|APIP|DOCK8|CA2|EHD2|GDPD5|PTGS1|-|-|-|WDTC1|BCL6|ELOVL7|-|CA13|TSTA3|MAT1A|CH25H|ADGRD1|ADRB1|SORD|-|KIF25|-|GDPD1|KDM3A|-|-|PDHB|-|PDE6D|CHST11|SLC25A17|RHOB|RASGEF1A|ABCC1|GLUD1|-|MGST2|ADCY4|NOR-1|-|TBC1D10B|GRM7|-|PDK4|BGN|RFK|KIF4A|FAXDC2|SERPINA12|-|…
GO:0019222	regulation of metabolic process	biological_process	1.2277e-09	1.5506e-07	812	3148	4183	20032	ENSSSCG00000007277,ENSSSCG00000028720,ENSSSCG00000016707,ENSSSCG00000030680,ENSSSCG00000006502,ENSSSCG00000017497,ENSSSCG00000018029,ENSSSCG00000029901,ENSSSCG00000002385,ENSSSCG00000022258,ENSSSCG00000016991,ENSSSCG00000005124,ENSSSCG00000020906,ENSSSCG00000004612,ENSSSCG00000009125,ENSSSCG00000020672,ENSSSCG00000024596,ENSSSCG00000011125,ENSSSCG00000022968,ENSSSCG00000003588,ENSSSCG00000006681,…	ASIP|NXN|HOXA1|TCF7|ARHGEF2|ERBB2|-|UBE2O|TGFB3|-|DUSP1|IFT74|TNFSF10|RAB27A|ANK2|F2R|NOCT|GATA3|ARFGEF3|SRSF4|TXNIP|PPARGC1B|HTR2B|SORBS3|CHI3L1|RORC|GPRC5B|SYNGAP1|EFEMP1|LOXL2|SPRED2|DUSP19|RFK|CLK4|SQSTM1|PCGF2|GRM7|TBC1D10B|-|NOR-1|PTTG1|ARL1|TBX20|AXIN1|RCAN1|C5|ITGA5|-|PML|RASGEF1A|FOXO4|-|KDM3A|PDE6D|PTI|MKL1|PBLD|GPLD1|RCHY1|USP2|BCL6|MEF2C|WDTC1|AHI1|KIF25|-|PSPC1|RPA2|ADRB1|PN-1|CREBBP…
GO:0010941	regulation of cell death	biological_process	1.2386e-09	1.5524e-07	199	3148	819	20032	ENSSSCG00000023105,ENSSSCG00000027044,ENSSSCG00000025822,ENSSSCG00000004225,ENSSSCG00000030469,ENSSSCG00000005344,ENSSSCG00000010258,ENSSSCG00000022447,ENSSSCG00000013599,ENSSSCG00000012318,ENSSSCG00000022284,ENSSSCG00000029949,ENSSSCG00000010686,ENSSSCG00000011102,ENSSSCG00000003562,ENSSSCG00000004510,ENSSSCG00000017882,ENSSSCG00000008842,ENSSSCG00000008115,ENSSSCG00000001036,ENSSSCG00000009668,…	NET1|SOX7|SFRP1|TPD52L1|BUB1|MELK|AIFM2|F3|ANGPTL4|MAGED1|DUSP6|CD248|BAG3|NRP1|SFN|ACAA2|MYBBP1A|KIT|MAL|TFAP2A|CLU|-|ALDH1A2|APOE|PRDX5|SARM1|ADAMTS20|CD34|PLAC8|SLC46A2|DCUN1D3|KITL|TCF7L2|NUAK2|ADA|PMAIP1|SCIN|SORL1|FAM162A|HEY2|AMBRA1|PRDX2|NFKBID|CASP3|PEA15|TBX3|RRM2B|EIF2AK3|ANKRD1|GADD45B|WWOX|BAK1|TERF1|BTG1|FGFR1IIIC|LYN|FGF10|WNT5A|COL18A1|C-JUN|PCSK9|CDC2|SIX4|BCL2A1|FAS|-|PTK2B|TEX1…
GO:1901566	organonitrogen compound biosynthetic process	biological_process	1.4544e-09	1.809e-07	126	3148	471	20032	ENSSSCG00000024613,ENSSSCG00000007748,ENSSSCG00000013299,ENSSSCG00000008309,ENSSSCG00000009881,ENSSSCG00000022387,ENSSSCG00000017544,ENSSSCG00000016173,ENSSSCG00000004091,ENSSSCG00000001038,ENSSSCG00000014982,ENSSSCG00000004475,ENSSSCG00000003885,ENSSSCG00000012042,ENSSSCG00000010855,ENSSSCG00000004441,ENSSSCG00000003922,ENSSSCG00000010816,ENSSSCG00000015340,XLOC_1862836,ENSSSCG00000014816,ENSSSC…	GUCY1A2|PSPH|APIP|SPR|OAS2|TBPL1|ATP5G1|PURH|AKAP12|-|MMP7|HTR1B|CMPK1|ATP5O|-|DSE|UROD|TGFB2|ASNS|-|-|RAMP1|RAMP2|PTHLH|CPOX|ATP5G3|ADCY5|-|GLCE|-|-|GPR37|MAT1A|-|ADGRD1|ADRB1|XYLT1|-|ALDH18A1|MCM3|PCBD2|AZIN1|-|-|APLP1|NPR2|PTK2B|GUCY1A3|-|NR4A2|-|ATPIF1|PDGFB|ADI1|-|-|SPTLC1|NPR1|AK3|NME2|-|GGT1|ACOT7|-|-|AK2|CHKA|SHAS2|ADA|RFK|ATP1A2|GRM7|ST8SIA2|SAMD8|-|MGST2|-|ASS1|NME1|ADCY4|GLUL|ADCY7|ADK…
GO:0045595	regulation of cell differentiation	biological_process	2.1118e-09	2.5876e-07	217	3148	916	20032	ENSSSCG00000006231,ENSSSCG00000001036,ENSSSCG00000010340,ENSSSCG00000003088,ENSSSCG00000006809,ENSSSCG00000021562,ENSSSCG00000030130,ENSSSCG00000015622,ENSSSCG00000000795,ENSSSCG00000001570,ENSSSCG00000017187,ENSSSCG00000029894,ENSSSCG00000000233,ENSSSCG00000018056,ENSSSCG00000025822,ENSSSCG00000023105,ENSSSCG00000007432,ENSSSCG00000001456,ENSSSCG00000000363,ENSSSCG00000008241,ENSSSCG00000022383,…	CHD7|TFAP2A|FAM213A|APOE|RBM15|PLXNA4|DPYSL2|CD34|ADAMTS20|PI16|FOXJ1|SARM1|ACVR1B|SRCIN1|SFRP1|NET1|ZNF335|SLA-DQA1|BMP11|TCF7L1|GATA4|DUSP6|CHN1|SFN|ASXL1|HOOK3|NRP1|PTPRZ1|TNIK|NFKBID|PRDX2|EHD1|TBX3|ADM|FZD7|SOX13|MEDAG|BTG1|TIMP-2|FGFR1IIIC|TMEM176A|SETD1A|KITL|SLC46A2|TESPA1|BEND6|TCF7L2|-|CD53|SORL1|SCIN|ADA|MED15|CD83|SCARF1|PIWIL2|HEY2|BMP5|GPR68|FAS|PTK2B|NPR2|MGLL|TAL1|TNFRSF12A|ABCA5|…
GO:0044092	negative regulation of molecular function	biological_process	2.2973e-09	2.794e-07	149	3148	588	20032	ENSSSCG00000022945,ENSSSCG00000001952,ENSSSCG00000011000,ENSSSCG00000015403,ENSSSCG00000024651,ENSSSCG00000021698,ENSSSCG00000004789,ENSSSCG00000004154,ENSSSCG00000008336,ENSSSCG00000004485,ENSSSCG00000004769,ENSSSCG00000009772,ENSSSCG00000004894,ENSSSCG00000012375,ENSSSCG00000010624,ENSSSCG00000016009,ENSSSCG00000006831,ENSSSCG00000008645,ENSSSCG00000003200,ENSSSCG00000014426,ENSSSCG00000027072,…	UCHL1|NFKBIA|DNAJA1|HGF|HEYL|RRP1B|THBS1|TNFAIP3|ANXA4|CD109|CASC5|TMED2|SERPINB5|DLG3|DUSP5|ITGA4|SORT1|ID2|NUP62|SPINK9|ATPIF1|-|SERPINE1|ENG|C-JUN|WFDC1|SPRY1|RGS2|APLP2|LYN|CST3|PCSK9|GADD45B|HAND1|EPHA1|KIAA0226|NEK2|NFKBID|CASP3|PRDX2|C4A|TIMP-2|TAF3|TERF1|TCF7L2|ACE|-|HEY2|SH3BP5|SORL1|ZCCHC9|PAPLN|TMLHE|IRAK1|AMOT|MLLT1|SRCIN1|PRDX5|SMPD1|FOXJ1|APOE|CPI17|HMGCR|SFRP1|SFN|TIMP3|DUSP6|ANGPT…
GO:0051241	negative regulation of multicellular organismal process	biological_process	2.4675e-09	2.9572e-07	77	3148	244	20032	ENSSSCG00000002385,ENSSSCG00000025822,ENSSSCG00000006074,ENSSSCG00000010312,ENSSSCG00000015105,ENSSSCG00000010325,ENSSSCG00000011831,ENSSSCG00000009817,ENSSSCG00000017797,ENSSSCG00000026585,ENSSSCG00000015298,ENSSSCG00000009565,ENSSSCG00000017475,ENSSSCG00000009106,ENSSSCG00000011125,ENSSSCG00000020672,ENSSSCG00000003088,ENSSSCG00000008701,ENSSSCG00000001570,ENSSSCG00000009240,ENSSSCG00000015622,…	TGFB3|SFRP1|STK3|PLAU|SLC37A4|KCNMA1|APOD|P2X7R|SLC6A4|PROCR|SRI|GAS6|RARA|PDE5A|GATA3|F2R|APOE|LREAP1|PI16|PLAC8|CD34|TCF7L2|DUSP10|-|P2RX4|ADA|CD83|PPGRP-S|ATP1A2|EIF2AK3|BBS2|F2|ADM|IRAK3|LBP|WNK3|PML|GLRX3|RGS2|ADRB1|MEF2C|BCL6|PCSK9|PTK2B|GUCY1A3|MGLL|GPR39|LRP4|PTCH1|HDAC7|IL33|PDGFB|PN-1|ADRBK1|SERPINE1|MYLIP|CD24|TLR2|CHID1|SOX9|TACSTD2|ACP5|BMP7|PRP|REL|PRKG1|PDGFA|HAVCR2|ADORA1|TGFB2|NO…
GO:0001655	urogenital system development	biological_process	2.6477e-09	3.1502e-07	70	3148	210	20032	ENSSSCG00000015815,ENSSSCG00000017204,ENSSSCG00000010219,ENSSSCG00000017538,ENSSSCG00000015236,ENSSSCG00000006058,ENSSSCG00000012833,ENSSSCG00000004584,ENSSSCG00000021665,ENSSSCG00000009996,ENSSSCG00000010281,ENSSSCG00000011618,ENSSSCG00000010879,ENSSSCG00000017187,ENSSSCG00000022373,ENSSSCG00000015622,ENSSSCG00000009157,ENSSSCG00000011125,ENSSSCG00000025578,ENSSSCG00000021013,ENSSSCG00000001036,…	FGFR1IIIC|ITGB4|ARID5B|HOXB7|KCNJ1|RRM2B|PRKX|GCNT3|RDH10|LIF|PSAP|GATA2|KIF26B|FOXJ1|JMJD6|CD34|TET2|GATA3|ALDH1A2|CUX1|TFAP2A|RARA|HOXD13|PRLR|NRP1|OVOL1|MAGED1|ADAMTS16|BMP11|AQP11|SFRP1|GCNT1|MYO1E|IRX3|PKD2|COL4A1|DCHS1|-|CD44|HEYL|ITGA8|KIRREL3|PDGFA|NPHS2|BMP7|PKD1|ID2|NOTCH3|SMAD9|SERPINF1|BMPER|ACTA2|SLC5A1|SOX9|TACSTD2|SMAD2|SERPINB5|UPK3A|PDGFB|LRP4|PTCH1|TACSTD1|PCSK9|SIX4|CYP19A1|SMA…
GO:0042060	wound healing	biological_process	3.5905e-09	4.2412e-07	73	3148	224	20032	ENSSSCG00000020976,ENSSSCG00000011867,ENSSSCG00000010437,ENSSSCG00000027130,XLOC_1285366,XLOC_1326990,XLOC_579812,ENSSSCG00000005625,ENSSSCG00000017277,ENSSSCG00000021641,ENSSSCG00000016233,ENSSSCG00000025698,ENSSSCG00000029852,ENSSSCG00000016878,ENSSSCG00000028355,ENSSSCG00000006250,ENSSSCG00000024230,ENSSSCG00000023837,ENSSSCG00000017263,ENSSSCG00000021906,ENSSSCG00000016174,XLOC_2023294,ENSSSC…	CSRP1|MYLK|PAPSS2|TNFRSF12A|-|-|-|ENG|PECAM1|PDGFB|PN-1|SERPINE1|WNT5A|FGF10|BETA-ACTIN|LYN|MYL9|WFDC1|GNA13|SYT7|FN1|-|CD44|SRF|DMTN|CD109|BCL9|MYH9|THBS1|AXL|SMAD2|HPSE|SCARA5|ELK3|COL5A1|CAV1|COL3A1|PDGFA|PRKG1|HBEGF|MCAM|CYR61|ACVRL1|GAS6|F2R|GRHL3|IL1A|APOE|-|P2RY1|S100A9|CD34|TLN1|WNT7A|RAB27A|PLAU|F3|TFPI2|ERBB2|AJUBA|APOD|CNN2|PRDX2|F2|FZD7|-|IFRD1|DYSF|CD61|ITGA5|VWF|AMICA1|TC2N|
GO:0048598	embryonic morphogenesis	biological_process	3.703e-09	4.3429e-07	117	3148	436	20032	ENSSSCG00000013771,ENSSSCG00000010574,ENSSSCG00000009217,ENSSSCG00000002831,ENSSSCG00000001711,ENSSSCG00000028304,ENSSSCG00000021355,ENSSSCG00000013938,ENSSSCG00000001661,ENSSSCG00000027060,ENSSSCG00000022032,ENSSSCG00000000766,ENSSSCG00000013297,ENSSSCG00000004755,ENSSSCG00000011226,ENSSSCG00000011046,ENSSSCG00000015954,ENSSSCG00000007501,ENSSSCG00000008645,ENSSSCG00000003479,ENSSSCG00000005338,…	PRKACA|LDB1|PKD2|IRX3|CLIC5|ZFP36L1|SOD1|GATAD2A|SRF|TBX2|-|CECR2|CD44|DLL4|TGFBR2|ITGA8|DLX2|BMP7|ID2|MFAP2|RECK|DUSP4|SPINT2|MEGF8|ITGA4|SOX9|DUSP2|SMAD2|TMED2|DUSP5|FOXI1|ENG|ITGB2|LRP4|SHROOM3|PTCH1|SP1|TAL1|TBC1D32|LRIG3|MEF2C|FN1|SIX4|PRKACB|CHRD|SLITRK6|C2CD3|FBN2|KIF20B|AHI1|FGF10|WNT5A|MAFB|COL11A1|HECTD1|EFNA1|FGFR1IIIC|CHST11|ITGB4|FZD7|HOXB7|PHLDB2|HAND1|ADM|SOCS3|TBX3|INSIG1|NOR-1|NA…
GO:0071704	organic substance metabolic process	biological_process	3.7466e-09	4.3628e-07	1536	3148	8471	20032	XLOC_730412,XLOC_121282,ENSSSCG00000007032,ENSSSCG00000015604,ENSSSCG00000021825,ENSSSCG00000004509,ENSSSCG00000012424,ENSSSCG00000000914,ENSSSCG00000003559,ENSSSCG00000005992,ENSSSCG00000010638,ENSSSCG00000023595,ENSSSCG00000011876,ENSSSCG00000007979,ENSSSCG00000009554,ENSSSCG00000002469,ENSSSCG00000002467,ENSSSCG00000017797,ENSSSCG00000011548,ENSSSCG00000017187,ENSSSCG00000005194,ENSSSCG0000001…	-|-|PLAT|NEK2|RPS21|LIPG|ABCB7|BTG1|ARID1A|SHAS2|TCF7L2|AK3|DTX3L|LUC7L|GRTP1|OTUB2|ASB2|SLC6A4|BRPF1|FOXJ1|-|CD34|-|TPD52L1|TATDN3|SCML2|PXYLP1|ALPK1|PRKD2|RAD51D|MAGED1|-|CHURC1|CKAP2|AOAH|DNAJA1|PLCH1|PPP2CB|THBS1|-|-|DCN|HIST1H1D|-|BRD4|CENPF|-|COL3A1
GO:0055114	oxidation-reduction process	biological_process	4.025e-09	4.6539e-07	208	3148	877	20032	ENSSSCG00000008311,ENSSSCG00000030626,ENSSSCG00000018084,ENSSSCG00000013901,ENSSSCG00000011831,ENSSSCG00000028720,ENSSSCG00000002746,ENSSSCG00000013337,ENSSSCG00000003158,ENSSSCG00000005467,ENSSSCG00000026314,ENSSSCG00000004643,ENSSSCG00000000961,ENSSSCG00000009245,ENSSSCG00000017227,XLOC_1442799,ENSSSCG00000002542,ENSSSCG00000018041,ENSSSCG00000004522,ENSSSCG00000030304,ENSSSCG00000021406,ENSSSC…	CYP26B1|ALDH1L1|ND3|IFI30|APOD|NXN|-|-|DHDH|HSDL2|-|SLC27A2|MIOX|SCD5|FDXR|-|DIO3|ALDH3A2|ME2|-|-|LOXL2|-|LONP2|-|DDO|MICAL3|GFOD1|FAXDC2|NNT|MDH1|DIO2|PDK4|NOR-1|STK40|-|TXNRD1|-|-|SLC25A17|-|UQCRC1|HSDL1|PDHB|HSD17B8|MAOA|-|-|UQCR10|SDR42E1|DIO3|GLUD1|CLIC2|-|-|HSD17B12|CYB561A3|PCBD2|NDUFA5|CYP11A1|-|GLRX3|CH25H|SORD|-|NOS2|PTGS1|CYBRD1|NDUFS3|PEX2|HHIPL2|-|SRD5A1|DECR1|CYP27A1|-|-|HSD17B2|PEX…
GO:0035556	intracellular signal transduction	biological_process	4.8939e-09	5.6191e-07	378	3148	1720	20032	ENSSSCG00000025550,ENSSSCG00000022845,ENSSSCG00000024938,ENSSSCG00000009304,ENSSSCG00000017472,ENSSSCG00000029023,ENSSSCG00000026007,ENSSSCG00000006461,ENSSSCG00000009347,ENSSSCG00000009951,ENSSSCG00000021269,ENSSSCG00000010281,ENSSSCG00000009816,ENSSSCG00000013870,ENSSSCG00000017164,ENSSSCG00000000602,ENSSSCG00000030395,ENSSSCG00000015815,ENSSSCG00000025645,ENSSSCG00000015595,ENSSSCG00000016083,…	-|PJA2|SH3BP5|-|IGFBP4|ARL5B|SORL1|ARHGEF11|KL|SGSM1|-|PSAP|P2RX4|-|TIMP-2|RERG|ASB5|FGFR1IIIC|-|ATF3|PLCL1|NGEF|RRM2B|ANKRD1|PRDX2|SFN|RRAGD|NRP1|-|PLCD3|IQGAP3|AIF1|HMGCR|MELK|SFRP1|FBXO9|NET1|RAPGEF5|AMOT|S100A12|LITAF|C3orf33|VCAM1|MYBBP1A|AGAP2|NUP62
GO:0048568	embryonic organ development	biological_process	6.0173e-09	6.861e-07	91	3148	319	20032	ENSSSCG00000015954,ENSSSCG00000007501,ENSSSCG00000008041,ENSSSCG00000008645,ENSSSCG00000003479,ENSSSCG00000002954,ENSSSCG00000003021,ENSSSCG00000016009,ENSSSCG00000017251,ENSSSCG00000004952,ENSSSCG00000009772,ENSSSCG00000009217,ENSSSCG00000028304,ENSSSCG00000001711,ENSSSCG00000023324,ENSSSCG00000021355,ENSSSCG00000001661,ENSSSCG00000027060,ENSSSCG00000010816,ENSSSCG00000011046,ENSSSCG00000011226,…	DLX2|BMP7|PKD1|ID2|MFAP2|SPINT2|MEGF8|ITGA4|SOX9|SMAD2|TMED2|PKD2|ZFP36L1|CLIC5|KMT2A|SOD1|SRF|TBX2|TGFB2|ITGA8|TGFBR2|SH2B3|JUNB|SIX4|MEF2C|SLITRK6|C2CD3|FBN2|AHI1|FGF10|WNT5A|MAFB|EPAS1|FOXI1|ENG|SP1|PLK4|PTCH1|TAL1|LRIG3|HEY2|NOR-1|ADA|RDH10|PCGF2|HHEX|ARID1A|SLC9A3R1|LIF|GATA2|TCF7L2|KITL|NCOA6|TBX20|HECTD1|COL11A1|EFNA1|FGFR1IIIC|CHST11|HOXB7|ADM|SP2|HAND1|INSIG1|SOCS3|TBX3|HOXA1|NRP1|ATP6V1…
GO:0048585	negative regulation of response to stimulus	biological_process	6.5241e-09	7.3876e-07	179	3148	728	20032	ENSSSCG00000006389,ENSSSCG00000013736,ENSSSCG00000002917,ENSSSCG00000006058,ENSSSCG00000011493,ENSSSCG00000013408,ENSSSCG00000027415,ENSSSCG00000000708,ENSSSCG00000015595,ENSSSCG00000010638,ENSSSCG00000001498,ENSSSCG00000029951,ENSSSCG00000021255,ENSSSCG00000000266,ENSSSCG00000006461,ENSSSCG00000026007,ENSSSCG00000009153,ENSSSCG00000004223,ENSSSCG00000015550,ENSSSCG00000024439,ENSSSCG00000017783,…	PEA15|PRDX2|NFKBID|RRM2B|ATXN7|ADM|WWOX|TNFRSF1A|ATF3|TCF7L2|BEND6|NKD1|ADA|PFDN5|ARHGEF11|SORL1|DKK2|HEY2|RGS16|PTGER4|-|C3orf33|-|CLU|PTGIR|ITGA1|APOE|SMPD1|FOXJ1|BAT1|CD34|SFRP1|RGS1|AIF1|HMGCR|DUSP6|NRP1|ASXL1|ADORA1|WNK2|AOAH|HGF|HEYL|DNAJA1|RAPGEF1|ACKR3|RGS4|NFKBIA|EGR1|UCHL1|FOXO3A|CD109|FST|PRKACA|TNFAIP3|THBS1|SMAD2|SOX9|DUSP5|KCTD11|BRD4|RHOH|IER3|NUP62|QSOX1|ACP5|COL3A1|BMP5|-|ENG|SER…
GO:0045766	positive regulation of angiogenesis	biological_process	7.9714e-09	8.9646e-07	32	3148	71	20032	ENSSSCG00000013408,ENSSSCG00000016459,ENSSSCG00000011226,ENSSSCG00000016450,ENSSSCG00000004789,ENSSSCG00000009320,ENSSSCG00000000914,ENSSSCG00000008598,ENSSSCG00000017389,ENSSSCG00000011618,ENSSSCG00000005512,ENSSSCG00000027859,ENSSSCG00000009664,ENSSSCG00000012482,ENSSSCG00000022860,ENSSSCG00000008844,ENSSSCG00000017178,ENSSSCG00000000232,ENSSSCG00000001440,ENSSSCG00000015476,ENSSSCG00000015622,…	ADM|EPHA1|TGFBR2|NOS3|THBS1|FLT1|BTG1|RHOB|RAMP2|GATA2|C5|HDAC7|PTK2B|SRPX2|SASH1|KDR|SPHK1|ACVRL1|NOTCH4|CHI3L1|CD34|SERPINE1|ADM2|IL1A|GATA4|TEK|WNT5A|PRKD2|CIB1|RAPGEF3|C5AR1|F3|
GO:0040007	growth	biological_process	8.299e-09	9.2695e-07	145	3148	563	20032	ENSSSCG00000009240,ENSSSCG00000001570,ENSSSCG00000000233,ENSSSCG00000003088,ENSSSCG00000008362,ENSSSCG00000021562,ENSSSCG00000007830,ENSSSCG00000000261,ENSSSCG00000017797,ENSSSCG00000006231,ENSSSCG00000015979,ENSSSCG00000003562,ENSSSCG00000011102,ENSSSCG00000022284,ENSSSCG00000021181,ENSSSCG00000000363,ENSSSCG00000022383,ENSSSCG00000025822,ENSSSCG00000000602,ENSSSCG00000015815,ENSSSCG00000030023,…	PLAC8|PI16|ACVR1B|APOE|SERTAD2|PLXNA4|RBBP6|IGFBP6|SLC6A4|CHD7|HOXD13|SFN|NRP1|DUSP6|DHCR7|BMP11|GATA4|SFRP1|RERG|FGFR1IIIC|HIST1H1B|ARID5B|SLC25A25|ADM|FZD7|LBP|MYH6|IGFBP4|HEY2|PSAP|PLS1|NKD1|WISP2|KIF26B|DCUN1D3|TCF7L2|RBBP7|CCNB2|TNFRSF12A|BMP5|G3PD|MGLL|CYP19A1|SIX4|BCL11A|FOXK1|CLIC4|AREG|SPRY1|WNT5A|FGF10|SLIT3|KAZALD1|THBS1|SOD1|CLIC5|TBX2|FOXO3A|DCX|IGFBP3|SRF|ETNK2|MT2A|BRD4|SOX9|SMAD2|…
GO:0009891	positive regulation of biosynthetic process	biological_process	9.0637e-09	1.0055e-06	234	3148	1033	20032	ENSSSCG00000004977,ENSSSCG00000005385,ENSSSCG00000010472,ENSSSCG00000007268,ENSSSCG00000008123,ENSSSCG00000011618,ENSSSCG00000009996,ENSSSCG00000007499,ENSSSCG00000016662,ENSSSCG00000023204,ENSSSCG00000015827,ENSSSCG00000021038,ENSSSCG00000007284,ENSSSCG00000023497,ENSSSCG00000017591,ENSSSCG00000026422,ENSSSCG00000003115,ENSSSCG00000008221,ENSSSCG00000012399,ENSSSCG00000016435,ENSSSCG00000011264,…	NANOG|NOR-1|HHEX|E2F1|ARID5A|GATA2|LIF|TFAP2C|TBX20|AXIN1|ERLIN2|NRIP1|NCOA6|CAMK4|NME2|GPER1|MEIS3|KDM3A|FOXO4|SMARCD3|CSRNP1|ERLIN1|F2|SMYD3|ADCY7|IKBKG|MKL1|INSIG1|AJUBA|ERBB2|MEOX2|ARHGEF2|HOXA1|DLX3|ID4|CAMTA2|ASIP|NR1H4|CRTC2|AFAP1L2|IFT74|CHEK1|INHBA|CAMK1|TGFB3|WNT7A|FOXF2|PPARGC1B|PTBP1|HTR2B|GRHL3|F2R|ABLIM3|EDN1|NR4A1|RARA|CUX1|LDB2|CCL2|CYR61|ACVRL1|KDR|PKD1|REL|BMP7|DLX2|FOXK2|PDGFA|…
GO:0051093	negative regulation of developmental process	biological_process	1.031e-08	1.1361e-06	127	3148	488	20032	ENSSSCG00000008461,ENSSSCG00000015037,ENSSSCG00000006250,ENSSSCG00000012676,ENSSSCG00000030898,ENSSSCG00000016878,ENSSSCG00000029852,ENSSSCG00000008392,ENSSSCG00000011810,ENSSSCG00000001858,ENSSSCG00000025270,ENSSSCG00000010587,ENSSSCG00000027859,ENSSSCG00000027312,ENSSSCG00000021409,ENSSSCG00000013248,ENSSSCG00000017255,ENSSSCG00000026460,ENSSSCG00000028805,ENSSSCG00000003604,ENSSSCG00000002439,…	ZFP36L2|IL18|LYN|MBNL3|MAFB|FGF10|WNT5A|BCL11A|BCL6|CIB1|CHRD|TRIM8|HDAC7|PTCH1|TRIB1|LRP4|ABCA5|TAL1|PTPRM|-|GPR68|C1QC|PTK2B|NPR2|PRDM6|SERPINE1|METTL14|CDK6|RAPGEF2|CREBBP|KCTD11|YBX3|TACSTD2|SMAD2|SOX9|IRF1|CD24|TTC3|SEMA4A|DLX2|ID2|NOTCH3|CAV1|SORT1|BMP7|SERPINF1|CXCL14|NFKBIA|FOXO3A|TBX2|DLL4|TGFB2|CNOT3|THBS2|IRX3|DDIT3|TIE-1|LDB1|THBS1|FAT3|MED21|BCL9|PTHLH|DMTN|TCF7L1|COL4A2|BMP11|WNT7A|…
GO:0072001	renal system development	biological_process	1.0463e-08	1.1453e-06	63	3148	184	20032	ENSSSCG00000017475,ENSSSCG00000001036,ENSSSCG00000013248,ENSSSCG00000021013,ENSSSCG00000027312,ENSSSCG00000008429,ENSSSCG00000015622,ENSSSCG00000000015,ENSSSCG00000017187,ENSSSCG00000022373,ENSSSCG00000011125,ENSSSCG00000025578,ENSSSCG00000021641,ENSSSCG00000009157,ENSSSCG00000014880,ENSSSCG00000000363,ENSSSCG00000017109,ENSSSCG00000009083,ENSSSCG00000029852,ENSSSCG00000016878,ENSSSCG00000005277,…	RARA|TFAP2A|LRP4|CUX1|PTCH1|TACSTD1|CD34|UPK3A|FOXJ1|JMJD6|GATA3|ALDH1A2|PDGFB|TET2|AQP11|BMP11|ADAMTS16|SPRY1|WNT5A|FGF10|GCNT1|SFRP1|AHI1|SIX4|NRP1|OVOL1|PCSK9|MAGED1|SMAD6|HOXB7|-|ITGA8|KIRREL3|RRM2B|PRKX|KCNJ1|HEYL|CD44|COL4A1|FGFR1IIIC|MYO1E|PKD2|IRX3|ITGB4|ARID5B|DCHS1|BMPER|LIF|ACTA2|SLC5A1|KIF26B|SOX9|SMAD2|TACSTD2|BMP7|SMAD9|NOTCH3|ID2|PKD1|NPHS2|PDGFA|GCNT3|RDH10|
GO:0006468	protein phosphorylation	biological_process	1.0999e-08	1.1881e-06	272	3148	1182	20032	ENSSSCG00000001898,ENSSSCG00000023968,ENSSSCG00000029326,ENSSSCG00000004466,ENSSSCG00000013248,ENSSSCG00000021409,ENSSSCG00000014397,ENSSSCG00000001869,ENSSSCG00000010429,ENSSSCG00000029737,ENSSSCG00000001573,ENSSSCG00000009002,ENSSSCG00000009320,ENSSSCG00000024247,ENSSSCG00000017601,ENSSSCG00000010816,ENSSSCG00000013297,ENSSSCG00000027955,ENSSSCG00000006502,ENSSSCG00000017497,ENSSSCG00000029201,…	ULK3|TSSK3|CCNB1|TTK|LRP4|TRIB1|SPRY4|PEAK1|PRKG1|CKS1B|PIM1|TLR2|FLT1|SBK2|TOM1L1|TGFB2|CD44|CAMK1D|ARHGEF2|ERBB2|AJUBA|MARK4|-|INHBA|SGK1|DUSP1|EPHA2|IL31RA|CHI3L1|HTR2B|EDN1|F2R|EFEMP1|PLK5|LDLRAD4|GAS6|DUSP19|-|SPRED2|KDR|GPRC5B|PRLR|SASH1|MST1R|WEE1|CLK4|ADRBK2|ITGA5|LIF|SLC9A3R1|MAP3K13|NME2|CAMK4|AXIN1|-|-|SIK3|PML|EPHA7|IKBKG|PBLD|-|MAP3K11|AVPI1|PRKACG|-|C-JUN|APLP2|SPRY1|WNT5A|MYO3A|IMP…
GO:0003013	circulatory system process	biological_process	1.5573e-08	1.657e-06	69	3148	223	20032	ENSSSCG00000010806,ENSSSCG00000010759,ENSSSCG00000010647,ENSSSCG00000024457,ENSSSCG00000006745,ENSSSCG00000028805,ENSSSCG00000008866,ENSSSCG00000005533,ENSSSCG00000008888,ENSSSCG00000023124,ENSSSCG00000005625,ENSSSCG00000012918,ENSSSCG00000008443,ENSSSCG00000010447,ENSSSCG00000015378,XLOC_1966127,ENSSSCG00000027607,ENSSSCG00000021596,ENSSSCG00000025475,ENSSSCG00000004475,ENSSSCG00000014362,ENSSSC…	RGS2|GLRX3|ADRB1|FLI1|CASQ2|PTPRM|GUCY1A3|PTGS1|NPY1R|ADD1|ENG|ADRBK1|EPAS1|ACTA2|SP4|-|IER3|KV1.5|NPR3|HTR1B|HBEGF|RAMP3|PRKG1|ID2|CAV1|JUP|TGFB2|NOS3|ADORA1|OXTR|-|RAMP2|SOD1|SLC9A1|SCN2B|SLC1A1|KCNMA1|KCNK6|TNNC1|SRI|ACVRL1|CHD7|PPP1R13L|PDE5A|ACE2|-|ANK2|THRB|EDN1|APOE|F2R|POPDC2|CD34|AMOT|HTR2B|TBX20|DSG2|P2RX4|ECE1|ADA|ATP1A2|HEY2|ACE|HRH1|BBS2|MYH6|PLCB3|ADM|S100A1|
GO:0050794	regulation of cellular process	biological_process	1.5643e-08	1.657e-06	1346	3148	7955	20032	ENSSSCG00000010472,ENSSSCG00000015859,ENSSSCG00000001840,ENSSSCG00000000416,ENSSSCG00000015827,ENSSSCG00000000403,ENSSSCG00000016689,ENSSSCG00000000843,ENSSSCG00000011227,ENSSSCG00000022913,ENSSSCG00000021261,ENSSSCG00000016057,ENSSSCG00000030363,ENSSSCG00000004499,ENSSSCG00000022804,ENSSSCG00000021821,ENSSSCG00000009379,ENSSSCG00000011755,ENSSSCG00000006530,ENSSSCG00000025164,XLOC_1444648,ENSSSC…	HHEX|SAP130|-|GPR182|ERLIN2|BAZ2A|TRIL|TXNRD1|-|SLPI|-|STAT1|LGI3|ATP5A1|RHOJ|MYO1C|NEK3|NCEH1|EFNA1|-|-|MAD2L1|SOCS3|INSIG1|-|ERLIN1|-|IRAK3|ADCY7|HIP1|IL20RA|NR1H4|CTIF|CTSC|CRTC2|MMD|EIF3M|PTBP1|-|JMJD6|SRI|PPP1R1B|ACVRL1|RARA|TSPAN5|LONP2|MFN2|ROGDI|RCAN3|CAMSAP3|MAML1|FOS|-|-|CABLES2|SPINT2|MEGF8|ARPC1B|DUSP4|API5|UNC13C|-|BCL9|MYH9|-|RIMS2|ARHGAP21|CSF1R|SLITRK6|SLC31A2|ZNF274|PRKACB|PIK3C2…
GO:1901135	carbohydrate derivative metabolic process	biological_process	1.7888e-08	1.8827e-06	334	3148	1518	20032	ENSSSCG00000006572,ENSSSCG00000011598,ENSSSCG00000008881,ENSSSCG00000016017,XLOC_2126712,ENSSSCG00000024990,ENSSSCG00000027072,ENSSSCG00000016499,XLOC_373572,ENSSSCG00000005322,ENSSSCG00000014822,ENSSSCG00000015872,ENSSSCG00000002843,ENSSSCG00000030791,ENSSSCG00000017900,ENSSSCG00000003145,ENSSSCG00000017263,ENSSSCG00000026996,ENSSSCG00000005427,ENSSSCG00000016878,ENSSSCG00000017943,XLOC_1051431,…	NPR1|FGD5|RAPGEF2|DNAJC10|-|MPI|ATPIF1|RAB19|-|NPR2|-|G3PD|-|DOCK11|KIF1C|FUT2|GNA13|-|FKTN|FGF10|ACAP1|-|THBS1|-|ASGR2|ARHGEF10L|-|DAD1|DCN|-|RAPGEF1|-|PLEKHG3|AOAH|-|RAP1GAP|ABCG1|RAB1B|-|-|TBPL1|ATP5G1|GALNTL2|CHID1|FN3K|RASL12|APOE|TET2|PTGIR|CHST2|RAB4A|GRTP1|FUT9|KIT|SLC25A13|-|EPHA5|SLC27A1|-|-|CEMIP|RAD51D|-|CHN1|-|PXYLP1|ABCB7|-|ADM|MYH6|ST8SIA2|MGEA5|ADA|SHAS2|-|CREB|TCF7L2|-|ACOT7|UGP2…
GO:0008015	blood circulation	biological_process	1.9347e-08	2.0233e-06	68	3148	220	20032	ENSSSCG00000008866,ENSSSCG00000028805,ENSSSCG00000005625,ENSSSCG00000023124,ENSSSCG00000008888,ENSSSCG00000005533,ENSSSCG00000008443,ENSSSCG00000012918,ENSSSCG00000010759,ENSSSCG00000010806,ENSSSCG00000024457,ENSSSCG00000010647,ENSSSCG00000006745,ENSSSCG00000021585,ENSSSCG00000021059,ENSSSCG00000010816,ENSSSCG00000016450,ENSSSCG00000014816,ENSSSCG00000003569,ENSSSCG00000021355,ENSSSCG00000017389,…	GUCY1A3|PTPRM|ENG|ADD1|NPY1R|PTGS1|EPAS1|ADRBK1|GLRX3|RGS2|FLI1|ADRB1|CASQ2|OXTR|ADORA1|TGFB2|NOS3|-|SLC9A1|SOD1|RAMP2|SP4|ACTA2|NPR3|HTR1B|KV1.5|IER3|-|JUP|ID2|CAV1|PRKG1|HBEGF|CHD7|PPP1R13L|SRI|ACVRL1|-|PDE5A|ACE2|POPDC2|F2R|APOE|EDN1|ANK2|THRB|AMOT|HTR2B|CD34|SLC1A1|SCN2B|KCNK6|KCNMA1|TNNC1|PLCB3|BBS2|MYH6|ADM|S100A1|DSG2|TBX20|P2RX4|ECE1|ADA|HRH1|ACE|HEY2|ATP1A2|
GO:0043549	regulation of kinase activity	biological_process	1.952e-08	2.0285e-06	119	3148	445	20032	ENSSSCG00000022945,ENSSSCG00000017601,ENSSSCG00000010816,ENSSSCG00000015403,ENSSSCG00000011000,ENSSSCG00000025922,ENSSSCG00000011226,ENSSSCG00000009217,ENSSSCG00000012307,ENSSSCG00000004154,ENSSSCG00000004789,ENSSSCG00000021355,ENSSSCG00000011851,ENSSSCG00000009320,ENSSSCG00000001573,ENSSSCG00000015850,ENSSSCG00000003909,ENSSSCG00000008128,ENSSSCG00000007540,ENSSSCG00000010624,ENSSSCG00000007541,…	UCHL1|TOM1L1|TGFB2|HGF|DNAJA1|-|TGFBR2|PKD2|CCNB3|TNFAIP3|THBS1|SOD1|MUC20|FLT1|PIM1|DUSP4|-|DUSP2|CABLES2|DUSP5|PDGFA|PKD1|CAV1|BMP7|CKS1B|NUP62|ADAM-9|DAXX|TRIB1|TNXB|CCNA2|TAB1|SPRY4|-|PTK2B|-|RAPGEF2|ERP29|RAPGEF4|PDGFB|CCNB1|CCNB2|LYN|APLP2|RGS2|WNT5A|SPRY1|FGF10|IBTK|MAP3K11|AVPI1|CIB1|CSF1R|IKBKG|SMYD3|IRAK3|EPHA1|GADD45B|PRDX2|CASP3|KIAA0226|TNIK|EFNA1|KIF14|FGFR1IIIC|SLC9A3R1|DUSP10|KITL…
GO:0043086	negative regulation of catalytic activity	biological_process	2.0918e-08	2.1601e-06	112	3148	427	20032	ENSSSCG00000022034,ENSSSCG00000011129,ENSSSCG00000000475,ENSSSCG00000016459,ENSSSCG00000022689,ENSSSCG00000014904,ENSSSCG00000007405,ENSSSCG00000015783,ENSSSCG00000007410,ENSSSCG00000001427,ENSSSCG00000006807,ENSSSCG00000011853,ENSSSCG00000000075,ENSSSCG00000009104,ENSSSCG00000017164,ENSSSCG00000016279,ENSSSCG00000021328,ENSSSCG00000013551,ENSSSCG00000000664,ENSSSCG00000010453,ENSSSCG00000006184,…	SMYD3|-|IRAK3|EPHA1|GADD45B|DLG2|WFDC2|CASP3|PTI|C4A|-|KIAA0226|MKL1|MAD2L1|TIMP-2|PDE6D|PCSK1N|-|A2ML1|IFIT1|TERF1|PML|C5|DUSP10|SLPI|MASTL|SH3BP5|GRM7|-|PTTG1|SORL1|HHEX|TMLHE|ZCCHC9|NR4A1|SPRED2|PAPLN|DUSP19|GAS6|PPP1R1B|SMPD1|PRDX5|ARFGEF3|SRCIN1|SPRY2|TXNIP|AMOT|MLLT1|APOE|HMGCR|DUSP1|CPI17|CRYAB|SFRP1|-|AJUBA|SFN|CRIM1|ANGPTL4|TFPI2|DUSP6|TIMP3|APP|UCHL1|CD44|TGFB2|RRP1B|HGF|NOS3|DNAJA1|THB…
GO:0071310	cellular response to organic substance	biological_process	2.122e-08	2.1776e-06	218	3148	937	20032	ENSSSCG00000022860,ENSSSCG00000017723,ENSSSCG00000004620,ENSSSCG00000016830,ENSSSCG00000016635,ENSSSCG00000017178,ENSSSCG00000015298,ENSSSCG00000026427,ENSSSCG00000000232,ENSSSCG00000008844,ENSSSCG00000028326,ENSSSCG00000017584,ENSSSCG00000009565,ENSSSCG00000017475,ENSSSCG00000009630,ENSSSCG00000013434,ENSSSCG00000027417,ENSSSCG00000011125,ENSSSCG00000015688,ENSSSCG00000009482,ENSSSCG00000010067,…	SASH1|CCL2|MYO5A|PRLR|CAV2|SPHK1|SRI|RORC|ACVRL1|KDR|NR4A1|PPP1R9B|GAS6|RARA|EGR-3|PLK5|LDLRAD4|GATA3|CXCR4|SPRY2|MIF|TGFB3|WNT7A|COL4A2|IL20RA|C2CD2L|PDK2|NR1H4|ASIP|P2X7R|RAPGEF3|TCF7|HOXA1|ARHGEF2|PBLD|GPLD1|FBXO32|BBS2|SOCS3|SMYD3|ADCY7|IRAK3|PML|IFIT1|CHST11|FOXO4|NRP2|MYO1C|GPER1|-|KDM3A|NRIP1|AXIN1|SERPINA12|CCR4|HHEX|PDK4|CLEC3B|NOR-1|APLP1|TMEM100|GPR39|PIM3|IL1RAP|TAB1|TRIB1|NOS2|ADD1|P…
GO:1901701	cellular response to oxygen-containing compound	biological_process	2.2903e-08	2.3356e-06	108	3148	391	20032	ENSSSCG00000015231,ENSSSCG00000009217,ENSSSCG00000003005,ENSSSCG00000004789,ENSSSCG00000013771,ENSSSCG00000000661,ENSSSCG00000004154,ENSSSCG00000011899,ENSSSCG00000009544,ENSSSCG00000006175,ENSSSCG00000012365,ENSSSCG00000009613,ENSSSCG00000021355,ENSSSCG00000003569,ENSSSCG00000014816,ENSSSCG00000001952,ENSSSCG00000029239,ENSSSCG00000005719,ENSSSCG00000007308,ENSSSCG00000015403,ENSSSCG00000016450,…	DCPS|PKD2|AXL|THBS1|PRKACA|PHC1|TNFAIP3|CD80|COL4A1|LY96|MSN|DMTN|SOD1|SLC9A1|-|NFKBIA|MZB1|RAPGEF1|ROMO1|HGF|NOS3|SORBS1|FOS|RAMP3|COL3A1|CAV1|JUP|PLSCR4|PTGER2|ADAM-9|SLC2A5|PIM1|FBLN5|TBC1D4|PTGFR|SOX9|DDIAS|TLR2|SERPINE1|RAPGEF2|CXCL16|ADD1|NOS2|NR4A2|TRIB1|COL5A2|PIM3|GPR39|KLF9|GPR68|APLP1|PTK2B|OSBPL7|PCSK9|WDTC1|NUCKS1|TLR4|IL18|TNFRSF1B|LYN|WNT5A|P2Y6R|GPER1|RHOB|FOXO4|SMYD3|LBP|ADCY7|PR…
GO:0030099	myeloid cell differentiation	biological_process	2.4789e-08	2.5124e-06	69	3148	223	20032	ENSSSCG00000023909,ENSSSCG00000030839,ENSSSCG00000024457,ENSSSCG00000006250,ENSSSCG00000030898,ENSSSCG00000013735,ENSSSCG00000014149,ENSSSCG00000011810,ENSSSCG00000001858,ENSSSCG00000014441,ENSSSCG00000021409,ENSSSCG00000000272,ENSSSCG00000027072,ENSSSCG00000026460,ENSSSCG00000020703,ENSSSCG00000002034,ENSSSCG00000010448,ENSSSCG00000002439,ENSSSCG00000003525,ENSSSCG00000009664,ENSSSCG00000012824,…	THPO|C-JUN|FLI1|LYN|MAFB|JUNB|MEF2C|BCL6|CIB1|CSF1R|TRIB1|SP1|ATPIF1|TAL1|ACTN1|ACIN1|FAS|GPR68|C1QC|PTK2B|GAB3|CDK6|EPAS1|EP300|-|FOS|ID2|MFAP2|TYROBP|NFKBIA|ETS1|FOXO3A|G6PD|SRF|WASF2|TGFBR2|LDB1|MYH9|CD109|DMTN|EPHA2|INHBA|TFRC|SFRP1|KIT|FAM213A|RARA|JMJD6|ACVR1B|PPARGC1B|IL31RA|RBM15|TET2|GATA3|ALAS2|SFXN1|GATA2|LIF|KITL|CAMK4|NCOA6|SCIN|HHEX|DNASE2|HOXB7|CASP3|PRKX|SBNO2|PML|
GO:0051049	regulation of transport	biological_process	3.4264e-08	3.4514e-06	207	3148	889	20032	ENSSSCG00000016878,ENSSSCG00000029852,ENSSSCG00000006250,ENSSSCG00000010457,ENSSSCG00000015037,ENSSSCG00000017983,ENSSSCG00000014296,ENSSSCG00000007118,ENSSSCG00000025020,ENSSSCG00000002439,ENSSSCG00000011867,ENSSSCG00000007476,ENSSSCG00000009664,ENSSSCG00000024509,XLOC_130845,ENSSSCG00000027072,ENSSSCG00000014387,ENSSSCG00000016472,ENSSSCG00000003429,ENSSSCG00000014213,ENSSSCG00000009888,ENSSSCG…	FGF10|WNT5A|LYN|KIF20B|IL18|PER1|VDAC1|NAPB|PCSK9|GPR68|MYLK|KCNG1|PTK2B|SLC30A1|-|ATPIF1|DIAPH1|KEL|CLCN6|KCNN2|ERP29|SERPINE1|SMAD2|SLC25A5|CSK|TRIM15|ABCG1|EXPH5|IER3|KV1.5|SELE|RAP1GAP|JUP|TRPC6|OSM|DNAJA1|TUB|WNK2|ADORA1|CCR7|NFKBIA|RBPMS|SH3GL2|KMT2A|ANXA4|CLIC5|SLC9A1|KCNS3|TRPC3|THBS1|PRKACA|SFRP1|C2|KCNAB1|CEMIP|VTCN1|TNNC1|NR1H2|SFN|ACAA2|KCNJ5|NDUFAF2|PTGER4|CHD7|EPHA5|HSPA2|RAB4A|LITA…
GO:0035239	tube morphogenesis	biological_process	3.5643e-08	3.5684e-06	78	3148	255	20032	ENSSSCG00000005625,ENSSSCG00000027312,ENSSSCG00000008984,ENSSSCG00000017263,ENSSSCG00000023522,ENSSSCG00000028494,ENSSSCG00000022314,ENSSSCG00000008963,ENSSSCG00000005089,ENSSSCG00000029852,ENSSSCG00000016878,ENSSSCG00000009083,ENSSSCG00000004166,ENSSSCG00000010457,ENSSSCG00000014835,ENSSSCG00000000544,ENSSSCG00000029189,ENSSSCG00000009544,ENSSSCG00000009217,ENSSSCG00000002831,ENSSSCG00000013771,…	ENG|PTCH1|SHROOM3|GNA13|TGM2|PRKACB|CLIC4|AREG|SIX4|WNT5A|FGF10|SPRY1|AHI1|KIF20B|C2CD3|PTHLH|DCHS1|COL4A1|PKD2|IRX3|PRKACA|TGFBR2|CD44|DLL4|CECR2|TBX2|-|SRF|P4|GATAD2A|PKD1|BMP7|NFIB|TACSTD2|SOX9|SMAD2|MEGF8|SPINT2|GRHL3|GATA3|RBM15|SEMA3E|EDN1|SEMA5A|SPRY2|CHD7|ACVRL1|KDR|RARA|RASIP1|MAGED1|DAG1|NRP1|HOXA1|SFRP1|STK3|EPHA2|ADAMTS16|GATA4|DVL3|PML|BAK1|HECTD1|PRKX|TBX3|ADM|HAND1|HOXB7|HHEX|RDH10…
GO:0010562	positive regulation of phosphorus metabolic process	biological_process	3.6492e-08	3.6094e-06	121	3148	464	20032	ENSSSCG00000001573,ENSSSCG00000004091,ENSSSCG00000024613,ENSSSCG00000017251,ENSSSCG00000031023,ENSSSCG00000009997,ENSSSCG00000007541,ENSSSCG00000007501,ENSSSCG00000016634,ENSSSCG00000008041,ENSSSCG00000015808,ENSSSCG00000015846,ENSSSCG00000017601,ENSSSCG00000015403,ENSSSCG00000010816,ENSSSCG00000013297,ENSSSCG00000011226,ENSSSCG00000004789,ENSSSCG00000009217,ENSSSCG00000011899,ENSSSCG00000016331,…	PIM1|AKAP12|GUCY1A2|SOX9|CD24|OSM|PDGFA|BMP7|CAV1|PKD1|ADAM-9|RBPMS|TOM1L1|HGF|TGFB2|CD44|TGFBR2|THBS1|PKD2|CD80|RAMP1|RAMP2|PPP1R16B|FLT1|MUC20|PTHLH|SOD1|ADGRD1|THPO|ADRB1|IL18|LYN|FGF10|WNT5A|PPP1R15A|CIB1|AVPI1|MAP3K11|CSF1R|DAXX|TAB1|PTK2B|GUCY1A3|BMP5|RAPGEF2|PDGFB|ERP29|PECAM1|ENG|ITGA5|LIF|KITL|AXIN1|MST1R|ACE|PFN2|SMYD3|IKBKG|ADCY7|F2|GADD45B|FZD7|ENPP2|ADM|SYMPK|PRDX2|TRX1|TNIK|EFNA1|FG…
GO:0045937	positive regulation of phosphate metabolic process	biological_process	3.6492e-08	3.6094e-06	121	3148	464	20032	ENSSSCG00000021641,ENSSSCG00000009888,ENSSSCG00000017277,ENSSSCG00000005625,ENSSSCG00000008881,ENSSSCG00000008866,ENSSSCG00000009664,ENSSSCG00000001478,ENSSSCG00000001509,ENSSSCG00000000087,ENSSSCG00000014441,ENSSSCG00000001858,ENSSSCG00000021266,ENSSSCG00000010526,ENSSSCG00000006250,ENSSSCG00000016878,ENSSSCG00000029852,ENSSSCG00000003155,ENSSSCG00000010647,ENSSSCG00000023909,ENSSSCG00000009745,…	PDGFB|ERP29|PECAM1|ENG|RAPGEF2|GUCY1A3|PTK2B|BMP5|DAXX|TAB1|CSF1R|CIB1|MAP3K11|AVPI1|LYN|FGF10|WNT5A|PPP1R15A|ADRB1|THPO|ADGRD1|IL18|RAMP2|RAMP1|FLT1|PPP1R16B|SOD1|PTHLH|MUC20|THBS1|PKD2|CD80|TGFB2|CD44|HGF|TGFBR2|RBPMS|TOM1L1|ADAM-9|PDGFA|OSM|BMP7|CAV1|PKD1|GUCY1A2|SOX9|CD24|PIM1|AKAP12|EDN1|EDG7|PTGIR|F2R|APOE|SRCIN1|SPRY2|SMPD1|IL31RA|HTR2B|CHI3L1|PPARGC1B|KDR|HSPA2|IRAK1|SLC27A1|ACVRL1|SPHK1|…
GO:0050673	epithelial cell proliferation	biological_process	3.9723e-08	3.9055e-06	68	3148	220	20032	ENSSSCG00000007350,ENSSSCG00000004485,ENSSSCG00000004789,ENSSSCG00000004154,ENSSSCG00000008326,ENSSSCG00000010816,ENSSSCG00000014977,ENSSSCG00000017818,ENSSSCG00000000451,ENSSSCG00000008645,ENSSSCG00000016634,ENSSSCG00000005190,ENSSSCG00000004894,ENSSSCG00000015862,ENSSSCG00000004952,ENSSSCG00000017251,ENSSSCG00000003832,ENSSSCG00000016665,ENSSSCG00000005625,ENSSSCG00000021641,ENSSSCG00000015318,…	PPP1R16B|CD109|THBS1|TNFAIP3|TGFA|TGFB2|P4|SERPINF1|AGAP2|ID2|CAV1|NFIB|SERPINB5|-|SMAD2|SOX9|TACSTD2|BMPER|ENG|PDGFB|CDK6|COL8A2|BMP5|PEX2|KLF9|PTPRM|ATPIF1|PTCH1|AREG|SIX4|C5AR1|WNT5A|FGF10|C-JUN|ATP5A1|RREB1|PRKX|PBLD|MKI67|NME1|FZD7|AMICA1|NOR-1|TCF7L2|TFAP2C|GATA3|CTSL|APOE|ALDH1A2|HTR2B|CD34|CAV2|KDR|ACVRL1|LOXL2|EGR-3|F3|MAGED1|ERBB2|INTU|SFN|PRKD2|STOX1|SFRP1|WNT7A|IQGAP3|EPHA2|IFT74|
GO:0016310	phosphorylation	biological_process	4.2974e-08	4.2e-06	315	3148	1427	20032	ENSSSCG00000017615,ENSSSCG00000031023,XLOC_1049817,ENSSSCG00000004952,ENSSSCG00000009432,ENSSSCG00000008794,ENSSSCG00000006465,ENSSSCG00000003200,ENSSSCG00000009357,XLOC_2171082,ENSSSCG00000016835,ENSSSCG00000028103,ENSSSCG00000015403,ENSSSCG00000026733,ENSSSCG00000000634,ENSSSCG00000015276,ENSSSCG00000021355,ENSSSCG00000004485,ENSSSCG00000004154,ENSSSCG00000013771,ENSSSCG00000009083,ENSSSCG00000…	DGKE|CD24|-|SMAD2|DGKD|RHOH|INSRR|NUP62|SMAD9|-|SKP2|WNK2|HGF|-|STYK1|ETNK2|SOD1|CD109|TNFAIP3|PRKACA|SPRY1|WNT5A|APLP2|C-JUN|-|COL4A3BP|PRKACG|AVPI1|MAP3K11|-|ALDH18A1|-|PTK2B|SRPX2|MYLK|NDUFS1|COQ9|DAXX|PIM2|ERP29|CDK6|MYO3A|IMPACT|NUAK2|AK2|SORL1|AMBRA1|CCNL1|PFN2|ACE|SH3BP5|KIAA0226|PRDX2|CASP3|ATXN7|FZD7|ULK2|EPHA1|PLCL1|FGFR1IIIC|SFRP1|-|MELK|CPI17|IQGAP3|HMGCR|PIP5K1A|SFN|CENPE|NRP1|IMPA2|…
GO:0007399	nervous system development	biological_process	4.6645e-08	4.5317e-06	259	3148	1154	20032	ENSSSCG00000015783,ENSSSCG00000009865,ENSSSCG00000016258,ENSSSCG00000012878,ENSSSCG00000023004,ENSSSCG00000000118,ENSSSCG00000021402,ENSSSCG00000017164,ENSSSCG00000000760,ENSSSCG00000015815,ENSSSCG00000005710,ENSSSCG00000007079,ENSSSCG00000021269,ENSSSCG00000017144,ENSSSCG00000026007,ENSSSCG00000013262,ENSSSCG00000001781,ENSSSCG00000011277,ENSSSCG00000003848,ENSSSCG00000021562,ENSSSCG00000006789,…	CASP3|TBX3|DNER|IGHMBP2|FZD9|MICALL1|-|TIMP-2|LRTM2|FGFR1IIIC|LAMC3|FLRT3|-|NPTX1|SORL1|AMBRA1|ARNT2|CCK|APOER2|PLXNA4|ATP5F1|SRCIN1|EPB41L3|RAD1|SFRP1|BMP11|NRP1|PTPRZ1|HEYL|KIRREL3|GATAD2A|SRF|HEXA|DCHS1|SOD1|IRX3|PRKACA|WDR62|CD24|SMAD9|SRPX2|PTK2B|TNFRSF12A|RND1|CDK6|APLP2|MAFB|DPCD|WNT5A|C-JUN|MYCL|TACC2|TENM2|PCSK9|BAIAP2|SIX4|UNK|EPHA7|SMARCD3|NRP2|EFHC1|-|HECTD1|IFRD1|TBX20|DCDC2|CCR4|TFA…
GO:0031323	regulation of cellular metabolic process	biological_process	4.7726e-08	4.5997e-06	710	3148	3683	20032	ENSSSCG00000009616,ENSSSCG00000003115,XLOC_2088715,ENSSSCG00000001021,ENSSSCG00000017201,ENSSSCG00000004336,ENSSSCG00000012825,ENSSSCG00000003789,ENSSSCG00000016435,ENSSSCG00000017927,ENSSSCG00000023378,ENSSSCG00000027992,ENSSSCG00000015334,ENSSSCG00000008123,ENSSSCG00000007499,ENSSSCG00000002478,ENSSSCG00000017232,ENSSSCG00000009996,ENSSSCG00000014399,ENSSSCG00000017591,ENSSSCG00000023497,ENSSSC…	HR|MEIS3|-|RREB1|UNK|EPHA7|IKBKG|CTH|SMARCD3|BCL6B|ZNF316|MST1R|PDK4|ARID5A|TFAP2C|SERPINA12|SLC9A3R1|LIF|ARHGAP26|NME2|CAMK4|-|MAFF|ADAP2|RWDD3|SOX14|IL31RA|-|EDN1|BHLHE40|-|GRHL3|HOXA13|LDB2|LDLRAD4|ARHGEF6|GAS6|NR4A1|KDR|-|PRLR|ESCO2|SASH1|MEOX2|APOD|AJUBA|SNRNP70|DLX3|INHBA|E4F1|ARNTL2|RUNX1|FLT1|PPP1R16B|ZFP36L1|PTHLH|ABHD5|TOM1L1|TP53INP2|-|DRPLA|TGFB2|TBC1D8|-|CKS1B|FBP1|PIM1|BLOC1S2|MSR1|…
GO:0051338	regulation of transferase activity	biological_process	4.7904e-08	4.5997e-06	121	3148	463	20032	ENSSSCG00000021266,ENSSSCG00000010526,ENSSSCG00000001858,ENSSSCG00000004460,ENSSSCG00000014441,ENSSSCG00000029852,ENSSSCG00000009083,ENSSSCG00000016878,ENSSSCG00000006250,ENSSSCG00000010806,ENSSSCG00000015244,ENSSSCG00000008881,ENSSSCG00000004236,ENSSSCG00000029326,ENSSSCG00000004588,ENSSSCG00000009888,ENSSSCG00000021641,ENSSSCG00000015959,ENSSSCG00000023611,ENSSSCG00000009094,ENSSSCG00000000087,…	MAP3K11|AVPI1|CIB1|IBTK|CSF1R|WNT5A|SPRY1|FGF10|LYN|RGS2|APLP2|RAPGEF2|-|CCNB1|CCNB2|ERP29|PDGFB|RAPGEF4|TNXB|CCNA2|TAB1|DAXX|TRIB1|PTK2B|-|SPRY4|CAV1|PKD1|CKS1B|BMP7|PDGFA|ADAM-9|NUP62|-|PIM1|DUSP4|DUSP5|DUSP2|CABLES2|PKD2|CCNB3|TNFAIP3|THBS1|SOD1|MUC20|FLT1|UCHL1|TOM1L1|DNAJA1|-|TGFBR2|HGF|TGFB2|AJUBA|P2X7R|SFN|ERBB2|CENPE|MAGED1|CEMIP|DUSP6|MMD|AFAP1L2|IQGAP3|DUSP1|HMGCR|TPD52L1|DVL3|CAMK1|SFR…
GO:0051247	positive regulation of protein metabolic process	biological_process	4.9521e-08	4.7272e-06	157	3148	636	20032	ENSSSCG00000029852,ENSSSCG00000016878,ENSSSCG00000006250,ENSSSCG00000015037,ENSSSCG00000010526,ENSSSCG00000021266,ENSSSCG00000025020,ENSSSCG00000001478,ENSSSCG00000009664,ENSSSCG00000017518,ENSSSCG00000001509,ENSSSCG00000005625,ENSSSCG00000017277,ENSSSCG00000009888,ENSSSCG00000008881,ENSSSCG00000001063,ENSSSCG00000031023,ENSSSCG00000017251,ENSSSCG00000027607,ENSSSCG00000009997,ENSSSCG00000015403,…	WNT5A|FGF10|LYN|IL18|AVPI1|MAP3K11|PCSK9|BMP5|PTK2B|OSBPL7|DAXX|ENG|PECAM1|ERP29|RAPGEF2|MYLIP|CD24|SOX9|IER3|OSM|HGF|CCR7|FANCI|NFKBIA|RBPMS|MUC20|KMT2A|SOD1|CD80|THBS1|TNFAIP3|PRKD2|PXYLP1|IQGAP3|PHF1|TPD52L1|DVL3|MAGED1|CEMIP|NR1H2|CDCA2|NRP1|CENPE|SLC27A1|IRAK1|HSPA2|APOER2|KIT|IL1A|APOE|CLU|DDRGK1|SMPD1|SRCIN1|KITL|TCF7L2|NKD1|TLR7|MPV17L2|SORL1|PFN2|ACE|PIWIL2|TNIK|TRX1|PRDX2|SYMPK|GADD45B|…
GO:0010628	positive regulation of gene expression	biological_process	5.3262e-08	5.055e-06	216	3148	949	20032	ENSSSCG00000024457,ENSSSCG00000017983,ENSSSCG00000030839,ENSSSCG00000015037,ENSSSCG00000029852,ENSSSCG00000016878,ENSSSCG00000030898,ENSSSCG00000007576,ENSSSCG00000005089,ENSSSCG00000015871,ENSSSCG00000026460,ENSSSCG00000009094,ENSSSCG00000008429,ENSSSCG00000010757,ENSSSCG00000001478,ENSSSCG00000015318,ENSSSCG00000017009,ENSSSCG00000009888,ENSSSCG00000017473,ENSSSCG00000005625,ENSSSCG00000022227,…	FLI1|PER1|C-JUN|IL18|WNT5A|FGF10|MAFB|FOXK1|SIX4|NR4A2|TAL1|CCNA2|TACSTD1|EBF3|BMP5|CDK6|FOXI1|ERP29|TOP2A|ENG|BRD4|PTGFR|SOX9|SMAD2|EIF2C2|TEAD3|OSM|AKIRIN2|AGAP2|ID2|NOTCH3|ELK3|CHURC1|EGR1|NFKBIA|SRF|CKAP2|FOXO3A|HEYL|EGR2|MED21|EHF|CD38|RAMP2|SLC9A1|FHL5|KMT2A|DVL3|GATA4|IQGAP3|TCF7L1|SOX7|ABLIM2|PRKD2|SFRP1|ASXL1|RBM14|ARID3B|NR1H2|BACH1|MAGED1|KIT|TFAP2A|ARNT2|HOXD13|BRPF1|SLC6A4|ETS2|ACVR1…
GO:0043407	negative regulation of MAP kinase activity	biological_process	6.7987e-08	6.4154e-06	24	3148	50	20032	ENSSSCG00000003200,ENSSSCG00000026007,ENSSSCG00000022284,ENSSSCG00000016634,ENSSSCG00000007501,ENSSSCG00000025822,ENSSSCG00000010624,ENSSSCG00000009083,ENSSSCG00000006250,ENSSSCG00000008128,ENSSSCG00000010806,ENSSSCG00000010831,ENSSSCG00000014080,ENSSSCG00000015850,ENSSSCG00000016991,ENSSSCG00000003088,ENSSSCG00000014627,ENSSSCG00000009482,ENSSSCG00000011000,ENSSSCG00000014397,ENSSSCG00000022945,…	NUP62|SORL1|DUSP6|CAV1|BMP7|SFRP1|DUSP5|SPRY1|LYN|DUSP2|RGS2|DUSP10|HMGCR|DUSP4|DUSP1|APOE|SMPD1|SPRY2|DNAJA1|SPRY4|UCHL1|SPRED2|DUSP19|IRAK3|
GO:0044765	single-organism transport	biological_process	7.3732e-08	6.9177e-06	526	3148	2604	20032	ENSSSCG00000012918,ENSSSCG00000011640,ENSSSCG00000017755,ENSSSCG00000009818,ENSSSCG00000015959,ENSSSCG00000021641,ENSSSCG00000015582,ENSSSCG00000006168,ENSSSCG00000012875,XLOC_633945,ENSSSCG00000003214,ENSSSCG00000001858,XLOC_479233,ENSSSCG00000004460,ENSSSCG00000021906,ENSSSCG00000014441,ENSSSCG00000012808,ENSSSCG00000023714,ENSSSCG00000008943,ENSSSCG00000009114,ENSSSCG00000005516,ENSSSCG0000000…	ADRBK1|TF|NOS2|IFT81|RAPGEF4|PDGFB|PTPN14|PEX2|TPCN2|-|KCNC3|CIB1|-|IBTK|SYT7|CSF1R|CLIC2|SLC31A2|SLC4A4|PRSS12|STOM|HEBP2|TNFSF13B|SLC4A7|RAB27B|MYH9|DDIT3|RAB11FIP5|-|ARHGAP21|RIMS2|MFSD2A|-|PRP|CAV1|SLC22A23|BCAP29|-|MFGE8|JMJD6|LONP2|ABCB9|RARA|MFN2|SLC35E4|MYO5A|NIPAL3|SRI|SLC38A1|ATP5E|-|HIP1|PLA2G3|ACSL4|MICALL2|LGI3|ATP5A1|MYO1C|-|CNN2|BBS2|NME1|INSIG1|STEAP3|HHEX|LCA5|SLC22A5|ATP2B1|SFXN…
GO:0009892	negative regulation of metabolic process	biological_process	8.5329e-08	7.9603e-06	263	3148	1200	20032	ENSSSCG00000007350,ENSSSCG00000025117,ENSSSCG00000025108,ENSSSCG00000005190,ENSSSCG00000027786,ENSSSCG00000008388,ENSSSCG00000009937,ENSSSCG00000010944,ENSSSCG00000000068,ENSSSCG00000016233,ENSSSCG00000007951,XLOC_2069041,ENSSSCG00000014157,ENSSSCG00000014397,ENSSSCG00000023873,ENSSSCG00000002034,ENSSSCG00000021409,ENSSSCG00000000394,ENSSSCG00000011810,ENSSSCG00000003570,ENSSSCG00000014149,ENSSSC…	PPP1R16B|DRPLA|G6PD|NFIB|ZBTB21|REL|ACACB|FBP1|EP300|PN-1|CREBBP|-|NR2F1|SPRY4|AZIN1|ACIN1|TRIB1|-|BCL6|WDTC1|MEF2C|KIF25|PSPC1|RREB1|PML|KDM3A|HR|PBLD|UNK|USP2|BCL6B|PCGF2|NOR-1|GRM7|-|TBX20|AXIN1|TFAP2C|SERPINA12|EDN1|BHLHE40|NOCT|GATA3|SRSF4|SORBS3|HTR2B|TXNIP|PPARGC1B|LDLRAD4|DUSP19|GAS6|LOXL2|SPRED2|NXN|APOD|AJUBA|CRYAB|TGFB3|DUSP1|E4F1|CD109|FST|CD38|SOD1|TNFAIP3|HEYL|EGR1|FOXO3A|ELK3|NUP62…
GO:0042592	homeostatic process	biological_process	8.6889e-08	8.0601e-06	204	3148	882	20032	ENSSSCG00000010631,ENSSSCG00000016634,ENSSSCG00000004018,ENSSSCG00000011862,ENSSSCG00000014966,ENSSSCG00000003005,ENSSSCG00000022482,ENSSSCG00000010574,ENSSSCG00000009217,ENSSSCG00000000544,ENSSSCG00000009613,ENSSSCG00000017496,ENSSSCG00000012698,ENSSSCG00000012297,ENSSSCG00000022099,ENSSSCG00000025108,ENSSSCG00000015235,ENSSSCG00000005024,ENSSSCG00000010816,ENSSSCG00000028969,ENSSSCG00000011810,…	GPAT|CAV1|MLLT4|MUC13A|SESN3|AXL|DDIT3|LDB1|PKD2|PTHLH|DMTN|MIEN1|SLC9A6|CCDC22|TP53INP2|G6PD|ETS1|PYGL|TGFB2|SLC26A4|BCL6|WDTC1|IBTK|CASQ2|TGM2|NUCKS1|CLIC2|SLC31A2|FAM20A|ADRB1|RPA2|TNFSF13B|GLRX3|FHL1C|EPAS1|ICA|CA2|TF|LYZ|IDE|PIM3|GPR39|PTCH1|SP1|TPCN2|PEX2|ACIN1|IL7|PDK4|CLAUDIN1|NOR-1|LCA5|PTH1R|SLC9A3R1|GATA2|IL1B|TXNRD1|ANKRD11|RBP4|SLC22A5|GPER1|KIF14|WNK3|IFIT1|PML|PDIA2|F2|DNASE2|CA12|…
GO:0060562	epithelial tube morphogenesis	biological_process	9.6059e-08	8.8607e-06	73	3148	240	20032	ENSSSCG00000004755,ENSSSCG00000013297,ENSSSCG00000000766,ENSSSCG00000011226,ENSSSCG00000013938,ENSSSCG00000022032,ENSSSCG00000027060,ENSSSCG00000001661,ENSSSCG00000014977,ENSSSCG00000029189,ENSSSCG00000000544,ENSSSCG00000009217,ENSSSCG00000002831,ENSSSCG00000013771,ENSSSCG00000009544,ENSSSCG00000004952,ENSSSCG00000017251,ENSSSCG00000003832,ENSSSCG00000003021,ENSSSCG00000002954,ENSSSCG00000008041,…	DLL4|CD44|CECR2|TGFBR2|GATAD2A|-|TBX2|SRF|P4|DCHS1|PTHLH|PKD2|IRX3|PRKACA|COL4A1|SMAD2|SOX9|TACSTD2|MEGF8|SPINT2|PKD1|BMP7|PTCH1|SHROOM3|ENG|AHI1|KIF20B|FGF10|SPRY1|WNT5A|C2CD3|PRKACB|CLIC4|AREG|GNA13|SIX4|TBX3|PRKX|ADM|HAND1|HOXB7|BAK1|PML|HECTD1|KIF26B|TBX20|TCTN1|PLXND1|TFAP2C|ARID1A|-|HHEX|RDH10|ACVRL1|KDR|RASIP1|RARA|RBM15|EDN1|SEMA3E|GATA3|GRHL3|SPRY2|SEMA5A|SFRP1|ADAMTS16|EPHA2|DVL3|GATA4|…
GO:0031324	negative regulation of cellular metabolic process	biological_process	9.9726e-08	9.1475e-06	242	3148	1093	20032	ENSSSCG00000023891,ENSSSCG00000004977,ENSSSCG00000005385,ENSSSCG00000010472,ENSSSCG00000007268,ENSSSCG00000023765,ENSSSCG00000015859,ENSSSCG00000002841,ENSSSCG00000011618,ENSSSCG00000021989,ENSSSCG00000010831,ENSSSCG00000002478,ENSSSCG00000007499,ENSSSCG00000015827,ENSSSCG00000016662,ENSSSCG00000023204,ENSSSCG00000000403,ENSSSCG00000021038,ENSSSCG00000025717,ENSSSCG00000009616,ENSSSCG00000008221,…	GRM7|NANOG|NOR-1|HHEX|E2F1|PCGF2|SAP130|N4BP1|GATA2|PURA|DUSP10|SERPINA12|TFAP2C|ERLIN2|TBX20|AXIN1|BAZ2A|NRIP1|-|HR|KDM3A|EFNA1|PML|RREB1|BCL6B|USP2|ERLIN1|F2|SMYD3|IRAK3|UNK|PBLD|MSH3|MAD2L1|INSIG1|APOD|AJUBA|GRB7|NXN|ID4|NR1H4|E4F1|DUSP1|ATRAID|MIF|TGFB3|ZRANB3|FOXF2|TXNIP|PTBP1|PPARGC1B|SORBS3|HTR2B|ID1|SRSF4|SPRY2|CIC|GATA3|BHLHE40|EDN1|-|LOXL2|SPRED2|DUSP19|GAS6|RARA|CUX1|LDLRAD4|PPP1R13L|A…
GO:0008284	positive regulation of cell proliferation	biological_process	1.027e-07	9.3496e-06	115	3148	454	20032	ENSSSCG00000012623,ENSSSCG00000009997,ENSSSCG00000007541,ENSSSCG00000014362,ENSSSCG00000010631,ENSSSCG00000000451,ENSSSCG00000023899,ENSSSCG00000008645,ENSSSCG00000017251,ENSSSCG00000009237,ENSSSCG00000031023,ENSSSCG00000010551,ENSSSCG00000003764,ENSSSCG00000008742,ENSSSCG00000007350,ENSSSCG00000000544,ENSSSCG00000004154,ENSSSCG00000011899,ENSSSCG00000004755,ENSSSCG00000010816,ENSSSCG00000017522,…	SLC25A5|OSM|PDGFA|HBEGF|GPAT|AGAP2|NOTCH3|ID2|SOX9|HPSE|CD24|BLOC1S2|PTGFR|CD38|PPP1R16B|PTHLH|TNFAIP3|CD80|DLL4|TGFB2|SP6|TGFBR2|MZB1|ROMO1|TBX2|CHRD|CSF1R|C5AR1|FN1|MEF2C|BCL6|CIB1|LYN|TNFSF13B|WNT5A|FGF10|COL18A1|C-JUN|FBRS|IL18|PDGFB|IGFBP2|CCNB1|CDCA7L|CDK6|IL7|PTK2B|TACSTD1|BMP5|TNS3|ADA|E2F1|HEY2|NOR-1|NUDT16|NANOG|AMICA1|TCF7L2|KITL|SETD1A|TBX20|FOSL2|LIF|CD61|SHAS2|PTH1R|PURA|RREB1|ASPM|…
GO:1901137	carbohydrate derivative biosynthetic process	biological_process	1.0307e-07	9.3496e-06	125	3148	502	20032	ENSSSCG00000009881,ENSSSCG00000001573,ENSSSCG00000022387,ENSSSCG00000017544,ENSSSCG00000004091,ENSSSCG00000024613,ENSSSCG00000000462,ENSSSCG00000011195,ENSSSCG00000012042,ENSSSCG00000008227,ENSSSCG00000028227,ENSSSCG00000004441,XLOC_1353778,ENSSSCG00000004475,ENSSSCG00000014816,ENSSSCG00000022032,ENSSSCG00000025108,ENSSSCG00000017466,ENSSSCG00000026733,ENSSSCG00000017072,ENSSSCG00000015973,ENSSSC…	OAS2|PIM1|TBPL1|ATP5G1|AKAP12|GUCY1A2|TMEM5|GALNTL2|ATP5O|ST3GAL5|RPN2|DSE|-|HTR1B|-|-|G6PD|CCR7|-|GALNT10|ATP5G3|TET3|ADCY5|GLCE|-|-|-|GALNT12|-|RAMP2|RAMP1|PTHLH|DAD1|ART4|-|FKTN|MAT1A|ADRB1|ADGRD1|PMM1|FUT2|PARP2|ULK3|XYLT1|-|B3GALT2|ALG6|PIGM|ST3GAL4|APLP1|NPR2|PTK2B|STT3B|GUCY1A3|GMDS|NPR1|MPI|-|PDGFB|-|-|PIM2|PHLDA1|-|-|ST6GAL1|-|AK2|SHAS2|AK3|TCF7L2|-|NME2|ACOT7|-|NUAK2|-|GRM7|ATP1A2|ST8SI…
GO:0001763	morphogenesis of a branching structure	biological_process	1.0981e-07	9.9064e-06	55	3148	164	20032	ENSSSCG00000021665,ENSSSCG00000010472,ENSSSCG00000007541,ENSSSCG00000015954,ENSSSCG00000007501,ENSSSCG00000008041,ENSSSCG00000017251,ENSSSCG00000003832,ENSSSCG00000016662,ENSSSCG00000007499,ENSSSCG00000011592,ENSSSCG00000002954,ENSSSCG00000001516,ENSSSCG00000029189,ENSSSCG00000001912,ENSSSCG00000009217,ENSSSCG00000015815,ENSSSCG00000009544,ENSSSCG00000029772,ENSSSCG00000009865,ENSSSCG00000013297,…	RDH10|HHEX|PDGFA|DLX2|BMP7|PKD1|SOX9|TACSTD2|TBX20|TFAP2C|PLXND1|SPINT2|BAK1|DCHS1|PML|PKD2|FGFR1IIIC|COL4A1|SOCS3|TBX3|CD44|NTN4|HGF|DLL4|TGFBR2|COL13A1|EPHA7|P4|SRF|HOXB7|ADM|DAG1|AREG|CLIC4|GNA13|TGM2|MAGED1|NRP1|SIX4|SPRY1|FGF10|WNT5A|SFRP1|EPHA2|ADAMTS16|EDN1|SEMA3E|RBM15|ENG|SPRY2|SEMA5A|KDR|HOXD13|RASIP1|PTCH1|
GO:0043069	negative regulation of programmed cell death	biological_process	1.1232e-07	1.0078e-05	103	3148	389	20032	ENSSSCG00000029310,ENSSSCG00000027243,ENSSSCG00000005472,ENSSSCG00000000922,ENSSSCG00000010638,ENSSSCG00000000293,ENSSSCG00000021255,ENSSSCG00000015334,ENSSSCG00000013262,ENSSSCG00000005385,ENSSSCG00000004223,ENSSSCG00000009104,ENSSSCG00000008208,ENSSSCG00000009029,ENSSSCG00000015783,ENSSSCG00000006807,ENSSSCG00000029772,ENSSSCG00000009865,ENSSSCG00000003789,ENSSSCG00000012332,ENSSSCG00000000837,…	STK40|NUAK2|SLC46A2|KITL|TCF7L2|ITGA5|ADA|PDK4|AMBRA1|NOR-1|HEY2|MAD2L1|EIF2AK3|ARHGAP10|CASP3|-|SOCS3|TBX3|CTH|WNK3|CHST11|KIF14|CHL1|SFRP1|MIF|TGFB3|TEK|CRYAB|WNT7A|GPR120|ANGPTL4|NRP1|BAG3|CYR61|CCL2|KDR|TFAP2A|GAS6|RARA|EGR-3|SYNGAP1|KIT|GATA3|F2R|ADAMTS20|PLAC8|HTR2B|PRDX5|SPRY2|APIP|-|SOX9|DDIAS|PTGFR|PIM1|API5|YBX3|CIAPIN1|IER3|PRP|CAV1|GPAT|BMP7|AGAP2|DNAJA1|-|CD44|HGF|CBL|ASNS|FAIM2|SOD1…
GO:0051716	cellular response to stimulus	biological_process	1.2489e-07	1.1104e-05	930	3148	5499	20032	ENSSSCG00000021621,ENSSSCG00000009956,ENSSSCG00000023765,ENSSSCG00000014016,ENSSSCG00000005385,ENSSSCG00000023891,ENSSSCG00000007798,ENSSSCG00000006587,ENSSSCG00000017032,ENSSSCG00000000870,ENSSSCG00000016662,ENSSSCG00000023204,ENSSSCG00000012050,ENSSSCG00000005512,XLOC_1505278,ENSSSCG00000001085,ENSSSCG00000000293,ENSSSCG00000015753,ENSSSCG00000012399,ENSSSCG00000000837,ENSSSCG00000010201,ENSSSC…	RGS6|ADRBK2|PCGF2|SQSTM1|NOR-1|GRM7|TBC1D10B|PPGRP-S|PTTG1|ARL1|TBX20|AXIN1|RCAN1|C5|-|DCDC2|ITGA5|ANGPT2|FOXO4|CHST11|RASGEF1A|PML|KDM3A|-|-|CCKBR|FBXO32|GPLD1|MKL1|PBLD|ASIP|DDIT4L|HOXA1|NXN|ARHGEF2|TCF7|ERBB2|-|INTU|CDC42EP4|UBE2O|ARHGAP11A|-|TGFB3|TNFSF10|SGK1|DUSP1|IFT74|RAB27A|TONSL|PLAU|SEMA3E|ANK2|GATA3|F2R|CD90|ARFGEF3|SORBS3|CHI3L1|HTR2B|PPARGC1B|TXNIP|RORC|GLRB|GPRC5B|SLC52A3|EFEMP1|SY…
GO:0061138	morphogenesis of a branching epithelium	biological_process	1.2512e-07	1.1104e-05	52	3148	153	20032	ENSSSCG00000006809,ENSSSCG00000015399,ENSSSCG00000001050,ENSSSCG00000005625,ENSSSCG00000009482,ENSSSCG00000017095,ENSSSCG00000008844,ENSSSCG00000015979,ENSSSCG00000027312,ENSSSCG00000029151,ENSSSCG00000022314,ENSSSCG00000008963,ENSSSCG00000030708,ENSSSCG00000012318,ENSSSCG00000017263,ENSSSCG00000023522,ENSSSCG00000011102,ENSSSCG00000005089,ENSSSCG00000025822,ENSSSCG00000009083,ENSSSCG00000016878,…	RBM15|SEMA3E|EDN1|ENG|SPRY2|SEMA5A|KDR|HOXD13|PTCH1|RASIP1|CLIC4|AREG|DAG1|MAGED1|GNA13|TGM2|NRP1|SIX4|SFRP1|SPRY1|FGF10|WNT5A|ADAMTS16|EPHA2|DCHS1|BAK1|PML|PKD2|FGFR1IIIC|COL4A1|NTN4|CD44|HGF|DLL4|SOCS3|TBX3|TGFBR2|ADM|P4|SRF|HOXB7|HHEX|RDH10|PDGFA|PKD1|BMP7|TACSTD2|SOX9|TBX20|PLXND1|TFAP2C|SPINT2|
GO:0006357	regulation of transcription from RNA polymerase II promoter	biological_process	1.2805e-07	1.1303e-05	240	3148	1093	20032	ENSSSCG00000021013,ENSSSCG00000024669,ENSSSCG00000029227,ENSSSCG00000017475,ENSSSCG00000000232,ENSSSCG00000006940,ENSSSCG00000028391,ENSSSCG00000006681,ENSSSCG00000013421,ENSSSCG00000014437,ENSSSCG00000009626,ENSSSCG00000011534,ENSSSCG00000014430,ENSSSCG00000001050,XLOC_1022788,ENSSSCG00000003030,ENSSSCG00000003539,ENSSSCG00000011125,ENSSSCG00000005124,ENSSSCG00000021865,ENSSSCG00000015215,ENSSSC…	CUX1|-|LDB2|RARA|ACVRL1|CYR61|PPP1R13L|TXNIP|PTBP1|PPARGC1B|SORBS3|BHLHE40|ABLIM3|EDN1|-|CIC|GRHL3|GATA3|IFT74|INHBA|CHEK1|CRTC2|E4F1|UBE2O|WNT7A|FOXF2|CAMK1|STOX1|TGFB3|HOXA1|ARHGEF2|TCF7|AJUBA|BRIP1|MEOX2|ID4|CAMTA2|NR1H4|DLX3|SMYD3|IKBKG|BCL6B|SMARCD3|USP2|CSRNP1|ERLIN1|INSIG1|MKL1|MEIS3|KDM3A|EFNA1|RREB1|TFAP2C|GATA2|LIF|-|NME2|AXIN1|TBX20|ERLIN2|NRIP1|NCOA6|NANOG|NOR-1|ARID5A|SAP130|HHEX|E2F…
GO:0044238	primary metabolic process	biological_process	1.3381e-07	1.1748e-05	1473	3148	8198	20032	ENSSSCG00000004870,ENSSSCG00000017422,ENSSSCG00000015859,ENSSSCG00000010472,ENSSSCG00000030140,ENSSSCG00000001840,ENSSSCG00000023173,ENSSSCG00000011227,ENSSSCG00000027093,ENSSSCG00000015827,ENSSSCG00000000403,ENSSSCG00000000892,ENSSSCG00000023280,ENSSSCG00000016057,ENSSSCG00000005373,XLOC_195502,ENSSSCG00000004499,ENSSSCG00000022804,ENSSSCG00000025164,ENSSSCG00000006530,ENSSSCG00000006857,ENSSSCG…	-|FKBP10|SAP130|HHEX|-|-|REXO4|-|FOLH1|ERLIN2|BAZ2A|HAL|SULT2B1|STAT1|NANS|-|ATP5A1|RHOJ|-|EFNA1|COL11A1|NCEH1|NEK3|SOCS3|-|INSIG1|MAD2L1|-|ADCY7|IRAK3|ERLIN1|NR1H4|CYP26B1|NEIL2|PLA2G3|-|CTIF|ATP5E|-|ASAH1|BLM|MIOX|CRTC2|MMD|CTSC|EIF3M|JMJD6|-|PTBP1|SRI|
GO:0000902	cell morphogenesis	biological_process	1.3483e-07	1.1775e-05	180	3148	735	20032	ENSSSCG00000025876,ENSSSCG00000025417,ENSSSCG00000006001,ENSSSCG00000013252,ENSSSCG00000022081,ENSSSCG00000017201,ENSSSCG00000004336,ENSSSCG00000006875,ENSSSCG00000022804,ENSSSCG00000001021,ENSSSCG00000026383,ENSSSCG00000010912,ENSSSCG00000009379,ENSSSCG00000006530,ENSSSCG00000011524,ENSSSCG00000024207,ENSSSCG00000016646,ENSSSCG00000008378,ENSSSCG00000017232,ENSSSCG00000009996,ENSSSCG00000009826,…	PBLD|BBS2|ENPP2|F2|PHLDB2|UNK|EPHA7|-|RHOJ|RREB1|NRP2|KIF14|NEK3|EFNA1|CHL1|PREX1|IFRD1|FAM161A|SLC9A3R1|LIF|TCTN1|DCDC2|MAP1S|UGT8|WEE1|NOR-1|CCL2|-|KDR|LOXL2|UNC5A|ARAP1|LDLRAD4|SYNGAP1|-|GATA3|ABLIM3|EDG7|DACT3|SEMA3E|CDC42EP1|SEMA5A|TEK|WNT7A|CDC42EP4|ULK1|EPHA2|IFT74|ARAP3|PLA2G3|MICALL2|SLC1A3|AVIL|DAG1|P2X7R|INTU|ERBB2|ARHGEF2|HOXA1|ITGA8|TGFB2|HSP70.2|HSPH1|MSN|DMTN|SLC9A6|TNN|MYH9|EHD3|F…
GO:0010557	positive regulation of macromolecule biosynthetic process	biological_process	1.3971e-07	1.2119e-05	215	3148	964	20032	ENSSSCG00000004952,ENSSSCG00000017251,ENSSSCG00000001544,ENSSSCG00000005935,ENSSSCG00000022227,ENSSSCG00000023803,ENSSSCG00000004307,ENSSSCG00000009997,ENSSSCG00000008645,ENSSSCG00000023899,ENSSSCG00000000451,ENSSSCG00000024651,ENSSSCG00000015403,ENSSSCG00000010224,ENSSSCG00000014336,ENSSSCG00000022147,ENSSSCG00000001952,ENSSSCG00000004387,ENSSSCG00000017466,ENSSSCG00000001661,ENSSSCG00000009378,…	SMAD2|SOX9|TEAD3|EIF2C2|BRD4|ELK3|AKIRIN2|OSM|ID2|NOTCH3|AGAP2|HEYL|HGF|EGR2|EGR1|CHURC1|NFKBIA|FOXO3A|CCR7|SRF|CKAP2|CD38|EHF|FHL5|KMT2A|SLC9A1|THBS1|MED21|MAFB|WNT5A|FGF10|FLI1|PER1|C-JUN|AREG|FOXK1|SIX4|BMP5|TACSTD1|EBF3|NR4A2|CCNA2|TAL1|FOXI1|ENG|TOP2A|DYRK1B|KITL|TCF7L2|CREB|TFEB|MEF2D|TLR7|FOSL2|MPV17L2|ARID1A|PLAGL1|ARHGEF11|HEY2|PIWIL2|TBX3|EIF2AK3|ANKRD1|LBP|SREBF2|FHOD1|HAND1|ATXN7|FZD7…
GO:0031328	positive regulation of cellular biosynthetic process	biological_process	1.4024e-07	1.2119e-05	224	3148	1014	20032	ENSSSCG00000008866,ENSSSCG00000000272,ENSSSCG00000026931,ENSSSCG00000027312,ENSSSCG00000007951,ENSSSCG00000021641,ENSSSCG00000012793,ENSSSCG00000023124,ENSSSCG00000005203,ENSSSCG00000002755,ENSSSCG00000025571,ENSSSCG00000008443,ENSSSCG00000004166,ENSSSCG00000016501,ENSSSCG00000003155,ENSSSCG00000028481,ENSSSCG00000010647,ENSSSCG00000009745,ENSSSCG00000022398,ENSSSCG00000013735,ENSSSCG00000026229,…	GUCY1A3|SP1|SERTAD1|PTCH1|CREBBP|PDGFB|HCFC1|ADD1|IL33|NFAT5|POLR2G|EPAS1|AHI1|KDM7A|PPP1R15A|CALCOCO1|ADRB1|ADGRD1|NUCKS1|JUNB|PCBD2|RPS27L|GRHL1|MEF2C|ITGA8|ETS1|ZNF133|TP53INP2|P4|BCL9|RAMP1|PTHLH|ARNTL2|TET3|PKD2|CIZ1|GLIS3|DDIT3|LDB1|MED25|GUCY1A2|TLR2|LUM|IRF1|BLOC1S2|GATA5|AKAP12|EP300|FOXK2|DLX2|PDGFA|MAML1|NFIB|FOS|REL|PKD1|BMP7|ACVRL1|CYR61|CUX1|LDB2|NR4A1|RARA|ABLIM3|GRHL3|F2R|PPARGC1B…
GO:0031589	cell-substrate adhesion	biological_process	1.5441e-07	1.3247e-05	66	3148	206	20032	ENSSSCG00000015808,ENSSSCG00000011850,ENSSSCG00000008359,ENSSSCG00000016034,ENSSSCG00000003832,ENSSSCG00000009237,ENSSSCG00000016009,ENSSSCG00000009613,ENSSSCG00000020657,ENSSSCG00000015506,ENSSSCG00000004789,ENSSSCG00000003005,ENSSSCG00000011046,ENSSSCG00000001661,ENSSSCG00000015256,ENSSSCG00000004948,ENSSSCG00000021739,ENSSSCG00000001858,ENSSSCG00000016174,ENSSSCG00000011810,ENSSSCG00000029111,…	ADAM-9|MUC4|RAB1B|COL3A1|TACSTD2|HPSE|ITGA4|DMTN|BCAM|TNN|THBS1|AXL|ITGA8|SRF|JAM3|SMAD6|HSD17B12|CIB1|FN1|BCL6|-|SNED1|SPP1|CDK6|SERPINE1|PEAK1|PTK2B|ACTN1|TNXB|TNFRSF12A|ITGB2|VWF|PREX1|NID2|ANGPT2|CD61|ITGA5|MINK|ITGB4|PPFIA4|RREB1|KIF14|EFNA1|CCDC80|PRKX|COL13A1|EPHA1|FZD7|PHLDB2|MICALL2|PIP5K1A|APOD|AJUBA|EGFLAM|TEK|NET1|PLAU|ITGA1|SEMA3E|SORBS3|SRCIN1|VCAM1|CYR61|ACVRL1|KDR|GAS6|
GO:0072522	purine-containing compound biosynthetic process	biological_process	1.5491e-07	1.3247e-05	58	3148	192	20032	ENSSSCG00000012042,ENSSSCG00000006391,ENSSSCG00000023891,ENSSSCG00000021255,ENSSSCG00000004475,ENSSSCG00000009881,ENSSSCG00000017544,ENSSSCG00000016173,ENSSSCG00000024355,ENSSSCG00000004091,ENSSSCG00000024613,ENSSSCG00000023595,ENSSSCG00000003377,ENSSSCG00000025104,ENSSSCG00000017591,XLOC_1160270,XLOC_1164143,ENSSSCG00000015973,ENSSSCG00000027952,XLOC_2034181,ENSSSCG00000026422,ENSSSCG00000022638…	ATP5O|ATP1A2|GRM7|ADA|HTR1B|OAS2|ATP5G1|PURH|AK2|AKAP12|GUCY1A2|AK3|ACOT7|-|NME2|-|-|ATP5G3|ADCY5|-|GPER1|-|-|RAMP2|MATA2|RAMP1|NT5E|PTHLH|ATP5A1|ADCY7|-|ADK|ADM|NME1|ADCY4|ATP5E|-|-|MAT1A|ADGRD1|ADRB1|-|HTR2B|NPR1|ATP5F1|PTGIR|-|EDN1|ATP5I|APOE|-|SLC25A13|-|APLP1|-|GUCY1A3|NPR2|PTK2B|
GO:0080090	regulation of primary metabolic process	biological_process	1.5872e-07	1.3503e-05	688	3148	3586	20032	ENSSSCG00000002252,ENSSSCG00000000875,XLOC_1982150,ENSSSCG00000024312,ENSSSCG00000004506,ENSSSCG00000015694,ENSSSCG00000000992,ENSSSCG00000010650,ENSSSCG00000006567,ENSSSCG00000017605,ENSSSCG00000024430,ENSSSCG00000013315,ENSSSCG00000000426,ENSSSCG00000013716,ENSSSCG00000014430,ENSSSCG00000013421,ENSSSCG00000017328,ENSSSCG00000009482,ENSSSCG00000022373,ENSSSCG00000006940,ENSSSCG00000027812,ENSSSC…	ARRDC4|NR1H4|-|ID4|CTIF|ZRANB3|FOXF2|AFAP1L2|CRTC2|MMD|HES4|EIF3M|-|-|ABLIM3|PTBP1|ARHGAP27|SPRY2|JMJD6|CYR61|IQSEC1|ACVRL1|RARA|LONP2|HHEX|SAP130|ERLIN2|BAZ2A|STAT1|NEK3|KIF14|EFNA1|-|-|MAD2L1|SOCS3|INSIG1|ERLIN1|IRAK3|SMYD3|ADCY7|CSF1R|ZNF274|SMAD6|PRKACB|CIB1|GRHL1|RPS27L|IBTK|ZNF630|CALCOCO1|GPR37|PPP1R15A|THPO|ZSCAN30|ATGL|NOS2|PDGFB|RAPGEF4|RBFOX2|NFAT5|GUCY1A3|PEX2|SEPT4|TBC1D32|FGD6|SERTA…
GO:0048872	homeostasis of number of cells	biological_process	1.7533e-07	1.4839e-05	55	3148	168	20032	ENSSSCG00000001038,ENSSSCG00000011618,ENSSSCG00000014063,ENSSSCG00000031023,ENSSSCG00000017251,ENSSSCG00000005472,ENSSSCG00000000922,ENSSSCG00000014276,ENSSSCG00000010631,ENSSSCG00000008645,ENSSSCG00000004018,ENSSSCG00000026454,ENSSSCG00000021255,ENSSSCG00000001661,ENSSSCG00000013731,ENSSSCG00000004387,ENSSSCG00000025108,ENSSSCG00000015235,ENSSSCG00000012825,ENSSSCG00000010816,ENSSSCG00000013736,…	-|GATA2|SFXN1|CD24|SOX9|SLC46A2|KITL|SLC22A5|GPAT|ID2|MLLT4|PMAIP1|ADA|SRF|DNASE2|FOXO3A|G6PD|ETS1|IKBKG|TGFB2|PRDX2|CASP3|AXL|LDB1|TNFAIP3|SOD1|DMTN|BAK1|INHBA|RPS17|TNFSF13B|MAFB|MIF|LYN|BCL6|P2X7R|JAM3|SLC37A4|ATPIF1|TAL1|KIT|SP1|FAS|ACIN1|IL7|EPAS1|CD
GO:0043066	negative regulation of apoptotic process	biological_process	2.0845e-07	1.7551e-05	100	3148	380	20032	ENSSSCG00000011606,ENSSSCG00000015025,ENSSSCG00000002385,ENSSSCG00000005122,ENSSSCG00000025822,ENSSSCG00000010067,ENSSSCG00000010478,ENSSSCG00000013599,ENSSSCG00000010686,ENSSSCG00000011102,ENSSSCG00000008844,ENSSSCG00000006940,ENSSSCG00000017723,ENSSSCG00000009630,ENSSSCG00000001513,ENSSSCG00000001036,ENSSSCG00000009565,ENSSSCG00000017475,ENSSSCG00000020672,ENSSSCG00000011125,ENSSSCG00000009482,…	WNT7A|CRYAB|TGFB3|TEK|SFRP1|MIF|GPR120|ANGPTL4|BAG3|NRP1|KDR|CYR61|CCL2|EGR-3|SYNGAP1|TFAP2A|GAS6|RARA|F2R|GATA3|SPRY2|PRDX5|HTR2B|ADAMTS20|PLAC8|TCF7L2|KITL|SLC46A2|NUAK2|STK40|ITGA5|ADA|HEY2|NOR-1|AMBRA1|PDK4|TBX3|SOCS3|-|CASP3|ARHGAP10|EIF2AK3|MAD2L1|CTH|CHST11|WNK3|CHL1|KIF14|AHI1|WNT5A|C-JUN|SMAD6|CSF1R|CDC2|SH3RF1|BCL6|CIB1|SIX4|BCL2A1|UNC5B|PTK2B|FAS|TEX11|NR4A2|PIM3|PIM2|DOCK8|SERPINE1|DD…
GO:0051094	positive regulation of developmental process	biological_process	2.1459e-07	1.7977e-05	145	3148	605	20032	ENSSSCG00000003005,ENSSSCG00000015818,ENSSSCG00000009320,ENSSSCG00000009613,ENSSSCG00000015235,ENSSSCG00000010816,ENSSSCG00000016450,ENSSSCG00000011226,ENSSSCG00000014019,ENSSSCG00000002383,ENSSSCG00000007501,ENSSSCG00000017818,ENSSSCG00000015808,ENSSSCG00000015333,ENSSSCG00000003021,ENSSSCG00000006979,ENSSSCG00000009937,ENSSSCG00000014853,ENSSSCG00000023371,ENSSSCG00000016233,ENSSSCG00000021409,…	AXL|DDHD2|FLT1|DMTN|ETS1|TGFB2|NOS3|TGFBR2|MAML1|FOS|BMP7|SERPINF1|ADAM-9|ASB4|MEGF8|MSR1|ACACB|GDPD5|EHD2|PN-1|TRIB1|HDAC7|PTCH1|IL7|ACIN1|TMEM100|C5AR1|JUNB|MEF2C|FN1|BCL6|CIB1|SLITRK6|FBN2|THPO|AHI1|GPER1|RREB1|RHOB|ASPM|PML|HOXB7|SMARCD3|ENPP2|SOCS3|C5|LIF|GATA2|PREX1|TBX20|NOTCH4|CHI3L1|PPARGC1B|EDG7|GATA3|NOCT|PDE5A|-|EGR-3|RARA|GAS6|LOXL2|KDR|ACVRL1|SPHK1|GPRC5B|CYR61|SASH1|RAPGEF3|P2X7R|I…
GO:0032270	positive regulation of cellular protein metabolic process	biological_process	2.3678e-07	1.9734e-05	140	3148	565	20032	ENSSSCG00000021641,ENSSSCG00000023124,ENSSSCG00000005203,ENSSSCG00000025571,ENSSSCG00000017643,ENSSSCG00000021409,ENSSSCG00000000087,ENSSSCG00000014441,ENSSSCG00000023158,ENSSSCG00000001858,ENSSSCG00000011810,ENSSSCG00000003155,ENSSSCG00000022208,ENSSSCG00000023909,ENSSSCG00000016331,ENSSSCG00000012297,ENSSSCG00000009320,ENSSSCG00000007350,ENSSSCG00000009217,ENSSSCG00000016941,ENSSSCG00000010816,…	PDGFB|ADD1|IL33|POLR2G|SEPT4|TRIB1|TAB1|CSF1R|RPS27L|CIB1|BCL6|PPP1R15A|TNFRSF1B|THPO|RAMP1|CCDC22|FLT1|PPP1R16B|PKD2|RNF180|TGFB2|CD44|TGFBR2|TOM1L1|ADAM-9|PDGFA|BMP7|CAV1|PKD1|ZFAND2A|PIM1|EDN1|EDG7|F2R|SPRY2|RWDD3|IL31RA|HTR2B|CHI3L1|KDR|SPHK1|ACVRL1|PRLR|GPRC5B|SASH1|CYR61|PDE5A|GAS6|ARRDC4|ARHGEF2|ERBB2|RAPGEF3|P2X7R|AJUBA|TEK|STOX1|MIF|CAMK1|INHBA|AFAP1L2|MMD|WNK3|PML|EFNA1|KIF14|GPLD1|IKBK…
GO:0009967	positive regulation of signal transduction	biological_process	2.5005e-07	2.0725e-05	176	3148	748	20032	ENSSSCG00000015617,ENSSSCG00000021821,ENSSSCG00000001912,ENSSSCG00000010201,ENSSSCG00000010896,ENSSSCG00000017917,ENSSSCG00000003115,ENSSSCG00000006530,ENSSSCG00000026422,ENSSSCG00000012825,ENSSSCG00000013252,ENSSSCG00000003789,ENSSSCG00000010472,ENSSSCG00000027992,ENSSSCG00000023204,ENSSSCG00000001085,ENSSSCG00000002478,ENSSSCG00000009996,ENSSSCG00000017232,ENSSSCG00000003756,ENSSSCG00000001050,…	G0S2|MYO1C|PML|RASGEF1A|ASPM|MINK|MEIS3|EFNA1|GPER1|IKBKG|F2|CTH|HHEX|MST1R|AXIN1|DCDC2|SERPINA12|LIF|SLC9A3R1|EDG7|EDN1|GATA3|F2R|RWDD3|SPRY2|SORBS3|IL31RA|HTR2B|S100A9|CHI3L1|ACVRL1|KDR|CYR61|SASH1|CAV2|GPRC5B|PDE5A|SPRED2|GAS6|TSPAN5|MAP3K14|IL20RA|INTU|AJUBA|P2X7R|ERBB2|WNT7A|UBE2O|MIF|STOX1|TEK|TNFSF10|INHBA|GPR120|AFAP1L2|STK3|CTSC|CCDC22|DMTN|FLT1|PKD2|AXL|CD44|TGFB2|ITGA8|SRPX|HBEGF|PDGFA…
GO:0033993	response to lipid	biological_process	2.512e-07	2.0725e-05	89	3148	322	20032	ENSSSCG00000027745,ENSSSCG00000015808,ENSSSCG00000021862,ENSSSCG00000011690,ENSSSCG00000007501,ENSSSCG00000013612,ENSSSCG00000016634,ENSSSCG00000002686,ENSSSCG00000004307,ENSSSCG00000021077,ENSSSCG00000017251,ENSSSCG00000003764,ENSSSCG00000000068,ENSSSCG00000001573,ENSSSCG00000012365,ENSSSCG00000006175,ENSSSCG00000011899,ENSSSCG00000003950,ENSSSCG00000000661,ENSSSCG00000006821,ENSSSCG00000004154,…	ABCG1|ADAM-9|PTGER2|PLSCR4|BMP7|ACP5|CAV1|HSD17B2|AKIRIN2|RAMP3|SOX9|PTGFR|EP300|PIM1|MSN|LY96|CD80|TIE-1|PHC1|GSTM3|TNFAIP3|AXL|NOS3|TGFB2|P4|CCR7|NFKBIA|AREG|WNT5A|LYN|SLIT3|ALPL|IL18|TNFRSF1B|SPP1|TLR4|NOS2|CXCL16|SERPINE1|NR2F1|PTK2B|OSBPL7|FAS|KLF9|TRIB1|NR4A2|OTUD5|PDK4|NOR-1|ATP1A2|NANOG|NRIP1|RBP4|DUSP10|GPER1|P2Y6R|ESR1|FBXO32|ANKRD1|GPLD1|PRDX2|IRAK3|LBP|SMYD3|NR1H4|ASXL1|NR1H2|P2X7R|S1…
GO:0001822	kidney development	biological_process	2.5976e-07	2.1325e-05	48	3148	139	20032	ENSSSCG00000009157,ENSSSCG00000021641,ENSSSCG00000011125,ENSSSCG00000022373,ENSSSCG00000017187,ENSSSCG00000015622,ENSSSCG00000000015,ENSSSCG00000021013,ENSSSCG00000027312,ENSSSCG00000013248,ENSSSCG00000001036,ENSSSCG00000012318,ENSSSCG00000025020,ENSSSCG00000027361,ENSSSCG00000011102,ENSSSCG00000005089,ENSSSCG00000004166,ENSSSCG00000005277,ENSSSCG00000016878,ENSSSCG00000009083,ENSSSCG00000000363,…	TET2|PDGFB|GATA3|JMJD6|FOXJ1|CD34|UPK3A|CUX1|PTCH1|LRP4|TFAP2A|MAGED1|PCSK9|OVOL1|NRP1|SIX4|AHI1|GCNT1|FGF10|SPRY1|BMP11|AQP11|DCHS1|ARID5B|IRX3|PKD2|MYO1E|HEYL|KCNJ1|RRM2B|PRKX|KIRREL3|ITGA8|HOXB7|RDH10|GCNT3|NPHS2|PDGFA|PKD1|ID2|NOTCH3|BMP7|KIF26B|SOX9|TACSTD2|SLC5A1|ACTA2|LIF|
GO:0050678	regulation of epithelial cell proliferation	biological_process	3.0803e-07	2.5162e-05	57	3148	181	20032	ENSSSCG00000011606,ENSSSCG00000010245,ENSSSCG00000026152,ENSSSCG00000025822,ENSSSCG00000029852,ENSSSCG00000016878,ENSSSCG00000005124,ENSSSCG00000006475,ENSSSCG00000030839,ENSSSCG00000022447,ENSSSCG00000012318,ENSSSCG00000029371,ENSSSCG00000009079,ENSSSCG00000003562,ENSSSCG00000005089,ENSSSCG00000017497,ENSSSCG00000000232,ENSSSCG00000028805,ENSSSCG00000008844,ENSSSCG00000021646,ENSSSCG00000001478,…	WNT7A|STOX1|PRKD2|SFRP1|WNT5A|FGF10|IFT74|IQGAP3|C-JUN|F3|MAGED1|C5AR1|INTU|SFN|SIX4|ERBB2|ACVRL1|PTPRM|KDR|KLF9|BMP5|PEX2|CAV2|PTCH1|EGR-3|ATPIF1|PDGFB|APOE|ALDH1A2|ENG|GATA3|CTSL|CDK6|HTR2B|SMAD2|TACSTD2|SOX9|TCF7L2|SERPINB5|-|SERPINF1|NOR-1|NFIB|CAV1|AMICA1|AGAP2|TGFB2|NME1|PBLD|P4|FZD7|CD109|PPP1R16B|ATP5A1|RREB1|THBS1|TNFAIP3|
GO:0032989	cellular component morphogenesis	biological_process	3.1114e-07	2.529e-05	188	3148	785	20032	ENSSSCG00000013884,ENSSSCG00000025714,ENSSSCG00000013411,ENSSSCG00000005385,ENSSSCG00000024207,ENSSSCG00000016646,ENSSSCG00000008378,ENSSSCG00000017232,ENSSSCG00000009996,ENSSSCG00000009826,ENSSSCG00000001085,ENSSSCG00000001021,ENSSSCG00000022804,ENSSSCG00000006875,ENSSSCG00000026383,ENSSSCG00000010912,ENSSSCG00000009379,ENSSSCG00000006530,ENSSSCG00000011524,ENSSSCG00000025876,ENSSSCG00000025417,…	MAP1S|UGT8|WEE1|NOR-1|PREX1|IFRD1|FAM161A|SLC9A3R1|LIF|TCTN1|DCDC2|RREB1|RHOJ|-|NRP2|KIF14|NEK3|EFNA1|CHL1|PBLD|BBS2|ENPP2|F2|PHLDB2|EPHA7|UNK|ARAP3|PLA2G3|MICALL2|AVIL|SLC1A3|DAG1|INTU|P2X7R|ERBB2|HOXA1|ARHGEF2|TEK|CDC42EP4|WNT7A|ULK1|EPHA2|CFL2B|IFT74|GATA3|EDG7|ABLIM3|DACT3|EDN1|SEMA3E|CDC42EP1|SEMA5A|-|CCL2|KDR|LOXL2|UNC5A|ARAP1|LDLRAD4|SYNGAP1|-|STMN1|MFAP2|BMP7|NFIB|CEP126|SPR|SEMA4A|TTC3|S…
GO:0007507	heart development	biological_process	3.288e-07	2.6413e-05	87	3148	306	20032	ENSSSCG00000006857,ENSSSCG00000006530,ENSSSCG00000015815,ENSSSCG00000026383,ENSSSCG00000017070,ENSSSCG00000016435,ENSSSCG00000013408,ENSSSCG00000015783,ENSSSCG00000009865,ENSSSCG00000030999,ENSSSCG00000010461,ENSSSCG00000004223,ENSSSCG00000003513,ENSSSCG00000010472,ENSSSCG00000022318,ENSSSCG00000011592,ENSSSCG00000003559,ENSSSCG00000005992,ENSSSCG00000017052,ENSSSCG00000016662,ENSSSCG00000022739,…	COL11A1|EFNA1|FGFR1IIIC|NRP2|HAND1|SMARCD3|ADM|CASP3|TBX3|MYH6|ANKRD1|HEY2|ECE1|HHEX|ERG|PLXND1|ARID1A|SHAS2|ADAM19|TBX20|DSG2|ADAP2|MEF2D|NCOA6|JMJD6|HTR2B|PI16|RBM15|ANK2|EDN1|ALDH1A2|GATA3|POPDC2|IRX4|-|RARA|CYR61|CHD7|PPP1R13L|NRP1|TNNC1|ASXL1|ERBB2|DUSP6|GATA4|DVL3|STK3|PKD2|THBS1|RAMP2|DCHS1|ZFP36L1|SLC9A1|MYH11|TBX2|SRF|HEYL|DLL4|TGFB2|RIPPLY3|TGFBR2|MAML1|PKD1|COL5A1|COL3A1|ID2|MEGF8|EP30…
GO:0006629	lipid metabolic process	biological_process	3.2978e-07	2.6413e-05	185	3148	780	20032	ENSSSCG00000001478,ENSSSCG00000009664,ENSSSCG00000024134,ENSSSCG00000023611,ENSSSCG00000025473,ENSSSCG00000028964,ENSSSCG00000001723,ENSSSCG00000003582,ENSSSCG00000006250,ENSSSCG00000015244,ENSSSCG00000014081,ENSSSCG00000010591,ENSSSCG00000021238,ENSSSCG00000002235,ENSSSCG00000005398,ENSSSCG00000030168,ENSSSCG00000025020,ENSSSCG00000021767,ENSSSCG00000009139,ENSSSCG00000028512,ENSSSCG00000026733,…	BMP5|PTK2B|MGLL|TNXB|PIGM|PIM2|PAF-AH|SMPDL3B|LYN|APLP2|COL4A3BP|CYP17A1|HSD3B7|LPCAT4|BAAT|CYP19A1|PCSK9|TDH|PLA2G12A|LDLR|-|AOAH|CEL|GPAT2|HEXA|MECR|SOD1|PLCH1|RDH14|ADGRF5|PDK1|ACOT4|FDFT1|ABCG1|-|ID2|SLC27A1|GALE|LASS4|-|KIT|ALDH1A2|APOE|LIPH|HPGD|SMPD1|HSD17B4|PLCD3|HMGCR|MELK|SERINC2|SLC37A4|DHCR7|PIP5K1A|NR1H2|BPNT1|IMPA2|AGPAT5|LIPG|EIF2AK3|PSAPL1|DPM3|KIAA0226|PLCL1|-|-|FAR2|TNFRSF1A|PRD…
GO:0022008	neurogenesis	biological_process	3.4074e-07	2.7158e-05	190	3148	819	20032	ENSSSCG00000017251,ENSSSCG00000031023,ENSSSCG00000028073,ENSSSCG00000015104,ENSSSCG00000016034,ENSSSCG00000008645,ENSSSCG00000023899,ENSSSCG00000010224,ENSSSCG00000024651,ENSSSCG00000015234,ENSSSCG00000005719,ENSSSCG00000001661,ENSSSCG00000001927,ENSSSCG00000012585,ENSSSCG00000022945,ENSSSCG00000029189,ENSSSCG00000001711,ENSSSCG00000021355,ENSSSCG00000002831,ENSSSCG00000002923,ENSSSCG00000010457,…	SOX9|CD24|KCTD11|TRAPPC4|COL3A1|ID2|NOTCH3|EGR2|HEYL|KIRREL3|RAPGEF1|SRF|HEXA|DCX|UCHL1|DCHS1|CLIC5|SOD1|IRX3|WDR62|KIF20B|LYN|SLIT3|FGF10|WNT5A|TACC2|MYCL|C-JUN|BCL11A|TENM2|PCSK9|SIX4|BAIAP2|MGLL|PTK2B|BMP5|DIAPH1|NR4A2|TNFRSF12A|TAL1|KEL|PRDM6|RAPGEF2|CDK6|RND1|TCF7L2|BEND6|LAMC3|NPTX1|-|SCARF1|SORL1|HEY2|CASP3|TNIK|IGHMBP2|FZD9|DNER|MICALL1|CAMSAP1|FGFR1IIIC|TIMP-2|ZNF335|CHN1|PTPRZ1|HOOK3|NR…
GO:0032844	regulation of homeostatic process	biological_process	3.4389e-07	2.7277e-05	68	3148	232	20032	ENSSSCG00000005385,ENSSSCG00000015334,ENSSSCG00000021255,ENSSSCG00000009816,ENSSSCG00000011618,ENSSSCG00000010638,ENSSSCG00000014276,ENSSSCG00000000922,ENSSSCG00000026422,ENSSSCG00000010912,ENSSSCG00000001516,ENSSSCG00000012332,ENSSSCG00000006184,ENSSSCG00000001912,ENSSSCG00000026092,ENSSSCG00000013252,ENSSSCG00000015074,ENSSSCG00000007423,ENSSSCG00000008208,ENSSSCG00000027763,ENSSSCG00000009817,…	NOR-1|PDK4|ADA|P2RX4|GATA2|TCF7L2|SLC22A5|KITL|GPER1|KIF14|BAK1|WNK3|TERF1|PML|SREBF2|F2|SIDT2|UBE2C|EIF2AK3|NDUFAF2|P2X7R|NR1H2|C2CD2L|CEMIP|IL20RA|INHBA|TFRC|SCN2B|MIF|ACVR1B|HTR2B|PPARGC1B|EDN1|ANK2|F2R|SLC27A1|SRI|EPHA5|CHERP|GPAT|ID2|CAV1|KV1.5|CD24|TRPC3|DDIT3|LDB1|PKD2|ETS1|SLC30A2|FOXO3A|WNK2|TGFB2|LDLR|IBTK|CASQ2|CLIC2|FHL1C|LYN|MAFB|CA2|CDK6|DIAPH1|PIM3|GPR39|PTK2B|TPCN2|GPR68|
GO:0023057	negative regulation of signaling	biological_process	3.6833e-07	2.9075e-05	152	3148	630	20032	ENSSSCG00000017232,ENSSSCG00000009996,ENSSSCG00000010831,ENSSSCG00000011618,ENSSSCG00000023204,ENSSSCG00000016662,ENSSSCG00000004977,ENSSSCG00000021621,ENSSSCG00000009956,ENSSSCG00000023329,ENSSSCG00000023765,ENSSSCG00000010472,ENSSSCG00000000475,ENSSSCG00000004336,ENSSSCG00000003789,ENSSSCG00000029772,ENSSSCG00000025876,ENSSSCG00000000075,ENSSSCG00000003115,ENSSSCG00000000837,ENSSSCG00000003471,…	SLC9A3R1|LIF|DUSP10|GATA2|AXIN1|TBX20|NANOG|RGS6|ADRBK2|APC2|PCGF2|HHEX|IRAK3|EPHA7|CTH|SOCS3|PBLD|MKL1|MEIS3|CHST11|EPHA2|DUSP1|STK3|MIF|NXN|APOD|AJUBA|P2X7R|DAG1|DDIT4L|ARAP3|-|MFN2|LDLRAD4|GAS6|DUSP19|SPRED2|CAV2|SPRY2|HTR2B|NOTCH4|LREAP1|DACT3|GATA3|CD90|FBP1|YBX3|DUSP4|BMPER|DUSP2|DLX2|BMP7|CAV1|PRP|HTR1B|DEPDC5|FAIM2|CD44|KIAA1324|DDIT3|MYH9|CCDC22|FBN2|HTRA3|SH3RF1|ULK3|BCL6|CIB1|SMAD6|PRK…
GO:0010648	negative regulation of cell communication	biological_process	3.7134e-07	2.9172e-05	152	3148	630	20032	ENSSSCG00000025698,ENSSSCG00000005625,ENSSSCG00000022003,ENSSSCG00000001478,ENSSSCG00000024134,ENSSSCG00000025270,ENSSSCG00000017983,ENSSSCG00000005427,ENSSSCG00000016878,ENSSSCG00000029852,ENSSSCG00000009083,ENSSSCG00000006250,ENSSSCG00000017012,ENSSSCG00000010806,ENSSSCG00000013771,ENSSSCG00000004789,ENSSSCG00000004154,ENSSSCG00000016892,ENSSSCG00000004485,ENSSSCG00000004387,ENSSSCG00000022945,…	SERPINE1|ENG|-|BMP5|MGLL|CHRD|PER1|FKTN|FGF10|WNT5A|SPRY1|LYN|SLIT3|RGS2|PRKACA|THBS1|TNFAIP3|FST|CD109|FOXO3A|UCHL1|SRF|EGR1|NFKBIA|RGS4|RAPGEF1|ACKR3|DNAJA1|HEYL|HGF|WNK2|ADORA1|QSOX1|NUP62|RHOH|KCTD11|DUSP5|SOX9|SMPD1|APOE|ITGA1|CLU|PTGIR|-|C3orf33|-|ASXL1|NRP1|DUSP6|HMGCR|SFRP1|RGS1|ATF3|WWOX|ADM|ATXN7|RRM2B|PRDX2|NFKBID|PEA15|RGS16|HEY2|ARHGEF11|SORL1|DKK2|PFDN5|ADA|-|NKD1|BEND6|TCF7L2|ADRBK…
GO:0031401	positive regulation of protein modification process	biological_process	3.8752e-07	3.0013e-05	125	3148	494	20032	ENSSSCG00000006475,ENSSSCG00000004225,ENSSSCG00000021865,ENSSSCG00000001511,ENSSSCG00000025374,ENSSSCG00000017605,ENSSSCG00000010650,ENSSSCG00000010245,ENSSSCG00000011550,ENSSSCG00000026152,ENSSSCG00000010067,ENSSSCG00000005122,ENSSSCG00000023296,ENSSSCG00000006502,ENSSSCG00000011102,ENSSSCG00000009653,ENSSSCG00000009817,ENSSSCG00000029201,ENSSSCG00000023526,ENSSSCG00000017497,ENSSSCG00000012318,…	IQGAP3|TPD52L1|INHBA|PHF1|DVL3|MMD|AFAP1L2|STOX1|CAMK1|PRKD2|MIF|TEK|CENPE|ARHGEF2|NRP1|CDCA2|P2X7R|AJUBA|RAPGEF3|ERBB2|MAGED1|ARRDC4|CEMIP|KIT|PDE5A|GAS6|APOER2|SPHK1|IRAK1|SLC27A1|ACVRL1|KDR|HSPA2|SASH1|CYR61|PRLR|GPRC5B|RWDD3|SMPD1|SPRY2|SRCIN1|IL31RA|CHI3L1|HTR2B|CLU|EDG7|EDN1|F2R|ITGA5|LIF|KITL|MASTL|AXIN1|PIWIL2|PFN2|ACE|MST1R|ARID5A|IKBKG|SMYD3|RCHY1|SYMPK|ENPP2|GADD45B|F2|PRDX2|TNIK|TRX1|…
GO:0051173	positive regulation of nitrogen compound metabolic process	biological_process	4.1361e-07	3.1734e-05	218	3148	995	20032	ENSSSCG00000009094,ENSSSCG00000026460,ENSSSCG00000015871,ENSSSCG00000001478,ENSSSCG00000010757,ENSSSCG00000008429,ENSSSCG00000005625,ENSSSCG00000017473,ENSSSCG00000017009,ENSSSCG00000024457,ENSSSCG00000017983,ENSSSCG00000030839,ENSSSCG00000008461,ENSSSCG00000030898,ENSSSCG00000016878,ENSSSCG00000029852,ENSSSCG00000005089,ENSSSCG00000007576,ENSSSCG00000008963,ENSSSCG00000004387,ENSSSCG00000001661,…	CCNA2|TAL1|NR4A2|BMP5|EBF3|TACSTD1|ENG|TOP2A|FOXI1|FLI1|PER1|C-JUN|ZFP36L2|MAFB|FGF10|WNT5A|SIX4|FOXK1|AREG|FOXO3A|SRF|CKAP2|EGR1|NFKBIA|CHURC1|EGR2|HEYL|HGF|MED21|KMT2A|FHL5|SLC9A1|CD38|RAMP2|EHF|BRD4|TEAD3|EIF2C2|SMAD2|SOX9|NOTCH3|ID2|AGAP2|AKIRIN2|OSM|ELK3|TFAP2A|ZFP64|BRPF1|BTG2|HOXD13|ARNT2|PLAC8|BAT1|FOXJ1|ETS2|SLC30A9|APOE|IL1A|PTGIR|CLU|RBM15|TET2|THRB|SERTAD2|ELF3|TCF7L1|DVL3|GATA4|SFRP1…
GO:0060548	negative regulation of cell death	biological_process	4.1656e-07	3.1812e-05	106	3148	415	20032	ENSSSCG00000020672,ENSSSCG00000011125,ENSSSCG00000003088,ENSSSCG00000016273,ENSSSCG00000000795,ENSSSCG00000015622,ENSSSCG00000009240,ENSSSCG00000009482,ENSSSCG00000013030,ENSSSCG00000006940,ENSSSCG00000017723,ENSSSCG00000008844,ENSSSCG00000017475,ENSSSCG00000009565,ENSSSCG00000001036,ENSSSCG00000008842,ENSSSCG00000009630,ENSSSCG00000001513,ENSSSCG00000013599,ENSSSCG00000011102,ENSSSCG00000010686,…	F2R|GATA3|APOE|HTR2B|ADAMTS20|CD34|PLAC8|SPRY2|PRDX5|CYR61|CCL2|KDR|RARA|GAS6|TFAP2A|KIT|EGR-3|SYNGAP1|ANGPTL4|NRP1|BAG3|TEK|TGFB3|MIF|SFRP1|WNT7A|CRYAB|GPR120|CHST11|WNK3|KIF14|CHL1|ARHGAP10|EIF2AK3|MAD2L1|TBX3|SOCS3|CASP3|-|CTH|SORL1|ADA|PDK4|AMBRA1|NOR-1|HEY2|NUAK2|STK40|TCF7L2|KITL|SLC46A2|ITGA5|PIM2|DOCK8|SERPINE1|PTK2B|FAS|BCL2A1|UNC5B|PIM3|NR4A2|TEX11|CSF1R|SMAD6|SIX4|BCL6|CIB1|CDC2|SH3RF1…
GO:0006366	transcription from RNA polymerase II promoter	biological_process	4.2298e-07	3.206e-05	246	3148	1146	20032	ENSSSCG00000017983,ENSSSCG00000024457,ENSSSCG00000029852,ENSSSCG00000016878,ENSSSCG00000030898,ENSSSCG00000008392,ENSSSCG00000007576,ENSSSCG00000005089,ENSSSCG00000007849,ENSSSCG00000025270,ENSSSCG00000015871,ENSSSCG00000026460,ENSSSCG00000011538,ENSSSCG00000021521,ENSSSCG00000010757,ENSSSCG00000008429,ENSSSCG00000001478,ENSSSCG00000015126,ENSSSCG00000021529,ENSSSCG00000017009,ENSSSCG00000017473,…	PER1|FLI1|WNT5A|FGF10|MAFB|BCL11A|FOXK1|SIX4|CRYM|CHRD|NR4A2|TAL1|LMCD1|ERF|EBF3|TACSTD1|BMP5|TRIM29|KLF11|FOXI1|TOP2A|ENG|RBBP7|BRD4|SOX9|SMAD2|EIF2C2|TEAD3|AKIRIN2|OSM|AGAP2|ID2|SMAD9|NOTCH3|FAM83G|ELK3|HIVEP1|EGR1|NFKBIA|SRF|CKAP2|NELFA|FOXO3A|TBX2|HEYL|EGR2|TAF7L|MED21|EHF|FST|SLC9A1|HIST1H1D|HDGF|KMT2A|FHL5|ANXA4|GATA4|TCF7L1|SOX7|ABLIM2|PRKD2|SFRP1|OVOL1|ASXL1|RBM14|-|ARID3B|NR1H2|BACH1|MAG…
GO:0009968	negative regulation of signal transduction	biological_process	4.2372e-07	3.206e-05	147	3148	609	20032	ENSSSCG00000001952,ENSSSCG00000014336,ENSSSCG00000006335,ENSSSCG00000016322,ENSSSCG00000005719,ENSSSCG00000004387,ENSSSCG00000022945,ENSSSCG00000024651,ENSSSCG00000015403,ENSSSCG00000028103,ENSSSCG00000011000,ENSSSCG00000004789,ENSSSCG00000004154,ENSSSCG00000013771,ENSSSCG00000016892,ENSSSCG00000004485,ENSSSCG00000028073,ENSSSCG00000008794,ENSSSCG00000017251,ENSSSCG00000010624,ENSSSCG00000003200,…	NFKBIA|EGR1|RGS4|ACKR3|RAPGEF1|FOXO3A|UCHL1|HEYL|HGF|WNK2|DNAJA1|THBS1|TNFAIP3|PRKACA|FST|CD109|KCTD11|RHOH|SOX9|DUSP5|NUP62|-|BMP5|SERPINE1|ENG|FKTN|PER1|SLIT3|LYN|RGS2|SPRY1|WNT5A|FGF10|CHRD|ADM|ATXN7|NFKBID|PRDX2|PEA15|RRM2B|WWOX|ATF3|NKD1|BEND6|TCF7L2|HEY2|RGS16|ADA|PFDN5|SORL1|ARHGEF11|DKK2|C3orf33|-|SMPD1|CLU|PTGIR|-|APOE|ITGA1|HMGCR|RGS1|SFRP1|NRP1|ASXL1|DUSP6|DEPDC5|FAIM2|CD44|KIAA1324|DD…
GO:0006954	inflammatory response	biological_process	4.2976e-07	3.2368e-05	73	3148	268	20032	ENSSSCG00000009671,ENSSSCG00000015256,ENSSSCG00000011810,ENSSSCG00000030168,ENSSSCG00000029852,ENSSSCG00000006250,ENSSSCG00000022208,ENSSSCG00000015037,ENSSSCG00000023837,ENSSSCG00000005203,ENSSSCG00000005533,ENSSSCG00000025698,ENSSSCG00000008953,ENSSSCG00000009580,ENSSSCG00000027607,ENSSSCG00000013612,ENSSSCG00000023557,ENSSSCG00000031023,ENSSSCG00000009002,ENSSSCG00000012837,ENSSSCG00000004952,…	PBK|JAM3|BCL6|CYP19A1|WNT5A|LYN|TNFRSF1B|IL18|WFDC1|IL33|PTGS1|SERPINE1|CXCL8|S1PR3|IER3|ACP5|CCRL2|CD24|TLR2|CHID1|SMAD2|BRD4|TNFAIP3|AXL|THBS1|ADORA1|AOAH|ITIH4|CD44|CCR7|-|ETS1|F3|NOV|APOD|P2X7R|MIF|MMP25|AFAP1L2|GPR120|GATA3|F2R|APOE|IL1A|ELF3|S100A9|CHI3L1|S100A12|GPRC5B|CCL2|PTGER4|SPHK1|KIT|NRROS|ADA|IL1R1|IL17B|IL1B|GGT1|DUSP10|CCR4|C5|TNFRSF1A|NFKBIZ|NT5E|SBNO2|GPER1|-|HP|SOCS3|PRDX2|F2|…
GO:0032880	regulation of protein localization	biological_process	4.8265e-07	3.6021e-05	102	3148	384	20032	ENSSSCG00000015808,ENSSSCG00000001900,ENSSSCG00000015010,ENSSSCG00000008041,ENSSSCG00000007039,ENSSSCG00000015482,ENSSSCG00000017428,ENSSSCG00000010631,ENSSSCG00000021077,ENSSSCG00000004952,ENSSSCG00000009002,ENSSSCG00000026269,ENSSSCG00000009613,ENSSSCG00000008336,ENSSSCG00000003569,ENSSSCG00000021283,ENSSSCG00000012297,ENSSSCG00000009217,ENSSSCG00000013771,ENSSSCG00000011000,ENSSSCG00000028969,…	ADAM-9|CSK|EXPH5|PKD1|PRP|VAMP4|JUP|GPAT|RAMP3|SMAD2|TLR2|RAB29|DMTN|ANXA4|SLC9A1|RAB11FIP5|CCDC22|PKD2|PRKACA|DNAJA1|SLC26A4|TGFB2|CCR7|-|NFKBIA|RBPMS|CSF1R|TRIM8|SPAG5|FN1|CIB1|SIX4|WNT5A|LYN|KIF20B|IL18|TLR4|STOM|CCNB1|IL33|ERP29|TRIM29|PTPN14|PTCH1|SORL1|APC2|PMAIP1|AXIN1|CAMK4|TCF7L2|KCNN4|SLC9A3R1|PLS1|LIF|-|TLR7|C5|PML|WNK3|MYO1C|LRRC32|GPER1|SIK3|CDCA5|PBLD|ANKRD1|SCFD1|TRX1|NEK2|WASL|FZD…
GO:0001775	cell activation	biological_process	5.3278e-07	3.9404e-05	125	3148	507	20032	ENSSSCG00000008794,ENSSSCG00000016665,ENSSSCG00000000068,ENSSSCG00000004952,ENSSSCG00000000125,ENSSSCG00000004109,ENSSSCG00000014277,ENSSSCG00000031023,ENSSSCG00000006495,ENSSSCG00000028875,ENSSSCG00000007541,ENSSSCG00000010429,ENSSSCG00000016451,ENSSSCG00000007039,ENSSSCG00000008645,ENSSSCG00000016634,ENSSSCG00000010631,ENSSSCG00000015808,ENSSSCG00000002919,ENSSSCG00000029239,ENSSSCG00000014336,…	RHOH|BMPER|EP300|SMAD2|LGALS1|ZC3H12D|IRF1|CD24|SEMA4A|HAVCR2|PDGFA|PRKG1|GIMAP1|PRP|ID2|CAV1|GPAT|ADAM-9|TYROBP|MZB1|EGR1|STXBP2|CCR7|SRF|TGFBR2|MPZL2|TNFAIP3|AXL|THBS1|CD80|MYH9|CD38|DMTN|ZFP36L1|TLR4|MYL9|ZFP36L2|IL18|C-JUN|LYN|MAFB|BETA-ACTIN|FGF10|TNFSF13B|WNT5A|BCL11A|-|NHEJ1|BCL6|GNA13|-|-|ITGB2|IL7|FAS|PTK2B|CSRP1|CXCL8|DOCK8|CDK6|PN-1|EXO1|IGFBP2|PDGFB|IL33|CD61|CAMK4|SLC46A2|TESPA1|PREX…
GO:0006164	purine nucleotide biosynthetic process	biological_process	5.7575e-07	4.2391e-05	55	3148	185	20032	XLOC_1160270,ENSSSCG00000003377,ENSSSCG00000025104,ENSSSCG00000017591,ENSSSCG00000023595,ENSSSCG00000024613,ENSSSCG00000004091,ENSSSCG00000024355,ENSSSCG00000016173,ENSSSCG00000017544,ENSSSCG00000009881,ENSSSCG00000004475,ENSSSCG00000021255,ENSSSCG00000006391,ENSSSCG00000023891,ENSSSCG00000012042,ENSSSCG00000001988,ENSSSCG00000024673,ENSSSCG00000010315,ENSSSCG00000013408,ENSSSCG00000021707,ENSSSC…	-|ACOT7|-|NME2|AK3|GUCY1A2|AKAP12|AK2|PURH|ATP5G1|OAS2|HTR1B|ADA|ATP1A2|GRM7|ATP5O|ADCY4|NME1|ADK|ADM|ADCY7|-|ATP5A1|PTHLH|RAMP2|RAMP1|-|GPER1|-|-|ADCY5|ATP5G3|-|ADRB1|ADGRD1|-|ATP5E|-|PTK2B|NPR2|GUCY1A3|-|APLP1|SLC25A13|-|-|APOE|ATP5I|EDN1|-|ATP5F1|PTGIR
GO:0030855	epithelial cell differentiation	biological_process	5.8556e-07	4.278e-05	112	3148	442	20032	ENSSSCG00000004223,ENSSSCG00000010472,ENSSSCG00000027396,ENSSSCG00000015100,ENSSSCG00000007499,ENSSSCG00000010281,ENSSSCG00000017232,ENSSSCG00000009996,ENSSSCG00000002708,ENSSSCG00000000922,ENSSSCG00000030165,ENSSSCG00000008221,ENSSSCG00000015815,ENSSSCG00000000914,ENSSSCG00000016111,ENSSSCG00000015783,ENSSSCG00000025417,ENSSSCG00000015074,ENSSSCG00000009865,ENSSSCG00000012833,ENSSSCG00000027361,…	HEY2|HHEX|FOSL2|UPK2|TFAP2C|PSAP|SLC9A3R1|LIF|-|KITL|MAFF|KDM3A|FGFR1IIIC|BTG1|FZD7|CASP3|BBS2|SIDT2|TBX3|PRKX|OVOL1|SFN|SULT1B1|INTU|RAPGEF3|KCNMA1|DLX3|PLA2G3|GSTK1|IFT74|EPHA2|USH1C|GATA4|RAB27A|WNT7A|HSD17B4|FOXJ1|SYNE4|TXNIP|ADAMTS20|CD34|ELF3|THRB|GATA3|CUX1|KIT|RARA|ACVRL1|EVPL|HSPA2|GALNTL5|KDR|TAGLN|PRLR|MYO5A|NFIB|NPHS2|ID2|CAV1|BMP7|EXPH5|MLLT4|ADAM-9|TBPL1|GATA5|ACTA2|IVL|SPINT2|SOX9|…
GO:0010631	epithelial cell migration	biological_process	6.0385e-07	4.3677e-05	48	3148	141	20032	ENSSSCG00000003832,ENSSSCG00000017251,ENSSSCG00000006495,ENSSSCG00000011592,ENSSSCG00000015753,ENSSSCG00000016665,ENSSSCG00000015808,ENSSSCG00000014362,ENSSSCG00000030260,ENSSSCG00000010816,ENSSSCG00000016450,ENSSSCG00000004755,ENSSSCG00000001089,ENSSSCG00000012833,ENSSSCG00000025876,ENSSSCG00000011226,ENSSSCG00000016658,ENSSSCG00000015235,ENSSSCG00000014960,ENSSSCG00000006001,ENSSSCG00000001661,…	TACSTD2|SOX9|SEMA4A|PLXND1|ANGPT2|BMPER|ADAM-9|HBEGF|PFN2|TGFB2|NOS3|DLL4|GPLD1|PRKX|PBLD|TGFBR2|ANLN|ETS1|AMOTL1|ENPP2|SRF|RREB1|THBS1|EFNA1|MYH9|WNT7A|PRKD2|FGF10|WNT5A|TEK|EPHA2|NRP1|CIB1|ACVRL1|PTPRM|KDR|SASH1|SRPX2|PTK2B|HDAC7|KIT|EGR-3|LOXL2|PDGFB|APOE|GATA3|DPP4|AMOT|
GO:0001934	positive regulation of protein phosphorylation	biological_process	7.0126e-07	5.05e-05	102	3148	391	20032	ENSSSCG00000027023,ENSSSCG00000012318,ENSSSCG00000017497,ENSSSCG00000023526,ENSSSCG00000009817,ENSSSCG00000029201,ENSSSCG00000023296,ENSSSCG00000006502,ENSSSCG00000011102,ENSSSCG00000005122,ENSSSCG00000010245,ENSSSCG00000010067,ENSSSCG00000026152,ENSSSCG00000011550,ENSSSCG00000010650,ENSSSCG00000017605,ENSSSCG00000004225,ENSSSCG00000021865,ENSSSCG00000025374,ENSSSCG00000006475,ENSSSCG00000020672,…	CEMIP|MAGED1|ERBB2|RAPGEF3|P2X7R|AJUBA|CENPE|ARHGEF2|NRP1|TEK|STOX1|MIF|PRKD2|CAMK1|AFAP1L2|MMD|TPD52L1|INHBA|DVL3|IQGAP3|F2R|EDN1|EDG7|CHI3L1|IL31RA|HTR2B|SRCIN1|SPRY2|PRLR|GPRC5B|SASH1|CYR61|KDR|HSPA2|SLC27A1|IRAK1|ACVRL1|SPHK1|APOER2|GAS6|PDE5A|KIT|MST1R|PFN2|ACE|AXIN1|KITL|LIF|ITGA5|TNFRSF1A|WNK3|FGFR1IIIC|KIF14|EFNA1|TRX1|TNIK|PRDX2|F2|GADD45B|ENPP2|IKBKG|SMYD3|CSF1R|CIB1|MAP3K11|AVPI1|FGF10…
GO:0042327	positive regulation of phosphorylation	biological_process	7.8354e-07	5.6179e-05	104	3148	401	20032	ENSSSCG00000018056,ENSSSCG00000009482,ENSSSCG00000016915,ENSSSCG00000015476,ENSSSCG00000016273,ENSSSCG00000014437,ENSSSCG00000001050,ENSSSCG00000003756,ENSSSCG00000020672,ENSSSCG00000009106,ENSSSCG00000008842,ENSSSCG00000003848,ENSSSCG00000009565,ENSSSCG00000008844,ENSSSCG00000002274,ENSSSCG00000013879,ENSSSCG00000012795,ENSSSCG00000000232,ENSSSCG00000017178,ENSSSCG00000016830,ENSSSCG00000007864,…	SRCIN1|SPRY2|IL31RA|CHI3L1|HTR2B|PPARGC1B|EDN1|EDG7|F2R|PDE5A|KIT|APOER2|GAS6|KDR|HSPA2|SLC27A1|IRAK1|ACVRL1|SPHK1|PRLR|GPRC5B|CYR61|SASH1|CENPE|ARHGEF2|NRP1|ERBB2|RAPGEF3|AJUBA|P2X7R|CEMIP|MAGED1|INHBA|DVL3|TPD52L1|IQGAP3|AFAP1L2|MMD|TEK|STOX1|PRKD2|CAMK1|MIF|EFNA1|FGFR1IIIC|KIF14|TNFRSF1A|WNK3|SMYD3|IKBKG|F2|FZD7|GADD45B|ENPP2|PRDX2|TRX1|TNIK|MST1R|PFN2|ACE|ITGA5|LIF|KITL|AXIN1|RAPGEF2|PDGFB|ER…
GO:0090132	epithelium migration	biological_process	7.9042e-07	5.6425e-05	48	3148	142	20032	ENSSSCG00000001858,ENSSSCG00000011102,ENSSSCG00000003471,ENSSSCG00000026152,ENSSSCG00000016878,ENSSSCG00000029852,ENSSSCG00000005122,ENSSSCG00000011606,ENSSSCG00000012591,ENSSSCG00000015894,ENSSSCG00000003088,ENSSSCG00000011125,ENSSSCG00000021641,ENSSSCG00000026551,ENSSSCG00000027859,ENSSSCG00000008842,ENSSSCG00000009630,ENSSSCG00000022860,ENSSSCG00000012482,ENSSSCG00000009664,ENSSSCG00000000232,…	CIB1|NRP1|EPHA2|PRKD2|FGF10|WNT5A|TEK|WNT7A|AMOT|DPP4|APOE|GATA3|PDGFB|LOXL2|HDAC7|KIT|EGR-3|SASH1|SRPX2|PTK2B|ACVRL1|PTPRM|KDR|PFN2|HBEGF|ADAM-9|ANGPT2|BMPER|PLXND1|SEMA4A|SOX9|TACSTD2|MYH9|EFNA1|THBS1|RREB1|ENPP2|SRF|ANLN|ETS1|AMOTL1|PBLD|PRKX|GPLD1|TGFBR2|NOS3|TGFB2|DLL4|
GO:0061082	myeloid leukocyte cytokine production	biological_process	8.5131e-07	6.0509e-05	11	3148	14	20032	ENSSSCG00000011810,ENSSSCG00000005385,ENSSSCG00000010067,ENSSSCG00000029852,ENSSSCG00000007864,ENSSSCG00000002385,ENSSSCG00000010816,ENSSSCG00000009002,ENSSSCG00000009565,ENSSSCG00000008842,ENSSSCG00000000475	BCL6|NOR-1|MIF|WNT5A|GPRC5B|TGFB3|TGFB2|TLR2|GAS6|KIT|IRAK3|
GO:0006464	cellular protein modification process	biological_process	9.0173e-07	6.3396e-05	474	3148	2309	20032	ENSSSCG00000014325,ENSSSCG00000003155,ENSSSCG00000021712,ENSSSCG00000012083,ENSSSCG00000023909,ENSSSCG00000009671,ENSSSCG00000014441,ENSSSCG00000028494,ENSSSCG00000028137,ENSSSCG00000004948,ENSSSCG00000012133,ENSSSCG00000017962,ENSSSCG00000016174,ENSSSCG00000001858,ENSSSCG00000026162,ENSSSCG00000004460,ENSSSCG00000000665,ENSSSCG00000017643,ENSSSCG00000023949,ENSSSCG00000015582,XLOC_673678,ENSSSCG…	CDC23|PPP1R15A|-|RIPK4|THPO|PBK|CSF1R|PRKACB|-|SMAD6|ASB11|-|FN1|CIB1|-|IBTK|-|SEPT4|PIM3|PTPN14|-|TAB1|PLK4|MAP3K3|ITGB2|ADD1|NOS2|CCNF|PDGFB|RAPGEF4|ADRBK1|PTPN21|-|DUSP2|CABLES2|-|BMPER|CDC27|CLK1|OAS2|DUSP4|ADAM-9|ASB4|PRP|PKD1|CAV1|BMP7|-|IGF1R|PDGFA|RPN2|DZIP3|MAML1|-|TGFBR2|RNF180|DMTN|ART4|RAMP1|RAB3D|TET3|PKD2|LDB1|KMT2B|AXL|STOX1|MIF|-|CAMK1|TEK|CRTC2|MMD|STK3|AFAP1L2|ULK1|CAMKK2|CHEK1|…
GO:0036211	protein modification process	biological_process	9.0173e-07	6.3396e-05	474	3148	2309	20032	ENSSSCG00000018051,ENSSSCG00000013500,ENSSSCG00000027557,ENSSSCG00000026655,ENSSSCG00000001516,ENSSSCG00000000708,ENSSSCG00000000914,XLOC_121282,ENSSSCG00000022689,XLOC_370211,ENSSSCG00000015604,ENSSSCG00000007423,ENSSSCG00000005453,ENSSSCG00000028905,ENSSSCG00000008208,ENSSSCG00000002264,ENSSSCG00000030228,ENSSSCG00000025182,ENSSSCG00000011876,ENSSSCG00000015659,ENSSSCG00000010569,ENSSSCG0000002…	COPS3|-|CDC14B|PTPN13|BAK1|TNFRSF1A|BTG1|-|GADD45B|-|NEK2|UBE2C|TRX1|TNIK|EIF2AK3|ST8SIA2|PIWIL2|ELK4|DTX3L|YOD1|MGEA5|-|TLR7|KITL|DYRK1B|ACVR1B|SMPD1|-|-|CLU|TET2|CDK7|APOE|CBX8|CCNO|KIT|FUT9|OTUB2|MKK6|EPHA5|IRAK1|SLC27A1|SIK2|ASB2|RNF7|BTG2|CSNK1G2|RBBP6|BRPF1|MTMR14|-|ASXL1|RBM14|-|DUSP6|CEMIP|MAGED1|DVL3|TPD52L1|ZNF335|ALPK1|CAMKV|PRKD2|TIE-1|THBS1|CCNB3|-|PLK2|OTUD7A|-|CD80|DCN|-|FBXO3|DAD1…
GO:0022612	gland morphogenesis	biological_process	9.2217e-07	6.443e-05	33	3148	83	20032	ENSSSCG00000011102,ENSSSCG00000023522,ENSSSCG00000030708,ENSSSCG00000008963,ENSSSCG00000003471,ENSSSCG00000025822,ENSSSCG00000002385,ENSSSCG00000029852,ENSSSCG00000016878,ENSSSCG00000010922,ENSSSCG00000027312,ENSSSCG00000015979,ENSSSCG00000016634,ENSSSCG00000007501,ENSSSCG00000007541,ENSSSCG00000005190,ENSSSCG00000017232,ENSSSCG00000011592,ENSSSCG00000007499,ENSSSCG00000004894,ENSSSCG00000017251,…	NRP1|TGM2|DAG1|AREG|EPHA2|SFRP1|TGFB3|WNT5A|FGF10|ELF3|PTCH1|HOXD13|CAV1|BMP7|PDGFA|NFIB|SLC9A3R1|PLXND1|TFAP2C|SERPINB5|SOX9|FGFR1IIIC|MSN|PTHLH|PML|TBX2|P4|TGFBR2|TGFB2|CD44|HGF|NTN4|TBX3|
GO:0007049	cell cycle	biological_process	1.0092e-06	7.0212e-05	203	3148	894	20032	ENSSSCG00000024931,ENSSSCG00000006912,ENSSSCG00000030228,ENSSSCG00000029352,ENSSSCG00000010638,ENSSSCG00000001746,ENSSSCG00000001516,ENSSSCG00000006184,ENSSSCG00000027557,ENSSSCG00000002552,ENSSSCG00000015815,ENSSSCG00000007423,ENSSSCG00000015783,ENSSSCG00000006389,ENSSSCG00000016604,ENSSSCG00000015604,ENSSSCG00000009865,ENSSSCG00000003403,ENSSSCG00000005453,XLOC_730412,ENSSSCG00000022689,ENSSSCG…	NUDT16|HFM1|PIWIL2|CCNL1|TCF7L2|-|BAK1|TERF1|CDC14B|TDRD9|FGFR1IIIC|UBE2C|CASP3|PEA15|WASL|NEK2|TBX3|APITD1|TRX1|-|GADD45B|RAD51D|BACH1|TDRKH|OVOL1|CENPE|KLHL21|RBM14|-|SFN|RAD1|SFRP1|AIF1|IQGAP3|TPD52L1|BUB1|-|-|FANCM|IL1A|BAT1|ACVR1B|SGOL2|HPGD|HSPA2|MYBBP1A|SLC6A4|CCNO|ZFYVE26|IER3|OSM|ID2|SKP2|-|RHNO1|SOX9|SMAD2|DDIAS|CASC5|BRD4|CENPF|SPICE1|GEN1|NUP214|CCNB3|PLK2|-|THBS1|TNFAIP3|PRKACA|WDR62…
GO:0045944	positive regulation of transcription from RNA polymerase II promoter	biological_process	1.0356e-06	7.1747e-05	152	3148	652	20032	ENSSSCG00000004387,ENSSSCG00000009378,ENSSSCG00000001661,ENSSSCG00000014336,ENSSSCG00000001952,ENSSSCG00000010224,ENSSSCG00000024651,ENSSSCG00000000552,ENSSSCG00000004340,ENSSSCG00000023324,ENSSSCG00000003569,ENSSSCG00000013300,ENSSSCG00000022227,ENSSSCG00000001544,ENSSSCG00000005935,ENSSSCG00000004952,ENSSSCG00000017251,ENSSSCG00000023899,ENSSSCG00000000451,ENSSSCG00000009997,ENSSSCG00000004307,…	FOXO3A|CKAP2|SRF|EGR1|NFKBIA|EGR2|HEYL|MED21|FHL5|KMT2A|SLC9A1|EHF|BRD4|TEAD3|EIF2C2|SMAD2|SOX9|NOTCH3|AGAP2|OSM|AKIRIN2|ELK3|TAL1|NR4A2|BMP5|EBF3|TACSTD1|ENG|TOP2A|FOXI1|FLI1|PER1|MAFB|FGF10|WNT5A|SIX4|HAND1|FHOD1|ATXN7|SREBF2|EIF2AK3|ANKRD1|TTC5|ATF3|SBNO2|WWOX|FOSL2|PLAGL1|MEF2D|TCF7L2|CREB|HEY2|TFAP2A|HOXD13|ARNT2|PLAC8|FOXJ1|IL1A|SLC30A9|THRB|ELF3|TET2|RBM15|TCF7L1|PRKD2|ABLIM2|RBM14|NR1H2|A…
GO:0051234	establishment of localization	biological_process	1.0607e-06	7.287e-05	647	3148	3316	20032	ENSSSCG00000009169,ENSSSCG00000000181,ENSSSCG00000022348,XLOC_130845,ENSSSCG00000007476,ENSSSCG00000011867,ENSSSCG00000002646,XLOC_1326990,ENSSSCG00000017255,ENSSSCG00000014081,ENSSSCG00000004830,ENSSSCG00000027544,ENSSSCG00000009083,ENSSSCG00000029852,ENSSSCG00000001680,ENSSSCG00000015301,ENSSSCG00000002280,ENSSSCG00000030839,ENSSSCG00000014296,ENSSSCG00000003569,ENSSSCG00000010039,ENSSSCG000000…	SLC39A8|RND1|-|-|KCNG1|MYLK|TRAPPC2L|-|ABCA5|COL4A3BP|ATP10A|-|SPRY1|WNT5A|ABCC10|STEAP1|RAB15|C-JUN|VDAC1|SLC9A1|SLC5A4|SOD1|PRKACA|ATP5G3|-|WNK2|WASF2|AOC3|LDLR|ACKR3|SLC26A2|KV1.5|TRIM15|SLC25A5|LIN7C|TRPC6|CYB561|-|TMED2|RRAD|FBLN5|SEC61B|TBC1D4|IL1A|SLC30A9|BAT1|PITPNC1|HSPA2|TUSC3|-|ACE2|APOER2|NRP1|CENPE|ACAA2|TNNC1|ABCB11|SERINC2|AIF1|ANTXR2|MRS2|KIAA0226|TBX3|TTPAL|SLC14A1|FZD7|-|ANKH|MT…
GO:0046390	ribose phosphate biosynthetic process	biological_process	1.0687e-06	7.3113e-05	55	3148	188	20032	ENSSSCG00000001988,ENSSSCG00000024673,ENSSSCG00000013408,ENSSSCG00000010315,ENSSSCG00000025108,ENSSSCG00000021707,ENSSSCG00000014816,ENSSSCG00000004499,ENSSSCG00000000544,ENSSSCG00000017389,ENSSSCG00000016331,ENSSSCG00000022638,ENSSSCG00000024691,XLOC_408399,ENSSSCG00000026422,XLOC_2034181,ENSSSCG00000027952,XLOC_1164143,ENSSSCG00000015973,XLOC_1160270,ENSSSCG00000025104,ENSSSCG00000003377,ENSSSC…	ADCY4|NME1|ADM|ADK|G6PD|ADCY7|-|ATP5A1|PTHLH|RAMP2|RAMP1|-|-|-|GPER1|-|ADCY5|-|ATP5G3|-|-|ACOT7|NME2|AK3|GUCY1A2|AKAP12|AK2|ATP5G1|HTR1B|GRM7|ATP1A2|ATP5O|GUCY1A3|NPR2|PTK2B|APLP1|-|-|SLC25A13|-|APOE|ATP5I|-|EDN1|PTGIR|ATP5F1|NPR1|HTR2B|-|ADGRD1|ADRB1|-|ATP5E|-|-|
GO:0002237	response to molecule of bacterial origin	biological_process	1.1059e-06	7.5346e-05	43	3148	127	20032	ENSSSCG00000004307,ENSSSCG00000013612,ENSSSCG00000011690,ENSSSCG00000021862,ENSSSCG00000015808,ENSSSCG00000021934,ENSSSCG00000003764,ENSSSCG00000010831,ENSSSCG00000009002,ENSSSCG00000031023,ENSSSCG00000004154,ENSSSCG00000003005,ENSSSCG00000011899,ENSSSCG00000006175,ENSSSCG00000028758,ENSSSCG00000001952,ENSSSCG00000000475,ENSSSCG00000017466,ENSSSCG00000016450,ENSSSCG00000013736,ENSSSCG00000010461,…	AKIRIN2|ACP5|PLSCR4|PTGER2|ADAM-9|OTUD5|PTGFR|DUSP10|TLR2|CD24|TNFAIP3|AXL|CD80|LY96|LBP|NFKBIA|IRAK3|CCR7|NOS3|PRDX2|ANKRD1|C5AR1|P2X7R|S100A14|TLR4|TNFRSF1B|IL18|LYN|MIF|WNT5A|SERPINE1|CXCL16|PTGIR|NOS2|NOCT|F2R|TRIB1|LITAF|RARA|IRAK1|PTGER4|SASH1|CCL2|
GO:0090130	tissue migration	biological_process	1.1686e-06	7.9289e-05	48	3148	144	20032	ENSSSCG00000009664,ENSSSCG00000012482,ENSSSCG00000022860,ENSSSCG00000008844,ENSSSCG00000028805,ENSSSCG00000000232,ENSSSCG00000026551,ENSSSCG00000027859,ENSSSCG00000009630,ENSSSCG00000008842,ENSSSCG00000011125,ENSSSCG00000003088,ENSSSCG00000021641,ENSSSCG00000012591,ENSSSCG00000015894,ENSSSCG00000005122,ENSSSCG00000029852,ENSSSCG00000016878,ENSSSCG00000026152,ENSSSCG00000011606,ENSSSCG00000003471,…	PTK2B|SRPX2|SASH1|KDR|PTPRM|ACVRL1|LOXL2|HDAC7|EGR-3|KIT|GATA3|APOE|PDGFB|AMOT|DPP4|TEK|WNT5A|FGF10|PRKD2|WNT7A|EPHA2|CIB1|NRP1|TGFBR2|PRKX|GPLD1|PBLD|TGFB2|NOS3|DLL4|SRF|ENPP2|AMOTL1|ETS1|ANLN|RREB1|MYH9|THBS1|EFNA1|SEMA4A|TACSTD2|SOX9|BMPER|ANGPT2|PLXND1|ADAM-9|PFN2|HBEGF|
GO:0002262	myeloid cell homeostasis	biological_process	1.1779e-06	7.9588e-05	35	3148	95	20032	ENSSSCG00000031023,ENSSSCG00000000922,ENSSSCG00000001038,ENSSSCG00000011618,ENSSSCG00000014063,ENSSSCG00000008645,ENSSSCG00000015783,ENSSSCG00000001661,ENSSSCG00000004387,ENSSSCG00000025108,ENSSSCG00000013731,ENSSSCG00000015235,ENSSSCG00000021355,ENSSSCG00000009613,ENSSSCG00000001516,ENSSSCG00000003005,ENSSSCG00000010574,ENSSSCG00000030898,ENSSSCG00000006250,ENSSSCG00000021865,ENSSSCG00000014078,…	CD24|KITL|-|GATA2|SFXN1|ID2|CASP3|SRF|FOXO3A|G6PD|DNASE2|ETS1|SOD1|DMTN|BAK1|AXL|LDB1|MAFB|LYN|INHBA|RPS17|JAM3|SLC37A4|BCL6|ACIN1|TAL1|ATPIF1|SP1|KIT|ALAS2|GATA3|EPAS1|CDK6|ACVR1B|JMJD6|
GO:0001667	ameboidal cell migration	biological_process	1.3449e-06	9.0502e-05	60	3148	195	20032	ENSSSCG00000030547,ENSSSCG00000001858,ENSSSCG00000011102,ENSSSCG00000026152,ENSSSCG00000016878,ENSSSCG00000029852,ENSSSCG00000005122,ENSSSCG00000011606,ENSSSCG00000003471,ENSSSCG00000003088,ENSSSCG00000011125,ENSSSCG00000021641,ENSSSCG00000012591,ENSSSCG00000016273,ENSSSCG00000015894,ENSSSCG00000000604,ENSSSCG00000000233,ENSSSCG00000022860,ENSSSCG00000012482,ENSSSCG00000009664,ENSSSCG00000028805,…	PIP5K1A|CIB1|NRP1|PRKD2|FGF10|WNT5A|TEK|WNT7A|EPHA2|APOE|GATA3|PDGFB|AMOT|HTR2B|DPP4|ARHGDIB|ACVR1B|SASH1|SRPX2|PTK2B|PTPRM|ACVRL1|KDR|LOXL2|KIT|HDAC7|EGR-3|ADAM-9|PFN2|HBEGF|SEMA4A|KITL|TACSTD2|SOX9|ITGA4|MEGF8|ANGPT2|BMPER|PLXND1|DMTN|ARID5B|PML|RREB1|NRP2|MYH9|THBS1|EFNA1|PRKX|PBLD|GPLD1|TGFBR2|NOS3|TGFB2|DLL4|WASF2|ENPP2|SRF|ANLN|ETS1|AMOTL1|
GO:0001701	in utero embryonic development	biological_process	1.3611e-06	9.1216e-05	81	3148	289	20032	ENSSSCG00000008443,ENSSSCG00000013318,ENSSSCG00000004588,ENSSSCG00000029326,ENSSSCG00000000087,ENSSSCG00000000272,ENSSSCG00000027312,ENSSSCG00000009076,ENSSSCG00000024509,ENSSSCG00000017607,ENSSSCG00000003570,ENSSSCG00000013735,ENSSSCG00000017263,ENSSSCG00000014081,ENSSSCG00000014835,ENSSSCG00000013492,ENSSSCG00000000552,ENSSSCG00000000145,ENSSSCG00000004587,ENSSSCG00000003950,ENSSSCG00000009217,…	EPAS1|RCN1|CCNB2|CCNB1|TAB1|SP1|PTCH1|PLK4|SLC30A1|TMEM100|WDTC1|JUNB|GNA13|COL4A3BP|C2CD3|APBA3|MED21|MYH9|MYO1E|TIE-1|PKD2|ZFP36L1|DAD1|SRF|ETNK2|GATAD2A|TGFBR2|CNOT3|NOS3|PKD1|HSD17B2|SPINT2|YBX3|BRD4|TMED2|ITGA4|SMAD2|AMOT|ACVR1B|GATA3|EDN1|-|ELF3|MFN2|CHD7|RBBP6|CYR61|ARNT2|ACVRL1|PLCD3|STK3|GATA4|SEC24D|TGFB3|TANC2|ZNF335|FGFR1IIIC|HECTD1|COPS3|ADM|SP2|HAND1|NEK2|SOCS3|TBX3|MYH6|HEY2|PCGF2|…
GO:0009719	response to endogenous stimulus	biological_process	1.3718e-06	9.1559e-05	145	3148	602	20032	ENSSSCG00000029371,ENSSSCG00000006745,ENSSSCG00000014149,ENSSSCG00000001858,ENSSSCG00000003570,ENSSSCG00000004948,ENSSSCG00000022398,ENSSSCG00000014256,ENSSSCG00000008723,ENSSSCG00000029252,ENSSSCG00000014157,ENSSSCG00000023124,ENSSSCG00000000087,ENSSSCG00000017607,ENSSSCG00000002916,ENSSSCG00000021077,ENSSSCG00000002383,ENSSSCG00000007501,ENSSSCG00000016634,ENSSSCG00000015808,ENSSSCG00000004475,…	C5AR1|CASQ2|MEF2C|CIB1|WDTC1|SMAD6|NUCKS1|FBN2|HTRA3|FGF12|NR2F1|ADD1|TAB1|TMEM100|APLP1|RAMP3|FOS|BMP7|CAV1|ADAM-9|HTR1B|GATA5|EP300|TLR2|SESN3|PKD2|DMTN|MSN|-|MZB1|P4|SORBS1|CD44|TGFB2|DLL4|ITGA8|ARHGEF2|RAPGEF3|ASIP|NR1H4|PANX1|PDK2|COL4A2|WNT7A|TGFB3|SPRY2|SDK1|GATA3|LDLRAD4|EGR-3|RARA|NR4A1|PPP1R9B|ACVRL1|RORC|PPP1R1B|MYO5A|PRLR|CAV2|CCL2|NOR-1|CLEC3B|PDK4|SERPINA12|NRIP1|AXIN1|KDM3A|GPER1|F…
GO:0050900	leukocyte migration	biological_process	1.4899e-06	9.9037e-05	51	3148	169	20032	ENSSSCG00000030168,ENSSSCG00000006582,ENSSSCG00000011831,ENSSSCG00000006002,ENSSSCG00000029371,ENSSSCG00000015256,ENSSSCG00000015105,ENSSSCG00000009216,ENSSSCG00000001408,ENSSSCG00000029852,ENSSSCG00000005277,ENSSSCG00000006250,ENSSSCG00000017920,ENSSSCG00000006588,ENSSSCG00000015622,ENSSSCG00000005240,ENSSSCG00000025698,ENSSSCG00000008953,ENSSSCG00000017187,ENSSSCG00000011125,ENSSSCG00000016885,…	CYP19A1|S100A14|APOD|NOV|C5AR1|JAM3|SLC37A4|SPP1|AIF1|WNT5A|GCNT1|LYN|CXCL16|S100A9|CD34|DOCK8|SERPINE1|CXCL8|FOXJ1|GATA3|ITGA1|IL33|PDGFB|PAF-AH|GAS6|-|-|ITGB2|KIT|PTK2B|CCL2|VCAM1|PTGER4|AMICA1|HRH1|SELE|ADA|CD61|C5|CD24|PREX1|TLR2|ITGA4|KITL|FLT1|MSN|CCR7|CXCL14|LBP|ADORA1|WASL|
GO:0060341	regulation of cellular localization	biological_process	1.5686e-06	0.00010344	139	3148	577	20032	ENSSSCG00000021077,ENSSSCG00000016634,ENSSSCG00000008041,ENSSSCG00000015482,ENSSSCG00000010631,ENSSSCG00000015808,ENSSSCG00000004475,ENSSSCG00000009002,ENSSSCG00000009217,ENSSSCG00000013623,ENSSSCG00000012297,ENSSSCG00000026269,ENSSSCG00000009613,ENSSSCG00000012365,ENSSSCG00000021283,ENSSSCG00000006045,ENSSSCG00000014816,ENSSSCG00000010816,ENSSSCG00000006745,ENSSSCG00000003214,ENSSSCG00000016174,…	RAMP3|CAV1|PKD1|VAMP4|GPAT|ADAM-9|HTR1B|TLR2|PKD2|RAB3D|CCDC22|RAB29|DMTN|MSN|RAB11FIP5|RIMS2|-|TGFB2|CASQ2|KCNC3|FN1|CIB1|SPAG5|CLIC2|CSF1R|TLR4|STOM|RAB27B|EHD2|RAPGEF4|NOS2|ADD1|CCNB1|IL33|GPR39|PTPN14|PIM3|ZC3H3|CRISP1|APC2|C5|SLC9A3R1|LIF|CAMK4|RBP4|AXIN1|CDCA5|GPER1|LRRC32|MYO1C|PML|WNK3|LGI3|F2|INSIG1|PBLD|APOD|NOV|P2X7R|RAPGEF3|PANX1|C2CD2L|EPHA2|RACGAP1|INHBA|GPR120|REEP1|RAB27A|CRYAB|MI…
GO:0045935	positive regulation of nucleobase-containing compound metabolic process	biological_process	1.5867e-06	0.00010421	213	3148	977	20032	ENSSSCG00000016501,ENSSSCG00000004166,ENSSSCG00000028481,ENSSSCG00000003155,ENSSSCG00000010647,ENSSSCG00000009745,ENSSSCG00000022398,ENSSSCG00000026229,ENSSSCG00000013735,ENSSSCG00000014149,ENSSSCG00000027186,ENSSSCG00000008866,ENSSSCG00000026931,ENSSSCG00000000272,ENSSSCG00000027312,ENSSSCG00000021641,ENSSSCG00000007951,ENSSSCG00000012793,ENSSSCG00000005203,ENSSSCG00000023124,ENSSSCG00000008443,…	KDM7A|AHI1|CALCOCO1|PPP1R15A|ADRB1|ADGRD1|NUCKS1|PCBD2|JUNB|MEF2C|GRHL1|GUCY1A3|SERTAD1|SP1|PTCH1|PDGFB|CREBBP|HCFC1|IL33|ADD1|EPAS1|POLR2G|NFAT5|GUCY1A2|LUM|IRF1|GATA5|BLOC1S2|AKAP12|EP300|NFIB|PDGFA|MAML1|FOS|FOXK2|DLX2|BMP7|REL|PKD1|ITGA8|ZNF133|ETS1|TP53INP2|P4|RAMP1|BCL9|PTHLH|DDIT3|TET3|ARNTL2|CIZ1|GLIS3|PKD2|MED25|WNT7A|FOXF2|TGFB3|CAMK1|INHBA|CHEK1|IFT74|AFAP1L2|CRTC2|NR1H4|CAMTA2|ID4|SNR…
GO:0010740	positive regulation of intracellular protein kinase cascade	biological_process	1.6142e-06	0.00010559	96	3148	370	20032	ENSSSCG00000017497,ENSSSCG00000029201,ENSSSCG00000009817,ENSSSCG00000011102,ENSSSCG00000022447,ENSSSCG00000012318,ENSSSCG00000006074,ENSSSCG00000010478,ENSSSCG00000025374,ENSSSCG00000004225,ENSSSCG00000020906,ENSSSCG00000006475,ENSSSCG00000005122,ENSSSCG00000026152,ENSSSCG00000010245,ENSSSCG00000010067,ENSSSCG00000009626,ENSSSCG00000016915,ENSSSCG00000016273,ENSSSCG00000015476,ENSSSCG00000009482,…	ERBB2|AJUBA|P2X7R|NRP1|F3|MAGED1|STK3|GPR120|DVL3|TPD52L1|TNFSF10|IQGAP3|TEK|PRKD2|STOX1|MIF|SORBS3|IL31RA|HTR2B|CHI3L1|SPRY2|S100A12|GATA3|F2R|EDN1|EDG7|GAS6|MAP3K14|LITAF|PDE5A|KIT|GPRC5B|CAV2|SASH1|KDR|IRAK1|MST1R|IGFBP4|GOLT1B|KL|LIF|PSAP|AXIN1|TCF7L2|KITL|GPER1|FGFR1IIIC|EFNA1|MEIS3|TNFRSF1A|MINK|CTH|GADD45B|IKBKG|PRDX2|CIB1|AVPI1|MAP3K11|C5AR1|TRIM8|CSF1R|THPO|IL18|FGF10|WNT5A|GPR37|TRAF3IP…
GO:0051272	positive regulation of cellular component movement	biological_process	1.662e-06	0.00010825	64	3148	221	20032	ENSSSCG00000005992,ENSSSCG00000017306,ENSSSCG00000000922,ENSSSCG00000026422,ENSSSCG00000001021,ENSSSCG00000021821,ENSSSCG00000006001,ENSSSCG00000016459,ENSSSCG00000028758,ENSSSCG00000001089,ENSSSCG00000006582,ENSSSCG00000017495,ENSSSCG00000011102,ENSSSCG00000027023,ENSSSCG00000001408,ENSSSCG00000026152,ENSSSCG00000005122,ENSSSCG00000011606,ENSSSCG00000012591,ENSSSCG00000000233,ENSSSCG00000020672,…	SHAS2|CD61|KITL|GPER1|RREB1|MYO1C|ENPP2|EPHA1|LBP|GPLD1|S100A14|GRB7|NRP1|CEMIP|AIF1|PRKD2|TEK|WNT7A|AMOT|ACVR1B|F2R|GATA3|EDN1|GAS6|SASH1|CCL2|CYR61|SPHK1|KDR|SELE|HBEGF|PDGFA|ADAM-9|STMN1|SOX9|TLR2|THBS1|DMTN|FLT1|MIEN1|CCR7|CXCL14|ETS1|AMOTL1|TGFBR2|TGFB2|HGF|CIB1|BCL6|C5AR1|CSF1R|COL18A1|WNT5A|FGF10|LYN|KIF20B|CXCL16|SERPINE1|PAF-AH|PDGFB|HDAC7|MYLK|SRPX2|PTK2B|
GO:0051223	regulation of protein transport	biological_process	1.6784e-06	0.00010825	78	3148	281	20032	ENSSSCG00000009002,ENSSSCG00000004952,ENSSSCG00000015482,ENSSSCG00000017428,ENSSSCG00000010631,ENSSSCG00000008041,ENSSSCG00000001900,ENSSSCG00000015808,ENSSSCG00000015010,ENSSSCG00000017466,ENSSSCG00000015846,ENSSSCG00000014816,ENSSSCG00000001952,ENSSSCG00000011000,ENSSSCG00000010816,ENSSSCG00000013771,ENSSSCG00000009217,ENSSSCG00000003569,ENSSSCG00000026269,ENSSSCG00000008336,ENSSSCG00000009613,…	TLR2|SMAD2|VAMP4|JUP|GPAT|PKD1|CSK|ADAM-9|EXPH5|CCR7|RBPMS|-|NFKBIA|DNAJA1|TGFB2|PRKACA|PKD2|SLC9A1|RAB29|ANXA4|DMTN|CCDC22|IL18|STOM|TLR4|WNT5A|KIF20B|LYN|CIB1|FN1|CSF1R|PTPN14|IL33|ERP29|SLC9A3R1|KCNN4|C5|TLR7|AXIN1|TCF7L2|CAMK4|APC2|SORL1|FZD7|SCFD1|TRX1|ANKRD1|PBLD|PML|MYO1C|LRRC32|GPR120|TGFB3|TEK|MIF|CAMK1|RAPGEF3|SFN|APOD|NR1H2|P2X7R|NOV|PANX1|CEMIP|VTCN1|GAS6|RANGAP1|LITAF|CHERP|PTGER4|SR…
GO:0015985	energy coupled proton transport, down electrochemical gradient	biological_process	1.6813e-06	0.00010825	18	3148	38	20032	ENSSSCG00000017544,ENSSSCG00000025104,XLOC_1160270,ENSSSCG00000012042,ENSSSCG00000007524,XLOC_1331788,XLOC_285751,XLOC_373572,ENSSSCG00000015973,XLOC_1164143,XLOC_1442799,XLOC_408399,XLOC_2034181,XLOC_2126712,ENSSSCG00000006789,XLOC_461590,ENSSSCG00000004499,ENSSSCG00000023903	ATP5G1|-|-|ATP5O|ATP5E|-|-|-|ATP5G3|-|-|-|-|-|ATP5F1|-|ATP5A1|ATP5I|
GO:0015986	ATP synthesis coupled proton transport	biological_process	1.6813e-06	0.00010825	18	3148	38	20032	ENSSSCG00000007524,XLOC_1331788,ENSSSCG00000012042,XLOC_285751,ENSSSCG00000017544,XLOC_1160270,ENSSSCG00000025104,XLOC_2034181,XLOC_408399,ENSSSCG00000015973,XLOC_1442799,XLOC_1164143,ENSSSCG00000023903,XLOC_461590,ENSSSCG00000004499,ENSSSCG00000006789,XLOC_2126712,XLOC_373572	ATP5E|-|ATP5O|-|ATP5G1|-|-|-|-|ATP5G3|-|-|ATP5I|-|ATP5A1|ATP5F1|-|-|
GO:0051336	regulation of hydrolase activity	biological_process	1.9757e-06	0.00012626	171	3148	724	20032	ENSSSCG00000005620,ENSSSCG00000013784,ENSSSCG00000004789,ENSSSCG00000021158,ENSSSCG00000003486,ENSSSCG00000021355,ENSSSCG00000004485,ENSSSCG00000005719,ENSSSCG00000009999,ENSSSCG00000002276,ENSSSCG00000029620,ENSSSCG00000015403,ENSSSCG00000021698,ENSSSCG00000000451,ENSSSCG00000006831,ENSSSCG00000006286,ENSSSCG00000022029,ENSSSCG00000014426,ENSSSCG00000009567,ENSSSCG00000009772,ENSSSCG00000004894,…	SH2D3C|DNAJB1|THBS1|-|ARHGEF10L|SOD1|CD109|RAPGEF1|-|PLEKHG3|TBC1D25|HGF|RRP1B|AGAP2|SORT1|SELE|RAP1GAP|SPINK9|RASA3|TMED2|SERPINB5|CASC5|DLG3|SMAD2|ARHGEF40|RAPGEF2|FGD5|SERPINE1|DNAJC10|-|ATPIF1|-|SIPA1L2|DOCK11|CST3|GNA13|C-JUN|ARAP2|WFDC1|FGF10|SPRY1|ACAP1|RGS2|APLP2|FGFR1IIIC|TIMP-2|-|BAK1|EPHA1|NGEF|EIF2AK3|MYH6|C4A|PPP6R1|PFN2|-|FAM162A|ARHGEF11|SGSM1|PMAIP1|-|AMOT|RAPGEF5|PRDX5|ITGA1|PAPL…
GO:0009260	ribonucleotide biosynthetic process	biological_process	1.9762e-06	0.00012626	54	3148	187	20032	ENSSSCG00000004475,ENSSSCG00000006391,ENSSSCG00000012042,ENSSSCG00000023891,XLOC_1160270,ENSSSCG00000024613,ENSSSCG00000023595,ENSSSCG00000017591,ENSSSCG00000025104,ENSSSCG00000003377,ENSSSCG00000024355,ENSSSCG00000004091,ENSSSCG00000017544,ENSSSCG00000000544,ENSSSCG00000004499,ENSSSCG00000016331,ENSSSCG00000017389,XLOC_2034181,XLOC_408399,ENSSSCG00000022638,ENSSSCG00000024691,ENSSSCG00000026422,…	HTR1B|ATP1A2|ATP5O|GRM7|-|GUCY1A2|AK3|NME2|-|ACOT7|AK2|AKAP12|ATP5G1|PTHLH|ATP5A1|RAMP1|RAMP2|-|-|-|-|GPER1|-|ATP5G3|ADCY5|ADCY4|NME1|ADK|ADM|ADCY7|-|-|-|ATP5E|-|ADGRD1|ADRB1|ATP5I|APOE|-|PTGIR|ATP5F1|-|EDN1|HTR2B|NPR1|-|APLP1|-|GUCY1A3|NPR2|PTK2B|-|SLC25A13|
GO:0023056	positive regulation of signaling	biological_process	2.1174e-06	0.00013475	181	3148	789	20032	ENSSSCG00000016878,ENSSSCG00000029852,ENSSSCG00000006250,ENSSSCG00000004420,ENSSSCG00000015037,ENSSSCG00000010587,ENSSSCG00000010526,ENSSSCG00000021266,ENSSSCG00000001478,ENSSSCG00000010448,ENSSSCG00000009664,ENSSSCG00000011538,ENSSSCG00000027130,ENSSSCG00000001509,ENSSSCG00000017277,ENSSSCG00000005625,ENSSSCG00000009888,ENSSSCG00000008881,ENSSSCG00000031023,ENSSSCG00000009237,ENSSSCG00000004952,…	FGF10|WNT5A|LYN|TRAF3IP2|IL18|TRIM8|AVPI1|MAP3K11|BMP5|FAS|PTK2B|LMCD1|TNFRSF12A|DAXX|PECAM1|ENG|ERP29|RAPGEF2|CD24|HPSE|SMAD2|SOX9|BRD4|DEDD2|TRIM15|COL3A1|SKP2|AGAP2|OSM|HGF|CBL|CCR7|IGFBP3|ACKR3|RBPMS|MUC20|SOD1|SLC9A1|LY96|PLK2|THBS1|PRKD2|SFRP1|PRRX2|IQGAP3|TPD52L1|BUB1|DVL3|F3|MAGED1|ASXL1|NRP1|IRAK1|MAL|KIT|LITAF|CLU|PTGIR|ADAMTS20|S100A12|ACVR1B|TESPA1|KITL|TCF7L2|-|NKD1|KCNN4|PSAP|P2RX4|…
GO:0009165	nucleotide biosynthetic process	biological_process	2.2359e-06	0.00014174	67	3148	245	20032	ENSSSCG00000017389,ENSSSCG00000016331,ENSSSCG00000000544,ENSSSCG00000027952,ENSSSCG00000015973,ENSSSCG00000022638,ENSSSCG00000024691,XLOC_2034181,ENSSSCG00000014816,ENSSSCG00000004475,ENSSSCG00000012042,ENSSSCG00000003885,ENSSSCG00000024613,ENSSSCG00000016173,ENSSSCG00000017544,ENSSSCG00000022387,ENSSSCG00000009881,ENSSSCG00000004091,XLOC_2126712,ENSSSCG00000024990,XLOC_461590,ENSSSCG00000006572,…	RAMP2|RAMP1|PTHLH|ADCY5|ATP5G3|-|-|-|-|HTR1B|ATP5O|CMPK1|GUCY1A2|PURH|ATP5G1|TBPL1|OAS2|AKAP12|-|MPI|-|NPR1|GUCY1A3|GMDS|PTK2B|NPR2|-|APLP1|-|-|PMM1|ADGRD1|ADRB1|ATP5A1|-|-|GPER1|-|NME1|ADCY4|RRM2B|ADCY7|ADM|ADK|ADA|ATP1A2|GRM7|-|ACOT7|-|NME2|AK3|-|AK2|EDN1|PTGIR|ATP5F1|APOE|ATP5I|-|HTR2B|-|SLC25A13|-|-|-|ATP5E|
GO:0048699	generation of neurons	biological_process	2.3776e-06	0.00014957	175	3148	758	20032	ENSSSCG00000027130,ENSSSCG00000026460,ENSSSCG00000015871,ENSSSCG00000014387,ENSSSCG00000001478,ENSSSCG00000009664,ENSSSCG00000024134,ENSSSCG00000000181,ENSSSCG00000008881,ENSSSCG00000016472,ENSSSCG00000003668,ENSSSCG00000030839,ENSSSCG00000029852,ENSSSCG00000006250,ENSSSCG00000017012,ENSSSCG00000010457,ENSSSCG00000017142,ENSSSCG00000005089,ENSSSCG00000025020,ENSSSCG00000008392,ENSSSCG00000017018,…	TNFRSF12A|TAL1|NR4A2|DIAPH1|BMP5|PTK2B|MGLL|RND1|RAPGEF2|KEL|MYCL|C-JUN|WNT5A|LYN|SLIT3|KIF20B|BAIAP2|SIX4|PCSK9|BCL11A|TENM2|UCHL1|HEXA|DCX|SRF|RAPGEF1|KIRREL3|EGR2|HEYL|IRX3|SOD1|CLIC5|TRAPPC4|KCTD11|CD24|SOX9|NOTCH3|ID2|COL3A1|BTG2|CHD7|CCK|EPHA5|EPB41L3|SARM1|SRCIN1|ALDH1A2|APOE|PLXNA4|DPYSL2|ZNF335|HOOK3|PTPRZ1|NRP1|CHN1|TNIK|CASP3|TIMP-2|FGFR1IIIC|CAMSAP1|MICALL1|FZD9|IGHMBP2|-|NPTX1|BEND6|…
GO:0009152	purine ribonucleotide biosynthetic process	biological_process	2.5833e-06	0.00016189	52	3148	180	20032	ENSSSCG00000026602,ENSSSCG00000006789,ENSSSCG00000001050,XLOC_2126712,ENSSSCG00000003088,ENSSSCG00000023903,XLOC_461590,XLOC_1442799,ENSSSCG00000006572,ENSSSCG00000016273,ENSSSCG00000002916,XLOC_1966145,ENSSSCG00000005322,ENSSSCG00000008866,ENSSSCG00000009664,XLOC_373572,ENSSSCG00000015336,XLOC_285751,XLOC_1331788,ENSSSCG00000007524,ENSSSCG00000009745,ENSSSCG00000010647,ENSSSCG00000017389,ENSSSCG…	PTGIR|ATP5F1|EDN1|-|APOE|ATP5I|-|-|NPR1|HTR2B|APLP1|-|NPR2|GUCY1A3|PTK2B|-|SLC25A13|-|-|ATP5E|ADGRD1|ADRB1|RAMP2|RAMP1|PTHLH|ATP5A1|ATP5G3|-|ADCY5|-|-|-|GPER1|NME1|ADCY4|-|ADCY7|ADK|ADM|HTR1B|GRM7|ATP1A2|ATP5O|AK3|GUCY1A2|ACOT7|-|NME2|-|ATP5G1|AK2|AKAP12|
GO:0032496	response to lipopolysaccharide	biological_process	2.6161e-06	0.00016332	40	3148	118	20032	ENSSSCG00000010461,ENSSSCG00000016450,ENSSSCG00000013736,ENSSSCG00000017466,ENSSSCG00000001952,ENSSSCG00000028758,ENSSSCG00000000475,ENSSSCG00000006175,ENSSSCG00000011899,ENSSSCG00000004154,ENSSSCG00000003005,ENSSSCG00000010831,ENSSSCG00000003764,ENSSSCG00000015808,ENSSSCG00000021934,ENSSSCG00000011690,ENSSSCG00000021862,ENSSSCG00000013612,ENSSSCG00000004307,ENSSSCG00000017723,ENSSSCG00000024439,…	ANKRD1|NOS3|PRDX2|CCR7|NFKBIA|LBP|IRAK3|LY96|CD80|TNFAIP3|AXL|DUSP10|PTGFR|ADAM-9|OTUD5|PLSCR4|PTGER2|ACP5|AKIRIN2|CCL2|PTGER4|SASH1|IRAK1|RARA|TRIB1|LITAF|NOS2|NOCT|F2R|PTGIR|CXCL16|SERPINE1|MIF|WNT5A|LYN|TNFRSF1B|IL18|TLR4|P2X7R|S100A14|
GO:0045860	positive regulation of protein kinase activity	biological_process	2.692e-06	0.00016743	67	3148	234	20032	ENSSSCG00000009482,ENSSSCG00000018056,ENSSSCG00000016273,ENSSSCG00000015476,ENSSSCG00000001050,ENSSSCG00000003756,ENSSSCG00000020672,ENSSSCG00000009106,ENSSSCG00000008842,ENSSSCG00000009565,ENSSSCG00000003848,ENSSSCG00000002274,ENSSSCG00000013879,ENSSSCG00000012795,ENSSSCG00000007864,ENSSSCG00000016830,ENSSSCG00000022860,ENSSSCG00000006940,ENSSSCG00000023296,ENSSSCG00000017497,ENSSSCG00000009817,…	SPRY2|SRCIN1|HTR2B|CHI3L1|EDN1|EDG7|F2R|PDE5A|KIT|GAS6|APOER2|HSPA2|SLC27A1|IRAK1|GPRC5B|PRLR|SASH1|CYR61|CENPE|ERBB2|P2X7R|AJUBA|CEMIP|MAGED1|DVL3|TPD52L1|IQGAP3|AFAP1L2|MMD|MIF|CAMK1|EFNA1|FGFR1IIIC|KIF14|IKBKG|GADD45B|PRDX2|TNIK|MST1R|ACE|KITL|AXIN1|RAPGEF2|PDGFB|ERP29|DAXX|TAB1|PTK2B|CIB1|AVPI1|MAP3K11|CSF1R|FGF10|WNT5A|THBS1|PKD2|FLT1|MUC20|SOD1|TOM1L1|TGFB2|HGF|TGFBR2|PDGFA|PKD1|ADAM-9|PIM1|
GO:1901293	nucleoside phosphate biosynthetic process	biological_process	2.8689e-06	0.00017775	67	3148	246	20032	ENSSSCG00000024613,ENSSSCG00000009881,ENSSSCG00000022387,ENSSSCG00000017544,ENSSSCG00000016173,ENSSSCG00000004091,ENSSSCG00000004475,ENSSSCG00000003885,ENSSSCG00000012042,ENSSSCG00000014816,ENSSSCG00000017389,ENSSSCG00000016331,ENSSSCG00000000544,ENSSSCG00000015973,ENSSSCG00000027952,XLOC_2034181,ENSSSCG00000022638,ENSSSCG00000024691,ENSSSCG00000010647,ENSSSCG00000009745,ENSSSCG00000000061,ENSSSC…	GUCY1A2|OAS2|TBPL1|ATP5G1|PURH|AKAP12|HTR1B|CMPK1|ATP5O|-|RAMP2|RAMP1|PTHLH|ATP5G3|ADCY5|-|-|-|ADRB1|ADGRD1|PMM1|APLP1|-|GMDS|GUCY1A3|PTK2B|NPR2|-|-|MPI|-|-|NPR1|AK3|-|ACOT7|NME2|-|AK2|ADA|ATP1A2|GRM7|-|NME1|RRM2B|ADCY4|ADCY7|ADK|ADM|ATP5A1|-|-|GPER1|-|-|-|-|ATP5E|-|SLC25A13|PTGIR|ATP5F1|EDN1|ATP5I|APOE|-|HTR2B|
GO:0030335	positive regulation of cell migration	biological_process	2.9265e-06	0.00018064	61	3148	209	20032	ENSSSCG00000029371,ENSSSCG00000017495,ENSSSCG00000001858,ENSSSCG00000006582,ENSSSCG00000027023,ENSSSCG00000014441,ENSSSCG00000030160,ENSSSCG00000001408,ENSSSCG00000011606,ENSSSCG00000010457,ENSSSCG00000006250,ENSSSCG00000029852,ENSSSCG00000016878,ENSSSCG00000005122,ENSSSCG00000026152,ENSSSCG00000025698,ENSSSCG00000000233,ENSSSCG00000017920,ENSSSCG00000012591,ENSSSCG00000021641,ENSSSCG00000001050,…	C5AR1|GRB7|CIB1|S100A14|CEMIP|CSF1R|COL18A1|AIF1|WNT7A|KIF20B|LYN|WNT5A|FGF10|TEK|PRKD2|SERPINE1|ACVR1B|CXCL16|AMOT|PDGFB|EDN1|PAF-AH|F2R|GATA3|HDAC7|GAS6|KDR|SPHK1|PTK2B|SRPX2|MYLK|SASH1|CYR61|CCL2|PDGFA|HBEGF|SELE|ADAM-9|SHAS2|CD61|TLR2|SOX9|KITL|THBS1|GPER1|MYO1C|MIEN1|FLT1|RREB1|DMTN|AMOTL1|CXCL14|LBP|ETS1|ENPP2|EPHA1|CCR7|HGF|TGFB2|TGFBR2|GPLD1|
GO:0070201	regulation of establishment of protein localization	biological_process	2.9858e-06	0.00018293	84	3148	312	20032	ENSSSCG00000009217,ENSSSCG00000013771,ENSSSCG00000012297,ENSSSCG00000008336,ENSSSCG00000026269,ENSSSCG00000009613,ENSSSCG00000003569,ENSSSCG00000001952,ENSSSCG00000014816,ENSSSCG00000015846,ENSSSCG00000017466,ENSSSCG00000010816,ENSSSCG00000011000,ENSSSCG00000021077,ENSSSCG00000008041,ENSSSCG00000017428,ENSSSCG00000015482,ENSSSCG00000010631,ENSSSCG00000015010,ENSSSCG00000015808,ENSSSCG00000001900,…	PKD2|PRKACA|CCDC22|ANXA4|RAB29|DMTN|SLC9A1|NFKBIA|-|RBPMS|CCR7|TGFB2|DNAJA1|RAMP3|PKD1|JUP|VAMP4|GPAT|EXPH5|ADAM-9|CSK|SMAD2|TLR2|ERP29|IL33|PTPN14|FN1|CIB1|CSF1R|TLR4|STOM|IL18|LYN|KIF20B|WNT5A|GPER1|LRRC32|MYO1C|PML|WNK3|FZD7|PBLD|ANKRD1|SCFD1|TRX1|PMAIP1|SORL1|APC2|TLR7|C5|SLC9A3R1|KCNN4|PLS1|CAMK4|TCF7L2|AXIN1|CD34|HTR2B|DACT3|IL1A|GATA3|F2R|RANGAP1|LITAF|GAS6|SRI|SPHK1|PTGER4|CHERP|APOD|NR1H…
GO:0051235	maintenance of location	biological_process	3.2762e-06	0.00019923	52	3148	169	20032	ENSSSCG00000010896,ENSSSCG00000001912,ENSSSCG00000012297,ENSSSCG00000011127,ENSSSCG00000026422,ENSSSCG00000005022,ENSSSCG00000005640,XLOC_917467,ENSSSCG00000009217,ENSSSCG00000022482,ENSSSCG00000011207,ENSSSCG00000015604,ENSSSCG00000013252,ENSSSCG00000011074,ENSSSCG00000026386,ENSSSCG00000001952,ENSSSCG00000011297,ENSSSCG00000026007,ENSSSCG00000015353,ENSSSCG00000008041,ENSSSCG00000013583,XLOC_19…	ASPM|PML|CCDC22|TAF3|GPER1|NIN|CIZ1|-|PKD2|DDIT3|SGOL1|NEK2|F2|ARHGAP21|SLC30A2|NFKBIA|ABHD5|SORL1|SCIN|PKD1|CAMSAP3|-|CASC5|CCNB1|APOE|ATGL|F2R|ANK2|HTR2B|TLN1|TPCN2|PTK2B|CHERP|SRI|GPR39|-|DIAPH1|TMSB10|CEMIP|KDELR3|SPAG5|DAG1|CLIC2|-|P2X7R|CASQ2|CENPE|IBTK|HOOK3|LYN|FBN2|RACGAP1|
GO:0097190	apoptotic signaling pathway	biological_process	3.2969e-06	0.00019975	95	3148	368	20032	ENSSSCG00000007700,ENSSSCG00000012318,ENSSSCG00000004157,ENSSSCG00000027198,ENSSSCG00000009817,ENSSSCG00000003562,ENSSSCG00000004510,ENSSSCG00000010686,ENSSSCG00000011102,ENSSSCG00000025822,ENSSSCG00000010067,ENSSSCG00000014924,ENSSSCG00000006074,ENSSSCG00000003471,ENSSSCG00000021865,ENSSSCG00000004225,ENSSSCG00000020906,ENSSSCG00000030469,ENSSSCG00000005344,ENSSSCG00000008090,ENSSSCG00000009668,…	HIP1|MAGED1|IL20RA|PDK2|P2X7R|SFN|ACAA2|BAG3|NRP1|SFRP1|MIF|CTSC|STK3|EPHA2|INHBA|TPD52L1|TNFSF10|BUB1|MELK|IL1A|CLU|-|S100A9|ACVR1B|MYBBP1A|MAL|E2F1|PCGF2|PMAIP1|FAM162A|-|KITL|TCF7L2|SLC9A3R1|P2RX4|PML|TNFRSF1A|WWOX|G0S2|BAK1|FGFR1IIIC|MEIS3|EIF2AK3|MKL1|RRM2B|PRDX2|PEA15|PDIA2|CTH|LCN2|PARP2|SH3RF1|RPS27L|FGF10|TNFRSF1B|-|IL18|ITM2C|IL33|ERP29|NDUFS3|DNAJC10|SERPINE1|FAS|-|UNC5B|SEPT4|IL7|ATPI…
GO:0040008	regulation of growth	biological_process	3.3608e-06	0.00020287	89	3148	340	20032	ENSSSCG00000011102,ENSSSCG00000017497,ENSSSCG00000003562,ENSSSCG00000006002,ENSSSCG00000012583,ENSSSCG00000022284,ENSSSCG00000022383,ENSSSCG00000021865,ENSSSCG00000006074,ENSSSCG00000025822,ENSSSCG00000000233,ENSSSCG00000002542,ENSSSCG00000001570,ENSSSCG00000009240,ENSSSCG00000008362,ENSSSCG00000003756,ENSSSCG00000022280,ENSSSCG00000021562,ENSSSCG00000003088,ENSSSCG00000000232,ENSSSCG00000017178,…	NRP1|ERBB2|SFN|NOV|ACSL4|DUSP6|GATA4|INHBA|STK3|SFRP1|ACVR1B|DIO3|PI16|PLAC8|SERTAD2|EDG7|DACT3|PLXNA4|APOE|ACVRL1|SPHK1|CHD7|CYR61|SLC6A4|IGFBP6|IGFBP4|HEY2|SQSTM1|NKD1|PLS1|TCF7L2|IFRD1|DCUN1D3|WISP2|TBX20|HIST1H1B|PCSK1N|FGFR1IIIC|KIF14|RERG|-|SLC25A25|PML|EPHA7|LBP|F2|BBS2|MYH6|BCL11A|FOXK1|SIX4|FN1|BCL6|CIB1|HTRA3|ADRB1|FHL1C|SLIT3|WNT5A|NDUFS3|CXCL16|NPY1R|PN-1|RBBP7|CDHR2|GAMT|PTCH1|TNFRSF…
GO:0010647	positive regulation of cell communication	biological_process	3.5059e-06	0.00021086	181	3148	793	20032	ENSSSCG00000015815,ENSSSCG00000001516,ENSSSCG00000027415,ENSSSCG00000000708,ENSSSCG00000028758,ENSSSCG00000022689,ENSSSCG00000006389,ENSSSCG00000013736,ENSSSCG00000008634,ENSSSCG00000010461,ENSSSCG00000008208,ENSSSCG00000017472,ENSSSCG00000000579,ENSSSCG00000026454,ENSSSCG00000021255,ENSSSCG00000009347,ENSSSCG00000009153,ENSSSCG00000009816,ENSSSCG00000003069,ENSSSCG00000010281,ENSSSCG00000029951,…	FGFR1IIIC|BAK1|WWOX|TNFRSF1A|LBP|GADD45B|PEA15|PRDX2|ATP6V1C2|ANKRD1|EIF2AK3|IGFBP4|GOLT1B|PMAIP1|ADA|KL|DKK2|P2RX4|KCNN4|PSAP|NKD1|-|TCF7L2|TESPA1|KITL|ACVR1B|S100A12|ADAMTS20|PTGIR|CLU|LITAF|KIT|MAL|IRAK1|NRP1|ASXL1|F3|MAGED1|BUB1|TPD52L1|DVL3|IQGAP3|PRRX2|SFRP1|PRKD2|THBS1|PLK2|LY96|SLC9A1|MUC20|SOD1|RBPMS|ACKR3|IGFBP3|CCR7|CBL|HGF|OSM|AGAP2|COL3A1|SKP2|TRIM15|DEDD2|BRD4|HPSE|SMAD2|SOX9|CD24|R…
GO:0045893	positive regulation of transcription, DNA-dependent	biological_process	3.5418e-06	0.00021224	188	3148	849	20032	ENSSSCG00000000232,ENSSSCG00000006940,ENSSSCG00000021013,ENSSSCG00000029227,ENSSSCG00000028326,ENSSSCG00000017475,ENSSSCG00000014430,ENSSSCG00000020672,ENSSSCG00000003539,ENSSSCG00000014437,ENSSSCG00000013421,ENSSSCG00000011606,ENSSSCG00000000992,ENSSSCG00000011550,ENSSSCG00000002385,ENSSSCG00000005124,ENSSSCG00000015215,ENSSSCG00000021865,ENSSSCG00000006567,ENSSSCG00000010650,ENSSSCG00000017902,…	ACVRL1|CYR61|CUX1|LDB2|NR4A1|RARA|ABLIM3|F2R|GRHL3|PPARGC1B|PTBP1|WNT7A|FOXF2|CAMK1|TGFB3|IFT74|CHEK1|INHBA|CRTC2|AFAP1L2|CAMTA2|ID4|NR1H4|DLX3|ARHGEF2|HOXA1|ERBB2|MEOX2|INSIG1|MKL1|IKBKG|SMYD3|SMARCD3|ERLIN1|CSRNP1|FOXO4|MEIS3|KDM3A|CAMK4|NME2|ERLIN2|TBX20|AXIN1|NRIP1|NCOA6|TFAP2C|GATA2|LIF|ARID5A|HHEX|E2F1|NANOG|NOR-1|PTCH1|SERTAD1|SP1|CREBBP|PDGFB|HCFC1|IL33|ADD1|NFAT5|EPAS1|AHI1|KDM7A|PPP1R15…
GO:0010632	regulation of epithelial cell migration	biological_process	3.78e-06	0.00022569	37	3148	104	20032	ENSSSCG00000006530,ENSSSCG00000004789,ENSSSCG00000001021,ENSSSCG00000006001,ENSSSCG00000015235,ENSSSCG00000014960,ENSSSCG00000001089,ENSSSCG00000025876,ENSSSCG00000011226,ENSSSCG00000010816,ENSSSCG00000004755,ENSSSCG00000030260,ENSSSCG00000014362,ENSSSCG00000015808,ENSSSCG00000015753,ENSSSCG00000016665,ENSSSCG00000006495,ENSSSCG00000003832,ENSSSCG00000017251,ENSSSCG00000012591,ENSSSCG00000003088,…	EFNA1|THBS1|RREB1|ENPP2|ETS1|AMOTL1|GPLD1|PBLD|TGFBR2|TGFB2|DLL4|PFN2|HBEGF|ADAM-9|ANGPT2|BMPER|SEMA4A|TACSTD2|SOX9|AMOT|APOE|GATA3|PDGFB|HDAC7|SRPX2|SASH1|PTK2B|ACVRL1|PTPRM|KDR|CIB1|EPHA2|PRKD2|TEK|FGF10|WNT5A|WNT7A|
GO:0043542	endothelial cell migration	biological_process	3.8467e-06	0.00022884	35	3148	96	20032	ENSSSCG00000014960,ENSSSCG00000015235,ENSSSCG00000001661,ENSSSCG00000004755,ENSSSCG00000016450,ENSSSCG00000012833,ENSSSCG00000001089,ENSSSCG00000004789,ENSSSCG00000006530,ENSSSCG00000000145,ENSSSCG00000011592,ENSSSCG00000016665,ENSSSCG00000015753,ENSSSCG00000006495,ENSSSCG00000009630,ENSSSCG00000027859,ENSSSCG00000026551,ENSSSCG00000008844,ENSSSCG00000000232,ENSSSCG00000028805,ENSSSCG00000009664,…	AMOTL1|ETS1|SRF|DLL4|NOS3|PRKX|GPLD1|THBS1|EFNA1|MYH9|PLXND1|BMPER|ANGPT2|SEMA4A|EGR-3|HDAC7|LOXL2|KDR|ACVRL1|PTPRM|PTK2B|SASH1|SRPX2|DPP4|AMOT|PDGFB|GATA3|APOE|EPHA2|WNT7A|WNT5A|TEK|PRKD2|NRP1|CIB1|
GO:0048584	positive regulation of response to stimulus	biological_process	3.9437e-06	0.00023376	216	3148	982	20032	ENSSSCG00000010526,ENSSSCG00000021266,ENSSSCG00000010587,ENSSSCG00000015037,ENSSSCG00000029852,ENSSSCG00000016878,ENSSSCG00000006250,ENSSSCG00000004420,ENSSSCG00000008881,ENSSSCG00000025698,ENSSSCG00000005625,ENSSSCG00000017277,ENSSSCG00000001723,ENSSSCG00000009888,ENSSSCG00000027130,ENSSSCG00000011538,ENSSSCG00000001509,ENSSSCG00000009664,ENSSSCG00000011867,ENSSSCG00000001478,ENSSSCG00000010448,…	AVPI1|MAP3K11|TRIM8|IL18|WNT5A|FGF10|LYN|TRAF3IP2|RAPGEF2|SERPINE1|ENG|PECAM1|PAF-AH|ERP29|TNFRSF12A|LMCD1|DAXX|PTK2B|MYLK|BMP5|FAS|AGAP2|COL3A1|SKP2|OSM|HAVCR2|DEDD2|TRIM15|BRD4|CD24|SOX9|HPSE|SMAD2|TNFAIP3|THBS1|PLK2|SLC9A1|KMT2A|MUC20|SOD1|LY96|CD38|IGFBP3|CCR7|ACKR3|RBPMS|NFKBIA|CBL|HGF|ASXL1|CACNB3|S100A14|NRP1|F3|MAGED1|PRRX2|TPD52L1|BUB1|DVL3|AIF1|IQGAP3|C2|PRKD2|SFRP1|ADAMTS20|ACVR1B|S100…
GO:0006754	ATP biosynthetic process	biological_process	3.9622e-06	0.00023401	22	3148	52	20032	XLOC_285751,ENSSSCG00000012042,ENSSSCG00000006391,ENSSSCG00000007524,XLOC_1331788,ENSSSCG00000025104,XLOC_1160270,ENSSSCG00000017544,ENSSSCG00000006789,XLOC_2126712,ENSSSCG00000023903,ENSSSCG00000004499,XLOC_461590,XLOC_1164143,ENSSSCG00000015973,XLOC_1442799,XLOC_2034181,ENSSSCG00000022638,XLOC_408399,XLOC_1966145,ENSSSCG00000015336,XLOC_373572	-|ATP5O|ATP1A2|ATP5E|-|-|-|ATP5G1|ATP5F1|-|ATP5I|ATP5A1|-|-|ATP5G3|-|-|-|-|-|SLC25A13|-|
GO:0048754	branching morphogenesis of an epithelial tube	biological_process	3.9993e-06	0.00023536	42	3148	127	20032	ENSSSCG00000022314,ENSSSCG00000030708,ENSSSCG00000008963,ENSSSCG00000012318,ENSSSCG00000017263,ENSSSCG00000011102,ENSSSCG00000005089,ENSSSCG00000016878,ENSSSCG00000009083,ENSSSCG00000029852,ENSSSCG00000017109,ENSSSCG00000003471,ENSSSCG00000006809,ENSSSCG00000001050,ENSSSCG00000015399,ENSSSCG00000005625,ENSSSCG00000009482,ENSSSCG00000017095,ENSSSCG00000008844,ENSSSCG00000027312,ENSSSCG00000029151,…	CLIC4|DAG1|AREG|MAGED1|GNA13|NRP1|SIX4|FGF10|SPRY1|WNT5A|ADAMTS16|EPHA2|RBM15|EDN1|SEMA3E|ENG|SPRY2|SEMA5A|KDR|PTCH1|RASIP1|HHEX|RDH10|PKD1|BMP7|SOX9|TACSTD2|TBX20|PLXND1|TFAP2C|DCHS1|BAK1|PML|PKD2|COL4A1|CD44|DLL4|TBX3|TGFBR2|SRF|P4|HOXB7|
GO:0051050	positive regulation of transport	biological_process	4.0747e-06	0.00023894	100	3148	399	20032	ENSSSCG00000026007,ENSSSCG00000005385,ENSSSCG00000010638,ENSSSCG00000010479,ENSSSCG00000023497,ENSSSCG00000005512,ENSSSCG00000012117,ENSSSCG00000009816,ENSSSCG00000003069,ENSSSCG00000021269,ENSSSCG00000021821,ENSSSCG00000001516,ENSSSCG00000012332,ENSSSCG00000026422,ENSSSCG00000013017,ENSSSCG00000010461,ENSSSCG00000004509,ENSSSCG00000013252,ENSSSCG00000006731,ENSSSCG00000015111,ENSSSCG00000014951,…	SORL1|NOR-1|TCF7L2|RBP4|CAMK4|C5|TLR7|P2RX4|KCNN4|-|MYO1C|BAK1|WNK3|GPER1|EHD1|ANKRD1|LIPG|F2|VTCN1|C2CD2L|PANX1|CEMIP|HIP1|RAPGEF3|P2X7R|NR1H2|SFN|TGFB3|TEK|MIF|C2|CAMK1|RAB27A|EDN1|P2RY1|ANK2|GATA3|F2R|IL1A|APOE|MFGE8|S100A9|HTR2B|CD34|HSPA2|SPHK1|SRI|CHERP|CCL2|PTGER4|GAS6|EXPH5|ABCG1|ADAM-9|TRPC6|JUP|RAP1GAP|SELE|CAV1|TLR2|TSPAN1|SMAD2|SLC9A1|ORAI1|RAB29|MSN|KMT2A|AXL|TRPC3|PRKACA|PKD2|SYTL2|…
GO:0045596	negative regulation of cell differentiation	biological_process	4.1024e-06	0.0002397	98	3148	395	20032	ENSSSCG00000003264,ENSSSCG00000004387,ENSSSCG00000001952,ENSSSCG00000014310,ENSSSCG00000009613,ENSSSCG00000000544,ENSSSCG00000006698,ENSSSCG00000000552,ENSSSCG00000010574,ENSSSCG00000022482,ENSSSCG00000002831,ENSSSCG00000012062,ENSSSCG00000014277,ENSSSCG00000031023,ENSSSCG00000004952,ENSSSCG00000017251,ENSSSCG00000003832,ENSSSCG00000028073,ENSSSCG00000007501,ENSSSCG00000006831,ENSSSCG00000008645,…	CNOT3|FOXO3A|NFKBIA|CXCL14|DMTN|PTHLH|BCL9|MED21|LDB1|DDIT3|IRX3|TTC3|IRF1|CD24|SMAD2|SOX9|TACSTD2|KCTD11|BMP7|SORT1|ID2|CAV1|NOTCH3|DLX2|PTK2B|C1QC|GPR68|TAL1|ABCA5|LRP4|HDAC7|PTCH1|TRIB1|CREBBP|RAPGEF2|CDK6|METTL14|PRDM6|WNT5A|FGF10|MBNL3|MAFB|LYN|IL18|ZFP36L2|TRIM8|CHRD|BCL6|CIB1|BCL11A|PBLD|TBX3|INSIG1|NFKBID|PRDX2|FZD7|F2|EPHA7|FOXO4|ASPM|GPER1|EFNA1|TMEM176A|SETD1A|AXIN1|TCF7L2|IFRD1|LIF|GA…
GO:0010563	negative regulation of phosphorus metabolic process	biological_process	4.3608e-06	0.00025301	66	3148	236	20032	ENSSSCG00000030839,ENSSSCG00000003155,ENSSSCG00000009083,ENSSSCG00000006250,ENSSSCG00000010806,ENSSSCG00000001858,ENSSSCG00000004460,ENSSSCG00000009671,ENSSSCG00000004948,ENSSSCG00000027072,ENSSSCG00000021409,ENSSSCG00000002916,ENSSSCG00000022111,ENSSSCG00000014397,ENSSSCG00000003713,ENSSSCG00000016017,ENSSSCG00000004236,ENSSSCG00000005625,ENSSSCG00000008348,ENSSSCG00000021641,ENSSSCG00000008794,…	C-JUN|PPP1R15A|SPRY1|LYN|RGS2|CIB1|IBTK|PBK|SMAD6|ATPIF1|TRIB1|APLP1|-|SPRY4|IMPACT|DNAJC10|-|ENG|PLEK|PDGFB|RHOH|DUSP4|DUSP5|SMAD2|DUSP2|PRP|CAV1|BMP7|PDGFA|HTR1B|NUP62|UCHL1|IGFBP3|-|DNAJA1|TNFAIP3|DMTN|PPP1R16B|CD109|HMGCR|DUSP1|SFRP1|DUSP6|SPRED2|DUSP19|LDLRAD4|SLC27A1|MLLT1|SMPD1|SRCIN1|SPRY2|APOE|EDN1|DUSP10|GRM7|SH3BP5|HHEX|SORL1|EPHA1|GADD45B|ATXN7|SMYD3|IRAK3|PBLD|CASP3|BAK1|
GO:0045936	negative regulation of phosphate metabolic process	biological_process	4.3608e-06	0.00025301	66	3148	236	20032	ENSSSCG00000010831,ENSSSCG00000023891,ENSSSCG00000024938,ENSSSCG00000010472,ENSSSCG00000026007,ENSSSCG00000022689,ENSSSCG00000011493,ENSSSCG00000016459,ENSSSCG00000000475,ENSSSCG00000022034,ENSSSCG00000025876,ENSSSCG00000015783,ENSSSCG00000001516,ENSSSCG00000014080,ENSSSCG00000016991,ENSSSCG00000025822,ENSSSCG00000022284,ENSSSCG00000016020,ENSSSCG00000008357,ENSSSCG00000027417,ENSSSCG00000013879,…	DUSP10|GRM7|SH3BP5|HHEX|SORL1|GADD45B|ATXN7|EPHA1|IRAK3|SMYD3|PBLD|CASP3|BAK1|HMGCR|DUSP1|SFRP1|DUSP6|DUSP19|SPRED2|LDLRAD4|SLC27A1|MLLT1|SRCIN1|SPRY2|SMPD1|APOE|EDN1|RHOH|DUSP4|DUSP5|DUSP2|SMAD2|BMP7|CAV1|PRP|PDGFA|NUP62|HTR1B|IGFBP3|UCHL1|-|DNAJA1|TNFAIP3|PPP1R16B|DMTN|CD109|C-JUN|SPRY1|PPP1R15A|RGS2|LYN|CIB1|IBTK|PBK|SMAD6|ATPIF1|TRIB1|-|APLP1|SPRY4|-|IMPACT|DNAJC10|ENG|PLEK|PDGFB|
GO:0019216	regulation of lipid metabolic process	biological_process	4.5912e-06	0.0002645	49	3148	156	20032	ENSSSCG00000010179,ENSSSCG00000005122,ENSSSCG00000006250,ENSSSCG00000003570,ENSSSCG00000003211,ENSSSCG00000011831,ENSSSCG00000027198,ENSSSCG00000000875,ENSSSCG00000010325,ENSSSCG00000028137,ENSSSCG00000028289,ENSSSCG00000015707,ENSSSCG00000009664,ENSSSCG00000006168,ENSSSCG00000001478,ENSSSCG00000006940,ENSSSCG00000013879,ENSSSCG00000016273,ENSSSCG00000012841,ENSSSCG00000023124,ENSSSCG00000003088,…	ARV1|TEK|LYN|WDTC1|NR1H2|APOD|PDK2|NR1H4|KCNMA1|-|LONP2|GPR39|PTK2B|PEX2|BMP5|CYR61|SLC27A1|HTR2B|ATGL|ADD1|APOE|PDGFB|ADGRF5|-|PSAP|GOLM1|IDH1|PDK1|SERPINA12|ERLIN2|ACACB|TCF7L2|PDK4|AMBRA1|SAMD8|ID2|CAV1|PDGFA|NOR-1|ABCG1|ERLIN1|ABHD5|LDLR|EIF2AK3|INSIG1|KIAA0226|GPER1|FLT1|SOD1|
GO:0034101	erythrocyte homeostasis	biological_process	4.6307e-06	0.00026584	30	3148	80	20032	ENSSSCG00000011125,ENSSSCG00000012347,ENSSSCG00000009613,ENSSSCG00000003005,ENSSSCG00000000233,ENSSSCG00000010574,ENSSSCG00000022373,ENSSSCG00000008443,ENSSSCG00000015318,ENSSSCG00000002034,ENSSSCG00000015783,ENSSSCG00000000272,ENSSSCG00000008842,ENSSSCG00000015235,ENSSSCG00000027072,ENSSSCG00000001661,ENSSSCG00000026460,ENSSSCG00000004387,ENSSSCG00000025108,ENSSSCG00000013731,ENSSSCG00000011810,…	GATA3|ALAS2|DMTN|AXL|ACVR1B|LDB1|JMJD6|EPAS1|CDK6|ACIN1|CASP3|SP1|KIT|ETS1|ATPIF1|SRF|TAL1|FOXO3A|G6PD|DNASE2|BCL6|ID2|LYN|MAFB|CD24|INHBA|RPS17|SFXN1|-|GATA2|
GO:0016337	cell-cell adhesion	biological_process	4.769e-06	0.00027283	89	3148	336	20032	ENSSSCG00000002954,ENSSSCG00000017251,ENSSSCG00000016009,ENSSSCG00000031023,ENSSSCG00000015862,ENSSSCG00000003590,ENSSSCG00000010429,ENSSSCG00000008041,ENSSSCG00000006286,ENSSSCG00000022029,ENSSSCG00000017428,ENSSSCG00000007501,ENSSSCG00000013583,ENSSSCG00000008765,ENSSSCG00000015808,ENSSSCG00000005719,ENSSSCG00000001661,ENSSSCG00000024575,ENSSSCG00000013297,ENSSSCG00000010816,ENSSSCG00000016806,…	SPINT2|SOX9|ITGA4|CD24|-|PTPRU|PRKG1|PKD1|SELE|RAP1GAP|JUP|BMP7|CAMSAP3|PCDH7|ADAM-9|RAPGEF1|SRF|-|CD44|TGFB2|CDH6|MPZL2|FBLIM1|FAT3|-|MYH9|DCHS1|DMTN|MSN|ZFP36L1|MYL9|GLDN|CDH7|LYN|BETA-ACTIN|WNT5A|TENM2|ICAM2|PCDH17|JAM3|ITGB2|CDHR2|TNXB|PCDH1|B4GALNT2|PTPRM|-|SRPX2|TACSTD1|CSRP1|PN-1|-|ITGA5|SHAS2|CD61|-|KIF26B|DSG2|NOR-1|CLAUDIN1|-|AMICA1|ADA|-|EPHA7|COL13A1|COL11A1|NT5E|MINK|-|WNT7A|-|GCNT1|…
GO:0002521	leukocyte differentiation	biological_process	4.8572e-06	0.00027691	79	3148	297	20032	ENSSSCG00000006250,ENSSSCG00000030898,ENSSSCG00000008461,ENSSSCG00000030839,ENSSSCG00000014441,ENSSSCG00000008392,ENSSSCG00000013735,ENSSSCG00000016205,ENSSSCG00000011810,ENSSSCG00000014149,ENSSSCG00000002034,ENSSSCG00000006161,ENSSSCG00000010448,ENSSSCG00000002439,ENSSSCG00000003525,ENSSSCG00000009664,ENSSSCG00000021409,ENSSSCG00000026460,ENSSSCG00000012824,ENSSSCG00000015318,ENSSSCG00000000125,…	LYN|MAFB|ZFP36L2|C-JUN|CSF1R|BCL11A|JUNB|NHEJ1|BCL6|MEF2C|ACIN1|IL7|FAS|GPR68|C1QC|PTK2B|TRIB1|TAL1|GAB3|CDK6|LGALS1|CD24|IRF1|SEMA4A|RHOH|EP300|TYROBP|FOS|GIMAP1|ID2|TGFBR2|MPZL2|EGR1|CCR7|SRF|CD109|ZFP36L1|AXL|MYH9|SFRP1|TPD52|EPHA2|SLA-DQA1|TFRC|TCF7|ERBB2|PTGER4|CHD7|EGR-3|KIT|FAM213A|GAS6|RARA|GATA3|FOXJ1|JMJD6|PPARGC1B|IL31RA|SLC46A2|CAMK4|TESPA1|KITL|PREX1|GATA2|LIF|ADA|CD83|HHEX|PPGRP-S|P…
GO:0006810	transport	biological_process	5.0153e-06	0.00028407	626	3148	3231	20032	ENSSSCG00000012297,ENSSSCG00000000873,ENSSSCG00000025830,ENSSSCG00000030024,ENSSSCG00000026269,ENSSSCG00000014909,ENSSSCG00000010202,ENSSSCG00000006529,ENSSSCG00000015086,ENSSSCG00000009794,ENSSSCG00000026466,ENSSSCG00000010631,ENSSSCG00000021346,XLOC_111247,ENSSSCG00000001807,ENSSSCG00000027787,ENSSSCG00000016233,XLOC_461590,ENSSSCG00000003697,XLOC_549084,ENSSSCG00000006140,ENSSSCG00000008036,EN…	CCDC22|ANO4|NUP93|-|RAB29|SYTL2|FXYD4|SLC50A1|TMPRSS4|MLXIP|-|GPAT|-|-|-|SLC2A5|PN-1|-|-|-|CA2|SYNGR3|AZIN1|DENND3|TGM2|CASQ2|RND3|BCL6|AHI1|SLC5A6|EEA1|RBP7|SLC25A17|PML|-|SLC16A6|CCKBR|PBLD|ABCC1|-|CRISP1|ADRBK2|TBC1D10B|GRM7|NOR-1|ARL1|AXIN1|C5|ANK2|ATP5I|GATA3|F2R|TXNIP|HTR2B|KIF1A|CHI3L1|GLRB|-|-|ABCC11|ASIP|ERGIC1|-|-|-|UBE2O|TGFB3|-|TMEM38B|IFT74|RAB27A|ARL5A|RAMP2|NUP214|ANXA4|KRT18|-|CCD…
GO:0003007	heart morphogenesis	biological_process	5.0174e-06	0.00028407	48	3148	152	20032	ENSSSCG00000014081,ENSSSCG00000007248,ENSSSCG00000014149,ENSSSCG00000011441,ENSSSCG00000029852,ENSSSCG00000004166,ENSSSCG00000030839,ENSSSCG00000025374,ENSSSCG00000022383,ENSSSCG00000014835,ENSSSCG00000005625,ENSSSCG00000011125,ENSSSCG00000025578,ENSSSCG00000008888,ENSSSCG00000006809,ENSSSCG00000016273,ENSSSCG00000006231,ENSSSCG00000028391,ENSSSCG00000006940,ENSSSCG00000017607,ENSSSCG00000000087,…	COL4A3BP|ASXL1|MEF2C|TNNC1|WNT5A|AHI1|C-JUN|DVL3|GATA4|C2CD3|ENG|GATA3|ALDH1A2|NPY1R|RBM15|HTR2B|CHD7|PPP1R13L|CYR61|TMEM100|TAB1|RARA|PTCH1|ERG|ID2|COL5A1|HEY2|TBX20|SMAD2|SOX9|SHAS2|MEGF8|PLXND1|DCHS1|EFNA1|COL11A1|THBS1|PKD2|ANKRD1|TBX3|MYH6|TGFB2|HEYL|DLL4|SRF|SMARCD3|TBX2|HAND1|
GO:0048562	embryonic organ morphogenesis	biological_process	5.0571e-06	0.00028534	60	3148	219	20032	ENSSSCG00000009486,ENSSSCG00000014149,ENSSSCG00000005089,ENSSSCG00000008314,ENSSSCG00000016707,ENSSSCG00000011102,ENSSSCG00000030898,ENSSSCG00000016878,ENSSSCG00000029852,ENSSSCG00000004166,ENSSSCG00000006132,ENSSSCG00000000992,ENSSSCG00000005680,ENSSSCG00000014256,ENSSSCG00000014835,ENSSSCG00000003471,ENSSSCG00000013377,ENSSSCG00000022383,ENSSSCG00000025374,ENSSSCG00000003539,ENSSSCG00000005625,…	SLITRK6|MEF2C|SIX4|ATP6V1B1|HOXA1|NRP1|MAFB|FGF10|WNT5A|AHI1|MMP16|FOXF2|PRRX2|FBN2|C2CD3|EPHA2|USH1C|GATA4|DVL3|GRHL3|ENG|GATA3|FOXI1|EDN1|SPRY2|CHD7|LRIG3|TFAP2A|SP1|EFEMP1|RDH10|PCGF2|MFAP2|ID2|BMP7|DLX2|NOR-1|TBX20|SMAD2|SOX9|TCF7L2|MEGF8|GATA2|SLC9A3R1|ARID1A|SOD1|CLIC5|CHST11|FGFR1IIIC|PKD2|COL11A1|EFNA1|TGFBR2|ITGA8|INSIG1|TBX3|TBX2|HAND1|HOXB7|SRF|
GO:0050878	regulation of body fluid levels	biological_process	5.7289e-06	0.00031796	60	3148	206	20032	ENSSSCG00000016233,ENSSSCG00000011721,ENSSSCG00000001050,ENSSSCG00000021641,XLOC_1022788,ENSSSCG00000003088,XLOC_579812,ENSSSCG00000020672,ENSSSCG00000003539,ENSSSCG00000005317,ENSSSCG00000025698,ENSSSCG00000015622,ENSSSCG00000006588,ENSSSCG00000010437,ENSSSCG00000020976,ENSSSCG00000016830,XLOC_1326990,XLOC_1285366,ENSSSCG00000009565,ENSSSCG00000010325,ENSSSCG00000015322,ENSSSCG00000022447,ENSSSC…	PN-1|P2RY1|EDN1|PDGFB|-|APOE|-|F2R|GRHL3|TLN1|SERPINE1|CD34|S100A9|PAPSS2|CSRP1|PRLR|-|-|GAS6|KCNMA1|TFPI2|F3|GNA13|-|NR1H2|CLDN4|SFN|LYN|BETA-ACTIN|FGF10|MYL9|PLAU|RAB27A|DMTN|WNK3|-|AXL|THBS1|SYTL2|MYH9|PRDX2|NME1|ADORA1|EIF2AK3|SRF|F2|ADA|VAMP8|NPR3|VWF|TC2N|PDGFA|PRKG1|CAV1|CLAUDIN1|HPSE|SCARA5|KCNN4|CD61|SHAS2|
GO:0040017	positive regulation of locomotion	biological_process	5.7322e-06	0.00031796	64	3148	228	20032	ENSSSCG00000021641,ENSSSCG00000001723,ENSSSCG00000025698,ENSSSCG00000017920,ENSSSCG00000009664,ENSSSCG00000011867,ENSSSCG00000012482,ENSSSCG00000027859,ENSSSCG00000014441,ENSSSCG00000029371,ENSSSCG00000001858,ENSSSCG00000010457,ENSSSCG00000006250,ENSSSCG00000029852,ENSSSCG00000016878,ENSSSCG00000030160,ENSSSCG00000017496,ENSSSCG00000009320,ENSSSCG00000009613,ENSSSCG00000004789,ENSSSCG00000010816,…	PDGFB|PAF-AH|SERPINE1|CXCL16|PTK2B|MYLK|SRPX2|HDAC7|CSF1R|C5AR1|CIB1|KIF20B|LYN|WNT5A|FGF10|COL18A1|MIEN1|FLT1|DMTN|THBS1|TGFB2|HGF|TGFBR2|AMOTL1|CXCL14|ETS1|CCR7|ADAM-9|PDGFA|HBEGF|SELE|TLR2|LGALS1|SOX9|MEGF8|EDN1|GATA3|F2R|ACVR1B|AMOT|KDR|SPHK1|SASH1|CYR61|CCL2|GAS6|CEMIP|NRP1|GRB7|S100A14|WNT7A|TEK|PRKD2|AIF1|MYO1C|RREB1|GPER1|GPLD1|LBP|EPHA1|ENPP2|KITL|CD61|SHAS2|
GO:0032386	regulation of intracellular transport	biological_process	5.9356e-06	0.00032814	74	3148	270	20032	ENSSSCG00000023329,ENSSSCG00000026007,ENSSSCG00000026454,ENSSSCG00000017232,ENSSSCG00000012117,ENSSSCG00000009816,ENSSSCG00000023204,ENSSSCG00000010638,ENSSSCG00000023497,ENSSSCG00000026422,ENSSSCG00000001912,ENSSSCG00000021821,ENSSSCG00000001516,ENSSSCG00000016111,ENSSSCG00000013252,ENSSSCG00000005453,ENSSSCG00000025876,ENSSSCG00000016420,ENSSSCG00000013017,ENSSSCG00000004510,ENSSSCG00000023526,…	APC2|SORL1|PMAIP1|SLC9A3R1|TLR7|P2RX4|AXIN1|TCF7L2|CAMK4|GPER1|PML|MYO1C|BAK1|FZD7|F2|TRX1|PBLD|INSIG1|EHD1|ACAA2|RAPGEF3|TNNC1|P2X7R|APOD|SFN|NOV|CEMIP|REEP1|TEK|CAMK1|CRYAB|F2R|DACT3|ANK2|GAS6|LITAF|RANGAP1|CHERP|SRI|SPHK1|VAMP4|JUP|PKD1|CAV1|CSK|SLC25A5|IER3|TLR2|SMAD2|TRPC3|PRKACA|PKD2|SLC9A1|RAB29|DMTN|MSN|CCDC22|RBPMS|-|NFKBIA|CIB1|CASQ2|CLIC2|IL18|STOM|KIF20B|LYN|EHD2|ATPIF1|PTPN14|GPR39|D…
GO:0051254	positive regulation of RNA metabolic process	biological_process	6.0701e-06	0.00033445	194	3148	887	20032	ENSSSCG00000027044,ENSSSCG00000008721,ENSSSCG00000026152,ENSSSCG00000025822,ENSSSCG00000025374,ENSSSCG00000022383,ENSSSCG00000008241,ENSSSCG00000012029,ENSSSCG00000012318,ENSSSCG00000007248,ENSSSCG00000022812,ENSSSCG00000028118,ENSSSCG00000003211,ENSSSCG00000001781,ENSSSCG00000028322,ENSSSCG00000015979,ENSSSCG00000011548,ENSSSCG00000007481,ENSSSCG00000001036,ENSSSCG00000008362,ENSSSCG00000009157,…	SOX7|ABLIM2|PRKD2|SFRP1|DVL3|GATA4|TCF7L1|BACH1|MAGED1|ASXL1|ARID3B|RBM14|NR1H2|ARNT2|BTG2|HOXD13|BRPF1|ZFP64|TFAP2A|SERTAD2|TET2|THRB|ELF3|RBM15|IL1A|SLC30A9|ETS2|BAT1|FOXJ1|PLAC8|TCF7L2|CREB|DYRK1B|MEF2D|TFEB|ARID1A|PLAGL1|FOSL2|ARHGEF11|HEY2|TBX3|ANKRD1|EIF2AK3|SREBF2|FZD7|ATXN7|HAND1|FHOD1|WWOX|SBNO2|ATF3|TTC5|WNT5A|FGF10|MAFB|ZFP36L2|PER1|C-JUN|FLI1|FOXK1|SIX4|TACSTD1|EBF3|BMP5|NR4A2|TAL1|CC…
GO:0071902	positive regulation of protein serine/threonine kinase activity	biological_process	6.3726e-06	0.00034761	48	3148	153	20032	ENSSSCG00000001573,ENSSSCG00000023204,ENSSSCG00000000922,ENSSSCG00000027992,ENSSSCG00000008041,ENSSSCG00000007541,ENSSSCG00000022689,ENSSSCG00000012825,ENSSSCG00000015403,ENSSSCG00000013736,ENSSSCG00000015815,ENSSSCG00000006530,ENSSSCG00000004789,ENSSSCG00000009217,ENSSSCG00000009320,ENSSSCG00000011851,ENSSSCG00000021355,ENSSSCG00000025374,ENSSSCG00000004225,ENSSSCG00000006475,ENSSSCG00000029852,…	PIM1|AXIN1|KITL|MST1R|PKD1|PDGFA|GADD45B|IKBKG|HGF|PRDX2|FGFR1IIIC|EFNA1|THBS1|PKD2|FLT1|MUC20|SOD1|DVL3|TPD52L1|IQGAP3|WNT5A|FGF10|CAMK1|MIF|CIB1|ERBB2|MAP3K11|P2X7R|AVPI1|AJUBA|CEMIP|CSF1R|MAGED1|TAB1|PDE5A|KIT|SASH1|HSPA2|SLC27A1|IRAK1|HTR2B|RAPGEF2|CHI3L1|SPRY2|EDN1|PDGFB|EDG7|ERP29|
GO:0009145	purine nucleoside triphosphate biosynthetic process	biological_process	6.8833e-06	0.00037423	25	3148	65	20032	ENSSSCG00000017544,ENSSSCG00000017591,ENSSSCG00000025104,XLOC_1160270,ENSSSCG00000012042,ENSSSCG00000006391,ENSSSCG00000007524,XLOC_1331788,XLOC_285751,XLOC_373572,ENSSSCG00000015336,ENSSSCG00000010315,ENSSSCG00000024673,XLOC_1966145,ENSSSCG00000015973,XLOC_1442799,XLOC_1164143,XLOC_408399,ENSSSCG00000022638,XLOC_2034181,XLOC_2126712,ENSSSCG00000006789,XLOC_461590,ENSSSCG00000004499,ENSSSCG000000…	ATP5G1|NME2|-|-|ATP5O|ATP1A2|ATP5E|-|-|-|SLC25A13|ADK|NME1|-|ATP5G3|-|-|-|-|-|-|ATP5F1|-|ATP5A1|ATP5I|
GO:0090407	organophosphate biosynthetic process	biological_process	7.1553e-06	0.00038645	86	3148	339	20032	ENSSSCG00000000994,ENSSSCG00000008866,ENSSSCG00000005322,ENSSSCG00000009664,ENSSSCG00000002916,ENSSSCG00000027454,ENSSSCG00000025473,ENSSSCG00000012560,XLOC_373572,XLOC_461590,XLOC_2126712,ENSSSCG00000021641,ENSSSCG00000008348,ENSSSCG00000024990,ENSSSCG00000006572,ENSSSCG00000009594,ENSSSCG00000000061,ENSSSCG00000010647,ENSSSCG00000009745,ENSSSCG00000025108,ENSSSCG00000011297,ENSSSCG00000014816,E…	GMDS|GUCY1A3|NPR2|PTK2B|APLP1|-|PIGM|-|-|-|-|PDGFB|PLEK|MPI|NPR1|SPTLC1|PMM1|ADRB1|ADGRD1|G6PD|ABHD5|-|PTHLH|RAMP2|RAMP1|-|-|-|ADCY5|ATP5G3|GUCY1A2|AKAP12|PURH|TBPL1|ATP5G1|IDH1|OAS2|HTR1B|GPAT|PDGFA|CMPK1|ATP5O|-|SLC27A1|SLC25A13|ATP5I|APOE|EDN1|ATP5F1|PTGIR|HTR2B|-|-|TPK1|PIP5K1A|ATP5E|AJUBA|-|-|ADCY4|DPM3|RRM2B|NME1|PIGQ|ADK|ADM|-|ADCY7|ATP5A1|GPER1|-|SH3YL1|-|-|-|ACOT7|-|NME2|AK3|AK2|CHKA|ADA…
GO:0071363	cellular response to growth factor stimulus	biological_process	7.8686e-06	0.0004222	71	3148	257	20032	ENSSSCG00000009545,ENSSSCG00000002385,ENSSSCG00000026152,ENSSSCG00000025822,ENSSSCG00000011606,ENSSSCG00000025831,ENSSSCG00000011102,ENSSSCG00000022284,ENSSSCG00000009565,ENSSSCG00000013434,ENSSSCG00000009630,ENSSSCG00000027417,ENSSSCG00000016635,ENSSSCG00000017723,ENSSSCG00000008844,ENSSSCG00000000232,ENSSSCG00000009699,ENSSSCG00000009482,ENSSSCG00000011125,ENSSSCG00000005992,ENSSSCG00000023204,…	COL4A2|TGFB3|PRKD2|SFRP1|WNT7A|NREP|NRP1|DUSP6|GAS6|PLK5|EGR-3|LDLRAD4|CAV2|CCL2|KDR|ACVRL1|HPGD|SPRY2|GATA3|SHAS2|AXIN1|TCF7L2|CLEC3B|HHEX|KL|ANKRD1|PBLD|CASP3|FGFR1IIIC|-|CHST11|PML|MYO1C|WWOX|NRP2|HTRA3|C-JUN|FBN2|FGF12|SPRY1|FGF10|WNT5A|MEF2C|CIB1|SMAD6|TAB1|TMEM100|ENG|PDGFB|GATA5|SOX9|SMAD2|BMP7|SORT1|SMAD9|COL3A1|CAV1|FOS|ADAM-9|RAPGEF1|ITGA8|HGF|DLL4|TGFB2|CD44|HEYL|THBS1|FLT1|CD109|RAMP2…
GO:0051726	regulation of cell cycle	biological_process	7.9027e-06	0.0004223	133	3148	566	20032	ENSSSCG00000014277,ENSSSCG00000004109,ENSSSCG00000007540,ENSSSCG00000001573,ENSSSCG00000007501,ENSSSCG00000008041,ENSSSCG00000025922,ENSSSCG00000010816,ENSSSCG00000017601,ENSSSCG00000010167,ENSSSCG00000007093,ENSSSCG00000015235,ENSSSCG00000003197,ENSSSCG00000022482,ENSSSCG00000009217,ENSSSCG00000014325,ENSSSCG00000012699,ENSSSCG00000003583,ENSSSCG00000023886,ENSSSCG00000028137,ENSSSCG00000023158,…	IRF1|ZC3H12D|CABLES2|PIM1|BMP7|PKD1|-|TGFB2|TOM1L1|MAP10|ZNF133|ETS1|MED25|DDIT3|PKD2|CDC23|FHL1C|RPA2|RPA3|-|RPS27L|JUNB|PIM3|TTK|PLK4|PTCH1|CCNB1|CCNF|PDGFB|GDPD5|MASTL|SLC9A3R1|LIF|E2F1|HHEX|NOR-1|NANOG|MAD2L1|USP2|NABP1|FOXO4|RHOB|PML|ASPM|GPER1|KIF14|CDCA5|CUL9|GIT1|MIF|STOX1|AFAP1L2|E4F1|CHEK1|INHBA|RACGAP1|KIF11|CAV2|SPHK1|RARA|NR4A1|PLK5|GATA3|EDN1|CASC5|DDIAS|SOX9|SMAD2|CENPF|BRD4|IER3|R…
GO:0043409	negative regulation of MAPK cascade	biological_process	7.9218e-06	0.0004223	34	3148	97	20032	ENSSSCG00000022945,ENSSSCG00000000475,ENSSSCG00000005719,ENSSSCG00000011000,ENSSSCG00000028103,ENSSSCG00000015595,ENSSSCG00000010831,ENSSSCG00000017232,ENSSSCG00000009996,ENSSSCG00000015850,ENSSSCG00000010624,ENSSSCG00000008128,ENSSSCG00000016634,ENSSSCG00000007501,ENSSSCG00000026007,ENSSSCG00000003200,ENSSSCG00000008357,ENSSSCG00000016020,ENSSSCG00000021495,ENSSSCG00000014397,ENSSSCG00000014627,…	UCHL1|IRAK3|RAPGEF1|DNAJA1|WNK2|ATF3|DUSP10|SLC9A3R1|LIF|DUSP4|DUSP5|DUSP2|CAV1|BMP7|SORL1|NUP62|SPRED2|DUSP19|C3orf33|SPRY4|SMPD1|SPRY2|APOE|HMGCR|DUSP1|FKTN|SFRP1|SPRY1|LYN|RGS2|P2X7R|DUSP6|PBK|DAG1|
GO:2000147	positive regulation of cell motility	biological_process	7.9917e-06	0.00042465	61	3148	216	20032	ENSSSCG00000030160,ENSSSCG00000001408,ENSSSCG00000016878,ENSSSCG00000029852,ENSSSCG00000005122,ENSSSCG00000026152,ENSSSCG00000010457,ENSSSCG00000011606,ENSSSCG00000006250,ENSSSCG00000001858,ENSSSCG00000017495,ENSSSCG00000006582,ENSSSCG00000029371,ENSSSCG00000014441,ENSSSCG00000027023,ENSSSCG00000009565,ENSSSCG00000027859,ENSSSCG00000009664,ENSSSCG00000012482,ENSSSCG00000011867,ENSSSCG00000022860,…	COL18A1|AIF1|FGF10|WNT5A|TEK|PRKD2|KIF20B|WNT7A|LYN|CIB1|GRB7|S100A14|C5AR1|CSF1R|CEMIP|GAS6|HDAC7|PTK2B|SRPX2|MYLK|SASH1|CCL2|CYR61|KDR|SPHK1|AMOT|CXCL16|ACVR1B|SERPINE1|GATA3|F2R|PDGFB|EDN1|PAF-AH|SHAS2|CD61|TLR2|KITL|SOX9|SELE|PDGFA|HBEGF|ADAM-9|EPHA1|ENPP2|CCR7|AMOTL1|CXCL14|LBP|ETS1|TGFBR2|GPLD1|HGF|TGFB2|GPER1|THBS1|FLT1|RREB1|DMTN|MYO1C|MIEN1|
GO:0051271	negative regulation of cellular component movement	biological_process	8.7111e-06	0.00046087	41	3148	123	20032	ENSSSCG00000003950,ENSSSCG00000004789,ENSSSCG00000030270,ENSSSCG00000025876,ENSSSCG00000021059,ENSSSCG00000016604,ENSSSCG00000004755,ENSSSCG00000016729,ENSSSCG00000016459,ENSSSCG00000021255,ENSSSCG00000016034,ENSSSCG00000030260,ENSSSCG00000003590,ENSSSCG00000003832,ENSSSCG00000002954,ENSSSCG00000017232,ENSSSCG00000015753,ENSSSCG00000005512,ENSSSCG00000005625,ENSSSCG00000011125,ENSSSCG00000003088,…	TIE-1|THBS1|CNN2|PBLD|ADORA1|WASL|DLL4|IGFBP3|EPHA1|ADA|COL3A1|PFN2|PTPRU|TACSTD2|SPINT2|SLC9A3R1|ANGPT2|C5|ENG|GATA3|APOE|IL33|SERPINE1|ARHGDIB|PTGER4|CCL2|ACTN1|PTPRM|ACVRL1|-|LDLRAD4|TRIB1|ARAP3|DAG1|CHRD|CLIC4|CYP19A1|NOV|APOD|SFRP1|AIF1|
GO:0060284	regulation of cell development	biological_process	8.7295e-06	0.00046087	121	3148	499	20032	ENSSSCG00000014935,ENSSSCG00000022482,ENSSSCG00000002831,ENSSSCG00000009613,ENSSSCG00000001066,ENSSSCG00000016729,ENSSSCG00000001661,ENSSSCG00000005719,ENSSSCG00000014310,ENSSSCG00000003264,ENSSSCG00000004755,ENSSSCG00000024651,ENSSSCG00000010816,ENSSSCG00000007501,ENSSSCG00000008645,ENSSSCG00000023899,ENSSSCG00000016034,ENSSSCG00000014019,ENSSSCG00000015954,ENSSSCG00000002919,ENSSSCG00000004018,…	FAT3|DDIT3|IRX3|DMTN|RBM24|IGFBP3|SRF|RAPGEF1|CXCL14|CNOT3|DLL4|HEYL|TGFB2|BMP7|ID2|NOTCH3|COL3A1|MAML1|DLX2|TYROBP|MLLT4|SERPINF1|MEGF8|KCTD11|TTC3|CD24|TACSTD2|SMAD2|SOX9|EHD2|GDPD5|RAPGEF2|KEL|ZSWIM6|PN-1|TNFRSF12A|TAL1|LRP4|TRIB1|PTK2B|NPR2|GPR68|BMP5|MGLL|CIB1|MEF2C|FN1|BCL6|SIX4|BCL11A|-|MYCL|IL18|ITM2C|WNT5A|MBNL3|KIF20B|LYN|GPER1|FGFR1IIIC|TIMP-2|EFNA1|RREB1|BTG1|ASPM|PML|F2|PHLDB2|SMARCD…
GO:0019932	second-messenger-mediated signaling	biological_process	8.8322e-06	0.0004648	41	3148	127	20032	ENSSSCG00000008881,ENSSSCG00000002755,ENSSSCG00000016273,ENSSSCG00000015688,ENSSSCG00000001050,ENSSSCG00000015959,ENSSSCG00000009125,ENSSSCG00000026602,ENSSSCG00000003088,ENSSSCG00000017584,ENSSSCG00000011538,ENSSSCG00000008844,ENSSSCG00000017178,ENSSSCG00000017607,ENSSSCG00000009664,ENSSSCG00000012875,ENSSSCG00000006862,ENSSSCG00000017018,ENSSSCG00000006745,ENSSSCG00000001858,ENSSSCG00000012103,…	RAPGEF2|NFAT5|HTR2B|CXCR4|EDN1|RAPGEF4|ANK2|PTGIR|APOE|PPP1R9B|LMCD1|KDR|SPHK1|TMEM100|PTK2B|TPCN2|VCAM1|TENM2|CASQ2|CIB1|GPR143|ADRB1|HOMER2|RGS2|THBS1|SLC9A1|DMTN|-|RIMS2|PDE10A|EIF2AK3|PRKG1|PRP|RCAN3|ADA|-|RCAN1|P2RX4|PTGFR|SOX9|CD24|
GO:0007178	transmembrane receptor protein serine/threonine kinase signaling pathway	biological_process	8.9596e-06	0.00046999	57	3148	195	20032	ENSSSCG00000000162,ENSSSCG00000001927,ENSSSCG00000015846,ENSSSCG00000014336,ENSSSCG00000011046,ENSSSCG00000011226,ENSSSCG00000025876,ENSSSCG00000030999,ENSSSCG00000010816,ENSSSCG00000011755,ENSSSCG00000004789,ENSSSCG00000000837,ENSSSCG00000001912,ENSSSCG00000004485,ENSSSCG00000023434,ENSSSCG00000016892,ENSSSCG00000016665,ENSSSCG00000003021,ENSSSCG00000023204,ENSSSCG00000016662,ENSSSCG00000010638,…	BTBD11|HEXA|RBPMS|EGR1|ITGA8|TGFBR2|PBLD|MYH6|TGFB2|NCEH1|THBS1|CHST11|PML|CD109|PPM1L|FST|BMPER|MEGF8|AXIN1|TBX20|TCF7L2|SMAD2|-|BMP7|CAV1|SMAD9|COL3A1|FOS|NANOG|FAM83G|ADAM-9|TAB1|-|LDLRAD4|CAV2|BMP5|CYR61|ACVRL1|TMEM100|ZC3H3|HPGD|ACVR1B|ENG|C-JUN|FBN2|HTRA3|INHBA|GATA4|WNT5A|TGFB3|FGF10|SFRP1|UBE2O|RBM14|NREP|SMAD6|CHRD|
GO:0006753	nucleoside phosphate metabolic process	biological_process	9.0551e-06	0.00047349	256	3148	1175	20032	ENSSSCG00000003486,ENSSSCG00000021158,ENSSSCG00000004789,ENSSSCG00000026730,ENSSSCG00000001064,ENSSSCG00000023391,ENSSSCG00000005719,ENSSSCG00000002276,ENSSSCG00000022029,ENSSSCG00000009638,ENSSSCG00000008359,ENSSSCG00000022133,ENSSSCG00000027745,ENSSSCG00000017544,ENSSSCG00000022387,ENSSSCG00000016173,ENSSSCG00000004454,ENSSSCG00000006572,ENSSSCG00000011598,ENSSSCG00000008881,ENSSSCG00000005776,…	ARHGEF10L|-|THBS1|-|GMPR|-|RAPGEF1|PLEKHG3|RAP1GAP|-|RAB1B|-|ABCG1|ATP5G1|TBPL1|PURH|ME1|NPR1|FGD5|RAPGEF2|-|DNAJC10|MPI|-|ATPIF1|-|RAB19|NPR2|-|DOCK11|-|GRHPR|KIF1C|GNA13|-|FGF10|DCTD|ACAP1|ABCB7|-|ADM|MYH6|ADA|UGP2|AK3|-|ACOT7|RASL12|APOE|PTGIR|RAB4A|SLC25A13|GRTP1|-|EPHA5|-|RAD51D|-|-|CHN1|-|RAB3D|-|PKD2|RAMP1|-|-|HTR1B|AKAP12|OAS2|SGSM3|-|RAPGEF4|FGD6|B4GALNT2|-|APLP1|GMDS|GUCY1A3|TBC1D32|-|D…
GO:0007154	cell communication	biological_process	9.1135e-06	0.00047503	848	3148	5112	20032	ENSSSCG00000010647,ENSSSCG00000016267,ENSSSCG00000018019,ENSSSCG00000004166,ENSSSCG00000014149,ENSSSCG00000011810,ENSSSCG00000028384,ENSSSCG00000006745,XLOC_223436,XLOC_1113671,ENSSSCG00000021409,ENSSSCG00000013457,ENSSSCG00000026224,ENSSSCG00000016589,ENSSSCG00000006140,ENSSSCG00000017508,ENSSSCG00000011888,ENSSSCG00000008888,ENSSSCG00000016233,ENSSSCG00000000068,ENSSSCG00000005894,ENSSSCG000000…	ADRB1|ITM2C|ARHGAP44|AHI1|MEF2C|BCL6|RND3|CASQ2|-|-|TRIB1|DOT1L|ARHGAP31|LRRC4|CA2|STAC2|GPR156|NPY1R|PN-1|EP300|-|PLCB4|-|APIP|GUCY1A2|SESN3|REL|PRKG1|HBEGF|FA2H|ITGA8|KIAA1324|CD44|GABBR1|HTR1F|RAB29|PPM1L|CCDC22|RAB27A|PLAU|TNFSF10|IFT74|DUSP1|TGFB3|ARHGAP11A|-|UBE2O|CDC42EP4|ERBB2|INTU|-|ARHGEF2|NXN|TCF7|ASIP|DDIT4L|-|DUSP19|SPRED2|EFEMP1|SYNGAP1|GLRB|GPRC5B|RORC|HTR2B|SORBS3|CHI3L1|PPARGC1B|…
GO:0097285	cell-type specific apoptotic process	biological_process	9.3131e-06	0.0004839	69	3148	253	20032	ENSSSCG00000004154,ENSSSCG00000004789,ENSSSCG00000022482,ENSSSCG00000003005,ENSSSCG00000000253,ENSSSCG00000021355,ENSSSCG00000017389,ENSSSCG00000004387,ENSSSCG00000000206,ENSSSCG00000012022,ENSSSCG00000011226,ENSSSCG00000025117,ENSSSCG00000010816,ENSSSCG00000010631,ENSSSCG00000007501,ENSSSCG00000013285,ENSSSCG00000031023,ENSSSCG00000014898,ENSSSCG00000017251,ENSSSCG00000008881,ENSSSCG00000025698,…	TNFAIP3|THBS1|DDIT3|AXL|KRT18|SOD1|RAMP2|FOXO3A|FAIM2|APP|TGFBR2|DRPLA|TGFB2|GPAT|BMP7|API5|CD24|DDIAS|SOX9|RAPGEF2|SERPINE1|DOCK8|NR4A2|FAS|UNC5B|SIX4|PCSK9|C-JUN|-|COL18A1|WNT5A|LYN|TRAF3IP2|KIF14|CHL1|BTG1|RHOB|BAK1|EPHA7|NFKBID|CASP3|AMBRA1|MTCH2|HEY2|NOR-1|FAM162A|E2F1|PMAIP1|ADA|TCF7L2|SLC46A2|KITL|F2R|GATA3|TFAP2A|GAS6|SYNGAP1|PLK5|CCL2|KDR|P2X7R|BAG3|NRP1|CD248|ANGPTL4|STK3|TGFB3|SFRP1|MI…
GO:0006518	peptide metabolic process	biological_process	1.0271e-05	0.00053198	26	3148	67	20032	ENSSSCG00000010470,ENSSSCG00000014184,ENSSSCG00000025108,ENSSSCG00000015769,XLOC_523899,ENSSSCG00000000665,ENSSSCG00000009059,ENSSSCG00000030525,ENSSSCG00000004912,ENSSSCG00000002627,XLOC_261401,ENSSSCG00000006821,ENSSSCG00000003088,ENSSSCG00000021355,ENSSSCG00000009668,ENSSSCG00000012911,ENSSSCG00000023264,ENSSSCG00000002382,ENSSSCG00000010056,ENSSSCG00000010064,ENSSSCG00000011447,ENSSSCG0000001…	IDE|PAM|G6PD|SPCS3|-|-|MGST2|-|SEC11C|GSTA4|-|GSTM3|APOE|SOD1|CLU|CARNS1|IDH1|TMED10|GGT1|-|SPCS1|SPCS2|GSTK1|MMP7|PCSK1|ECE1|
GO:0010605	negative regulation of macromolecule metabolic process	biological_process	1.0413e-05	0.00053766	238	3148	1118	20032	ENSSSCG00000009671,ENSSSCG00000004948,ENSSSCG00000001858,ENSSSCG00000014149,ENSSSCG00000011810,ENSSSCG00000003570,ENSSSCG00000004460,ENSSSCG00000009569,ENSSSCG00000003155,ENSSSCG00000023124,ENSSSCG00000017755,XLOC_2069041,ENSSSCG00000021641,ENSSSCG00000016233,ENSSSCG00000007951,ENSSSCG00000028256,ENSSSCG00000004236,ENSSSCG00000014157,ENSSSCG00000006168,ENSSSCG00000014397,ENSSSCG00000023873,ENSSSC…	PBK|SMAD6|CIB1|MEF2C|BCL6|WDTC1|IBTK|PSPC1|PPP1R15A|ADD1|NOS2|-|PDGFB|PN-1|CREBBP|RBFOX2|-|NR2F1|PEX2|SPRY4|AZIN1|ACIN1|-|HDAC7|TRIB1|PTCH1|-|BMP7|PRP|REL|ZBTB21|CAV1|NFIB|RAMP3|DLX2|IRF1|DUSP2|EP300|FBP1|YBX3|DUSP4|PPP1R16B|DMTN|MED25|KMT2B|LDB1|DDIT3|GLIS3|RIPPLY3|DRPLA|DLL4|P4|G6PD|-|NR1H4|ID4|GRB7|AJUBA|APOD|NXN|TGFB3|STOX1|MIF|FOXF2|ZRANB3|CRYAB|E4F1|ATRAID|DUSP1|GATA3|NOCT|CIC|-|EDN1|BHLHE4…
GO:0043410	positive regulation of MAPK cascade	biological_process	1.0551e-05	0.00054308	65	3148	233	20032	ENSSSCG00000016878,ENSSSCG00000029852,ENSSSCG00000016599,ENSSSCG00000023909,ENSSSCG00000014441,ENSSSCG00000001858,ENSSSCG00000021266,ENSSSCG00000010526,ENSSSCG00000029371,ENSSSCG00000009664,ENSSSCG00000024813,ENSSSCG00000021641,ENSSSCG00000009888,ENSSSCG00000008881,ENSSSCG00000016665,ENSSSCG00000009997,ENSSSCG00000007541,ENSSSCG00000010816,ENSSSCG00000015403,ENSSSCG00000013297,ENSSSCG00000016729,…	FGF10|WNT5A|GPR37|THPO|CSF1R|CIB1|MAP3K11|AVPI1|C5AR1|PTK2B|MAP3K3|PDGFB|ERP29|RAPGEF2|BMPER|OSM|PDGFA|TGFB2|HGF|CD44|IGFBP3|ACKR3|FLT1|SOD1|MUC20|THBS1|TEK|PRKD2|MIF|STK3|GPR120|DVL3|TPD52L1|IQGAP3|MAGED1|ERBB2|AJUBA|P2X7R|NRP1|CAV2|SASH1|KDR|GAS6|PDE5A|KIT|F2R|EDN1|EDG7|HTR2B|SORBS3|CHI3L1|SPRY2|AXIN1|KITL|LIF|PSAP|KL|MST1R|IGFBP4|PRDX2|GADD45B|MINK|FGFR1IIIC|GPER1|EFNA1|
GO:0051055	negative regulation of lipid biosynthetic process	biological_process	1.1008e-05	0.00056483	14	3148	25	20032	ENSSSCG00000001478,ENSSSCG00000015827,ENSSSCG00000016420,ENSSSCG00000013879,ENSSSCG00000010547,ENSSSCG00000002478,ENSSSCG00000021355,ENSSSCG00000003088,ENSSSCG00000000875,ENSSSCG00000021641,ENSSSCG00000028137,ENSSSCG00000026422,ENSSSCG00000003570,ENSSSCG00000007541	BMP5|ERLIN2|INSIG1|SLC27A1|ERLIN1|SERPINA12|SOD1|APOE|NR1H4|PDGFB|-|GPER1|WDTC1|PDGFA|
GO:2000146	negative regulation of cell motility	biological_process	1.1432e-05	0.00058473	40	3148	120	20032	ENSSSCG00000003950,ENSSSCG00000004789,ENSSSCG00000030270,ENSSSCG00000025876,ENSSSCG00000016604,ENSSSCG00000021059,ENSSSCG00000004755,ENSSSCG00000016729,ENSSSCG00000016459,ENSSSCG00000021255,ENSSSCG00000030260,ENSSSCG00000016034,ENSSSCG00000003590,ENSSSCG00000003832,ENSSSCG00000017232,ENSSSCG00000002954,ENSSSCG00000015753,ENSSSCG00000005512,ENSSSCG00000005625,ENSSSCG00000011125,ENSSSCG00000005203,…	TIE-1|THBS1|CNN2|PBLD|WASL|ADORA1|DLL4|IGFBP3|EPHA1|ADA|PFN2|COL3A1|PTPRU|TACSTD2|SLC9A3R1|SPINT2|ANGPT2|C5|ENG|GATA3|IL33|APOE|SERPINE1|ARHGDIB|CCL2|PTGER4|ACVRL1|PTPRM|-|TRIB1|LDLRAD4|ARAP3|DAG1|CLIC4|CHRD|CYP19A1|APOD|NOV|SFRP1|AIF1|
GO:0001704	formation of primary germ layer	biological_process	1.2747e-05	0.00064998	32	3148	90	20032	ENSSSCG00000009545,ENSSSCG00000003471,ENSSSCG00000016991,ENSSSCG00000021865,ENSSSCG00000022383,ENSSSCG00000029852,ENSSSCG00000027044,ENSSSCG00000016174,ENSSSCG00000022284,ENSSSCG00000025270,ENSSSCG00000026460,ENSSSCG00000025133,ENSSSCG00000012068,ENSSSCG00000015850,ENSSSCG00000000293,ENSSSCG00000023204,ENSSSCG00000010624,ENSSSCG00000004952,ENSSSCG00000008128,ENSSSCG00000016009,ENSSSCG00000000843,…	COL4A2|EPHA2|DUSP1|INHBA|GATA4|WNT5A|SOX7|FN1|DUSP6|CHRD|TAL1|ITGB2|ETS2|DUSP4|ITGA5|AXIN1|DUSP5|SMAD2|DUSP2|ITGA4|TXNRD1|BMP7|NANOG|NOR-1|HAND1|FZD7|SRF|ITGA8|FGFR1IIIC|PRKACA|COL11A1|ITGB4|
GO:0050817	coagulation	biological_process	1.3361e-05	0.00067817	42	3148	133	20032	ENSSSCG00000022447,ENSSSCG00000015322,ENSSSCG00000017263,XLOC_2023294,ENSSSCG00000028355,ENSSSCG00000006250,ENSSSCG00000010312,ENSSSCG00000004612,ENSSSCG00000024230,ENSSSCG00000003088,ENSSSCG00000020672,XLOC_579812,ENSSSCG00000011721,ENSSSCG00000016233,ENSSSCG00000021641,XLOC_1022788,ENSSSCG00000015622,ENSSSCG00000006588,ENSSSCG00000005317,ENSSSCG00000025698,ENSSSCG00000020976,ENSSSCG00000026585,…	F3|TFPI2|GNA13|-|BETA-ACTIN|LYN|PLAU|RAB27A|MYL9|APOE|F2R|-|P2RY1|PN-1|PDGFB|-|CD34|S100A9|TLN1|SERPINE1|CSRP1|PROCR|PAPSS2|GAS6|-|-|VWF|CAV1|PRKG1|PDGFA|TC2N|HPSE|SCARA5|CD61|DMTN|MYH9|-|AXL|THBS1|PRDX2|F2|SRF|
GO:0070848	response to growth factor stimulus	biological_process	1.3383e-05	0.00067817	72	3148	265	20032	ENSSSCG00000010461,ENSSSCG00000025876,ENSSSCG00000015783,ENSSSCG00000000837,ENSSSCG00000001912,ENSSSCG00000021821,ENSSSCG00000026383,ENSSSCG00000027415,ENSSSCG00000015815,ENSSSCG00000010959,ENSSSCG00000023204,ENSSSCG00000010638,ENSSSCG00000005992,ENSSSCG00000010472,ENSSSCG00000009347,ENSSSCG00000011299,ENSSSCG00000016635,ENSSSCG00000017723,ENSSSCG00000008844,ENSSSCG00000000232,ENSSSCG00000009565,…	ANKRD1|PBLD|CASP3|CHST11|PML|MYO1C|NRP2|WWOX|FGFR1IIIC|-|AXIN1|TCF7L2|SHAS2|HHEX|KL|CLEC3B|CAV2|CCL2|KDR|ACVRL1|GAS6|LDLRAD4|EGR-3|PLK5|GATA3|HPGD|SPRY2|TGFB3|SFRP1|PRKD2|WNT7A|COL4A2|EPHA2|DUSP6|NREP|NRP1|ITGA8|DLL4|CD44|HGF|TGFB2|HEYL|RAPGEF1|FLT1|CD109|RAMP2|SLC9A6|THBS1|SOX9|SMAD2|GATA5|ADAM-9|SORT1|BMP7|COL3A1|CAV1|SMAD9|FOS|TMEM100|TAB1|ENG|PDGFB|FGF12|WNT5A|SPRY1|FGF10|FBN2|HTRA3|C-JUN|SMA…
GO:0006082	organic acid metabolic process	biological_process	1.429e-05	0.00072191	140	3148	586	20032	ENSSSCG00000009245,ENSSSCG00000015030,XLOC_1442799,ENSSSCG00000002542,ENSSSCG00000011125,ENSSSCG00000001050,ENSSSCG00000028289,ENSSSCG00000004401,ENSSSCG00000004522,ENSSSCG00000004620,ENSSSCG00000006227,ENSSSCG00000010023,ENSSSCG00000027198,ENSSSCG00000012583,ENSSSCG00000008211,ENSSSCG00000008311,ENSSSCG00000016841,ENSSSCG00000000875,ENSSSCG00000026663,ENSSSCG00000004643,ENSSSCG00000010067,ENSSSC…	SCD5|DLAT|-|DIO3|GATA3|EDN1|LONP2|DDO|ME2|MYO5A|GGH|PLA2G3|PDK2|ACSL4|THNSL2|CYP26B1|SLC1A3|NR1H4|-|SLC27A2|MIF|-|PDHB|CHST11|DARS2|SLC25A17|BCAT1|ERLIN1|GLUD1|INSIG1|-|-|MGST2|PDK4|BGN|NOR-1|RDH10|FAXDC2|MDH1|DIO2|ST6GAL1|HAL|-|ERLIN2|FOLH1|ENOSF1|ADD1|NOS2|PTGS1|-|PEX2|WDTC1|ELOVL7|-|CH25H|MAT1A|ARV1|-|AMT|FADS3|G6PD|AMACR|DAGLA|FA2H|ELOVL2|NOS3|GPAT|CAV1|-|PEX13|DECR1|IDH1|SPR|APIP|ACACB|-|PSP…
GO:0043436	oxoacid metabolic process	biological_process	1.4438e-05	0.00072695	138	3148	577	20032	ENSSSCG00000013879,ENSSSCG00000006304,ENSSSCG00000008624,XLOC_523899,ENSSSCG00000025578,ENSSSCG00000012911,ENSSSCG00000009699,ENSSSCG00000002627,ENSSSCG00000028431,ENSSSCG00000004644,ENSSSCG00000011670,ENSSSCG00000023585,ENSSSCG00000016466,ENSSSCG00000015105,ENSSSCG00000016613,ENSSSCG00000016056,ENSSSCG00000027194,ENSSSCG00000003211,ENSSSCG00000016848,ENSSSCG00000025217,ENSSSCG00000008208,ENSSSCG…	SLC27A1|MPC2|-|-|ALDH1A2|CARNS1|HPGD|GSTA4|HSD17B4|HDC|PXYLP1|SERINC2|GSTK1|SLC37A4|AASS|GLS|SULT1B1|NR1H2|EGFLAM|PYCR1|EIF2AK3|ASS1|GLUL|TNFRSF1A|MATA2|ACO1|GGT1|ACOT7|TCF7L2|FAH|ELOVL5|ACSS1|-|TNXB|ADI1|CAD|GCSH|CDO1|-|-|ACY1|AMDHD1|CRYM|BAAT|ALDH18A1|TDH|ASNS|-|NIT2|MECR|SPOCK3|PRDX4|SOD1|DCN|GSTM3|ME1|HPSE|ACOT4|PDK1|GPT2|DSE|ME2|MYO5A|LONP2|DDO|GATA3|EDN1|SCD5|DLAT|DIO3|-|MIF|-|-|SLC27A2|PDK…
GO:0051604	protein maturation	biological_process	1.4478e-05	0.00072695	38	3148	112	20032	ENSSSCG00000023391,ENSSSCG00000007032,ENSSSCG00000015783,ENSSSCG00000021328,ENSSSCG00000004789,ENSSSCG00000013771,XLOC_261401,ENSSSCG00000012171,ENSSSCG00000000544,ENSSSCG00000011447,ENSSSCG00000015772,ENSSSCG00000014850,ENSSSCG00000011299,ENSSSCG00000026007,ENSSSCG00000003513,ENSSSCG00000005212,ENSSSCG00000029813,ENSSSCG00000028289,XLOC_1821510,ENSSSCG00000024043,ENSSSCG00000015769,XLOC_523899,E…	-|PLAT|CASP3|PCSK1N|THBS1|PRKACA|-|PRDX4|PTHLH|SPCS1|AGA|SPCS2|CLEC3B|SORL1|ECE1|PLGRKT|TSPAN5|LONP2|-|ADAMTS2|SPCS3|-|PTCH1|NOTCH4|SEC11C|SERPINE1|CTSL|PN-1|PRSS12|C2CD3|-|TSPAN33|P2X7R|PCSK9|F3|PCSK1|-|PRKACB|
GO:0061061	muscle structure development	biological_process	1.4561e-05	0.00072888	95	3148	380	20032	ENSSSCG00000016435,ENSSSCG00000013408,ENSSSCG00000017070,ENSSSCG00000022034,ENSSSCG00000000075,ENSSSCG00000010461,ENSSSCG00000015945,ENSSSCG00000030999,ENSSSCG00000009865,ENSSSCG00000013017,ENSSSCG00000015815,ENSSSCG00000006857,ENSSSCG00000010219,ENSSSCG00000000914,ENSSSCG00000015595,ENSSSCG00000012399,ENSSSCG00000016258,ENSSSCG00000006800,ENSSSCG00000009996,ENSSSCG00000012050,ENSSSCG00000004127,…	SMARCD3|ADM|HAND1|SMYD3|MKL1|ANKRD1|METTL8|MYH6|TBX3|EHD1|FGFR1IIIC|COL11A1|ARID5B|BTG1|ATF3|FOXO4|DNER|CD53|LIF|RCAN1|PLAGL1|ARID1A|TBX20|MEF2D|MAFF|IFRD1|DYRK1B|TCF7L2|HEY2|LUC7L|-|NR4A1|RARA|BTG2|CAV2|ASB2|PTBP1|PI16|F2R|POPDC2|FLNC|ANK2|EDN1|CFL2B|GATA4|CAMK1|CRYAB|TNNC1|MEOX2|ERBB2|UCHL1|MYH11|TBX2|IGFBP3|SRF|CXCL14|EGR1|ITGA8|HEYL|EGR2|DLL4|MYH9|COPRS|COL4A1|DDIT3|SLC9A1|BCL9|RAMP2|RBM24|CE…
GO:0055086	nucleobase-containing small molecule metabolic process	biological_process	1.4758e-05	0.00073653	263	3148	1219	20032	ENSSSCG00000030460,ENSSSCG00000011782,ENSSSCG00000001513,ENSSSCG00000021742,ENSSSCG00000012425,ENSSSCG00000000779,ENSSSCG00000016273,ENSSSCG00000016401,ENSSSCG00000022968,ENSSSCG00000023903,ENSSSCG00000003539,ENSSSCG00000001050,ENSSSCG00000004612,ENSSSCG00000011916,ENSSSCG00000029201,ENSSSCG00000017497,ENSSSCG00000008314,ENSSSCG00000006502,XLOC_285751,ENSSSCG00000007874,ENSSSCG00000001988,XLOC_40…	ARHGEF6|ABCC11|SYNGAP1|-|UPRT|KIF21A|HTR2B|KIF1A|ARFGEF3|ATP5I|GRHL3|EDN1|RAB27A|ATP6V1A|AJUBA|ERBB2|ATP6V1B1|ARHGEF2|-|ABCC1|ADCY4|-|PDE6D|-|-|-|RASGEF1A|RHOB|ARHGAP26|-|-|ADAP2|ARL1|NME2|-|TBC1D10B|GRM7|-|KIF4A|-|EHD2|DOCK8|-|ADRB1|ADGRD1|MAT1A|KIF25|BCL6|-|TSTA3|-|G6PD|TBC1D8|-|EHD3|RAB29|LONRF3|PTHLH|KIF20A|KIF5C|APIP|GUCY1A2|CMPK1|ATP5O|PRKG1|-|DCK|KIF12|-|RASIP1|HSPA2|RAPGEF5|AMOT|PRDX5|ATP…
GO:0009058	biosynthetic process	biological_process	1.5074e-05	0.00074773	743	3148	4086	20032	ENSSSCG00000026521,ENSSSCG00000000281,ENSSSCG00000016501,ENSSSCG00000010337,ENSSSCG00000010449,ENSSSCG00000009745,ENSSSCG00000004679,XLOC_2012093,XLOC_2023294,ENSSSCG00000001898,XLOC_1162253,ENSSSCG00000002143,ENSSSCG00000010437,ENSSSCG00000011229,ENSSSCG00000003815,ENSSSCG00000012560,ENSSSCG00000000394,ENSSSCG00000005533,ENSSSCG00000012793,ENSSSCG00000005203,ENSSSCG00000014157,ENSSSCG00000008443…	-|HOXC12|KDM7A|MAT1A|CH25H|ADGRD1|SORD|-|-|ULK3|-|PARP2|PAPSS2|STT3B|ALG6|-|-|PTGS1|HCFC1|IL33|NR2F1|EPAS1|TLR2|PSPH|-|-|FBP1|BLOC1S2|PIM1|MSR1|ZDHHC8|CMPK1|ATP5O|ST3GAL5|DRPLA|NOS3|TGFB2|-|ABHD5|MZB1|TP53INP2|-|RUNX1|CPOX|ZFP36L1|PTHLH|ARNTL2|GALNT12|-|I
GO:0009117	nucleotide metabolic process	biological_process	1.5427e-05	0.00076196	253	3148	1166	20032	XLOC_261401,ENSSSCG00000013876,XLOC_1164143,XLOC_408399,ENSSSCG00000008642,ENSSSCG00000026422,ENSSSCG00000016279,ENSSSCG00000004291,ENSSSCG00000022804,ENSSSCG00000004499,ENSSSCG00000008598,ENSSSCG00000002378,ENSSSCG00000010201,ENSSSCG00000007874,ENSSSCG00000021707,ENSSSCG00000024673,ENSSSCG00000001988,ENSSSCG00000029333,ENSSSCG00000008509,ENSSSCG00000007798,ENSSSCG00000023891,ENSSSCG00000020669,E…	-|-|-|-|ASAP2|GPER1|PDE6D|NT5E|RHOJ|ATP5A1|RHOB|MLH3|RASGEF1A|ABCC1|ADCY7|NME1|ADCY4|RASD1|RASGRP3|TBC1D10B|GRM7|-|-|-|KIF4A|-|-|ARHGAP26|NME2|ARL1|PREX1|-|ADAP2|PGP1A|SPRY2|ARFGEF3|-|KIF1A|HTR2B|ARHGAP27|KIF15|EDN1|GRHL3|ATP5I|PDE5A|MFN2|RANGAP1|SYNGAP1|
GO:0009206	purine ribonucleoside triphosphate biosynthetic process	biological_process	1.5516e-05	0.00076196	24	3148	64	20032	XLOC_1160270,ENSSSCG00000025104,ENSSSCG00000017591,ENSSSCG00000017544,XLOC_285751,ENSSSCG00000007524,XLOC_1331788,ENSSSCG00000006391,ENSSSCG00000012042,XLOC_1966145,ENSSSCG00000024673,ENSSSCG00000015336,XLOC_373572,XLOC_461590,ENSSSCG00000004499,ENSSSCG00000023903,XLOC_2126712,ENSSSCG00000006789,XLOC_408399,ENSSSCG00000022638,XLOC_2034181,ENSSSCG00000015973,XLOC_1442799,XLOC_1164143	-|-|NME2|ATP5G1|-|ATP5E|-|ATP1A2|ATP5O|-|NME1|SLC25A13|-|-|ATP5A1|ATP5I|-|ATP5F1|-|-|-|ATP5G3|-|-|
GO:0019538	protein metabolic process	biological_process	1.5546e-05	0.00076196	711	3148	3781	20032	ENSSSCG00000022482,ENSSSCG00000010574,ENSSSCG00000025410,ENSSSCG00000000145,ENSSSCG00000016941,ENSSSCG00000014019,ENSSSCG00000011940,ENSSSCG00000014850,ENSSSCG00000007501,ENSSSCG00000012546,ENSSSCG00000007039,ENSSSCG00000016634,ENSSSCG00000003042,ENSSSCG00000015333,ENSSSCG00000016095,ENSSSCG00000009881,ENSSSCG00000015850,ENSSSCG00000013391,ENSSSCG00000007540,ENSSSCG00000010876,ENSSSCG00000012918,…	DDIT3|LDB1|PRSS16|MYH9|RNF180|MAML1|DZIP3|SPCS2|BMP7|-|PRP|CAV1|-|ASB4|CLK1|OAS2|DUSP4|-|CABLES2|PNAS-4|ADRBK1|RAPGEF4|PDGFB|-|NOS2|MAP3K3|PTPN14|SEPT4|IBTK|RPS27L|-|CIB1|SMAD6|PRKACB|CSF1R|RPL17|PRSS12|THPO|-|PPP1R15A|COL11A1|EFNA1|NEK3|NCEH1|KIF14|MGAT4A|-|IRAK3|SMYD3|ERLIN1|-|SOCS3|HP|CDC42BPG|MAD2L1|-|C1QA|SAP130|FKBP10|-|HHEX|-|FOLH1|-|ERLIN2|BAZ2A|SPRY2|JMJD6|NPEPPS|EIF3M|RARA|TSPAN5|LONP2|…
GO:0071496	cellular response to external stimulus	biological_process	1.5923e-05	0.00077808	52	3148	175	20032	ENSSSCG00000017646,ENSSSCG00000023124,ENSSSCG00000015871,ENSSSCG00000000644,ENSSSCG00000017330,ENSSSCG00000009565,ENSSSCG00000013257,ENSSSCG00000011290,ENSSSCG00000024439,ENSSSCG00000017882,ENSSSCG00000010448,ENSSSCG00000025020,ENSSSCG00000010686,ENSSSCG00000009817,ENSSSCG00000001898,ENSSSCG00000027198,ENSSSCG00000015215,ENSSSCG00000009742,ENSSSCG00000000645,ENSSSCG00000025822,ENSSSCG00000003816,…	-|ADD1|NR4A2|-|MAP3K14|GAS6|ATG13|-|PTGER4|MYBBP1A|FAS|PCSK9|BAG3|P2X7R|ULK3|PDK2|CHEK1|ULK1|GABARAPL1|SFRP1|ATG4C|AXL|-|BAK1|TNFRSF1A|ATF3|DEPDC5|-|SREBF2|GLUL|TP53INP2|ASNS|EIF2AK3|ATG9B|KIAA1324|ANKRD1|QSOX1|FOS|CAV1|AMBRA1|PDK4|PMAIP1|SQSTM1|RAB1B|-|P
GO:0007169	transmembrane receptor protein tyrosine kinase signaling pathway	biological_process	1.6753e-05	0.00081622	81	3148	303	20032	ENSSSCG00000008397,ENSSSCG00000008842,ENSSSCG00000022741,ENSSSCG00000016830,ENSSSCG00000016635,ENSSSCG00000008844,ENSSSCG00000008919,ENSSSCG00000024512,ENSSSCG00000006681,ENSSSCG00000009482,ENSSSCG00000011125,ENSSSCG00000016885,ENSSSCG00000026602,ENSSSCG00000010650,ENSSSCG00000003471,ENSSSCG00000017787,ENSSSCG00000005122,ENSSSCG00000026152,ENSSSCG00000017497,ENSSSCG00000011831,ENSSSCG00000011102,…	EFEMP1|KIT|-|PRLR|CAV2|KDR|EPHA5|SIK2|TXNIP|SPRY2|GATA3|ITGA1|PTGIR|AFAP1L2|EPHA2|GIT1|TEK|PRKD2|ERBB2|APOD|NRP1|DUSP6|PDK2|F3|CHN1|ATXN7|CSRNP1|EPHA1|EPHA7|PLAT|GPLD1|EIF2AK3|SOCS3|CASP3|GPER1|FGFR1IIIC|EFNA1|-|FOXO4|ARID5B|MYO1C|NRP2|SLC9A3R1|ANGPT2|SERPINA12|TCF7L2|PDK4|IGFBP4|HHEX|KL|PTK2B|BMP5|GFRA2|ADD1|PDGFB|FGF12|WNT5A|FGF10|SPRY1|APLP2|AHI1|LYN|CSF1R|NUCKS1|AREG|IGFBP3|RAPGEF1|SORBS1|HGF…
GO:0008016	regulation of heart contraction	biological_process	1.7569e-05	0.00085345	32	3148	93	20032	ENSSSCG00000006745,ENSSSCG00000010647,ENSSSCG00000005222,ENSSSCG00000010759,ENSSSCG00000021651,ENSSSCG00000010806,ENSSSCG00000008443,ENSSSCG00000012918,ENSSSCG00000011894,ENSSSCG00000023124,ENSSSCG00000001050,ENSSSCG00000011211,ENSSSCG00000009125,ENSSSCG00000012012,ENSSSCG00000009106,ENSSSCG00000012138,ENSSSCG00000015298,ENSSSCG00000017428,ENSSSCG00000016634,ENSSSCG00000004223,ENSSSCG00000014362,…	CASQ2|ADRB1|SLC1A1|GLRX3|SCN2B|RGS2|EPAS1|ADRBK1|POPDC2|ADD1|EDN1|THRB|ANK2|-|PDE5A|ACE2|SRI|JUP|CAV1|HEY2|HBEGF|ATP1A2|KV1.5|ADA|SP4|P2RX4|DSG2|S100A1|SLC9A1|MYH6|TGFB2|NOS3|
GO:0009792	embryo development ending in birth or egg hatching	biological_process	1.7673e-05	0.00085599	115	3148	481	20032	ENSSSCG00000017338,ENSSSCG00000006074,ENSSSCG00000005680,ENSSSCG00000025374,ENSSSCG00000022383,ENSSSCG00000009112,ENSSSCG00000003471,ENSSSCG00000002385,ENSSSCG00000025822,ENSSSCG00000006132,ENSSSCG00000007432,ENSSSCG00000017298,ENSSSCG00000015357,ENSSSCG00000016707,ENSSSCG00000012583,ENSSSCG00000017475,ENSSSCG00000003434,ENSSSCG00000006231,ENSSSCG00000006940,ENSSSCG00000007830,ENSSSCG00000001781,…	PLCD3|STK3|PRRX2|DVL3|GATA4|SEC24D|EPHA2|TGFB3|SFRP1|MMP16|ZNF335|TANC2|MEOX2|HOXA1|ACSL4|RARA|MFN2|CHD7|CYR61|RBBP6|ARNT2|ACVRL1|MBTD1|AMOT|ACVR1B|GATA3|GRHL3|ALDH1A2|-|EDN1|ELF3|LIF|-|GATA2|TFAP2C|ARID1A|C5|TCTN1|NCOA6|MAFF|AXIN1|TCF7L2|ANKRD11|AMBRA1|HEY2|PCGF2|RDH10|HHEX|ECE1|ADA|HOXB7|ADM|SP2|HAND1|MYH6|SOCS3|TBX3|NEK2|FGFR1IIIC|HECTD1|COL11A1|COPS3|CHST11|C2CD3|WNT5A|APBA3|KIF20B|MEF2C|SIX4…
GO:0051707	response to other organism	biological_process	1.7942e-05	0.00086646	107	3148	467	20032	ENSSSCG00000017142,ENSSSCG00000014149,ENSSSCG00000009055,ENSSSCG00000029371,ENSSSCG00000005638,ENSSSCG00000015037,ENSSSCG00000022208,ENSSSCG00000024231,ENSSSCG00000005516,ENSSSCG00000029852,ENSSSCG00000004420,ENSSSCG00000006250,ENSSSCG00000027348,ENSSSCG00000015318,ENSSSCG00000017920,ENSSSCG00000025698,ENSSSCG00000028964,XLOC_2069041,ENSSSCG00000005203,ENSSSCG00000017755,ENSSSCG00000000492,ENSSSC…	BAIAP2|MEF2C|ELMOD2|C5AR1|LCN2|IL18|TNFRSF1B|TLR4|STOM|WNT5A|TRAF3IP2|LYN|WIPF1|CDK6|CXCL16|SERPINE1|PIM2|-|IL33|NOS2|LYZ|LMCD1|TRIB1|MYLK|GUCY1A3|ACIN1|CAV1|ACP5|GPAT|PEX13|HAVCR2|AKIRIN2|RAB1B|ADAM-9|TRIM15|STMN1|PLSCR4|PTGER2|MMP7|IER3|ACTA2|PTGFR|OAS2|CD24|IRF1|COTL1|SMAD2|TLR2|CD80|-|TNFAIP3|AXL|ITPKC|LY96|NUP93|CCR7|NFKBIA|ACKR3|NOS3|P2X7R|APOD|S100A14|PBD-2|SLC1A3|VTCN1|ERH|MYOM1|MIF|ALPK1…
GO:0003015	heart process	biological_process	1.8128e-05	0.00087284	37	3148	114	20032	ENSSSCG00000016450,ENSSSCG00000010816,ENSSSCG00000030999,ENSSSCG00000031053,ENSSSCG00000021355,ENSSSCG00000003569,ENSSSCG00000009816,ENSSSCG00000015378,ENSSSCG00000022739,ENSSSCG00000014362,ENSSSCG00000006391,ENSSSCG00000021077,ENSSSCG00000004223,ENSSSCG00000017296,ENSSSCG00000016634,ENSSSCG00000017428,ENSSSCG00000021255,ENSSSCG00000021596,ENSSSCG00000012138,ENSSSCG00000009106,ENSSSCG00000012012,…	NOS3|TGFB2|MYH6|S100A1|SOD1|SLC9A1|P2RX4|SP4|DSG2|HBEGF|ATP1A2|RAMP3|HEY2|ACE|CAV1|JUP|ADA|KV1.5|ACE2|PDE5A|-|SRI|PPP1R13L|ADRBK1|EPAS1|ANK2|THRB|EDN1|ADD1|POPDC2|ADRB1|SCN2B|RGS2|SLC1A1|GLRX3|CASQ2|TNNC1|
GO:0007369	gastrulation	biological_process	1.8641e-05	0.00089477	40	3148	125	20032	ENSSSCG00000025133,ENSSSCG00000026460,ENSSSCG00000012068,ENSSSCG00000012591,ENSSSCG00000021865,ENSSSCG00000022383,ENSSSCG00000016991,ENSSSCG00000003471,ENSSSCG00000009545,ENSSSCG00000027044,ENSSSCG00000029852,ENSSSCG00000016174,ENSSSCG00000030708,ENSSSCG00000025270,ENSSSCG00000022284,ENSSSCG00000016111,ENSSSCG00000001661,ENSSSCG00000022081,ENSSSCG00000017070,ENSSSCG00000013297,ENSSSCG00000011046,…	ITGB2|TAL1|ETS2|AMOT|INHBA|GATA4|DUSP1|EPHA2|COL4A2|SOX7|WNT5A|FN1|DAG1|CHRD|DUSP6|FZD7|SRF|PHLDB2|HAND1|CD44|ITGA8|TGFBR2|COL11A1|LDB1|PRKACA|FGFR1IIIC|ITGB4|DUSP4|ITGA5|MEGF8|ITGA4|TXNRD1|SMAD2|DUSP2|DUSP5|AXIN1|NOR-1|NANOG|BMP7|HHEX|
GO:0043009	chordate embryonic development	biological_process	1.8692e-05	0.00089477	114	3148	477	20032	ENSSSCG00000013318,ENSSSCG00000008443,ENSSSCG00000004588,ENSSSCG00000029326,ENSSSCG00000008984,ENSSSCG00000000272,ENSSSCG00000027312,ENSSSCG00000009076,ENSSSCG00000000087,ENSSSCG00000004242,ENSSSCG00000017607,ENSSSCG00000024509,ENSSSCG00000013735,ENSSSCG00000005089,ENSSSCG00000014149,ENSSSCG00000003570,ENSSSCG00000028494,ENSSSCG00000017263,ENSSSCG00000014081,ENSSSCG00000014835,ENSSSCG00000010457,…	RCN1|EPAS1|CCNB2|CCNB1|SHROOM3|SP1|PTCH1|PLK4|TAB1|TBC1D32|TMEM100|SLC30A1|JUNB|SIX4|MEF2C|WDTC1|PRKACB|GNA13|COL4A3BP|C2CD3|KIF20B|WNT5A|APBA3|PRKACA|TIE-1|MYO1E|PKD2|MYH9|MED21|DCHS1|ZFP36L1|DAD1|ETNK2|GATAD2A|SRF|CNOT3|CECR2|NOS3|RIPPLY3|TGFBR2|HSD17B2|DLX2|BMP7|PKD1|YBX3|BRD4|SPINT2|EP300|MEGF8|ITGA4|SMAD2|TMED2|ACVR1B|MBTD1|AMOT|EDN1|-|ELF3|GATA3|GRHL3|ALDH1A2|MFN2|RARA|ARNT2|ACVRL1|CHD7|RBB…
GO:0010741	negative regulation of intracellular protein kinase cascade	biological_process	1.8939e-05	0.00090134	43	3148	139	20032	ENSSSCG00000005719,ENSSSCG00000000475,ENSSSCG00000001952,ENSSSCG00000022945,ENSSSCG00000028103,ENSSSCG00000002917,ENSSSCG00000011000,ENSSSCG00000022482,ENSSSCG00000004154,ENSSSCG00000012297,ENSSSCG00000015595,ENSSSCG00000015850,ENSSSCG00000017232,ENSSSCG00000010831,ENSSSCG00000009996,ENSSSCG00000008794,ENSSSCG00000008128,ENSSSCG00000010624,ENSSSCG00000007501,ENSSSCG00000016634,ENSSSCG00000026007,…	RAPGEF1|IRAK3|NFKBIA|UCHL1|WNK2|NFKBID|DNAJA1|DDIT3|TNFAIP3|CCDC22|ATF3|DUSP4|SLC9A3R1|DUSP10|LIF|RHOH|DUSP2|DUSP5|BMP7|CAV1|SORL1|NUP62|C3orf33|DUSP19|-|SPRED2|SPRY4|SPRY2|SMPD1|APOE|DUSP1|FKTN|HMGCR|EPHA2|RGS2|LYN|SPRY1|SFRP1|CIB1|P2X7R|DAG1|PBK|DUSP6|
GO:0032101	regulation of response to external stimulus	biological_process	1.9095e-05	0.0009049	83	3148	326	20032	ENSSSCG00000004789,ENSSSCG00000004154,ENSSSCG00000004485,ENSSSCG00000009613,ENSSSCG00000014310,ENSSSCG00000014816,ENSSSCG00000015235,ENSSSCG00000017466,ENSSSCG00000021059,ENSSSCG00000016657,ENSSSCG00000006836,ENSSSCG00000010429,ENSSSCG00000007541,ENSSSCG00000015535,ENSSSCG00000013612,ENSSSCG00000016634,ENSSSCG00000027607,ENSSSCG00000022227,ENSSSCG00000003021,ENSSSCG00000009672,ENSSSCG00000009002,…	THBS1|TNFAIP3|CD109|DMTN|CXCL14|-|ETS1|CCR7|ADORA1|AOAH|KIAA1324|PRKG1|PDGFA|QSOX1|ACP5|CAV1|IER3|BRD4|MEGF8|SCARA5|TLR2|CHID1|SMAD2|HPSE|CD24|SERPINE1|PDGFB|PAF-AH|PN-1|IL33|PTK2B|C5AR1|CYP19A1|BCL6|PBK|JAM3|WFDC1|TNFRSF1B|LYN|WNT5A|FGF10|GPER1|NT5E|SBNO2|TNFRSF1A|LBP|F2|BBS2|SOCS3|PRDX2|TC2N|AMBRA1|IL1R1|SCARF1|ADA|SQSTM1|C5|DUSP10|ANGPT2|GGT1|IL17B|S100A9|CD34|CXCR4|PLXNA4|GATA3|F2R|APOE|-|GAS…
GO:0033674	positive regulation of kinase activity	biological_process	1.9124e-05	0.0009049	70	3148	258	20032	ENSSSCG00000006530,ENSSSCG00000015815,ENSSSCG00000010912,ENSSSCG00000013736,ENSSSCG00000028905,ENSSSCG00000012825,ENSSSCG00000022689,ENSSSCG00000013262,ENSSSCG00000027992,ENSSSCG00000017296,ENSSSCG00000000922,ENSSSCG00000023204,ENSSSCG00000001050,ENSSSCG00000003756,ENSSSCG00000020672,ENSSSCG00000018056,ENSSSCG00000009482,ENSSSCG00000015476,ENSSSCG00000016273,ENSSSCG00000002274,ENSSSCG00000013879,…	EFNA1|FGFR1IIIC|KIF14|PRDX2|TNIK|IKBKG|GADD45B|AMBRA1|MST1R|ACE|KITL|AXIN1|EDN1|EDG7|F2R|SRCIN1|SPRY2|CHI3L1|HTR2B|HSPA2|SLC27A1|IRAK1|PRLR|GPRC5B|SASH1|CYR61|PDE5A|KIT|APOER2|GAS6|CEMIP|MAGED1|CENPE|ERBB2|AJUBA|P2X7R|TEK|MIF|CAMK1|TPD52L1|DVL3|IQGAP3|AFAP1L2|MMD|FLT1|MUC20|SOD1|THBS1|PKD2|TGFB2|HGF|TGFBR2|TOM1L1|ADAM-9|PDGFA|PKD1|PIM1|PDGFB|ERP29|RAPGEF2|PTK2B|DAXX|TAB1|CSF1R|CIB1|MAP3K11|AVPI1|…
GO:0030030	cell projection organization	biological_process	1.9419e-05	0.00091619	162	3148	689	20032	ENSSSCG00000017245,ENSSSCG00000011606,ENSSSCG00000011550,ENSSSCG00000002385,ENSSSCG00000003471,ENSSSCG00000005124,ENSSSCG00000013377,ENSSSCG00000009742,ENSSSCG00000007557,ENSSSCG00000030708,ENSSSCG00000029571,ENSSSCG00000010023,ENSSSCG00000016707,ENSSSCG00000009079,ENSSSCG00000011831,ENSSSCG00000029201,ENSSSCG00000017497,ENSSSCG00000007864,ENSSSCG00000013434,ENSSSCG00000001513,ENSSSCG00000024669,…	CDC42EP4|WNT7A|CAMK1|TGFB3|EPHA2|IFT74|USH1C|ULK1|MICALL2|DAG1|AVIL|PLA2G3|HOXA1|INTU|APOD|AJUBA|ERBB2|GPRC5B|PLK5|SYNGAP1|-|PPP1R9B|UNC5A|ARAP1|EDG7|ABLIM3|GATA3|SDK1|CDC42EP1|SEMA5A|IFRD1|FAM161A|DCDC2|TCTN1|-|ARHGAP26|SLC9A3R1|UGT8|MAP1S|LCA5|NOR-1|WEE1|VIN|BBS2|RAP1GAP2|EPHA7|ENPP2|NRP2|RREB1|-|ITGB4|CHL1|EFNA1|NEK3|AHI1|GLDN|ITM2C|SLITRK6|TMEM237|CSF1R|PREX2|CIB1|FN1|PTPRM|UNC5B|TBC1D32|LRP4…
GO:0019752	carboxylic acid metabolic process	biological_process	1.9998e-05	0.00093176	129	3148	537	20032	ENSSSCG00000007133,ENSSSCG00000023444,ENSSSCG00000023611,ENSSSCG00000029161,ENSSSCG00000028978,ENSSSCG00000010064,ENSSSCG00000002625,ENSSSCG00000014219,ENSSSCG00000008289,ENSSSCG00000007849,ENSSSCG00000023325,ENSSSCG00000000893,ENSSSCG00000010495,ENSSSCG00000021767,ENSSSCG00000005398,ENSSSCG00000015340,ENSSSCG00000011968,ENSSSCG00000003589,ENSSSCG00000012171,ENSSSCG00000021355,ENSSSCG00000006821,…	ACSS1|-|TNXB|ADI1|CAD|-|GCSH|CDO1|-|CRYM|ACY1|AMDHD1|ALDH18A1|TDH|BAAT|ASNS|NIT2|MECR|PRDX4|SOD1|GSTM3|ME1|ACOT4|PDK1|GPT2|DSE|SLC27A1|-|-|MPC2|CARNS1|ALDH1A2|HSD17B4|HDC|HPGD|GSTA4|SERINC2|GLS|AASS|GSTK1|SLC37A4|PYCR1|NR1H2|SULT1B1|ASS1|EIF2AK3|GLUL|MATA2|TNFRSF1A|ACO1|ACOT7|GGT1|FAH|ELOVL5|-|PEX2|PTGS1|NOS2|ADD1|-|ARV1|MAT1A|CH25H|-|WDTC1|ELOVL7|ELOVL2|NOS3|FA2H|DAGLA|AMACR|G6PD|FADS3|AMT|ACACB…
GO:0043603	cellular amide metabolic process	biological_process	2.0039e-05	0.00093176	35	3148	103	20032	ENSSSCG00000014169,ENSSSCG00000000875,ENSSSCG00000000893,ENSSSCG00000016466,ENSSSCG00000010064,ENSSSCG00000003582,ENSSSCG00000012911,ENSSSCG00000009668,ENSSSCG00000003088,ENSSSCG00000014627,ENSSSCG00000002627,ENSSSCG00000009594,ENSSSCG00000004912,ENSSSCG00000000665,XLOC_523899,ENSSSCG00000015769,ENSSSCG00000014184,ENSSSCG00000010470,ENSSSCG00000003513,ENSSSCG00000014982,ENSSSCG00000014850,ENSSSCG…	PCSK1|NR1H4|AMDHD1|GSTK1|-|SMPDL3B|CARNS1|CLU|APOE|SMPD1|GSTA4|SPTLC1|SEC11C|-|-|SPCS3|PAM|IDE|ECE1|MMP7|SPCS2|SPCS1|GGT1|HAL|TMED10|IDH1|SOD1|-|GSTM3|-|ASS1|MGST2|ASNS|NIT2|G6PD|
GO:0042451	purine nucleoside biosynthetic process	biological_process	2.0064e-05	0.00093176	31	3148	91	20032	XLOC_285751,ENSSSCG00000012042,ENSSSCG00000006391,XLOC_1331788,ENSSSCG00000007524,ENSSSCG00000023595,ENSSSCG00000025104,ENSSSCG00000017591,ENSSSCG00000003377,XLOC_1160270,ENSSSCG00000017544,ENSSSCG00000010337,ENSSSCG00000024355,ENSSSCG00000022300,ENSSSCG00000006789,ENSSSCG00000004291,XLOC_2126712,ENSSSCG00000023903,ENSSSCG00000004499,XLOC_461590,XLOC_1164143,ENSSSCG00000015973,XLOC_1442799,XLOC_2…	-|ATP5O|ATP1A2|-|ATP5E|AK3|-|NME2|ACOT7|-|ATP5G1|MAT1A|AK2|MATA2|ATP5F1|NT5E|-|ATP5I|ATP5A1|-|-|ATP5G3|-|-|-|-|NME1|-|SLC25A13|-|ADK|
GO:0046129	purine ribonucleoside biosynthetic process	biological_process	2.0064e-05	0.00093176	31	3148	91	20032	XLOC_285751,ENSSSCG00000007524,XLOC_1331788,ENSSSCG00000006391,ENSSSCG00000012042,XLOC_1160270,ENSSSCG00000003377,ENSSSCG00000025104,ENSSSCG00000017591,ENSSSCG00000023595,ENSSSCG00000024355,ENSSSCG00000010337,ENSSSCG00000017544,XLOC_461590,ENSSSCG00000004499,ENSSSCG00000023903,ENSSSCG00000004291,XLOC_2126712,ENSSSCG00000006789,ENSSSCG00000022300,XLOC_408399,ENSSSCG00000022638,XLOC_2034181,ENSSSCG…	-|ATP5E|-|ATP1A2|ATP5O|-|ACOT7|-|NME2|AK3|AK2|MAT1A|ATP5G1|-|ATP5A1|ATP5I|NT5E|-|ATP5F1|MATA2|-|-|-|ATP5G3|-|-|-|NME1|ADK|-|SLC25A13|
GO:0045833	negative regulation of lipid metabolic process	biological_process	2.0089e-05	0.00093176	17	3148	36	20032	ENSSSCG00000003570,ENSSSCG00000011831,ENSSSCG00000007541,ENSSSCG00000000875,ENSSSCG00000028137,ENSSSCG00000002478,ENSSSCG00000015827,ENSSSCG00000009937,ENSSSCG00000026422,ENSSSCG00000003088,ENSSSCG00000021355,ENSSSCG00000021641,ENSSSCG00000010547,ENSSSCG00000001478,ENSSSCG00000011853,ENSSSCG00000016420,ENSSSCG00000013879	WDTC1|APOD|PDGFA|NR1H4|-|SERPINA12|ERLIN2|ACACB|GPER1|APOE|SOD1|PDGFB|ERLIN1|BMP5|KIAA0226|INSIG1|SLC27A1|
GO:0030198	extracellular matrix organization	biological_process	2.0146e-05	0.00093176	42	3148	127	20032	ENSSSCG00000005625,ENSSSCG00000010922,ENSSSCG00000000795,ENSSSCG00000005593,ENSSSCG00000015894,ENSSSCG00000006940,ENSSSCG00000026551,ENSSSCG00000023611,ENSSSCG00000024043,ENSSSCG00000030708,ENSSSCG00000008875,ENSSSCG00000021739,ENSSSCG00000016848,ENSSSCG00000006345,ENSSSCG00000000992,ENSSSCG00000015244,ENSSSCG00000030160,ENSSSCG00000008034,ENSSSCG00000012171,ENSSSCG00000017389,ENSSSCG00000009544,…	ENG|ELF3|ADAMTS20|OLFML2A|DPP4|CYR61|LOXL2|TNXB|ADAMTS2|DAG1|RXFP1|HSD17B12|EGFLAM|OLFML2B|FOXF2|APLP2|COL18A1|NOXO1|PRDX4|RAMP2|COL4A1|KAZALD1|MYO1E|COL11A1|CCDC80|ITGA8|MFAP5|TGFB2|MYH11|RECK|COL5A1|COL3A1|LUM|POSTN|SERPINB5|SMAD2|SOX9|CRISPLD2|DPT|SHAS2|SPINT2|FBLN5|
GO:0006935	chemotaxis	biological_process	2.0339e-05	0.00093541	79	3148	320	20032	ENSSSCG00000017095,ENSSSCG00000012591,ENSSSCG00000006588,ENSSSCG00000015688,ENSSSCG00000021562,ENSSSCG00000011125,ENSSSCG00000016885,ENSSSCG00000024669,ENSSSCG00000009630,ENSSSCG00000008842,ENSSSCG00000014049,ENSSSCG00000009565,ENSSSCG00000012012,ENSSSCG00000008844,ENSSSCG00000008919,ENSSSCG00000017723,ENSSSCG00000011102,ENSSSCG00000016707,ENSSSCG00000017497,ENSSSCG00000006582,ENSSSCG00000006002,…	SEMA5A|AMOT|S100A9|CXCR4|PLXNA4|GATA3|ITGA1|-|EGR-3|KIT|UNC5A|GAS6|-|KDR|EPHA5|CCL2|NRP1|HOXA1|ERBB2|S100A14|NOV|DAG1|PIP5K1A|CHN1|SLC37A4|EPHA2|AIF1|PRKD2|MIF|CHL1|CCL23|CCL27|NRP2|EPHA7|LBP|NOR-1|HRH1|AMICA1|CCR4|C5|FLRT3|ANGPT2|PREX1|SERPINE1|CXCL8|CXCL16|PDGFB|PAF-AH|ENG|ITGB2|UNC5B|PTPRM|PTK2B|TENM2|C5AR1|CYP19A1|JAM3|CSF1R|SPP1|SLIT3|LYN|FGF10|WNT5A|THBS1|CXCL2|FLT1|ACKR3|CXCL14|CCR7|HGF|TG…
GO:0042330	taxis	biological_process	2.0339e-05	0.00093541	79	3148	320	20032	ENSSSCG00000004789,ENSSSCG00000008959,ENSSSCG00000009320,ENSSSCG00000016322,ENSSSCG00000014310,ENSSSCG00000017466,ENSSSCG00000015403,ENSSSCG00000010816,ENSSSCG00000010224,ENSSSCG00000007541,ENSSSCG00000005190,ENSSSCG00000014362,ENSSSCG00000007501,ENSSSCG00000023557,ENSSSCG00000003021,ENSSSCG00000022919,ENSSSCG00000025698,ENSSSCG00000008953,ENSSSCG00000017920,ENSSSCG00000021641,ENSSSCG00000001723,…	THBS1|CXCL2|FLT1|ACKR3|CXCL14|CCR7|HGF|TGFB2|EGR2|PDGFA|NFIB|HBEGF|BMP7|CCRL2|MEGF8|KIF5C|SERPINE1|CXCL8|CXCL16|PDGFB|PAF-AH|ENG|ITGB2|PTPRM|UNC5B|PTK2B|C5AR1|TENM2|CYP19A1|CSF1R|JAM3|SPP1|SLIT3|LYN|FGF10|WNT5A|CHL1|CCL23|CCL27|NRP2|EPHA7|LBP|NOR-1|HRH1|AMICA1|CCR4|C5|FLRT3|ANGPT2|PREX1|SEMA5A|S100A9|AMOT|CXCR4|PLXNA4|GATA3|ITGA1|-|EGR-3|KIT|GAS6|UNC5A|-|KDR|EPHA5|CCL2|NRP1|HOXA1|ERBB2|S100A14|NO…
GO:0060326	cell chemotaxis	biological_process	2.042e-05	0.00093651	44	3148	156	20032	ENSSSCG00000024207,ENSSSCG00000005512,ENSSSCG00000014362,ENSSSCG00000015089,ENSSSCG00000011576,ENSSSCG00000015403,ENSSSCG00000014310,ENSSSCG00000028758,ENSSSCG00000017466,ENSSSCG00000009320,ENSSSCG00000008959,ENSSSCG00000004789,ENSSSCG00000017702,ENSSSCG00000010967,ENSSSCG00000006250,ENSSSCG00000026152,ENSSSCG00000029852,ENSSSCG00000003471,ENSSSCG00000001408,ENSSSCG00000009216,ENSSSCG00000030547,…	PREX1|C5|HBEGF|AMICA1|HRH1|HGF|CXCL14|LBP|CCR7|FLT1|CXCL2|THBS1|CCL23|CCL27|LYN|PRKD2|WNT5A|EPHA2|AIF1|SPP1|PIP5K1A|SLC37A4|JAM3|C5AR1|NRP1|NOV|S100A14|CYP19A1|CCL2|PTK2B|EGR-3|KIT|ITGB2|-|-|GAS6|PAF-AH|PDGFB|ITGA1|ENG|CXCL8|SERPINE1|CXCL16|S100A9|
GO:0071901	negative regulation of protein serine/threonine kinase activity	biological_process	2.1178e-05	0.00096858	30	3148	88	20032	ENSSSCG00000003088,ENSSSCG00000004154,ENSSSCG00000004236,ENSSSCG00000009482,ENSSSCG00000014627,ENSSSCG00000022111,ENSSSCG00000011000,ENSSSCG00000014397,ENSSSCG00000015783,ENSSSCG00000016020,ENSSSCG00000008357,ENSSSCG00000022945,ENSSSCG00000000475,ENSSSCG00000022284,ENSSSCG00000010472,ENSSSCG00000003200,ENSSSCG00000026007,ENSSSCG00000007501,ENSSSCG00000001858,ENSSSCG00000016634,ENSSSCG00000009083,…	APOE|TNFAIP3|-|SPRY2|SMPD1|-|DNAJA1|SPRY4|CASP3|DUSP19|SPRED2|UCHL1|IRAK3|DUSP6|HHEX|NUP62|SORL1|BMP7|CIB1|CAV1|SPRY1|DUSP5|SFRP1|RGS2|DUSP2|LYN|DUSP10|DUSP4|DUSP1|HMGCR|
GO:0030336	negative regulation of cell migration	biological_process	2.1371e-05	0.00097217	38	3148	115	20032	ENSSSCG00000003832,ENSSSCG00000003590,ENSSSCG00000005512,ENSSSCG00000015753,ENSSSCG00000017232,ENSSSCG00000021255,ENSSSCG00000030260,ENSSSCG00000016034,ENSSSCG00000004755,ENSSSCG00000021059,ENSSSCG00000016604,ENSSSCG00000025876,ENSSSCG00000030270,ENSSSCG00000016459,ENSSSCG00000016729,ENSSSCG00000003950,ENSSSCG00000004789,ENSSSCG00000025822,ENSSSCG00000001408,ENSSSCG00000025270,ENSSSCG00000022314,…	TACSTD2|PTPRU|C5|ANGPT2|SLC9A3R1|ADA|PFN2|COL3A1|DLL4|ADORA1|WASL|PBLD|CNN2|EPHA1|IGFBP3|TIE-1|THBS1|SFRP1|AIF1|CHRD|CLIC4|DAG1|ARAP3|APOD|NOV|CYP19A1|ACVRL1|PTPRM|PTGER4|CCL2|TRIB1|LDLRAD4|-|IL33|APOE|ENG|ARHGDIB|SERPINE1|
GO:0009142	nucleoside triphosphate biosynthetic process	biological_process	2.2286e-05	0.0010094	27	3148	76	20032	ENSSSCG00000024673,XLOC_1966145,ENSSSCG00000015336,XLOC_373572,ENSSSCG00000010315,XLOC_2126712,ENSSSCG00000006789,XLOC_461590,ENSSSCG00000004499,ENSSSCG00000023903,ENSSSCG00000015973,XLOC_1164143,XLOC_1442799,ENSSSCG00000022638,XLOC_408399,XLOC_2034181,ENSSSCG00000017591,ENSSSCG00000025104,XLOC_1160270,ENSSSCG00000022387,ENSSSCG00000017544,XLOC_285751,ENSSSCG00000003885,ENSSSCG00000006391,ENSSSCG…	NME1|-|SLC25A13|-|ADK|-|ATP5F1|-|ATP5A1|ATP5I|ATP5G3|-|-|-|-|-|NME2|-|-|TBPL1|ATP5G1|-|CMPK1|ATP1A2|ATP5O|-|ATP5E|
GO:0007599	hemostasis	biological_process	2.234e-05	0.0010094	41	3148	131	20032	ENSSSCG00000021641,XLOC_1022788,ENSSSCG00000011721,ENSSSCG00000016233,ENSSSCG00000020672,XLOC_579812,ENSSSCG00000003088,ENSSSCG00000025698,ENSSSCG00000005317,ENSSSCG00000006588,ENSSSCG00000015622,ENSSSCG00000010437,ENSSSCG00000020976,XLOC_1285366,XLOC_1326990,ENSSSCG00000009565,ENSSSCG00000017263,ENSSSCG00000022447,ENSSSCG00000015322,XLOC_2023294,ENSSSCG00000006250,ENSSSCG00000028355,ENSSSCG00000…	PDGFB|-|P2RY1|PN-1|F2R|-|APOE|SERPINE1|TLN1|S100A9|CD34|PAPSS2|CSRP1|-|-|GAS6|GNA13|F3|TFPI2|-|LYN|BETA-ACTIN|MYL9|RAB27A|PLAU|DMTN|AXL|THBS1|-|MYH9|PRDX2|F2|SRF|VWF|PDGFA|TC2N|PRKG1|CAV1|HPSE|CD61|SCARA5|
GO:0060047	heart contraction	biological_process	2.2377e-05	0.0010094	36	3148	111	20032	ENSSSCG00000001050,ENSSSCG00000009125,ENSSSCG00000011211,ENSSSCG00000011894,ENSSSCG00000023124,ENSSSCG00000008443,ENSSSCG00000012918,ENSSSCG00000015298,ENSSSCG00000028391,ENSSSCG00000012138,ENSSSCG00000009106,ENSSSCG00000012012,ENSSSCG00000006745,ENSSSCG00000011441,ENSSSCG00000021651,ENSSSCG00000010806,ENSSSCG00000010759,ENSSSCG00000005222,ENSSSCG00000010647,ENSSSCG00000003569,ENSSSCG00000021355,…	EDN1|ANK2|THRB|POPDC2|ADD1|EPAS1|ADRBK1|SRI|PPP1R13L|ACE2|PDE5A|-|CASQ2|TNNC1|SCN2B|RGS2|GLRX3|SLC1A1|ADRB1|SLC9A1|SOD1|S100A1|MYH6|TGFB2|NOS3|KV1.5|ADA|HEY2|ATP1A2|HBEGF|JUP|ACE|CAV1|DSG2|P2RX4|SP4|
GO:0007423	sensory organ development	biological_process	2.2647e-05	0.0010187	89	3148	359	20032	ENSSSCG00000003479,ENSSSCG00000007501,ENSSSCG00000005751,ENSSSCG00000004952,ENSSSCG00000017251,ENSSSCG00000016665,ENSSSCG00000029189,ENSSSCG00000001711,ENSSSCG00000021355,ENSSSCG00000014935,ENSSSCG00000009544,ENSSSCG00000014581,ENSSSCG00000000766,ENSSSCG00000010816,ENSSSCG00000004755,ENSSSCG00000011226,ENSSSCG00000011046,ENSSSCG00000014310,ENSSSCG00000001661,ENSSSCG00000027060,ENSSSCG00000022314,…	MFAP2|BMP7|COL5A1|SMAD2|SOX9|BMPER|DCHS1|CLIC5|SOD1|FAT3|COL4A1|TUB|CECR2|TGFB2|DLL4|TGFBR2|ITGA8|CXCL14|SRF|TBX2|CLIC4|SLITRK6|SIX4|AHI1|FGF10|SLC4A7|WNT5A|MAFB|MYCL|FBN2|FOXI1|MYO3A|RCN1|TBC1D32|LRIG3|PTPRM|COL8A2|G3PD|FJX1|SP1|COL5A2|ECE1|PFDN5|RDH10|HEY2|NOR-1|LAMC3|ARID1A|SLC9A3R1|-|GATA2|BAK1|SLC25A25|RHOJ|-|COL11A1|KERA|FGFR1IIIC|INSIG1|SMARCD3|KCNMA1|FREM2|NRP1|HOXA1|ATP6V1B1|FOXF2|CRYAB|…
GO:0030218	erythrocyte differentiation	biological_process	2.3348e-05	0.0010474	27	3148	73	20032	ENSSSCG00000011810,ENSSSCG00000008645,ENSSSCG00000006250,ENSSSCG00000030898,ENSSSCG00000021865,ENSSSCG00000014063,ENSSSCG00000001038,ENSSSCG00000011618,ENSSSCG00000012347,ENSSSCG00000011125,ENSSSCG00000009613,ENSSSCG00000000233,ENSSSCG00000010574,ENSSSCG00000022373,ENSSSCG00000008443,ENSSSCG00000015318,ENSSSCG00000002034,ENSSSCG00000015783,ENSSSCG00000008842,ENSSSCG00000000272,ENSSSCG00000015235,…	BCL6|ID2|LYN|MAFB|INHBA|SFXN1|-|GATA2|ALAS2|GATA3|DMTN|ACVR1B|LDB1|JMJD6|EPAS1|CDK6|ACIN1|CASP3|KIT|SP1|ETS1|ATPIF1|SRF|TAL1|FOXO3A|G6PD|DNASE2|
GO:0045321	leukocyte activation	biological_process	2.4031e-05	0.0010751	102	3148	421	20032	ENSSSCG00000005203,ENSSSCG00000026123,ENSSSCG00000010865,ENSSSCG00000015318,ENSSSCG00000008953,ENSSSCG00000005240,ENSSSCG00000010448,ENSSSCG00000009664,ENSSSCG00000006161,ENSSSCG00000025133,ENSSSCG00000016205,ENSSSCG00000011810,ENSSSCG00000008392,ENSSSCG00000030898,ENSSSCG00000009542,ENSSSCG00000029852,ENSSSCG00000016878,ENSSSCG00000006250,ENSSSCG00000015037,ENSSSCG00000030839,ENSSSCG00000024231,…	IL33|IGFBP2|EXO1|CDK6|CXCL8|DOCK8|FAS|PTK2B|IL7|ITGB2|NHEJ1|BCL6|BCL11A|MAFB|TNFSF13B|WNT5A|FGF10|LYN|IL18|C-JUN|TLR4|ZFP36L2|ZFP36L1|CD38|MYH9|CD80|TNFAIP3|AXL|THBS1|MPZL2|TGFBR2|CCR7|SRF|EGR1|STXBP2|MZB1|ADAM-9|TYROBP|ID2|CAV1|PRP|GPAT|GIMAP1|HAVCR2|IRF1|ZC3H12D|CD24|SEMA4A|SMAD2|LGALS1|RHOH|EP300|GATA3|CLU|CXCR4|JMJD6|FOXJ1|DPP4|PTGER4|CCL2|VCAM1|CHD7|RARA|GAS6|EGR-3|KIT|PDE5A|PLA2G3|VTCN1|P2X…
GO:0007596	blood coagulation	biological_process	2.4357e-05	0.0010867	40	3148	127	20032	XLOC_2023294,ENSSSCG00000015322,ENSSSCG00000022447,ENSSSCG00000017263,ENSSSCG00000024230,ENSSSCG00000010312,ENSSSCG00000004612,ENSSSCG00000006250,ENSSSCG00000028355,ENSSSCG00000005317,ENSSSCG00000025698,ENSSSCG00000015622,ENSSSCG00000006588,ENSSSCG00000011721,ENSSSCG00000016233,ENSSSCG00000021641,XLOC_1022788,ENSSSCG00000003088,ENSSSCG00000020672,XLOC_1326990,XLOC_1285366,ENSSSCG00000009565,ENSSS…	-|TFPI2|F3|GNA13|MYL9|PLAU|RAB27A|LYN|BETA-ACTIN|TLN1|SERPINE1|CD34|S100A9|P2RY1|PN-1|PDGFB|-|APOE|F2R|-|-|GAS6|PAPSS2|CSRP1|PDGFA|TC2N|PRKG1|CAV1|VWF|SCARA5|CD61|HPSE|-|AXL|THBS1|MYH9|DMTN|F2|SRF|PRDX2|
GO:0010634	positive regulation of epithelial cell migration	biological_process	2.4679e-05	0.0010981	25	3148	63	20032	ENSSSCG00000017251,ENSSSCG00000011606,ENSSSCG00000026152,ENSSSCG00000005122,ENSSSCG00000016878,ENSSSCG00000029852,ENSSSCG00000014362,ENSSSCG00000001858,ENSSSCG00000015808,ENSSSCG00000015235,ENSSSCG00000027859,ENSSSCG00000014960,ENSSSCG00000006001,ENSSSCG00000010816,ENSSSCG00000008844,ENSSSCG00000022860,ENSSSCG00000012482,ENSSSCG00000001089,ENSSSCG00000009664,ENSSSCG00000011226,ENSSSCG00000004789,…	SOX9|WNT7A|PRKD2|TEK|FGF10|WNT5A|HBEGF|CIB1|ADAM-9|ETS1|HDAC7|AMOTL1|ENPP2|TGFB2|KDR|SASH1|SRPX2|GPLD1|PTK2B|TGFBR2|THBS1|AMOT|PDGFB|GATA3|RREB1|
GO:0001570	vasculogenesis	biological_process	2.5099e-05	0.0011138	22	3148	55	20032	ENSSSCG00000015333,ENSSSCG00000010472,ENSSSCG00000004223,ENSSSCG00000013735,ENSSSCG00000016634,ENSSSCG00000011606,ENSSSCG00000021306,ENSSSCG00000003471,ENSSSCG00000005992,ENSSSCG00000017389,ENSSSCG00000028304,ENSSSCG00000005625,ENSSSCG00000004587,ENSSSCG00000012591,ENSSSCG00000015622,ENSSSCG00000008844,ENSSSCG00000017607,ENSSSCG00000011226,ENSSSCG00000016322,ENSSSCG00000029151,ENSSSCG00000027859,…	ASB4|HHEX|HEY2|JUNB|CAV1|WNT7A|GJC1|EPHA2|SHAS2|RAMP2|ZFP36L1|ENG|MYO1E|AMOT|CD34|KDR|TMEM100|TGFBR2|ACKR3|RASIP1|HDAC7|ADM|
GO:0009628	response to abiotic stimulus	biological_process	2.5304e-05	0.0011168	119	3148	491	20032	ENSSSCG00000001516,ENSSSCG00000008598,ENSSSCG00000001912,ENSSSCG00000009827,ENSSSCG00000000708,ENSSSCG00000006857,ENSSSCG00000005664,ENSSSCG00000021328,ENSSSCG00000015783,ENSSSCG00000001089,ENSSSCG00000005453,ENSSSCG00000010461,ENSSSCG00000001759,ENSSSCG00000007032,ENSSSCG00000016062,ENSSSCG00000015120,ENSSSCG00000021255,ENSSSCG00000026454,ENSSSCG00000026990,ENSSSCG00000006391,ENSSSCG00000011576,…	BAK1|RHOB|PML|HVCN1|TNFRSF1A|COL11A1|LRRC8A|PCSK1N|CASP3|GPLD1|TRX1|ANKRD1|DNAJA4|PLAT|NABP1|USP2|ADA|PMAIP1|FAM162A|ATP1A2|HRH1|DCUN1D3|PLOD1|TLR7|DCDC2|N4BP1|BHLHE40|CXCR4|EDN1|IL1A|ALAS2|GATA3|RWDD3|DPP4|PLAC8|CD34|CHI3L1|NPEPPS|HTR2B|PPP1R1B|SLC27A1|ARNT2|PTGER4|KIT|SYNGAP1|SLC52A3|LOXL2|MAP3K14|KCNMA1|SLC1A3|BACH1|HOXA1|BAG3|P2X7R|AJUBA|ACAA2|CRYAB|RAD1|NET1|ZRANB3|STOX1|SFRP1|TGFB3|HMGCR|CH…
GO:0043062	extracellular structure organization	biological_process	2.5465e-05	0.001121	42	3148	128	20032	ENSSSCG00000030708,ENSSSCG00000006345,ENSSSCG00000016848,ENSSSCG00000008875,ENSSSCG00000021739,ENSSSCG00000000992,ENSSSCG00000015244,ENSSSCG00000030160,ENSSSCG00000010922,ENSSSCG00000005625,ENSSSCG00000015894,ENSSSCG00000000795,ENSSSCG00000005593,ENSSSCG00000006940,ENSSSCG00000024043,ENSSSCG00000023611,ENSSSCG00000026551,ENSSSCG00000005338,ENSSSCG00000016034,ENSSSCG00000005751,ENSSSCG00000004952,…	DAG1|OLFML2B|EGFLAM|RXFP1|HSD17B12|FOXF2|APLP2|COL18A1|ELF3|ENG|DPP4|ADAMTS20|OLFML2A|CYR61|ADAMTS2|TNXB|LOXL2|RECK|COL3A1|COL5A1|SMAD2|SOX9|CRISPLD2|LUM|POSTN|SERPINB5|FBLN5|DPT|SPINT2|SHAS2|RAMP2|NOXO1|PRDX4|KAZALD1|MYO1E|COL11A1|COL4A1|MFAP5|TGFB2|CCDC80|ITGA8|MYH11|
GO:0009607	response to biotic stimulus	biological_process	2.5962e-05	0.0011398	113	3148	504	20032	ENSSSCG00000016450,ENSSSCG00000016322,ENSSSCG00000001952,ENSSSCG00000017466,ENSSSCG00000006175,ENSSSCG00000025830,ENSSSCG00000003000,ENSSSCG00000004154,ENSSSCG00000003005,ENSSSCG00000022482,XLOC_882966,ENSSSCG00000011899,ENSSSCG00000009002,ENSSSCG00000004952,ENSSSCG00000030543,ENSSSCG00000014277,ENSSSCG00000031023,ENSSSCG00000009881,ENSSSCG00000003764,ENSSSCG00000010447,ENSSSCG00000021862,ENSSSCG…	NOS3|ACKR3|NFKBIA|CCR7|LY96|NUP93|ITPKC|TNFAIP3|AXL|DDIT3|-|CD80|TLR2|SMAD2|COTL1|IRF1|CD24|OAS2|PTGFR|ACTA2|PTGER2|IER3|MMP7|PLSCR4|TRIM15|STMN1|RAB1B|ADAM-9|HAVCR2|AKIRIN2|PEX13|ACP5|GPAT|CAV1|ACIN1|GUCY1A3|MYLK|TRIB1|LMCD1|LYZ|PIM2|-|IL33|NOS2|SERPINE1|CXCL16|CDK6|-|LYN|WIPF1|TRAF3IP2|WNT5A|STOM|TLR4|IL18|TNFRSF1B|LCN2|ELMOD2|C5AR1|MEF2C|BAIAP2|WASL|PRDX2|HP|ANKRD1|TNIK|EIF2AK3|IRAK3|LBP|BAK1|…
GO:0001558	regulation of cell growth	biological_process	2.6254e-05	0.0011495	53	3148	184	20032	ENSSSCG00000013252,ENSSSCG00000001661,ENSSSCG00000016729,ENSSSCG00000004336,ENSSSCG00000010816,ENSSSCG00000010912,ENSSSCG00000000602,ENSSSCG00000030023,ENSSSCG00000022429,ENSSSCG00000001912,ENSSSCG00000004422,ENSSSCG00000016900,ENSSSCG00000003021,ENSSSCG00000010944,ENSSSCG00000004109,ENSSSCG00000007379,ENSSSCG00000004952,ENSSSCG00000016646,ENSSSCG00000007854,ENSSSCG00000017472,ENSSSCG00000027130,…	F2|SRF|IGFBP3|EPHA7|TGFB2|KIF14|RERG|HIST1H1B|KAZALD1|PML|WISP3|-|MEGF8|FBP1|ZC3H12D|WISP2|SMAD2|IFRD1|DCUN1D3|IGFBP4|TNFRSF12A|CDHR2|CYR61|IGFBP6|ACVRL1|SPHK1|MGLL|PI16|CXCL16|NDUFS3|ACVR1B|RBBP7|PLXNA4|PN-1|EDG7|SERTAD2|DACT3|HTRA3|INHBA|SFRP1|WNT5A|SLIT3|FHL1C|SFN|NOV|BCL6|FN1|ERBB2|CIB1|BCL11A|FOXK1|NRP1|ACSL4|
GO:0071495	cellular response to endogenous stimulus	biological_process	2.6904e-05	0.0011748	118	3148	493	20032	ENSSSCG00000013771,ENSSSCG00000004789,ENSSSCG00000009544,ENSSSCG00000004485,ENSSSCG00000003569,ENSSSCG00000012365,ENSSSCG00000009613,ENSSSCG00000005719,ENSSSCG00000029239,ENSSSCG00000014816,ENSSSCG00000014977,ENSSSCG00000010494,ENSSSCG00000010816,ENSSSCG00000024651,ENSSSCG00000013297,ENSSSCG00000004755,ENSSSCG00000011046,ENSSSCG00000002383,ENSSSCG00000021077,ENSSSCG00000007501,ENSSSCG00000017428,…	PRKACA|THBS1|COL4A1|CD109|SLC9A1|MSN|DMTN|RAPGEF1|MZB1|-|P4|SORBS1|TGFB2|HEYL|CD44|DLL4|ITGA8|FOS|RAMP3|BMP7|JUP|SORT1|SMAD9|CAV1|COL3A1|PTGER2|ADAM-9|HTR1B|GATA5|PTGFR|TBC1D4|TLR2|SOX9|SMAD2|NR2F1|RAPGEF2|ENG|ADD1|DIAPH1|NR4A2|TAB1|COL5A2|KLF9|TMEM100|APLP1|PCSK9|CASQ2|MEF2C|WDTC1|CIB1|SMAD6|NUCKS1|HTRA3|C-JUN|FBN2|SLIT3|FGF12|SPRY1|FGF10|WNT5A|ESR1|KDM3A|GPER1|FGFR1IIIC|P2Y6R|WWOX|FOXO4|CHST11|…
GO:0048839	inner ear development	biological_process	2.7319e-05	0.0011898	42	3148	136	20032	ENSSSCG00000000766,ENSSSCG00000016420,ENSSSCG00000011046,ENSSSCG00000014310,ENSSSCG00000029189,ENSSSCG00000006875,ENSSSCG00000001711,ENSSSCG00000021355,ENSSSCG00000006857,ENSSSCG00000015815,ENSSSCG00000017251,ENSSSCG00000017232,ENSSSCG00000016665,ENSSSCG00000011618,ENSSSCG00000005385,ENSSSCG00000004223,ENSSSCG00000000455,ENSSSCG00000006231,ENSSSCG00000021013,ENSSSCG00000001036,ENSSSCG00000017009,…	CECR2|INSIG1|ITGA8|CXCL14|DCHS1|-|CLIC5|SOD1|COL11A1|FGFR1IIIC|SOX9|SLC9A3R1|BMPER|GATA2|NOR-1|HEY2|LRIG3|CHD7|CUX1|TFAP2A|FOXI1|GATA3|GRHL3|SPRY2|MYO3A|AHI1|FGF10|WNT5A|SLC4A7|MAFB|STOX1|USH1C|DVL3|MYCL|PRRX2|KCNMA1|SLITRK6|NRP1|FREM2|HOXA1|ATP6V1B1|SIX4|
GO:0007165	signal transduction	biological_process	2.8563e-05	0.0012374	772	3148	4703	20032	ENSSSCG00000006058,ENSSSCG00000013736,ENSSSCG00000011493,ENSSSCG00000016111,ENSSSCG00000016083,ENSSSCG00000021402,ENSSSCG00000022089,XLOC_1049909,ENSSSCG00000015815,ENSSSCG00000017164,ENSSSCG00000029951,ENSSSCG00000026007,ENSSSCG00000009951,ENSSSCG00000009347,ENSSSCG00000008162,ENSSSCG00000011576,ENSSSCG00000022845,ENSSSCG00000025550,ENSSSCG00000013473,ENSSSCG00000024938,ENSSSCG00000009304,ENSSSC…	RRM2B|PRDX2|ATXN7|FZD7|PLCL1|-|ADGRF4|-|FGFR1IIIC|TIMP-2|NKD1|SORL1|SGSM1|KL|IL1R1|HRH1|PJA2|-|GNA15|SH3BP5|-|-|ARNT2|MAL|-|-|-|IL1A|PLXNA4|RBM15|-|DDRGK1|PITPNC1|FBXO9|NET1|PLCD3|HMGCR|IQGAP3|AIF1|ACAA2|PER2|RXFP1|NRP1|-|TBC1D25|WASF2|WNK2|HEYL|HGF|HEXA|FOXO3A|ACKR3|EGR1|SLC9A1|SOD1|LY96|CD109|FST|SH2D3C|PRKACA|PTPRU|-|GRASP|DGKE|RRAD|TEAD3|POSTN|HPSE|AGPAT9|PDK1|INSRR|TRIM15|SLC25A5|KV1.5|AGAP2…
GO:0048144	fibroblast proliferation	biological_process	2.9382e-05	0.0012695	21	3148	52	20032	ENSSSCG00000017178,ENSSSCG00000006168,ENSSSCG00000009565,ENSSSCG00000017516,ENSSSCG00000021641,ENSSSCG00000001912,ENSSSCG00000029326,ENSSSCG00000015318,ENSSSCG00000003197,ENSSSCG00000029852,ENSSSCG00000016878,ENSSSCG00000025822,ENSSSCG00000010067,ENSSSCG00000027396,ENSSSCG00000030839,ENSSSCG00000025794,ENSSSCG00000013901,ENSSSCG00000026454,ENSSSCG00000007268,ENSSSCG00000007541,ENSSSCG00000016174	SPHK1|PEX2|GAS6|SP2|PDGFB|PML|CCNB1|CDK6|MED25|WNT5A|FGF10|SFRP1|MIF|FOSL2|C-JUN|FBRS|IFI30|PMAIP1|E2F1|PDGFA|FN1|
GO:0002682	regulation of immune system process	biological_process	2.999e-05	0.0012858	151	3148	677	20032	ENSSSCG00000015318,ENSSSCG00000025698,ENSSSCG00000001723,ENSSSCG00000026460,ENSSSCG00000011538,ENSSSCG00000022003,ENSSSCG00000009664,ENSSSCG00000010448,ENSSSCG00000011867,ENSSSCG00000002439,ENSSSCG00000030168,ENSSSCG00000015256,ENSSSCG00000015037,ENSSSCG00000016878,ENSSSCG00000029852,ENSSSCG00000030898,ENSSSCG00000006250,ENSSSCG00000004420,ENSSSCG00000011899,ENSSSCG00000004789,ENSSSCG00000004154,…	CDK6|SERPINE1|PAF-AH|TAL1|LMCD1|-|PTK2B|FAS|MYLK|GPR68|CYP19A1|JAM3|IL18|FGF10|WNT5A|MAFB|LYN|TRAF3IP2|CD80|THBS1|TNFAIP3|CD38|FOXO3A|CCR7|ACKR3|NFKBIA|ADORA1|SELE|ID2|COL3A1|HAVCR2|TRIM15|CD24|SOX9|SMAD2|ACVR1B|FOXJ1|DPP4|STX7|YIPF1|RBM15|FAM213A|KIT|VCAM1|PTGER4|IRAK1|CACNB3|S100A14|VTCN1|SLA-DQA1|AIF1|SFRP1|MYOM1|PRKD2|C2|ALPK1|ZNF335|TMEM176A|LBP|SOX13|TNIK|WASL|NFKBID|CASP3|PRDX2|ACE|CD83|SC…
GO:0023052	signaling	biological_process	2.9992e-05	0.0012858	829	3148	5036	20032	ENSSSCG00000008397,ENSSSCG00000001513,ENSSSCG00000002260,ENSSSCG00000016020,ENSSSCG00000008357,ENSSSCG00000026427,ENSSSCG00000007864,ENSSSCG00000021506,ENSSSCG00000022968,ENSSSCG00000009626,ENSSSCG00000015476,ENSSSCG00000016273,ENSSSCG00000014437,ENSSSCG00000006681,ENSSSCG00000015399,ENSSSCG00000009125,ENSSSCG00000020672,ENSSSCG00000011125,ENSSSCG00000015122,ENSSSCG00000020906,ENSSSCG00000005124,…	EFEMP1|SYNGAP1|-|DUSP19|SPRED2|RORC|GPRC5B|GLRB|ARFGEF3|SORBS3|CHI3L1|HTR2B|PPARGC1B|TXNIP|SEMA3E|ANK2|F2R|GATA3|CD90|TNFSF10|IFT74|DUSP1|RAB27A|PLAU|UBE2O|CDC42EP4|-|ARHGAP11A|TGFB3|TCF7|NXN|ARHGEF2|ERBB2|INTU|-|ASIP|DDIT4L|CCKBR|MKL1|PBLD|GPLD1|KDM3A|-|-|FOXO4|CHST11|RASGEF1A|PML|ITGA5|RCAN1|DCDC2|-|ANGPT2|ARL1|TBX20|AXIN1|NOR-1|PPGRP-S|GRM7|TBC1D10B|RGS6|PCGF2|ADRBK2|SQSTM1|-|TRIB1|-|DOT1L|CA2…
GO:0044700	single organism signaling	biological_process	2.9992e-05	0.0012858	829	3148	5036	20032	ENSSSCG00000006836,ENSSSCG00000011046,ENSSSCG00000002718,ENSSSCG00000013297,ENSSSCG00000026269,ENSSSCG00000030227,ENSSSCG00000012297,ENSSSCG00000023434,ENSSSCG00000001242,ENSSSCG00000013299,ENSSSCG00000015862,ENSSSCG00000007058,ENSSSCG00000024613,ENSSSCG00000014966,ENSSSCG00000005894,ENSSSCG00000000068,ENSSSCG00000008388,ENSSSCG00000014362,ENSSSCG00000010429,ENSSSCG00000013457,XLOC_223436,XLOC_11…	KIAA1324|ITGA8|FA2H|CD44|RAB29|HTR1F|CCDC22|PPM1L|GABBR1|APIP|-|PLCB4|GUCY1A2|SESN3|-|EP300|REL|HBEGF|PRKG1|DOT1L|-|-|TRIB1|STAC2|PN-1|GPR156|NPY1R|LRRC4|ARHGAP31|CA2|AHI1|ADRB1|ARHGAP44|ITM2C|RND3|MEF2C|BCL6|CASQ2|GPLD1|MKL1|PBLD|CCKBR|RASGEF1A|PML|CHST11|FOXO4|KDM3A|-|-|TBX20|AXIN1|ARL1|ANGPT2|RCAN1|-|ITGA5|DCDC2|SQSTM1|ADRBK2|PCGF2|RGS6|GRM7|PPGRP-S|TBC1D10B|NOR-1|GPRC5B|GLRB|RORC|SPRED2|DUSP1…
GO:0019637	organophosphate metabolic process	biological_process	3.1286e-05	0.0013343	297	3148	1410	20032	ENSSSCG00000008942,ENSSSCG00000003885,ENSSSCG00000012042,ENSSSCG00000010429,ENSSSCG00000009551,ENSSSCG00000010631,ENSSSCG00000024613,ENSSSCG00000023264,ENSSSCG00000010944,ENSSSCG00000022919,ENSSSCG00000014326,ENSSSCG00000026269,ENSSSCG00000000544,ENSSSCG00000012631,ENSSSCG00000024943,ENSSSCG00000022638,ENSSSCG00000008169,XLOC_255237,ENSSSCG00000011297,ENSSSCG00000025108,ENSSSCG00000020900,ENSSSCG…	DCK|CMPK1|ATP5O|PRKG1|-|GPAT|GUCY1A2|IDH1|FBP1|KIF5C|KIF20A|RAB29|PTHLH|LONRF3|EHD3|-|TBC1D8|-|ABHD5|G6PD|-|TSTA3|-|BCL6|KIF25|ADGRD1|ADRB1|PFKFB3|-|-|DOCK8|EHD2|-|KIF4A|TBC1D10B|GRM7|-|ARL1|NME2|-|ADAP2|-|ARHGAP26|RHOB|RASGEF1A|-|-|-|PDE6D|-|GPLD1|ADCY4|ABCC1|-|ATP6V1B1|ARHGEF2|AJUBA|ERBB2|ATP6V1A|RAB27A|EDN1|ATP5I|GRHL3|ARFGEF3|KIF1A|HTR2B|KIF21A|SYNGAP1|-|ABCC11|ARHGEF6|RASA3|AGAP2|ARHGEF40|RR…
GO:0042472	inner ear morphogenesis	biological_process	3.2199e-05	0.0013661	28	3148	80	20032	ENSSSCG00000016420,ENSSSCG00000000455,ENSSSCG00000011046,ENSSSCG00000006231,ENSSSCG00000001036,ENSSSCG00000017009,ENSSSCG00000011125,ENSSSCG00000001711,ENSSSCG00000003539,ENSSSCG00000021355,ENSSSCG00000006857,ENSSSCG00000009482,ENSSSCG00000015815,ENSSSCG00000017251,ENSSSCG00000016878,ENSSSCG00000029852,ENSSSCG00000030898,ENSSSCG00000025374,ENSSSCG00000013377,ENSSSCG00000017232,ENSSSCG00000005680,…	INSIG1|LRIG3|ITGA8|CHD7|TFAP2A|FOXI1|GATA3|CLIC5|GRHL3|SOD1|COL11A1|SPRY2|FGFR1IIIC|SOX9|FGF10|WNT5A|MAFB|DVL3|USH1C|SLC9A3R1|PRRX2|GATA2|SLITRK6|NOR-1|NRP1|HOXA1|ATP6V1B1|SIX4|
GO:0008610	lipid biosynthetic process	biological_process	3.2994e-05	0.0013962	88	3148	345	20032	ENSSSCG00000023273,ENSSSCG00000026422,ENSSSCG00000007992,ENSSSCG00000009059,ENSSSCG00000016420,ENSSSCG00000006528,XLOC_1483416,ENSSSCG00000021450,ENSSSCG00000000541,ENSSSCG00000010547,ENSSSCG00000017068,ENSSSCG00000021665,ENSSSCG00000021170,ENSSSCG00000002264,ENSSSCG00000024149,ENSSSCG00000010319,ENSSSCG00000015334,ENSSSCG00000010638,ENSSSCG00000003377,ENSSSCG00000015827,ENSSSCG00000027243,ENSSSC…	SH3YL1|GPER1|PIGQ|MGST2|INSIG1|DPM3|-|SDR42E1|FAR2|ERLIN1|FAXDC2|RDH10|FAR1|ST8SIA2|ELOVL5|SAMD8|PDK4|TCF7L2|ACOT7|ERLIN2|NUAK2|SERPINA12|CHKA|EDN1|ALDH1A2|APOE|SMPD1|SCD5|HTR2B|SPHK1|SLC27A1|CYR61|MYO5A|-|GALE|LASS4|PIP5K1A|NR1H4|THNSL2|DHCR7|ACSL4|AJUBA|NR1H2|P2X7R|MIF|HMGCR|MELK|-|SLC27A2|ULK1|SOD1|FADS3|-|ELOVL2|LDLR|FA2H|ABHD5|G6PD|GPAT2|FDFT1|ABCG1|PDGFA|-|GPAT|-|ACACB|PIM1|IDH1|PTGS1|PDGFB…
GO:0051240	positive regulation of multicellular organismal process	biological_process	3.3225e-05	0.0014024	100	3148	409	20032	ENSSSCG00000020672,ENSSSCG00000011125,ENSSSCG00000008090,ENSSSCG00000001050,ENSSSCG00000009668,ENSSSCG00000006588,ENSSSCG00000016273,ENSSSCG00000014437,ENSSSCG00000015622,ENSSSCG00000002542,ENSSSCG00000013030,ENSSSCG00000006231,ENSSSCG00000007864,ENSSSCG00000013879,ENSSSCG00000017178,ENSSSCG00000001036,ENSSSCG00000017475,ENSSSCG00000012138,ENSSSCG00000009106,ENSSSCG00000014951,ENSSSCG00000012318,…	F2R|GATA3|IL1A|EDN1|CLU|S100A9|HTR2B|PPARGC1B|CD34|DIO3|PRDX5|CHD7|GPRC5B|SLC27A1|SPHK1|TFAP2A|RARA|ACE2|PDE5A|PANX1|MAGED1|SLC1A3|NR1H2|P2X7R|ARHGEF2|TGFB3|PRKD2|SLC1A1|MIF|AFAP1L2|TFRC|INHBA|ATRAID|GATA4|PML|GPER1|FGFR1IIIC|EIF2AK3|LIPG|BBS2|PRDX2|HOXB7|F2|LBP|ERG|KL|ADA|CD83|HRH1|HEY2|NOR-1|TBX20|IL17B|SLC22A5|PLS1|-|C5|TLR7|IL33|PN-1|SERPINE1|CA2|IL7|PTPRM|GPR39|CSF1R|SIX4|C5AR1|WNT5A|SPRY1|R…
GO:0051704	multi-organism process	biological_process	3.3517e-05	0.0014111	171	3148	815	20032	ENSSSCG00000012117,ENSSSCG00000026454,ENSSSCG00000021255,XLOC_730412,ENSSSCG00000028758,XLOC_1483416,ENSSSCG00000016604,ENSSSCG00000013736,ENSSSCG00000010461,ENSSSCG00000028905,XLOC_1095538,XLOC_1143425,ENSSSCG00000001516,ENSSSCG00000000708,ENSSSCG00000009127,ENSSSCG00000003693,ENSSSCG00000006582,ENSSSCG00000008875,ENSSSCG00000006731,ENSSSCG00000016056,ENSSSCG00000012138,ENSSSCG00000024982,ENSSSC…	TLR7|PMAIP1|ADA|-|LBP|-|WASL|PRDX2|ANKRD1|TNIK|-|-|BAK1|TNFRSF1A|ALPK1|MYOM1|S100A14|RXFP1|VTCN1|GLS|ACE2|LITAF|IRAK1|PTGER4|SLC6A4|ACVR1B|S100A12|BAT1|DPP4|HPGD|PLAC8|CLU|THRB|PTGIR|YIPF1|APOE|PTGFR|SMAD2|-|-|TMED2|COTL1|HSD11B2|CD24|AKIRIN2|HAVCR2|-|ACP5|MMP7|PTGER2|VAMP8|IER3|PLSCR4|TRIM15|RAB1B|ACKR3|NFKBIA|CCR7|KIRREL3|TNFAIP3|CD80|LY96|SOD1|C-JUN|IL18|APLP2|TRAF3IP2|LYN|WNT5A|STOX2|BAIAP2|-…
GO:0043583	ear development	biological_process	3.462e-05	0.0014501	45	3148	153	20032	ENSSSCG00000009486,ENSSSCG00000010325,ENSSSCG00000005089,ENSSSCG00000008314,ENSSSCG00000016707,ENSSSCG00000009364,ENSSSCG00000011102,ENSSSCG00000030898,ENSSSCG00000010245,ENSSSCG00000016878,ENSSSCG00000011218,ENSSSCG00000029852,ENSSSCG00000004166,ENSSSCG00000005680,ENSSSCG00000003668,ENSSSCG00000025374,ENSSSCG00000013377,ENSSSCG00000011125,ENSSSCG00000003539,ENSSSCG00000017009,ENSSSCG00000001050,…	SLITRK6|KCNMA1|SIX4|ATP6V1B1|HOXA1|FREM2|NRP1|MAFB|STOX1|FGF10|SLC4A7|WNT5A|AHI1|PRRX2|MYCL|DVL3|USH1C|GATA3|GRHL3|FOXI1|EDN1|MYO3A|SPRY2|CHD7|LRIG3|TFAP2A|CUX1|RDH10|ECE1|HEY2|NOR-1|SOX9|GATA2|SLC9A3R1|BMPER|SOD1|CLIC5|-|DCHS1|FGFR1IIIC|COL11A1|ITGA8|CECR2|INSIG1|CXCL14|
GO:0009163	nucleoside biosynthetic process	biological_process	3.5583e-05	0.0014828	33	3148	101	20032	ENSSSCG00000006391,ENSSSCG00000012042,ENSSSCG00000017591,ENSSSCG00000025104,ENSSSCG00000003377,ENSSSCG00000023595,XLOC_1160270,ENSSSCG00000017544,ENSSSCG00000024355,ENSSSCG00000004291,ENSSSCG00000022300,ENSSSCG00000004499,ENSSSCG00000015973,XLOC_1164143,ENSSSCG00000022638,ENSSSCG00000024691,XLOC_408399,XLOC_2034181,ENSSSCG00000024673,ENSSSCG00000010315,XLOC_285751,ENSSSCG00000002746,ENSSSCG000000…	ATP1A2|ATP5O|NME2|-|ACOT7|AK3|-|ATP5G1|AK2|NT5E|MATA2|ATP5A1|ATP5G3|-|-|-|-|-|NME1|ADK|-|-|ATP5E|-|MAT1A|-|ATP5F1|-|ATP5I|-|-|-|SLC25A13|
GO:0042455	ribonucleoside biosynthetic process	biological_process	3.5583e-05	0.0014828	33	3148	101	20032	XLOC_408399,ENSSSCG00000022638,ENSSSCG00000024691,XLOC_2034181,XLOC_1164143,ENSSSCG00000015973,ENSSSCG00000004499,ENSSSCG00000004291,ENSSSCG00000022300,ENSSSCG00000010315,ENSSSCG00000024673,ENSSSCG00000006391,ENSSSCG00000012042,ENSSSCG00000024355,ENSSSCG00000017544,XLOC_1160270,ENSSSCG00000003377,ENSSSCG00000025104,ENSSSCG00000017591,ENSSSCG00000023595,XLOC_1442799,XLOC_461590,ENSSSCG00000023903,…	-|-|-|-|-|ATP5G3|ATP5A1|NT5E|MATA2|ADK|NME1|ATP1A2|ATP5O|AK2|ATP5G1|-|ACOT7|-|NME2|AK3|-|-|ATP5I|-|ATP5F1|SLC25A13|-|-|ATP5E|-|-|-|MAT1A|
GO:1901576	organic substance biosynthetic process	biological_process	3.7337e-05	0.001552	723	3148	3995	20032	ENSSSCG00000008339,ENSSSCG00000030042,ENSSSCG00000017070,ENSSSCG00000008208,ENSSSCG00000021825,ENSSSCG00000030999,ENSSSCG00000002264,ENSSSCG00000004223,ENSSSCG00000014450,ENSSSCG00000021255,ENSSSCG00000005992,ENSSSCG00000013896,ENSSSCG00000003559,ENSSSCG00000027197,ENSSSCG00000023595,ENSSSCG00000000922,ENSSSCG00000010638,ENSSSCG00000003377,ENSSSCG00000017187,ENSSSCG00000010922,ENSSSCG00000009668,…	GFAT1|SBNO2|HAND1|EIF2AK3|RPS21|MYH6|ST8SIA2|HEY2|TCOF1|ADA|SHAS2|MPV17L2|ARID1A|DYRK1B|AK3|KITL|TCF7L2|ACOT7|FOXJ1|ELF3|CLU|SERTAD2|FANCM|GALE|FUT9|CBX8|BRPF1|-|MAGED1|BACH1|RAD51D|DHCR7|SCML2|PXYLP1|PRKD2|-|THBS1|FHL5|HIST1H1D|EHF|CKAP2|CHURC1|NFKBIA|-|-|OSM|MAFK|EIF4E3|HIVEP1|ABCG1|MMP7|CENPF|TLE2|BRD4|SOX9|ENG|MPI|KLF11|CCNA2|TAL1|ATPIF1|-|BMP5|G3PD|ZNF782|ACSS1|NPR2|-|FOXK1|FUT2|MCM3|CYP17A1…
GO:0008104	protein localization	biological_process	3.858e-05	0.0015996	278	3148	1326	20032	ENSSSCG00000014256,ENSSSCG00000004166,ENSSSCG00000016869,ENSSSCG00000028384,ENSSSCG00000011810,ENSSSCG00000000105,ENSSSCG00000013248,ENSSSCG00000016589,ENSSSCG00000023371,ENSSSCG00000029326,ENSSSCG00000005203,ENSSSCG00000022919,ENSSSCG00000006979,ENSSSCG00000021346,ENSSSCG00000009002,XLOC_111247,ENSSSCG00000001807,ENSSSCG00000008387,ENSSSCG00000015482,ENSSSCG00000010631,ENSSSCG00000017601,ENSSSCG…	FBN2|AHI1|-|RND3|BCL6|KDELR3|LRP4|LRRC4|EHD2|CCNB1|IL33|KIF5C|MSR1|-|TLR2|-|-|PEX13|VAMP4|GPAT|TOM1L1|TGFB2|ITGA8|EHD3|SYTL2|NDC1|NIN|CCDC22|-|RAB29|RACGAP1|EPHA2|GPR120|RAB27A|TGFB3|ARHGEF2|APOD|AJUBA|NOV|PANX1|SYNGAP1|TMSB10|-|GAS6|GLRB|ESCO2|CHERP|TXNIP|CHI3L1|NOTCH4|HTR2B|ANK2|-|GATA3|F2R|C5|SLC9A3R1|LIF|ARL1|CAMK4|AXIN1|-|MTCH2|UGT8|APC2|MESDC2|PHLDB2|PBLD|SIK3|-|LRRC32|RHOB|PML|RAB15|C-JUN|…
GO:0030194	positive regulation of blood coagulation	biological_process	4.1115e-05	0.0016877	8	3148	11	20032	ENSSSCG00000009237,ENSSSCG00000013736,ENSSSCG00000013252,ENSSSCG00000020672,ENSSSCG00000009613,ENSSSCG00000006588,ENSSSCG00000025698,ENSSSCG00000004789	HPSE|PRDX2|F2|F2R|DMTN|S100A9|SERPINE1|THBS1|
GO:1900048	positive regulation of hemostasis	biological_process	4.1115e-05	0.0016877	8	3148	11	20032	ENSSSCG00000006588,ENSSSCG00000004789,ENSSSCG00000025698,ENSSSCG00000009613,ENSSSCG00000020672,ENSSSCG00000013252,ENSSSCG00000009237,ENSSSCG00000013736	S100A9|THBS1|SERPINE1|DMTN|F2R|F2|HPSE|PRDX2|
GO:0015992	proton transport	biological_process	4.2156e-05	0.0017229	31	3148	96	20032	ENSSSCG00000000767,ENSSSCG00000006138,XLOC_373572,ENSSSCG00000006871,XLOC_2088857,ENSSSCG00000008634,XLOC_2034181,XLOC_408399,ENSSSCG00000015973,XLOC_1164143,XLOC_1442799,ENSSSCG00000023903,XLOC_461590,ENSSSCG00000004499,ENSSSCG00000012698,ENSSSCG00000006789,XLOC_2126712,XLOC_1022788,ENSSSCG00000017232,ENSSSCG00000017544,XLOC_1160270,ENSSSCG00000011916,ENSSSCG00000025104,XLOC_1331788,ENSSSCG00000…	ATP6V1E1|ATP6V0D2|-|SLC35A3|-|ATP6V1C2|-|-|ATP5G3|-|-|ATP5I|-|ATP5A1|SLC9A6|ATP5F1|-|-|SLC9A3R1|ATP5G1|-|ATP6V1A|-|-|ATP5E|ATP5O|ATP6V1B1|-|-|-|ATP6V1G3|
GO:0009201	ribonucleoside triphosphate biosynthetic process	biological_process	4.2184e-05	0.0017229	24	3148	67	20032	ENSSSCG00000006789,XLOC_2126712,ENSSSCG00000023903,ENSSSCG00000004499,XLOC_461590,ENSSSCG00000015973,XLOC_1442799,XLOC_1164143,XLOC_2034181,ENSSSCG00000022638,XLOC_408399,ENSSSCG00000024673,XLOC_1966145,XLOC_373572,ENSSSCG00000015336,XLOC_285751,ENSSSCG00000006391,ENSSSCG00000012042,XLOC_1331788,ENSSSCG00000007524,ENSSSCG00000017591,ENSSSCG00000025104,XLOC_1160270,ENSSSCG00000017544	ATP5F1|-|ATP5I|ATP5A1|-|ATP5G3|-|-|-|-|-|NME1|-|-|SLC25A13|-|ATP1A2|ATP5O|-|ATP5E|NME2|-|-|ATP5G1|
GO:0046777	protein autophosphorylation	biological_process	4.2585e-05	0.001735	44	3148	137	20032	ENSSSCG00000013771,ENSSSCG00000015815,ENSSSCG00000001904,ENSSSCG00000017917,ENSSSCG00000012332,ENSSSCG00000009320,ENSSSCG00000004336,ENSSSCG00000000475,ENSSSCG00000016459,ENSSSCG00000017601,ENSSSCG00000015604,ENSSSCG00000028103,ENSSSCG00000012833,ENSSSCG00000008208,ENSSSCG00000028905,ENSSSCG00000004812,ENSSSCG00000007541,ENSSSCG00000016634,ENSSSCG00000017296,ENSSSCG00000014028,ENSSSCG00000006465,…	PRKACA|FGFR1IIIC|CLK3|MINK|WNK3|FLT1|EPHA7|IRAK3|EPHA1|TOM1L1|NEK2|WNK2|PRKX|EIF2AK3|TNIK|IGF1R|PDGFA|CAV1|ACE|CLK4|INSRR|PIM1|MYO3A|ACVR1B|PDGFB|ENG|KIT|MAP3K3|SIK2|IRAK1|KDR|PEAK1|MAP3K11|ERBB2|ULK3|CSF1R|MST4|MELK|CAMKK2|C-JUN|ULK1|LYN|PRKD2|TEK|
GO:0000904	cell morphogenesis involved in differentiation	biological_process	4.5158e-05	0.0018353	112	3148	461	20032	ENSSSCG00000023105,ENSSSCG00000011606,ENSSSCG00000025822,ENSSSCG00000005122,ENSSSCG00000003471,ENSSSCG00000009742,ENSSSCG00000022345,ENSSSCG00000007557,ENSSSCG00000030708,ENSSSCG00000016841,ENSSSCG00000016707,ENSSSCG00000011102,ENSSSCG00000016614,ENSSSCG00000017497,ENSSSCG00000008919,ENSSSCG00000011277,ENSSSCG00000027417,ENSSSCG00000001513,ENSSSCG00000026551,ENSSSCG00000014049,ENSSSCG00000022280,…	NET1|WNT7A|SFRP1|TEK|EPHA2|ULK1|CHN1|MICALL2|DAG1|SLC1A3|HOXA1|NRP1|PTPRZ1|ERBB2|EPHA5|CCK|LDLRAD4|SYNGAP1|LOXL2|UNC5A|DACT3|PLXNA4|EDG7|GATA3|SRCIN1|SARM1|SEMA5A|IFRD1|TCF7L2|PREX1|LAMC3|DCDC2|TCTN1|-|LIF|SLC9A3R1|NPTX1|SHAS2|SCARF1|ERG|NOR-1|HEY2|PBLD|TNIK|UNK|EPHA7|EPHA1|PHLDB2|FZD7|NRP2|RREB1|-|CHL1|EFNA1|KIF14|SLIT3|WNT5A|COL18A1|CLIC4|SLITRK6|CSF1R|TENM2|BCL11A|PREX2|FN1|CIB1|TMEM100|UNC5B|…
GO:0060255	regulation of macromolecule metabolic process	biological_process	4.6177e-05	0.0018691	631	3148	3379	20032	ENSSSCG00000011299,ENSSSCG00000004977,ENSSSCG00000010319,ENSSSCG00000007268,ENSSSCG00000002841,ENSSSCG00000011618,ENSSSCG00000021989,ENSSSCG00000010831,ENSSSCG00000003095,ENSSSCG00000011065,ENSSSCG00000029310,ENSSSCG00000021038,ENSSSCG00000007284,ENSSSCG00000001904,ENSSSCG00000012332,ENSSSCG00000006001,ENSSSCG00000011264,ENSSSCG00000013252,ENSSSCG00000017538,ENSSSCG00000014126,XLOC_1483795,ENSSSC…	CLEC3B|NANOG|SAMD8|E2F1|N4BP1|GATA2|PURA|DUSP10|NOVA2|MASTL|STK40|NRIP1|NCOA6|CLK3|WNK3|ENPP2|CSRNP1|F2|HOXB7|MSH3|-|P2X7R|GRB7|BRIP1|RAPGEF3|CAMTA2|IFI30|-|CHEK1|ATRAID|STK3|WNT7A|GTF2B|STOX1|CAMK1|MIF|TEK|ID1|S100A9|MBTD1|EDG7|CIC|CUX1|-|PDE5A|PPP1R9B|SPHK1|CCL2|PPP1R13L|DLX2|RAMP3|PDGFA|PKD1|GATAD2B|ADAM-9|-|GATA5|BMPER|DUSP2|IRF1|TET3|PKD2|CIZ1|KMT2B|MED25|RAMP1|DMTN|-|ETS1|-|P4|-|TGFBR2|JUNB…
GO:0090181	regulation of cholesterol metabolic process	biological_process	4.6229e-05	0.0018691	9	3148	13	20032	ENSSSCG00000027745,ENSSSCG00000023124,ENSSSCG00000003088,ENSSSCG00000021355,ENSSSCG00000010179,ENSSSCG00000015827,ENSSSCG00000006168,ENSSSCG00000010547,ENSSSCG00000002478	ABCG1|ADD1|APOE|SOD1|ARV1|ERLIN2|PEX2|ERLIN1|SERPINA12|
GO:0010934	macrophage cytokine production	biological_process	4.6434e-05	0.0018691	7	3148	8	20032	ENSSSCG00000007864,ENSSSCG00000002385,ENSSSCG00000029852,ENSSSCG00000009002,ENSSSCG00000010816,ENSSSCG00000009565,ENSSSCG00000000475	GPRC5B|TGFB3|WNT5A|TLR2|TGFB2|GAS6|IRAK3|
GO:0048732	gland development	biological_process	4.6446e-05	0.0018691	55	3148	198	20032	ENSSSCG00000010922,ENSSSCG00000016233,ENSSSCG00000011125,ENSSSCG00000001440,ENSSSCG00000016830,ENSSSCG00000015979,ENSSSCG00000027312,ENSSSCG00000008963,ENSSSCG00000030708,ENSSSCG00000023522,ENSSSCG00000011102,ENSSSCG00000008875,ENSSSCG00000030168,ENSSSCG00000025822,ENSSSCG00000016878,ENSSSCG00000029852,ENSSSCG00000002385,ENSSSCG00000003471,ENSSSCG00000006475,ENSSSCG00000000544,ENSSSCG00000010219,…	ELF3|PN-1|GATA3|NOTCH4|PRLR|HOXD13|PTCH1|AREG|DAG1|TGM2|NRP1|RXFP1|CYP19A1|SFRP1|FGF10|WNT5A|TGFB3|EPHA2|IQGAP3|PTHLH|ARID5B|PML|MSN|RREB1|TGFA|FGFR1IIIC|CD44|TGFB2|CCKBR|NTN4|HGF|TBX3|NME1|EIF2AK3|TGFBR2|FA2H|TBX2|P4|SERPINF1|HHEX|NFIB|PDGFA|CAV1|ID2|BMP7|AGAP2|SOX9|SMAD2|TCF7L2|SERPINB5|PLXND1|TFAP2C|GATA2|SLC9A3R1|PSAP|
GO:0030155	regulation of cell adhesion	biological_process	4.6568e-05	0.0018695	65	3148	234	20032	ENSSSCG00000005385,ENSSSCG00000021255,ENSSSCG00000015753,ENSSSCG00000005992,ENSSSCG00000010879,ENSSSCG00000024207,ENSSSCG00000006530,ENSSSCG00000010912,ENSSSCG00000001912,ENSSSCG00000017917,ENSSSCG00000001021,ENSSSCG00000004336,ENSSSCG00000016459,ENSSSCG00000016111,ENSSSCG00000022081,ENSSSCG00000011928,ENSSSCG00000012833,ENSSSCG00000016848,ENSSSCG00000011831,ENSSSCG00000017497,ENSSSCG00000003471,…	NOR-1|ADA|ANGPT2|SHAS2|KIF26B|PREX1|EFNA1|KIF14|PML|MINK|RREB1|EPHA7|EPHA1|FZD7|PHLDB2|CCDC80|PRKX|EGFLAM|APOD|ERBB2|EPHA2|IFT74|PLAU|NET1|PRKD2|TEK|DPP4|SRCIN1|SEMA3E|ACVRL1|KDR|CYR61|PRLR|PRKG1|RAP1GAP|PKD1|BMP7|ADAM-9|SPINT2|SOX9|TACSTD2|CD24|LDB1|THBS1|DMTN|SRF|CD44|TGFB2|-|BCL6|CIB1|HSD17B12|CHRD|TGM2|SPP1|IL18|LYN|WNT5A|SERPINE1|CDK6|RND1|PN-1|B4GALNT2|PTK2B|TACSTD1|
GO:0006163	purine nucleotide metabolic process	biological_process	4.7496e-05	0.001902	225	3148	1038	20032	ENSSSCG00000000571,ENSSSCG00000008169,ENSSSCG00000014816,ENSSSCG00000026269,ENSSSCG00000012631,ENSSSCG00000000544,ENSSSCG00000014326,ENSSSCG00000016331,ENSSSCG00000013623,ENSSSCG00000022638,XLOC_2034181,ENSSSCG00000024943,ENSSSCG00000009217,ENSSSCG00000002950,ENSSSCG00000024613,ENSSSCG00000004091,ENSSSCG00000022919,ENSSSCG00000000076,ENSSSCG00000009881,ENSSSCG00000004475,ENSSSCG00000009551,ENSSSC…	-|TBC1D8|-|RAB29|LONRF3|PTHLH|KIF20A|RAMP1|RAB3D|-|-|EHD3|PKD2|-|GUCY1A2|AKAP12|KIF5C|SGSM3|OAS2|HTR1B|-|PRKG1|ATP5O|GUCY1A3|APLP1|TBC1D32|FGD6|-|RAPGEF4|EHD2|DOCK8|RAB27B|KIF25|ADGRD1|OLA1|ADRB1|DIRAS3|-|BCL6|-|ADCY4|RASD1|RASGRP3|NME1|ABCC1|ADCY7|RHOJ|A
GO:0007160	cell-matrix adhesion	biological_process	4.766e-05	0.001904	41	3148	129	20032	ENSSSCG00000016459,ENSSSCG00000022081,ENSSSCG00000001661,ENSSSCG00000011046,ENSSSCG00000010256,ENSSSCG00000004789,ENSSSCG00000015506,ENSSSCG00000009613,ENSSSCG00000017917,ENSSSCG00000017204,ENSSSCG00000020657,ENSSSCG00000015474,ENSSSCG00000017306,ENSSSCG00000009237,ENSSSCG00000005030,ENSSSCG00000016009,ENSSSCG00000016034,ENSSSCG00000011850,ENSSSCG00000015808,ENSSSCG00000025133,ENSSSCG00000023611,…	EPHA1|PHLDB2|SRF|ITGA8|COL13A1|THBS1|TNN|DMTN|MINK|ITGB4|BCAM|PPFIA4|CD61|HPSE|NID2|ITGA4|COL3A1|MUC4|ADAM-9|ITGB2|TNXB|ACVRL1|KDR|ACTN1|VCAM1|PTK2B|SERPINE1|CDK6|SEMA3E|ITGA1|SNED1|PLAU|-|TEK|AJUBA|APOD|FN1|CIB1|BCL6|PIP5K1A|JAM3|
GO:0040013	negative regulation of locomotion	biological_process	5.0146e-05	0.0019984	43	3148	139	20032	ENSSSCG00000017232,ENSSSCG00000002954,ENSSSCG00000015753,ENSSSCG00000005512,ENSSSCG00000003590,ENSSSCG00000003832,ENSSSCG00000030260,ENSSSCG00000016034,ENSSSCG00000021255,ENSSSCG00000016729,ENSSSCG00000016459,ENSSSCG00000030270,ENSSSCG00000025876,ENSSSCG00000021059,ENSSSCG00000016604,ENSSSCG00000004755,ENSSSCG00000003950,ENSSSCG00000004789,ENSSSCG00000001408,ENSSSCG00000029852,ENSSSCG00000025822,…	SLC9A3R1|SPINT2|ANGPT2|C5|PTPRU|TACSTD2|PFN2|COL3A1|ADA|IGFBP3|EPHA1|CNN2|PBLD|ADORA1|WASL|DLL4|TIE-1|THBS1|AIF1|WNT5A|SFRP1|CYP19A1|APOD|NOV|NRP1|TRIM8|ARAP3|DAG1|CHRD|CLIC4|-|TRIB1|LDLRAD4|PTGER4|CCL2|ACVRL1|PTPRM|SERPINE1|ARHGDIB|ENG|GATA3|APOE|IL33|
GO:0007219	Notch signaling pathway	biological_process	5.056e-05	0.00201	32	3148	99	20032	ENSSSCG00000009361,ENSSSCG00000001498,ENSSSCG00000017251,ENSSSCG00000011618,ENSSSCG00000010472,ENSSSCG00000021596,ENSSSCG00000007501,ENSSSCG00000015954,ENSSSCG00000006709,ENSSSCG00000014019,ENSSSCG00000004223,ENSSSCG00000002749,ENSSSCG00000011226,ENSSSCG00000016806,ENSSSCG00000024651,ENSSSCG00000004755,ENSSSCG00000027060,ENSSSCG00000001952,ENSSSCG00000008336,ENSSSCG00000016878,ENSSSCG00000005124,…	POSTN|BEND6|SOX9|GATA2|HHEX|KV1.5|BMP7|DLX2|-|MAML1|HEY2|HP|TGFBR2|CDH6|HEYL|DLL4|TBX2|NFKBIA|ANXA4|FGF10|IFT74|-|NR1H4|BCL6|GMDS|TMEM100|S1PR3|TSPAN5|RBM15|TIMP4|CDK6|NOTCH4|
GO:0002685	regulation of leukocyte migration	biological_process	5.1389e-05	0.0020381	29	3148	87	20032	ENSSSCG00000017466,ENSSSCG00000009565,ENSSSCG00000014310,ENSSSCG00000028758,ENSSSCG00000024669,ENSSSCG00000017723,ENSSSCG00000024439,ENSSSCG00000009664,ENSSSCG00000016604,ENSSSCG00000021059,ENSSSCG00000025698,ENSSSCG00000005203,ENSSSCG00000012365,ENSSSCG00000001723,ENSSSCG00000017306,ENSSSCG00000001408,ENSSSCG00000005512,ENSSSCG00000029852,ENSSSCG00000006250,ENSSSCG00000000922,ENSSSCG00000009002,…	CCR7|GAS6|CXCL14|LBP|-|CCL2|PTGER4|PTK2B|WASL|ADORA1|SERPINE1|IL33|MSN|PAF-AH|CD61|AIF1|C5|WNT5A|LYN|KITL|TLR2|S100A14|APOD|SELE|NOV|CYP19A1|C5AR1|JAM3|ADA|
GO:0030595	leukocyte chemotaxis	biological_process	5.3035e-05	0.0020932	32	3148	104	20032	ENSSSCG00000029371,ENSSSCG00000030168,ENSSSCG00000006002,ENSSSCG00000006582,ENSSSCG00000015256,ENSSSCG00000015105,ENSSSCG00000009216,ENSSSCG00000001408,ENSSSCG00000006250,ENSSSCG00000029852,ENSSSCG00000025698,ENSSSCG00000008953,ENSSSCG00000006588,ENSSSCG00000017920,ENSSSCG00000021641,ENSSSCG00000001723,ENSSSCG00000016885,ENSSSCG00000024669,ENSSSCG00000025133,ENSSSCG00000008842,ENSSSCG00000009565,…	C5AR1|CYP19A1|NOV|S100A14|JAM3|SLC37A4|SPP1|AIF1|LYN|WNT5A|SERPINE1|CXCL8|S100A9|CXCL16|PDGFB|PAF-AH|ITGA1|-|ITGB2|KIT|GAS6|-|PTK2B|CCL2|HRH1|AMICA1|C5|PREX1|FLT1|CXCL14|LBP|CCR7|
GO:0006818	hydrogen transport	biological_process	5.5016e-05	0.002161	31	3148	97	20032	XLOC_1160270,ENSSSCG00000011916,ENSSSCG00000025104,ENSSSCG00000017232,ENSSSCG00000017544,XLOC_285751,ENSSSCG00000010905,ENSSSCG00000007524,XLOC_1331788,ENSSSCG00000012042,ENSSSCG00000008314,XLOC_2023294,XLOC_013483,XLOC_2088857,ENSSSCG00000006871,ENSSSCG00000008634,ENSSSCG00000000767,ENSSSCG00000006138,XLOC_373572,XLOC_461590,ENSSSCG00000004499,ENSSSCG00000023903,XLOC_2126712,XLOC_1022788,ENSSSCG…	-|ATP6V1A|-|SLC9A3R1|ATP5G1|-|ATP6V1G3|ATP5E|-|ATP5O|ATP6V1B1|-|-|-|SLC35A3|ATP6V1C2|ATP6V1E1|ATP6V0D2|-|-|ATP5A1|ATP5I|-|-|ATP5F1|SLC9A6|-|-|ATP5G3|-|-|
GO:0051348	negative regulation of transferase activity	biological_process	5.5205e-05	0.0021633	42	3148	142	20032	ENSSSCG00000003200,ENSSSCG00000010472,ENSSSCG00000026007,ENSSSCG00000007501,ENSSSCG00000016634,ENSSSCG00000024938,ENSSSCG00000010624,ENSSSCG00000008128,ENSSSCG00000010831,ENSSSCG00000015850,ENSSSCG00000006184,ENSSSCG00000001912,ENSSSCG00000004154,ENSSSCG00000011000,ENSSSCG00000011853,ENSSSCG00000015783,ENSSSCG00000022689,ENSSSCG00000016459,ENSSSCG00000022945,ENSSSCG00000000475,ENSSSCG00000022034,…	NUP62|HHEX|SORL1|BMP7|CAV1|SH3BP5|DUSP5|DUSP2|DUSP10|DUSP4|TERF1|PML|TNFAIP3|DNAJA1|KIAA0226|CASP3|GADD45B|EPHA1|UCHL1|IRAK3|SMYD3|DUSP6|CIB1|AJUBA|IBTK|SPRY1|SFRP1|RGS2|LYN|HMGCR|DUSP1|APOE|MLLT1|-|SPRY2|SRCIN1|SMPD1|-|SPRY4|DUSP19|SPRED2|TRIB1|
GO:0016049	cell growth	biological_process	5.6145e-05	0.0021949	63	3148	235	20032	ENSSSCG00000001912,ENSSSCG00000004422,ENSSSCG00000016900,ENSSSCG00000026383,ENSSSCG00000012698,ENSSSCG00000015506,ENSSSCG00000010912,ENSSSCG00000000602,ENSSSCG00000022429,ENSSSCG00000030023,ENSSSCG00000011226,ENSSSCG00000010816,ENSSSCG00000013252,ENSSSCG00000001661,ENSSSCG00000016729,ENSSSCG00000012585,ENSSSCG00000004336,ENSSSCG00000017472,ENSSSCG00000007379,ENSSSCG00000004109,ENSSSCG00000017251,…	PML|WISP3|-|NRP2|SLC9A6|TNN|KIF14|RERG|KAZALD1|HIST1H1B|TGFBR2|TGFB2|F2|SRF|IGFBP3|DCX|EPHA7|IGFBP4|WISP2|ZC3H12D|SOX9|IFRD1|SMAD2|DCUN1D3|MEGF8|FBP1|RBBP7|PN-1|RAPH1|SERTAD2|EDG7|DACT3|PLXNA4|CXCL16|PI16|ACVR1B|NDUFS3|CYR61|IGFBP6|MGLL|ACVRL1|SPHK1|TNFRSF12A|TGFB1|CDHR2|ACSL4|BCL6|FN1|ERBB2|CIB1|SFN|NOV|NRP1|FOXK1|BCL11A|TGFB3|WNT5A|SFRP1|FHL1C|SLIT3|ULK1|HTRA3|INHBA|
GO:0060537	muscle tissue development	biological_process	5.7554e-05	0.0022395	79	3148	312	20032	ENSSSCG00000006857,ENSSSCG00000015815,ENSSSCG00000016258,ENSSSCG00000015595,ENSSSCG00000000914,ENSSSCG00000022034,ENSSSCG00000017070,ENSSSCG00000015945,ENSSSCG00000009865,ENSSSCG00000013017,ENSSSCG00000030999,ENSSSCG00000010461,ENSSSCG00000004223,ENSSSCG00000007979,ENSSSCG00000004127,ENSSSCG00000003559,ENSSSCG00000012050,ENSSSCG00000006800,ENSSSCG00000010638,ENSSSCG00000027197,ENSSSCG00000016646,…	COL11A1|FGFR1IIIC|DNER|ATF3|BTG1|SMYD3|HAND1|METTL8|TBX3|EHD1|MYH6|ANKRD1|HEY2|LUC7L|PLAGL1|ARID1A|RCAN1|CD53|TCF7L2|DYRK1B|IFRD1|MEF2D|MAFF|TBX20|PI16|F2R|POPDC2|ALDH1A2|RARA|NR4A1|-|ASB2|CAV2|PPP1R13L|BTG2|MEOX2|ERBB2|TNNC1|GATA4|DDIT3|PKD2|COL4A1|MYH9|RBM24|BCL9|SLC9A1|CXCL14|EGR1|SRF|IGFBP3|MYH11|TBX2|HEYL|DLL4|TGFB2|EGR2|ITGA8|MAML1|FOS|SORT1|COL3A1|CAV1|YBX3|EP300|CENPF|SOX9|SMAD2|GJC1|EHD2…
GO:0048145	regulation of fibroblast proliferation	biological_process	5.7561e-05	0.0022395	20	3148	50	20032	ENSSSCG00000026454,ENSSSCG00000013901,ENSSSCG00000007268,ENSSSCG00000007541,ENSSSCG00000016174,ENSSSCG00000010067,ENSSSCG00000025822,ENSSSCG00000029852,ENSSSCG00000016878,ENSSSCG00000027396,ENSSSCG00000030839,ENSSSCG00000025794,ENSSSCG00000021641,ENSSSCG00000029326,ENSSSCG00000001912,ENSSSCG00000015318,ENSSSCG00000003197,ENSSSCG00000017178,ENSSSCG00000006168,ENSSSCG00000009565	PMAIP1|IFI30|E2F1|PDGFA|FN1|MIF|SFRP1|WNT5A|FGF10|FOSL2|C-JUN|FBRS|PDGFB|CCNB1|PML|CDK6|MED25|SPHK1|PEX2|GAS6|
GO:0050727	regulation of inflammatory response	biological_process	5.8235e-05	0.0022604	41	3148	140	20032	ENSSSCG00000031023,ENSSSCG00000014434,ENSSSCG00000012837,ENSSSCG00000010056,ENSSSCG00000009002,ENSSSCG00000004952,ENSSSCG00000010831,ENSSSCG00000022227,ENSSSCG00000027607,ENSSSCG00000021255,ENSSSCG00000013612,ENSSSCG00000008162,ENSSSCG00000029772,ENSSSCG00000021059,ENSSSCG00000016657,ENSSSCG00000017466,ENSSSCG00000014816,ENSSSCG00000028758,ENSSSCG00000015235,ENSSSCG00000000708,ENSSSCG00000004291,…	CD24|IL17B|CHID1|GGT1|TLR2|SMAD2|DUSP10|BRD4|IER3|ADA|ACP5|IL1R1|SOCS3|ADORA1|AOAH|CCR7|-|LBP|ETS1|TNFRSF1A|NT5E|SBNO2|GPER1|TNFAIP3|WNT5A|LYN|GPR120|TNFRSF1B|WFDC1|PBK|CYP19A1|BCL6|APOD|NOV|GPRC5B|PTGER4|GATA3|IL33|APOE|S100A9|SERPINE1|
GO:0044267	cellular protein metabolic process	biological_process	5.8729e-05	0.0022742	586	3148	3100	20032	ENSSSCG00000011000,ENSSSCG00000001952,ENSSSCG00000023391,ENSSSCG00000011851,ENSSSCG00000000915,ENSSSCG00000015842,ENSSSCG00000004789,ENSSSCG00000016925,ENSSSCG00000022937,ENSSSCG00000010624,ENSSSCG00000017251,ENSSSCG00000022227,ENSSSCG00000003671,ENSSSCG00000001900,ENSSSCG00000011516,XLOC_035328,ENSSSCG00000016034,ENSSSCG00000009997,ENSSSCG00000005322,ENSSSCG00000017518,ENSSSCG00000001478,ENSSSCG…	DNAJA1|NFKBIA|-|MUC20|DCN|PPP2CB|THBS1|PLK2|-|DUSP5|SOX9|BRD4|-|CSK|EIF4E3|-|COL3A1|OSM|NPR2|OSBPL7|BMP5|CCNA2|USP20|PECAM1|CCNB2|ENG|AMFR|DNAJC10|FGF10|LYN|IL18|MST4|CDC2|FUT2|TOR3A|RPS21|TNIK|EIF2AK3|NEK2|L2HGDH|-|PLAT|BTG1|PTPN13|COPS3|-|KITL|DYRK1B|MPV17L2|MGEA5|DTX3L|PMAIP1|ST8SIA2|CSNK1G2|BRPF1|-|SIK2|ASB2|MKK6|CBX8|FUT9|OTUB2|-|CLU|-|SEC11C|PRKD2|ALPK1|TPD52L1|MAGED1|MTMR14|RNF180|DDIT3|LD…
GO:0071559	response to transforming growth factor beta stimulus	biological_process	6.1332e-05	0.0023639	35	3148	106	20032	ENSSSCG00000004948,ENSSSCG00000014149,ENSSSCG00000025831,ENSSSCG00000025822,ENSSSCG00000029852,ENSSSCG00000002385,ENSSSCG00000011606,ENSSSCG00000009545,ENSSSCG00000008723,ENSSSCG00000030839,ENSSSCG00000014256,ENSSSCG00000005625,ENSSSCG00000009699,ENSSSCG00000016635,ENSSSCG00000000232,ENSSSCG00000000087,ENSSSCG00000027417,ENSSSCG00000015808,ENSSSCG00000016634,ENSSSCG00000009357,ENSSSCG00000016034,…	SMAD6|MEF2C|NREP|SFRP1|WNT5A|TGFB3|WNT7A|COL4A2|HTRA3|C-JUN|FBN2|ENG|HPGD|CAV2|ACVRL1|TAB1|LDLRAD4|ADAM-9|CAV1|SMAD9|COL3A1|CLEC3B|FOS|AXIN1|SOX9|SMAD2|PML|CHST11|WWOX|CD109|THBS1|PBLD|ITGA8|ANKRD1|TGFB2|
GO:0071560	cellular response to transforming growth factor beta stimulus	biological_process	6.1332e-05	0.0023639	35	3148	106	20032	ENSSSCG00000004948,ENSSSCG00000025831,ENSSSCG00000014149,ENSSSCG00000011606,ENSSSCG00000025822,ENSSSCG00000029852,ENSSSCG00000002385,ENSSSCG00000009545,ENSSSCG00000014256,ENSSSCG00000030839,ENSSSCG00000008723,ENSSSCG00000005625,ENSSSCG00000009699,ENSSSCG00000000232,ENSSSCG00000016635,ENSSSCG00000027417,ENSSSCG00000000087,ENSSSCG00000015808,ENSSSCG00000011299,ENSSSCG00000002383,ENSSSCG00000009357,…	SMAD6|NREP|MEF2C|WNT7A|SFRP1|WNT5A|TGFB3|COL4A2|FBN2|C-JUN|HTRA3|ENG|HPGD|ACVRL1|CAV2|LDLRAD4|TAB1|ADAM-9|CLEC3B|FOS|SMAD9|COL3A1|CAV1|SMAD2|SOX9|AXIN1|WWOX|CD109|PML|CHST11|THBS1|TGFB2|PBLD|ITGA8|ANKRD1|
GO:0043412	macromolecule modification	biological_process	6.1663e-05	0.0023711	479	3148	2420	20032	ENSSSCG00000030023,ENSSSCG00000000180,ENSSSCG00000030395,ENSSSCG00000015815,ENSSSCG00000015783,ENSSSCG00000013736,ENSSSCG00000015945,ENSSSCG00000006528,XLOC_1483416,ENSSSCG00000016083,ENSSSCG00000003093,ENSSSCG00000016459,ENSSSCG00000011493,ENSSSCG00000018045,ENSSSCG00000015743,ENSSSCG00000026007,ENSSSCG00000011631,ENSSSCG00000024931,ENSSSCG00000024938,ENSSSCG00000009806,ENSSSCG00000030260,ENSSSC…	HIST1H1B|FKBP11|ASB5|FGFR1IIIC|CASP3|PRDX2|METTL8|DPM3|-|PLCL1|SYMPK|EPHA1|ATXN7|ULK2|PTPN4|SORL1|UBA5|NUDT16|SH3BP5|SETD1B|PFN2|ACE|CCNL1|SETD1A|NUAK2|ADM2|SRCIN1|-|-|MLLT1|STT3A|AKT3|HSPA2|RUSC1|FBXO3|NMT2|-|APOER2|TDRKH|CENPE|EGFLAM|NRP1|PTPRZ1|SFN|CDCA2|-|SFRP1|HMGCR|IQGAP3|MELK|PHF1|CD109|SOD1|TNFAIP3|PRKACA|PHC1|HGF|-|WNK2|EGR1|SPOCK3|-|STYK1|FANCI|NUP62|-|INSRR|PPP2R2A|-|SMAD9|-|SKP2|SMAD2…
GO:0043534	blood vessel endothelial cell migration	biological_process	6.2216e-05	0.002382	19	3148	46	20032	ENSSSCG00000015753,ENSSSCG00000003471,ENSSSCG00000026152,ENSSSCG00000001858,ENSSSCG00000011102,ENSSSCG00000001661,ENSSSCG00000009630,ENSSSCG00000027859,ENSSSCG00000014960,ENSSSCG00000001089,ENSSSCG00000012482,ENSSSCG00000004755,ENSSSCG00000000232,ENSSSCG00000000145,ENSSSCG00000012591,ENSSSCG00000004789,ENSSSCG00000006530,ENSSSCG00000003088,ENSSSCG00000021641	ANGPT2|EPHA2|PRKD2|CIB1|NRP1|SRF|EGR-3|HDAC7|AMOTL1|GPLD1|SRPX2|DLL4|ACVRL1|MYH9|AMOT|THBS1|EFNA1|APOE|PDGFB|
GO:0010669	epithelial structure maintenance	biological_process	6.2237e-05	0.002382	9	3148	14	20032	ENSSSCG00000001661,ENSSSCG00000011862,ENSSSCG00000012012,ENSSSCG00000029227,ENSSSCG00000025876,ENSSSCG00000017251,ENSSSCG00000010479,ENSSSCG00000014276,ENSSSCG00000010574	SRF|MUC13A|-|LDB2|PBLD|SOX9|RBP4|SLC22A5|LDB1|
GO:0009612	response to mechanical stimulus	biological_process	6.4246e-05	0.0024475	27	3148	75	20032	ENSSSCG00000009217,ENSSSCG00000006857,ENSSSCG00000015476,ENSSSCG00000016233,ENSSSCG00000001516,ENSSSCG00000003569,ENSSSCG00000000708,ENSSSCG00000014816,ENSSSCG00000008842,ENSSSCG00000001952,ENSSSCG00000017330,ENSSSCG00000010448,ENSSSCG00000024439,ENSSSCG00000010461,ENSSSCG00000010686,ENSSSCG00000002383,ENSSSCG00000009817,ENSSSCG00000008041,ENSSSCG00000017428,ENSSSCG00000016841,ENSSSCG00000009486,…	PKD2|COL11A1|CHI3L1|PN-1|BAK1|SLC9A1|TNFRSF1A|-|KIT|NFKBIA|MAP3K14|FAS|PTGER4|ANKRD1|BAG3|FOS|P2X7R|PKD1|JUP|SLC1A3|SLITRK6|LRP11|TLR7|CHEK1|C-JUN|SOX9|IRF1|
GO:0051346	negative regulation of hydrolase activity	biological_process	6.5724e-05	0.002498	62	3148	240	20032	ENSSSCG00000029587,ENSSSCG00000016233,ENSSSCG00000025698,ENSSSCG00000009482,ENSSSCG00000022968,ENSSSCG00000013030,ENSSSCG00000012591,ENSSSCG00000009565,ENSSSCG00000027072,ENSSSCG00000028326,ENSSSCG00000002341,ENSSSCG00000014129,ENSSSCG00000008504,ENSSSCG00000000155,ENSSSCG00000013599,ENSSSCG00000015322,ENSSSCG00000009716,ENSSSCG00000029889,ENSSSCG00000003562,ENSSSCG00000002337,ENSSSCG00000010806,…	TIMP4|PN-1|SERPINE1|SPRY2|ARFGEF3|PRDX5|AMOT|GAS6|ATPIF1|NR4A1|PAPLN|ZCCHC9|CRIM1|TIMP3|ANGPTL4|TFPI2|SH3RF1|CST3|SFN|ZFYVE1|RGS2|APLP2|CRYAB|SPRY1|-|PPP1R15A|WFDC1|CD109|A2ML1|-|IFIT1|THBS1|PCSK1N|PDE6D|TIMP-2|SYTL2|PTI|C4A|TGFB2|-|CD44|HGF|NOS3|RRP1B|MKL1|-|APP|WFDC2|DLG2|SPINK9|-|PTTG1|SORT1|CAMSAP3|MASTL|TMED2|SERPINB5|DLG3|CASC5|C5|SPINT2|SLPI|
GO:0034405	response to fluid shear stress	biological_process	6.8636e-05	0.0026026	10	3148	16	20032	ENSSSCG00000005992,ENSSSCG00000009216,ENSSSCG00000009816,ENSSSCG00000009664,ENSSSCG00000005701,ENSSSCG00000016450,ENSSSCG00000009817,ENSSSCG00000008041,ENSSSCG00000009217,ENSSSCG00000004948	SHAS2|SPP1|P2RX4|PTK2B|ASS1|NOS3|P2X7R|PKD1|PKD2|SMAD6|
GO:1901659	glycosyl compound biosynthetic process	biological_process	6.9801e-05	0.0026407	33	3148	104	20032	ENSSSCG00000023595,ENSSSCG00000017591,ENSSSCG00000025104,ENSSSCG00000003377,XLOC_1160270,ENSSSCG00000017544,ENSSSCG00000024355,ENSSSCG00000006391,ENSSSCG00000012042,ENSSSCG00000024673,ENSSSCG00000010315,ENSSSCG00000022300,ENSSSCG00000004291,ENSSSCG00000004499,ENSSSCG00000015973,XLOC_1164143,XLOC_2034181,ENSSSCG00000022638,XLOC_408399,ENSSSCG00000024691,ENSSSCG00000010337,XLOC_285751,ENSSSCG000000…	AK3|NME2|-|ACOT7|-|ATP5G1|AK2|ATP1A2|ATP5O|NME1|ADK|MATA2|NT5E|ATP5A1|ATP5G3|-|-|-|-|-|MAT1A|-|-|ATP5E|-|-|-|SLC25A13|ATP5F1|-|ATP5I|-|-|
GO:0046890	regulation of lipid biosynthetic process	biological_process	7.0113e-05	0.0026422	25	3148	69	20032	ENSSSCG00000002478,ENSSSCG00000023264,ENSSSCG00000010638,ENSSSCG00000015827,ENSSSCG00000007541,ENSSSCG00000003570,ENSSSCG00000015334,ENSSSCG00000010319,ENSSSCG00000003211,ENSSSCG00000000875,ENSSSCG00000028137,ENSSSCG00000027745,ENSSSCG00000010547,ENSSSCG00000016420,ENSSSCG00000013879,ENSSSCG00000028512,ENSSSCG00000006940,ENSSSCG00000006168,ENSSSCG00000001478,ENSSSCG00000026422,ENSSSCG00000016273,…	SERPINA12|IDH1|TCF7L2|ERLIN2|PDGFA|WDTC1|PDK4|SAMD8|NR1H2|NR1H4|-|ABCG1|ERLIN1|INSIG1|SLC27A1|LDLR|CYR61|PEX2|BMP5|GPER1|HTR2B|PDGFB|APOE|ADD1|SOD1|
GO:0000278	mitotic cell cycle	biological_process	7.0162e-05	0.0026422	104	3148	428	20032	ENSSSCG00000028964,ENSSSCG00000029326,ENSSSCG00000017473,ENSSSCG00000020811,ENSSSCG00000021529,ENSSSCG00000021641,ENSSSCG00000009094,ENSSSCG00000023949,ENSSSCG00000026460,ENSSSCG00000027312,ENSSSCG00000001509,ENSSSCG00000004466,ENSSSCG00000029509,ENSSSCG00000001858,ENSSSCG00000023158,ENSSSCG00000010214,ENSSSCG00000008852,ENSSSCG00000015924,ENSSSCG00000007235,ENSSSCG00000028137,ENSSSCG00000010477,…	PIM2|CCNB1|TOP2A|-|KLF11|PDGFB|CCNA2|PIM3|TAL1|PTCH1|DAXX|TTK|KIF22|CIB1|RPS27L|CDC2|MAP9|SPC25|-|-|CEP55|TFDP2|RPA3|RPA2|GLRX3|CDC23|FGF10|SPRY1|FHL1C|KIF20B|POGZ|WDR62|PKD2|CCNB3|PLK2|GEN1|KIF20A|SPICE1|MAP10|CKAP2|TOM1L1|ASNS|PKD1|ID2|SKP2|BMP7|STMN1|-|IER3|CENPF|CDC27|BRD4|PIM1|ZC3H12D|-|SMAD2|ACVR1B|SPRY2|IL1A|-|EDN1|PLK5|-|CAV2|SPHK1|HSPA2|-|OVOL1|KIF11|CENPE|ARHGEF2|BACH1|ID4|E4F1|AFAP1L2|…
GO:0010594	regulation of endothelial cell migration	biological_process	7.0544e-05	0.0026457	26	3148	71	20032	ENSSSCG00000016665,ENSSSCG00000015753,ENSSSCG00000003471,ENSSSCG00000006495,ENSSSCG00000029852,ENSSSCG00000005122,ENSSSCG00000026152,ENSSSCG00000011606,ENSSSCG00000001858,ENSSSCG00000014960,ENSSSCG00000015235,ENSSSCG00000027859,ENSSSCG00000009664,ENSSSCG00000001089,ENSSSCG00000022860,ENSSSCG00000012482,ENSSSCG00000008844,ENSSSCG00000000232,ENSSSCG00000028805,ENSSSCG00000004755,ENSSSCG00000012591,…	BMPER|ANGPT2|EPHA2|SEMA4A|WNT5A|TEK|PRKD2|WNT7A|CIB1|AMOTL1|ETS1|HDAC7|PTK2B|GPLD1|SASH1|SRPX2|KDR|ACVRL1|PTPRM|DLL4|AMOT|THBS1|EFNA1|GATA3|APOE|PDGFB|
GO:0051222	positive regulation of protein transport	biological_process	7.0579e-05	0.0026457	45	3148	156	20032	ENSSSCG00000014441,ENSSSCG00000027023,ENSSSCG00000014951,ENSSSCG00000006731,ENSSSCG00000023526,ENSSSCG00000001858,ENSSSCG00000003562,ENSSSCG00000009817,ENSSSCG00000003211,ENSSSCG00000005122,ENSSSCG00000029852,ENSSSCG00000002385,ENSSSCG00000011550,ENSSSCG00000010067,ENSSSCG00000010457,ENSSSCG00000015037,ENSSSCG00000005516,ENSSSCG00000011125,ENSSSCG00000020672,ENSSSCG00000005203,ENSSSCG00000008090,…	CSF1R|CEMIP|PANX1|VTCN1|RAPGEF3|CIB1|SFN|P2X7R|NR1H2|TEK|WNT5A|TGFB3|CAMK1|MIF|KIF20B|IL18|STOM|GATA3|F2R|IL33|IL1A|HTR2B|CD34|CHERP|PTGER4|SPHK1|GAS6|ADAM-9|SORL1|EXPH5|JUP|TCF7L2|TLR2|CAMK4|SMAD2|KCNN4|TLR7|C5|SLC9A1|RAB29|MYO1C|PRKACA|ANKRD1|TGFB2|RBPMS|
GO:0044093	positive regulation of molecular function	biological_process	7.6071e-05	0.0028451	200	3148	917	20032	ENSSSCG00000006475,ENSSSCG00000025374,ENSSSCG00000004225,ENSSSCG00000023105,ENSSSCG00000027044,ENSSSCG00000026152,ENSSSCG00000023296,ENSSSCG00000003211,ENSSSCG00000022447,ENSSSCG00000015105,ENSSSCG00000012318,ENSSSCG00000027023,ENSSSCG00000008842,ENSSSCG00000009554,ENSSSCG00000003848,ENSSSCG00000012795,ENSSSCG00000013879,ENSSSCG00000002274,ENSSSCG00000018056,ENSSSCG00000007160,ENSSSCG00000015383,…	IQGAP3|DVL3|TPD52L1|NET1|SOX7|PRKD2|CENPE|NR1H2|F3|SLC37A4|MAGED1|CEMIP|KIT|GRTP1|APOER2|IRAK1|SLC27A1|HSPA2|SRCIN1|DDRGK1|RAPGEF5|CLU|APOE|ITGA1|-|KITL|TCF7L2|-|FAM162A|ACE|PFN2|AMBRA1|PMAIP1|SGSM1|ARHGEF11|PLCL1|NGEF|GADD45B|PRDX2|EIF2AK3|TNIK|TRX1|CDC14B|FGFR1IIIC|BAK1|NOXO1|ARID5B|-|C-JUN|ARAP2|LYN|ACAP1|WNT5A|FGF10|MAP3K11|DOCK11|AVPI1|TRIM8|GNA13|NR4A2|DAXX|-|SIPA1L2|PTK2B|DNAJC10|AMFR|FGD5…
GO:0044255	cellular lipid metabolic process	biological_process	7.7091e-05	0.0028767	129	3148	550	20032	ENSSSCG00000016634,ENSSSCG00000010631,ENSSSCG00000008387,ENSSSCG00000007541,ENSSSCG00000006126,ENSSSCG00000027031,ENSSSCG00000023264,ENSSSCG00000001573,ENSSSCG00000010944,ENSSSCG00000024060,ENSSSCG00000009937,ENSSSCG00000027146,ENSSSCG00000013073,ENSSSCG00000013079,ENSSSCG00000011297,ENSSSCG00000002718,ENSSSCG00000001045,ENSSSCG00000001898,ENSSSCG00000003570,ENSSSCG00000016933,ENSSSCG00000029066,…	CAV1|GPAT|PEX13|PDGFA|DECR1|-|IDH1|PIM1|FBP1|-|ACACB|GLA|FADS3|DAGLA|ABHD5|FA2H|ELOVL2|ULK3|WDTC1|ELOVL7|-|CSF1R|PIK3C2B|-|CH25H|SPTLC1|ADD1|ATGL|PTGS1|PLEK|PDGFB|-|B4GALNT2|PEX2|SAMD8|PDK4|NOR-1|FAXDC2|RDH10|SKIP|SERPINA12|ERLIN2|RBP4|SLC25A17|-|ABHD3|ENPP2|ERLIN1|GPLD1|PIGQ|MGST2|INSIG1|AJUBA|APOD|P2X7R|CYP26B1|THNSL2|PDK2|PLA2G3|ACSL4|SLC27A2|ULK1|-|MIF|HTR2B|SCD5|EDN1|LONP2|CYR61|ALDH3A2|MYO5…
GO:0009617	response to bacterium	biological_process	7.9418e-05	0.0029568	61	3148	241	20032	ENSSSCG00000029852,ENSSSCG00000010067,ENSSSCG00000006250,ENSSSCG00000002307,ENSSSCG00000015037,ENSSSCG00000022208,ENSSSCG00000024231,ENSSSCG00000029990,ENSSSCG00000017142,ENSSSCG00000006582,ENSSSCG00000009817,ENSSSCG00000029371,ENSSSCG00000017723,ENSSSCG00000022860,ENSSSCG00000024439,ENSSSCG00000012795,ENSSSCG00000017475,ENSSSCG00000024982,ENSSSCG00000021409,ENSSSCG00000020672,ENSSSCG00000024596,…	WNT5A|MIF|LYN|ERH|IL18|TNFRSF1B|TLR4|PBD-2|BAIAP2|S100A14|P2X7R|C5AR1|CCL2|SASH1|PTGER4|IRAK1|RARA|LITAF|TRIB1|F2R|NOCT|-|NOS2|ADAMTS4|LYZ|PTGIR|CXCL16|PLAC8|SERPINE1|STAB1|CD24|TLR2|DUSP10|SLPI|PTGFR|OTUD5|RAB1B|ADAM-9|MMP7|PTGER2|PLSCR4|ACP5|CAV1|AKIRIN2|HAVCR2|DEFB115|PPGRP-S|HP|ANKRD1|WASL|NOS3|PRDX2|CCR7|IRAK3|NFKBIA|LBP|TNFRSF1A|LY96|CD80|TNFAIP3|AXL|
GO:0032102	negative regulation of response to external stimulus	biological_process	8.0258e-05	0.0029814	34	3148	108	20032	ENSSSCG00000004789,ENSSSCG00000004154,ENSSSCG00000026422,ENSSSCG00000004485,ENSSSCG00000004291,ENSSSCG00000000708,ENSSSCG00000015235,ENSSSCG00000025417,ENSSSCG00000029772,ENSSSCG00000021059,ENSSSCG00000016657,ENSSSCG00000015535,ENSSSCG00000013612,ENSSSCG00000027607,ENSSSCG00000021255,ENSSSCG00000005512,ENSSSCG00000010831,ENSSSCG00000015753,ENSSSCG00000004952,ENSSSCG00000025698,ENSSSCG00000011125,…	THBS1|TNFAIP3|GPER1|CD109|NT5E|TNFRSF1A|ETS1|BBS2|SOCS3|ADORA1|AOAH|QSOX1|ACP5|IER3|ADA|C5|DUSP10|ANGPT2|SMAD2|SERPINE1|GATA3|APOE|-|PTGER4|CCL2|NRP1|CYP19A1|NOV|PBK|AIF1|WFDC1|GPR120|TNFRSF1B|WNT5A|
GO:0051347	positive regulation of transferase activity	biological_process	8.0797e-05	0.0029946	70	3148	270	20032	ENSSSCG00000001573,ENSSSCG00000007541,ENSSSCG00000008041,ENSSSCG00000015808,ENSSSCG00000017601,ENSSSCG00000010816,ENSSSCG00000015403,ENSSSCG00000011226,ENSSSCG00000004789,ENSSSCG00000009217,ENSSSCG00000009320,ENSSSCG00000021355,ENSSSCG00000011851,ENSSSCG00000006250,ENSSSCG00000029852,ENSSSCG00000016878,ENSSSCG00000001858,ENSSSCG00000010526,ENSSSCG00000021266,ENSSSCG00000014441,ENSSSCG00000001509,…	PIM1|PDGFA|PKD1|ADAM-9|TOM1L1|TGFB2|HGF|TGFBR2|THBS1|PKD2|FLT1|SOD1|MUC20|LYN|WNT5A|FGF10|CIB1|AVPI1|MAP3K11|CSF1R|DAXX|TAB1|PTK2B|RAPGEF2|PDGFB|ERP29|KITL|AXIN1|AMBRA1|MST1R|ACE|IKBKG|GADD45B|PRDX2|TNIK|EFNA1|FGFR1IIIC|KIF14|TPD52L1|DVL3|IQGAP3|AFAP1L2|MMD|TEK|CAMK1|MIF|CENPE|ERBB2|AJUBA|P2X7R|CEMIP|MAGED1|PDE5A|KIT|APOER2|GAS6|HSPA2|SLC27A1|IRAK1|PRLR|GPRC5B|CYR61|SASH1|SPRY2|SRCIN1|CHI3L1|HTR2…
GO:0042692	muscle cell differentiation	biological_process	8.1089e-05	0.0029987	74	3148	290	20032	ENSSSCG00000030165,ENSSSCG00000006482,ENSSSCG00000010638,ENSSSCG00000027197,ENSSSCG00000016646,ENSSSCG00000006800,ENSSSCG00000003559,ENSSSCG00000004127,ENSSSCG00000012050,ENSSSCG00000004223,ENSSSCG00000010461,ENSSSCG00000000075,ENSSSCG00000009865,ENSSSCG00000030999,ENSSSCG00000013017,ENSSSCG00000013408,ENSSSCG00000016435,ENSSSCG00000022034,ENSSSCG00000015595,ENSSSCG00000000914,ENSSSCG00000012399,…	MAFF|MEF2D|TCF7L2|DYRK1B|IFRD1|CD53|ARID1A|PLAGL1|RCAN1|HEY2|ANKRD1|MKL1|TBX3|MYH6|EHD1|ADM|SMARCD3|SMYD3|ATF3|BTG1|FOXO4|DNER|CAMK1|GATA4|CFL2B|ERBB2|CAV2|BTG2|ASB2|RARA|NR4A1|-|FLNC|F2R|POPDC2|EDN1|ANK2|PI16|PTBP1|LGALS1|SOX9|SORT1|MAML1|FOS|ITGA8|HEYL|EGR2|IGFBP3|SRF|TBX2|MYH11|UCHL1|CXCL14|EGR1|SLC9A1|RBM24|BCL9|RAMP2|COL4A1|MYH9|DDIT3|FGF10|MBNL3|BETA-ACTIN|IL18|-|SIX4|MEF2C|CASQ2|LRP4|KEL|E…
GO:0001657	ureteric bud development	biological_process	8.2062e-05	0.0030278	25	3148	70	20032	ENSSSCG00000005089,ENSSSCG00000007501,ENSSSCG00000009357,ENSSSCG00000004948,ENSSSCG00000012318,ENSSSCG00000017109,ENSSSCG00000016665,ENSSSCG00000000363,ENSSSCG00000003832,ENSSSCG00000010879,ENSSSCG00000017251,ENSSSCG00000004952,ENSSSCG00000009083,ENSSSCG00000025822,ENSSSCG00000009217,ENSSSCG00000017187,ENSSSCG00000015815,ENSSSCG00000029189,ENSSSCG00000011125,ENSSSCG00000027312,ENSSSCG00000017475,…	SIX4|BMP7|SMAD9|SMAD6|MAGED1|ADAMTS16|BMPER|BMP11|TACSTD2|KIF26B|SOX9|SMAD2|SPRY1|SFRP1|PKD2|FOXJ1|FGFR1IIIC|DCHS1|GATA3|PTCH1|RARA|HOXB7|-|CD44|TACSTD1|
GO:0043535	regulation of blood vessel endothelial cell migration	biological_process	8.2986e-05	0.003055	14	3148	29	20032	ENSSSCG00000014960,ENSSSCG00000003471,ENSSSCG00000027859,ENSSSCG00000015753,ENSSSCG00000004755,ENSSSCG00000000232,ENSSSCG00000026152,ENSSSCG00000012482,ENSSSCG00000004789,ENSSSCG00000006530,ENSSSCG00000012591,ENSSSCG00000001858,ENSSSCG00000021641,ENSSSCG00000003088	AMOTL1|EPHA2|HDAC7|ANGPT2|DLL4|ACVRL1|PRKD2|SRPX2|THBS1|EFNA1|AMOT|CIB1|PDGFB|APOE|
GO:0051051	negative regulation of transport	biological_process	8.3257e-05	0.0030582	63	3148	238	20032	ENSSSCG00000021255,ENSSSCG00000021596,ENSSSCG00000004475,ENSSSCG00000001235,ENSSSCG00000001900,ENSSSCG00000023329,ENSSSCG00000009997,ENSSSCG00000016634,ENSSSCG00000008041,ENSSSCG00000009996,ENSSSCG00000017232,ENSSSCG00000012297,ENSSSCG00000014869,ENSSSCG00000009613,ENSSSCG00000008336,ENSSSCG00000001912,ENSSSCG00000021283,ENSSSCG00000012332,ENSSSCG00000009217,ENSSSCG00000004789,ENSSSCG00000016450,…	ADA|KV1.5|HTR1B|TRIM15|CSK|APC2|OSM|CAV1|PKD1|LIF|SLC9A3R1|CCDC22|LRRC32|DMTN|ANXA4|PML|RAB11FIP5|WNK3|PKD2|THBS1|NOS3|ADORA1|PEA15|KIAA0226|INSIG1|PBLD|TRX1|CNN2|NFKBIA|-|MZB1|SREBF2|CLIC2|ACSL4|PCSK9|CASQ2|NDUFAF2|APOD|NOV|NR1H2|FN1|CRYAB|SFRP1|GPR120|PN-1|ERP29|DACT3|KEL|ADD1|APOE|IL33|F2R|CD34|-|SRI|PTGER4|PTK2B|SLC30A1|LITAF|RANGAP1|GPR39|PIM3|GAS6|
GO:0001894	tissue homeostasis	biological_process	8.5334e-05	0.0031205	39	3148	128	20032	ENSSSCG00000006161,ENSSSCG00000008844,ENSSSCG00000009664,ENSSSCG00000029227,ENSSSCG00000012012,ENSSSCG00000000492,ENSSSCG00000020672,ENSSSCG00000011640,ENSSSCG00000013030,ENSSSCG00000008443,ENSSSCG00000014437,ENSSSCG00000015622,ENSSSCG00000028355,ENSSSCG00000013377,ENSSSCG00000011848,ENSSSCG00000001804,ENSSSCG00000004157,ENSSSCG00000009817,ENSSSCG00000015236,ENSSSCG00000014581,ENSSSCG00000025417,…	IL7|KDR|PTK2B|LDB2|-|LYZ|F2R|TF|PRDX5|EPAS1|PPARGC1B|CD34|BETA-ACTIN|USH1C|TFRC|HOMER2|IL20RA|P2X7R|KCNJ1|TUB|BBS2|BBS10|PBLD|SRF|TP53INP2|PTHLH|SOD1|LDB1|SLC22A5|RBP4|ANKRD11|SOX9|PTH1R|ADGRF5|MUC13A|GATA2|LCA5|PDK4|ACP5|
GO:0030098	lymphocyte differentiation	biological_process	8.8673e-05	0.0032354	53	3148	195	20032	ENSSSCG00000000299,ENSSSCG00000005472,ENSSSCG00000000125,ENSSSCG00000006495,ENSSSCG00000014277,ENSSSCG00000024207,ENSSSCG00000031023,ENSSSCG00000000068,ENSSSCG00000008794,ENSSSCG00000021576,ENSSSCG00000021255,ENSSSCG00000010472,ENSSSCG00000016451,ENSSSCG00000006587,ENSSSCG00000008645,ENSSSCG00000002917,ENSSSCG00000013736,ENSSSCG00000011226,ENSSSCG00000015091,ENSSSCG00000015277,ENSSSCG00000014336,…	TESPA1|SLC46A2|LGALS1|SEMA4A|IRF1|PREX1|CD24|EP300|RHOH|CD83|ADA|HHEX|GIMAP1|PPGRP-S|ID2|NFKBID|PRDX2|TGFBR2|MPZL2|SOX13|EGR1|FZD7|SRF|CCR7|BAK1|FZD9|ZFP36L1|MINK|AXL|HECTD1|TPD52|MAFB|SFRP1|ZFP36L2|SLA-DQA1|TCF7|BCL11A|ERBB2|BCL6|NHEJ1|IL7|PTK2B|CHD7|FAS|PTGER4|KIT|EGR-3|RARA|GAS6|GATA3|JMJD6|FOXJ1|CDK6|
GO:0072521	purine-containing compound metabolic process	biological_process	9.1016e-05	0.0033135	229	3148	1070	20032	ENSSSCG00000012042,ENSSSCG00000009551,ENSSSCG00000010429,ENSSSCG00000004475,ENSSSCG00000000076,ENSSSCG00000009881,ENSSSCG00000022919,ENSSSCG00000004091,ENSSSCG00000024613,ENSSSCG00000013299,ENSSSCG00000002950,ENSSSCG00000009217,ENSSSCG00000024943,XLOC_2034181,ENSSSCG00000013623,ENSSSCG00000022638,ENSSSCG00000014326,ENSSSCG00000016331,ENSSSCG00000026269,ENSSSCG00000012631,ENSSSCG00000000544,ENSSSC…	ATP5O|-|PRKG1|HTR1B|SGSM3|OAS2|KIF5C|AKAP12|GUCY1A2|APIP|-|PKD2|EHD3|-|RAB3D|-|KIF20A|RAMP1|RAB29|LONRF3|PTHLH|-|TBC1D8|-|-|BCL6|-|DIRAS3|MAT1A|OLA1|ADGRD1|ADRB1|RAB27B|KIF25|DOCK8|EHD2|RAPGEF4|-|FGD6|TBC1D32|APLP1|GUCY1A3|GRM7|TBC1D10B|-|KIF4A|-|-|-|ARHGAP26|ARL1|NME2|PREX1|-|ADAP2|-|-|ASAP2|PDE6D|GPER1|-|NT5E|MLH3|RHOB|RASGEF1A|ATP5A1|RHOJ|ADCY7|ABCC1|NME1|RASGRP3|ADCY4|RASD1|ATP6V1B1|KIF11|ARH…
GO:0060485	mesenchyme development	biological_process	9.3772e-05	0.0033988	36	3148	119	20032	ENSSSCG00000025876,ENSSSCG00000010816,ENSSSCG00000024651,ENSSSCG00000017070,ENSSSCG00000027060,ENSSSCG00000022081,ENSSSCG00000028304,ENSSSCG00000026383,ENSSSCG00000015815,ENSSSCG00000009217,ENSSSCG00000006530,ENSSSCG00000004789,ENSSSCG00000016662,ENSSSCG00000000922,ENSSSCG00000017251,ENSSSCG00000004952,ENSSSCG00000010638,ENSSSCG00000005992,ENSSSCG00000022318,ENSSSCG00000021665,ENSSSCG00000007501,…	PBLD|TGFB2|HEYL|HAND1|TBX2|PHLDB2|ZFP36L1|NRP2|FGFR1IIIC|PKD2|EFNA1|THBS1|TBX20|KITL|SOX9|SMAD2|TCF7L2|SHAS2|ERG|RDH10|BMP7|HEY2|TMEM100|LOXL2|LDLRAD4|ALDH1A2|ENG|DACT3|EDN1|HTR2B|SFRP1|FGF10|WNT5A|DAG1|SIX4|NRP1|
GO:0048844	artery morphogenesis	biological_process	9.5371e-05	0.0034491	15	3148	34	20032	ENSSSCG00000001661,ENSSSCG00000005680,ENSSSCG00000027060,ENSSSCG00000004755,ENSSSCG00000006231,ENSSSCG00000011867,ENSSSCG00000004223,ENSSSCG00000016707,ENSSSCG00000011102,ENSSSCG00000009217,ENSSSCG00000009699,ENSSSCG00000023899,ENSSSCG00000016034,ENSSSCG00000005625,ENSSSCG00000003088	SRF|PRRX2|TBX2|DLL4|CHD7|MYLK|HEY2|HOXA1|NRP1|PKD2|HPGD|NOTCH3|COL3A1|ENG|APOE|
GO:0033673	negative regulation of kinase activity	biological_process	9.6945e-05	0.0034981	40	3148	136	20032	ENSSSCG00000015850,ENSSSCG00000010831,ENSSSCG00000008128,ENSSSCG00000010624,ENSSSCG00000024938,ENSSSCG00000016634,ENSSSCG00000007501,ENSSSCG00000010472,ENSSSCG00000003200,ENSSSCG00000026007,ENSSSCG00000022034,ENSSSCG00000000475,ENSSSCG00000016459,ENSSSCG00000022945,ENSSSCG00000022689,ENSSSCG00000015783,ENSSSCG00000011853,ENSSSCG00000011000,ENSSSCG00000004154,ENSSSCG00000014080,ENSSSCG00000016991,…	DUSP4|DUSP10|DUSP2|DUSP5|SH3BP5|CAV1|BMP7|HHEX|NUP62|SORL1|SMYD3|IRAK3|EPHA1|UCHL1|GADD45B|CASP3|KIAA0226|DNAJA1|TNFAIP3|HMGCR|DUSP1|LYN|RGS2|SFRP1|SPRY1|IBTK|AJUBA|CIB1|DUSP6|TRIB1|SPRED2|DUSP19|SPRY4|-|SMPD1|SRCIN1|SPRY2|-|MLLT1|APOE|
GO:0006641	triglyceride metabolic process	biological_process	9.7152e-05	0.0034981	17	3148	40	20032	ENSSSCG00000028137,ENSSSCG00000015105,ENSSSCG00000025020,ENSSSCG00000010631,ENSSSCG00000003211,ENSSSCG00000016634,ENSSSCG00000010638,ENSSSCG00000002478,ENSSSCG00000012841,ENSSSCG00000023124,ENSSSCG00000003088,ENSSSCG00000016420,ENSSSCG00000028512,ENSSSCG00000011297,ENSSSCG00000008624,ENSSSCG00000008121,ENSSSCG00000023611	-|SLC37A4|PCSK9|GPAT|NR1H2|CAV1|TCF7L2|SERPINA12|ATGL|ADD1|APOE|INSIG1|LDLR|ABHD5|-|GPAT2|TNXB|
GO:0016485	protein processing	biological_process	9.9605e-05	0.0035786	33	3148	100	20032	ENSSSCG00000011447,ENSSSCG00000011299,ENSSSCG00000014850,ENSSSCG00000003513,ENSSSCG00000007032,ENSSSCG00000023391,ENSSSCG00000015783,ENSSSCG00000021328,XLOC_261401,ENSSSCG00000004789,ENSSSCG00000013771,ENSSSCG00000000544,ENSSSCG00000009114,ENSSSCG00000014835,ENSSSCG00000009817,ENSSSCG00000002843,ENSSSCG00000025020,ENSSSCG00000022447,ENSSSCG00000027276,ENSSSCG00000028494,ENSSSCG00000014169,ENSSSCG…	SPCS1|CLEC3B|SPCS2|ECE1|PLAT|-|CASP3|PCSK1N|-|THBS1|PRKACA|PTHLH|PRSS12|C2CD3|P2X7R|-|PCSK9|F3|-|PRKACB|PCSK1|LONP2|-|PLGRKT|SPCS3|PTCH1|-|ADAMTS2|SEC11C|NOTCH4|SERPINE1|CTSL|PN-1|
GO:0032787	monocarboxylic acid metabolic process	biological_process	0.00010003	0.0035787	62	3148	228	20032	ENSSSCG00000025881,ENSSSCG00000000072,ENSSSCG00000012171,ENSSSCG00000000708,ENSSSCG00000013073,ENSSSCG00000003589,ENSSSCG00000013079,ENSSSCG00000016822,ENSSSCG00000010547,ENSSSCG00000009059,ENSSSCG00000001045,ENSSSCG00000016420,ENSSSCG00000008208,ENSSSCG00000002718,ENSSSCG00000008387,ENSSSCG00000005385,ENSSSCG00000016634,ENSSSCG00000024149,ENSSSCG00000004441,ENSSSCG00000015334,ENSSSCG00000010631,…	PDHB|SLC25A17|PRDX4|TNFRSF1A|FADS3|MECR|DAGLA|AMACR|ERLIN1|MGST2|ELOVL2|INSIG1|EIF2AK3|FA2H|PEX13|NOR-1|CAV1|ELOVL5|DSE|PDK4|GPAT|FAXDC2|RDH10|DECR1|PDK1|ACOT4|-|ACACB|ACOT7|ERLIN2|HAL|HSD17B4|DLAT|SCD5|HPGD|PTGS1|EDN1|ALDH1A2|ADD1|-|LONP2|TNXB|MPC2|PEX2|MYO5A|ACSS1|NR1H2|BAAT|WDTC1|ELOVL7|NR1H4|SLC1A3|SLC37A4|THNSL2|CYP26B1|ACSL4|PLA2G3|PDK2|CH25H|SLC27A2|MIF|ARV1|
GO:0045540	regulation of cholesterol biosynthetic process	biological_process	0.00010004	0.0035787	7	3148	9	20032	ENSSSCG00000027745,ENSSSCG00000015827,ENSSSCG00000023124,ENSSSCG00000003088,ENSSSCG00000006168,ENSSSCG00000021355,ENSSSCG00000010547	ABCG1|ERLIN2|ADD1|APOE|PEX2|SOD1|ERLIN1|
GO:0071222	cellular response to lipopolysaccharide	biological_process	0.00010075	0.0035959	26	3148	76	20032	ENSSSCG00000012795,ENSSSCG00000016450,ENSSSCG00000013736,ENSSSCG00000017723,ENSSSCG00000022860,ENSSSCG00000010461,ENSSSCG00000021409,ENSSSCG00000001952,ENSSSCG00000028758,ENSSSCG00000024982,ENSSSCG00000017475,ENSSSCG00000006175,ENSSSCG00000017755,ENSSSCG00000025698,ENSSSCG00000003005,ENSSSCG00000004154,ENSSSCG00000011899,ENSSSCG00000017920,ENSSSCG00000006250,ENSSSCG00000010067,ENSSSCG00000029852,…	IRAK1|NOS3|PRDX2|CCL2|SASH1|ANKRD1|TRIB1|NFKBIA|LBP|LITAF|RARA|LY96|NOS2|SERPINE1|AXL|TNFAIP3|CD80|CXCL16|LYN|MIF|WNT5A|TLR4|IL18|TNFRSF1B|PLSCR4|ADAM-9|
GO:0045185	maintenance of protein location	biological_process	0.00010276	0.0036518	29	3148	87	20032	ENSSSCG00000012297,ENSSSCG00000001912,ENSSSCG00000029326,XLOC_917467,ENSSSCG00000005317,ENSSSCG00000005640,ENSSSCG00000009217,ENSSSCG00000011127,ENSSSCG00000005022,ENSSSCG00000015298,ENSSSCG00000015604,ENSSSCG00000011207,ENSSSCG00000001952,ENSSSCG00000024669,ENSSSCG00000008245,ENSSSCG00000015353,ENSSSCG00000000105,ENSSSCG00000017758,ENSSSCG00000030708,ENSSSCG00000026007,XLOC_1920829,ENSSSCG000000…	CCDC22|PML|CCNB1|-|TLN1|CIZ1|PKD2|TAF3|NIN|SRI|NEK2|SGOL1|NFKBIA|-|TMSB10|SCIN|KDELR3|SPAG5|DAG1|SORL1|-|CENPE|HOOK3|-|PKD1|CAMSAP3|CASC5|RACGAP1|FBN2|
GO:0048771	tissue remodeling	biological_process	0.00010775	0.0038128	31	3148	94	20032	ENSSSCG00000008443,ENSSSCG00000014437,ENSSSCG00000003005,ENSSSCG00000020672,ENSSSCG00000001912,ENSSSCG00000008090,ENSSSCG00000001516,ENSSSCG00000010922,ENSSSCG00000009664,ENSSSCG00000006161,ENSSSCG00000010816,ENSSSCG00000000232,ENSSSCG00000016450,ENSSSCG00000004755,ENSSSCG00000013612,ENSSSCG00000014149,ENSSSCG00000015334,ENSSSCG00000016634,ENSSSCG00000009817,ENSSSCG00000022318,ENSSSCG00000004157,…	EPAS1|PPARGC1B|AXL|F2R|PML|IL1A|BAK1|ELF3|PTK2B|IL7|TGFB2|ACVRL1|NOS3|DLL4|ACP5|MEF2C|PDK4|CAV1|P2X7R|ERG|IL20RA|HTR1B|PTH1R|LIF|TFRC|EPHA2|FGF10|TGFB3|CD24|SFRP1|ITGA4|
GO:0006469	negative regulation of protein kinase activity	biological_process	0.00010943	0.0038641	38	3148	128	20032	ENSSSCG00000016991,ENSSSCG00000014080,ENSSSCG00000006250,ENSSSCG00000010806,ENSSSCG00000025822,ENSSSCG00000009083,ENSSSCG00000004460,ENSSSCG00000001858,ENSSSCG00000022284,ENSSSCG00000021409,ENSSSCG00000008357,ENSSSCG00000016020,ENSSSCG00000014397,ENSSSCG00000022111,ENSSSCG00000014627,ENSSSCG00000018056,ENSSSCG00000004236,ENSSSCG00000009482,ENSSSCG00000013534,ENSSSCG00000003088,ENSSSCG00000015850,…	DUSP1|HMGCR|LYN|RGS2|SFRP1|SPRY1|IBTK|CIB1|DUSP6|TRIB1|SPRED2|DUSP19|SPRY4|-|SMPD1|SRCIN1|-|SPRY2|MLLT1|APOE|DUSP4|DUSP10|DUSP2|DUSP5|SH3BP5|CAV1|BMP7|HHEX|SORL1|NUP62|SMYD3|IRAK3|EPHA1|UCHL1|GADD45B|CASP3|DNAJA1|TNFAIP3|
GO:0060401	cytosolic calcium ion transport	biological_process	0.00011005	0.0038691	24	3148	67	20032	ENSSSCG00000012875,ENSSSCG00000009664,ENSSSCG00000013860,ENSSSCG00000015298,ENSSSCG00000015707,ENSSSCG00000013252,ENSSSCG00000014387,ENSSSCG00000001912,ENSSSCG00000020672,ENSSSCG00000009125,ENSSSCG00000001516,ENSSSCG00000026422,ENSSSCG00000016273,ENSSSCG00000009217,ENSSSCG00000009092,ENSSSCG00000022482,ENSSSCG00000006250,ENSSSCG00000009816,ENSSSCG00000027023,ENSSSCG00000012808,ENSSSCG00000016634,…	TPCN2|PTK2B|CHERP|SRI|GPR39|F2|DIAPH1|PML|F2R|ANK2|BAK1|GPER1|HTR2B|PKD2|TRPC3|DDIT3|LYN|P2RX4|CEMIP|CLIC2|CAV1|P2X7R|CASQ2|IBTK|
GO:0060402	calcium ion transport into cytosol	biological_process	0.00011005	0.0038691	24	3148	67	20032	ENSSSCG00000001912,ENSSSCG00000020672,ENSSSCG00000009125,ENSSSCG00000001516,ENSSSCG00000026422,ENSSSCG00000016273,ENSSSCG00000009217,ENSSSCG00000009092,ENSSSCG00000022482,ENSSSCG00000009664,ENSSSCG00000012875,ENSSSCG00000013860,ENSSSCG00000015298,ENSSSCG00000015707,ENSSSCG00000013252,ENSSSCG00000014387,ENSSSCG00000027023,ENSSSCG00000012808,ENSSSCG00000016634,ENSSSCG00000009817,ENSSSCG00000006745,…	PML|F2R|ANK2|BAK1|GPER1|HTR2B|PKD2|TRPC3|DDIT3|PTK2B|TPCN2|CHERP|SRI|GPR39|F2|DIAPH1|CEMIP|CLIC2|CAV1|P2X7R|CASQ2|IBTK|LYN|P2RX4|
GO:0009306	protein secretion	biological_process	0.00011125	0.0039032	42	3148	145	20032	ENSSSCG00000024439,ENSSSCG00000009565,ENSSSCG00000011125,ENSSSCG00000020672,ENSSSCG00000005203,ENSSSCG00000008090,ENSSSCG00000009888,ENSSSCG00000015476,ENSSSCG00000025206,ENSSSCG00000016273,ENSSSCG00000015622,ENSSSCG00000029852,ENSSSCG00000002385,ENSSSCG00000005122,ENSSSCG00000009542,ENSSSCG00000010067,ENSSSCG00000004420,ENSSSCG00000006250,ENSSSCG00000010478,ENSSSCG00000024231,ENSSSCG00000014441,…	PTGER4|GAS6|GATA3|F2R|IL33|IL1A|ERP29|CHI3L1|RNF19B|HTR2B|CD34|WNT5A|TGFB3|TEK|TNFSF13B|MIF|TRAF3IP2|LYN|GPR120|TLR4|CSF1R|PANX1|VTCN1|FN1|P2X7R|NR1H2|ANKRD1|TGFB2|CCR7|DMTN|ANXA4|PML|LRRC32|-|TLR2|KCNN4|C5|ADAM-9|RAB1B|EXPH5|GPAT|STEAP3|
GO:0044283	small molecule biosynthetic process	biological_process	0.000112	0.003921	71	3148	276	20032	ENSSSCG00000008289,ENSSSCG00000010449,ENSSSCG00000010337,ENSSSCG00000005398,ENSSSCG00000003570,ENSSSCG00000016933,ENSSSCG00000010495,ENSSSCG00000006168,ENSSSCG00000001478,ENSSSCG00000023444,ENSSSCG00000000665,ENSSSCG00000009664,ENSSSCG00000025284,ENSSSCG00000023124,ENSSSCG00000005533,ENSSSCG00000029161,ENSSSCG00000008348,ENSSSCG00000009594,ENSSSCG00000013299,ENSSSCG00000024060,ENSSSCG00000007748,…	-|CH25H|MAT1A|BAAT|WDTC1|ELOVL7|ALDH18A1|PEX2|BMP5|-|-|PTK2B|COQ9|ADD1|PTGS1|ADI1|PLEK|SPTLC1|APIP|-|PSPH|ACACB|ABCG1|DSE|-|-|FA2H|ASNS|ELOVL2|G6PD|SOD1|FADS3|MIF|SLC27A2|HMGCR|THNSL2|DHCR7|GLS|SLC1A3|NR1H4|NR1H2|PYCR1|MYO5A|SPHK1|SLC27A1|-|APOE|ALDH1A2|C
GO:0050820	positive regulation of coagulation	biological_process	0.00011371	0.0039723	8	3148	12	20032	ENSSSCG00000020672,ENSSSCG00000009613,ENSSSCG00000025698,ENSSSCG00000004789,ENSSSCG00000006588,ENSSSCG00000009237,ENSSSCG00000013736,ENSSSCG00000013252	F2R|DMTN|SERPINE1|THBS1|S100A9|HPSE|PRDX2|F2|
GO:0051928	positive regulation of calcium ion transport	biological_process	0.0001167	0.0040594	18	3148	45	20032	ENSSSCG00000016634,ENSSSCG00000009817,ENSSSCG00000024022,ENSSSCG00000027023,ENSSSCG00000009816,ENSSSCG00000026422,ENSSSCG00000009092,ENSSSCG00000025464,ENSSSCG00000012332,ENSSSCG00000020672,ENSSSCG00000021641,ENSSSCG00000001516,ENSSSCG00000009125,ENSSSCG00000013252,ENSSSCG00000015707,ENSSSCG00000011867,ENSSSCG00000017723,ENSSSCG00000015298	CAV1|P2X7R|TRPC6|CEMIP|P2RX4|GPER1|TRPC3|ORAI1|WNK3|F2R|PDGFB|BAK1|ANK2|F2|GPR39|MYLK|CCL2|SRI|
GO:0010035	response to inorganic substance	biological_process	0.00011828	0.0041059	45	3148	155	20032	ENSSSCG00000009827,ENSSSCG00000009613,ENSSSCG00000021355,ENSSSCG00000008598,ENSSSCG00000004154,ENSSSCG00000015842,ENSSSCG00000004789,ENSSSCG00000009092,ENSSSCG00000009217,ENSSSCG00000023807,ENSSSCG00000013736,ENSSSCG00000015403,ENSSSCG00000016450,ENSSSCG00000001089,ENSSSCG00000023765,ENSSSCG00000015808,ENSSSCG00000005385,ENSSSCG00000002383,ENSSSCG00000007039,ENSSSCG00000008645,ENSSSCG00000016634,…	HVCN1|DMTN|SOD1|RHOB|TNFAIP3|PPP2CB|THBS1|TRPC3|PKD2|ACO1|PRDX2|HGF|NOS3|GPLD1|PCGF2|ADAM-9|NOR-1|FOS|PRP|ID2|CAV1|FBLN5|FBP1|LRP11|MT2A|TF|IL1A|CYBRD1|PRDX5|FAS|SLC25A13|PTCH1|TFAP2A|GPR39|LOXL2|KCNMA1|CLIC4|JUNB|P2X7R|NET1|CRYAB|WNT5A|MST4|C-JUN|CPNE2|
GO:0061041	regulation of wound healing	biological_process	0.00011927	0.0041314	25	3148	72	20032	ENSSSCG00000011867,ENSSSCG00000013736,ENSSSCG00000027130,ENSSSCG00000013252,ENSSSCG00000020672,ENSSSCG00000009613,ENSSSCG00000003088,ENSSSCG00000004485,ENSSSCG00000021641,ENSSSCG00000016233,ENSSSCG00000006588,ENSSSCG00000015622,ENSSSCG00000004789,ENSSSCG00000025698,ENSSSCG00000006250,ENSSSCG00000004952,ENSSSCG00000009237,ENSSSCG00000009672,ENSSSCG00000010312,ENSSSCG00000023837,ENSSSCG00000016634,…	MYLK|PRDX2|TNFRSF12A|F2|F2R|DMTN|APOE|CD109|PDGFB|PN-1|S100A9|CD34|THBS1|SERPINE1|LYN|SMAD2|HPSE|SCARA5|PLAU|WFDC1|CAV1|PDGFA|TC2N|PRKG1|HBEGF|
GO:0060445	branching involved in salivary gland morphogenesis	biological_process	0.00011981	0.0041414	10	3148	16	20032	ENSSSCG00000011102,ENSSSCG00000007541,ENSSSCG00000015815,ENSSSCG00000007501,ENSSSCG00000030708,ENSSSCG00000023522,ENSSSCG00000011592,ENSSSCG00000000896,ENSSSCG00000015403,ENSSSCG00000016878	NRP1|PDGFA|FGFR1IIIC|BMP7|DAG1|TGM2|PLXND1|NTN4|HGF|FGF10|
GO:0071396	cellular response to lipid	biological_process	0.00012047	0.0041553	58	3148	215	20032	ENSSSCG00000001089,ENSSSCG00000010461,ENSSSCG00000005981,ENSSSCG00000016450,ENSSSCG00000013736,ENSSSCG00000014977,ENSSSCG00000028758,ENSSSCG00000022034,ENSSSCG00000001952,ENSSSCG00000012365,ENSSSCG00000006175,ENSSSCG00000011899,ENSSSCG00000014823,ENSSSCG00000026422,ENSSSCG00000004154,ENSSSCG00000003005,ENSSSCG00000000661,ENSSSCG00000025777,ENSSSCG00000021038,ENSSSCG00000017251,ENSSSCG00000003764,…	GPLD1|ANKRD1|FBXO32|NOS3|PRDX2|P4|LBP|SMYD3|NFKBIA|MSN|LY96|CD80|P2Y6R|GPER1|TNFAIP3|AXL|PHC1|ESR1|NRIP1|SOX9|PTGFR|PIM1|ADAM-9|PLSCR4|PTGER2|BMP7|PDK4|ATP1A2|RAMP3|NOR-1|SASH1|CCL2|PTK2B|OSBPL7|IRAK1|RORC|KLF9|NR4A1|RARA|NR4A2|TRIB1|LITAF|NOS2|ALDH1A2|THRB|CXCL16|NR2F1|SERPINE1|MIF|SFRP1|WNT5A|LYN|TNFRSF1B|IL18|TLR4|NR1H4|NR1H2|HOXA1|
GO:0031532	actin cytoskeleton reorganization	biological_process	0.00012411	0.0042721	21	3148	53	20032	ENSSSCG00000016878,ENSSSCG00000005122,ENSSSCG00000001052,ENSSSCG00000007557,ENSSSCG00000030547,ENSSSCG00000006465,ENSSSCG00000014441,ENSSSCG00000000024,ENSSSCG00000015526,ENSSSCG00000023526,ENSSSCG00000028905,ENSSSCG00000009664,ENSSSCG00000008842,ENSSSCG00000012012,ENSSSCG00000008348,ENSSSCG00000015399,ENSSSCG00000017917,ENSSSCG00000009613,ENSSSCG00000011171,ENSSSCG00000000145,ENSSSCG00000006588	FGF10|TEK|PHACTR1|MICALL2|PIP5K1A|INSRR|CSF1R|PARVB|NPHS2|RAPGEF3|TNIK|PTK2B|KIT|-|PLEK|SEMA3E|MINK|DMTN|CTSL|MYH9|S100A9|
GO:0010959	regulation of metal ion transport	biological_process	0.00013098	0.0044896	46	3148	164	20032	ENSSSCG00000015707,ENSSSCG00000014387,ENSSSCG00000024509,ENSSSCG00000009664,ENSSSCG00000004620,ENSSSCG00000011867,ENSSSCG00000017723,ENSSSCG00000002274,ENSSSCG00000015298,ENSSSCG00000020672,ENSSSCG00000016472,ENSSSCG00000014213,ENSSSCG00000021641,ENSSSCG00000009125,ENSSSCG00000016233,ENSSSCG00000017983,ENSSSCG00000005516,ENSSSCG00000027876,ENSSSCG00000029252,ENSSSCG00000021651,ENSSSCG00000012699,…	GPR39|DIAPH1|SLC30A1|PTK2B|MYO5A|MYLK|CCL2|HSPA2|SRI|F2R|KEL|KCNN2|PDGFB|ANK2|PN-1|PER1|STOM|KCNAB1|FGF12|SCN2B|FHL1C|LYN|P2X7R|PCSK9|CASQ2|CEMIP|SLC31A2|CLIC2|F2|WNK2|KCNJ1|NOS3|GPER1|EFCAB4A|TRPC3|PKD2|WNK3|ORAI1|PML|BAK1|SLC9A3R1|P2RX4|PRP|CAV1|TRPC6|KV1.5|
GO:0001666	response to hypoxia	biological_process	0.00013509	0.0046016	37	3148	118	20032	ENSSSCG00000010816,ENSSSCG00000014833,ENSSSCG00000014336,ENSSSCG00000007032,ENSSSCG00000001661,ENSSSCG00000001912,ENSSSCG00000004952,ENSSSCG00000003433,ENSSSCG00000015958,ENSSSCG00000000068,ENSSSCG00000026454,ENSSSCG00000021255,ENSSSCG00000026990,ENSSSCG00000016634,ENSSSCG00000001781,ENSSSCG00000011290,ENSSSCG00000015871,ENSSSCG00000026551,ENSSSCG00000015688,ENSSSCG00000001050,ENSSSCG00000012347,…	TGFB2|UCP2|EGR1|PLAT|SRF|PML|SMAD2|PLOD1|PDK1|EP300|PMAIP1|ADA|FAM162A|CAV1|ARNT2|-|NR4A2|LOXL2|CXCR4|EDN1|ALAS2|ENG|NOS2|RWDD3|DPP4|EPAS1|NPEPPS|CD34|CRYAB|TGFB3|STOX1|SFRP1|PLAU|KCNMA1|BACH1|ACAA2|AJUBA|
GO:0036293	response to decreased oxygen levels	biological_process	0.00013509	0.0046016	37	3148	118	20032	ENSSSCG00000015958,ENSSSCG00000000068,ENSSSCG00000004952,ENSSSCG00000003433,ENSSSCG00000026990,ENSSSCG00000016634,ENSSSCG00000026454,ENSSSCG00000021255,ENSSSCG00000007032,ENSSSCG00000014336,ENSSSCG00000001661,ENSSSCG00000010816,ENSSSCG00000014833,ENSSSCG00000001912,ENSSSCG00000010312,ENSSSCG00000015025,ENSSSCG00000002385,ENSSSCG00000010245,ENSSSCG00000025822,ENSSSCG00000004510,ENSSSCG00000029201,…	PDK1|EP300|SMAD2|PLOD1|FAM162A|CAV1|PMAIP1|ADA|PLAT|EGR1|SRF|TGFB2|UCP2|PML|PLAU|CRYAB|TGFB3|STOX1|SFRP1|ACAA2|AJUBA|KCNMA1|BACH1|NR4A2|LOXL2|ARNT2|-|RWDD3|DPP4|NPEPPS|EPAS1|CD34|CXCR4|EDN1|ALAS2|ENG|NOS2|
GO:0016525	negative regulation of angiogenesis	biological_process	0.00013652	0.0046377	19	3148	47	20032	ENSSSCG00000009545,ENSSSCG00000015753,ENSSSCG00000006495,ENSSSCG00000011443,ENSSSCG00000005122,ENSSSCG00000010472,ENSSSCG00000017818,ENSSSCG00000004012,ENSSSCG00000017723,ENSSSCG00000003604,ENSSSCG00000028805,ENSSSCG00000004755,ENSSSCG00000012591,ENSSSCG00000003950,ENSSSCG00000004789,ENSSSCG00000025698,ENSSSCG00000012399,ENSSSCG00000001912,ENSSSCG00000015399	COL4A2|ANGPT2|SEMA4A|STAB1|TEK|HHEX|SERPINF1|THBS2|CCL2|-|PTPRM|DLL4|AMOT|TIE-1|THBS1|SERPINE1|FOXO4|PML|SEMA3E|
GO:0030010	establishment of cell polarity	biological_process	0.00013671	0.0046377	23	3148	61	20032	ENSSSCG00000009664,ENSSSCG00000014960,ENSSSCG00000012365,ENSSSCG00000011125,ENSSSCG00000000145,ENSSSCG00000012591,ENSSSCG00000009379,ENSSSCG00000017187,ENSSSCG00000002929,ENSSSCG00000009482,ENSSSCG00000009083,ENSSSCG00000029852,ENSSSCG00000016878,ENSSSCG00000010879,ENSSSCG00000010457,ENSSSCG00000011606,ENSSSCG00000017232,ENSSSCG00000011056,ENSSSCG00000015256,ENSSSCG00000017758,ENSSSCG00000008041,…	PTK2B|AMOTL1|MSN|GATA3|MYH9|AMOT|NEK3|FOXJ1|SYNE4|SPRY2|SPRY1|WNT5A|FGF10|KIF26B|KIF20B|WNT7A|SLC9A3R1|FRMD4A|JAM3|SPAG5|PKD1|WEE1|ARHGEF2|
GO:0033036	macromolecule localization	biological_process	0.00014084	0.0047678	309	3148	1521	20032	ENSSSCG00000030547,ENSSSCG00000003211,ENSSSCG00000003562,ENSSSCG00000023296,ENSSSCG00000008090,ENSSSCG00000004190,ENSSSCG00000012591,ENSSSCG00000003687,ENSSSCG00000005317,ENSSSCG00000017274,ENSSSCG00000001400,XLOC_2088857,ENSSSCG00000024982,ENSSSCG00000026007,ENSSSCG00000017470,ENSSSCG00000022222,ENSSSCG00000009304,ENSSSCG00000029023,XLOC_1613674,ENSSSCG00000021269,ENSSSCG00000003069,ENSSSCG00000…	PIP5K1A|NR1H2|SFN|CENPE|IL1A|STX7|AMOT|EPB41L3|TLN1|PITPNC1|BAT1|-|LITAF|SORL1|TNS4|MTX2|-|ARL5B|-|-|KCNN4|PLS1|-|MICALL1|RERG|TAF3|HIST1H1B|ANKRD1|WASL|EHD1|FZD7|SREBF2|COL4A3BP|TRIM8|TSPAN33|SIX4|ATP10A|WNT5A|SPRY1|C-JUN|RAB15|ERP29|RND1|ABCA5|-|CD24|TMED2|PTPRU|-|RRAD|SMAD2|RHOH|SEC61B|FBLN5|NUP214|ANXA4|SLC9A1|RAMP2|ARL5A|KRT18|PRKACA|TNFAIP3|SGOL1|LDLR|CCR7|HEXA|PANX1|NOV|AJUBA|APOD|ARHGEF2|…
GO:0071219	cellular response to molecule of bacterial origin	biological_process	0.00014761	0.004987	27	3148	82	20032	ENSSSCG00000015808,ENSSSCG00000011690,ENSSSCG00000022208,ENSSSCG00000015037,ENSSSCG00000024231,ENSSSCG00000010067,ENSSSCG00000029852,ENSSSCG00000006250,ENSSSCG00000009002,ENSSSCG00000011899,ENSSSCG00000017920,ENSSSCG00000004154,ENSSSCG00000003005,ENSSSCG00000025698,ENSSSCG00000017755,ENSSSCG00000006175,ENSSSCG00000017475,ENSSSCG00000001952,ENSSSCG00000021409,ENSSSCG00000028758,ENSSSCG00000024982,…	ADAM-9|PLSCR4|TNFRSF1B|IL18|TLR4|MIF|WNT5A|LYN|TLR2|CD80|CXCL16|TNFAIP3|AXL|SERPINE1|NOS2|LY96|RARA|NFKBIA|TRIB1|LBP|LITAF|CCL2|SASH1|ANKRD1|NOS3|IRAK1|PRDX2|
GO:0010595	positive regulation of endothelial cell migration	biological_process	0.00015091	0.0050553	17	3148	39	20032	ENSSSCG00000011606,ENSSSCG00000026152,ENSSSCG00000005122,ENSSSCG00000029852,ENSSSCG00000001858,ENSSSCG00000027859,ENSSSCG00000015235,ENSSSCG00000014960,ENSSSCG00000008844,ENSSSCG00000022860,ENSSSCG00000012482,ENSSSCG00000001089,ENSSSCG00000009664,ENSSSCG00000004789,ENSSSCG00000012591,ENSSSCG00000021641,ENSSSCG00000011125	WNT7A|PRKD2|TEK|WNT5A|CIB1|HDAC7|ETS1|AMOTL1|KDR|SASH1|SRPX2|GPLD1|PTK2B|THBS1|AMOT|PDGFB|GATA3|
GO:0044711	single-organism biosynthetic process	biological_process	0.00015106	0.0050553	73	3148	288	20032	ENSSSCG00000015334,ENSSSCG00000024149,ENSSSCG00000021665,ENSSSCG00000017068,ENSSSCG00000005276,ENSSSCG00000012889,ENSSSCG00000015827,ENSSSCG00000010056,ENSSSCG00000003377,ENSSSCG00000026422,ENSSSCG00000008221,ENSSSCG00000029163,ENSSSCG00000022300,ENSSSCG00000010547,ENSSSCG00000015545,ENSSSCG00000016420,ENSSSCG00000030525,ENSSSCG00000005701,ENSSSCG00000009059,ENSSSCG00000003211,ENSSSCG00000025217,…	PDK4|ELOVL5|RDH10|FAXDC2|RFK|CHKA|ERLIN2|GGT1|ACOT7|GPER1|KDM3A|BCAT1|MATA2|ERLIN1|GLUL|INSIG1|-|ASS1|MGST2|NR1H2|PYCR1|DHCR7|THNSL2|ASIP|SLC1A3|NR1H4|GLS|SLC27A2|HMGCR|MIF|SCD5|-|ALDH1A2|APOE|EDN1|CARNS1|-|MYO5A|SLC27A1|SPHK1|DSE|-|ABCG1|APIP|ACACB|-|PSPH|FADS3|SOD1|G6PD|FA2H|-|ASNS|ELOVL2|WDTC1|ELOVL7|BAAT|ALDH18A1|CH25H|-|MAT1A|WNT5A|SPTLC1|ADD1|ADI1|PLEK|PTGS1|-|PTK2B|BMP5|PEX2|-|COQ9|
GO:0034330	cell junction organization	biological_process	0.00015108	0.0050553	35	3148	107	20032	ENSSSCG00000017389,ENSSSCG00000021821,ENSSSCG00000009613,ENSSSCG00000017204,ENSSSCG00000013771,ENSSSCG00000010816,ENSSSCG00000005719,ENSSSCG00000022081,ENSSSCG00000001661,ENSSSCG00000025714,ENSSSCG00000004018,ENSSSCG00000028484,ENSSSCG00000017428,ENSSSCG00000013583,ENSSSCG00000004952,ENSSSCG00000022739,ENSSSCG00000015862,ENSSSCG00000000293,ENSSSCG00000017306,ENSSSCG00000005317,ENSSSCG00000008881,…	RAMP2|MYO1C|DMTN|ITGB4|PRKACA|TGFB2|RAPGEF1|PHLDB2|SRF|UGT8|MLLT4|CLAUDIN1|JUP|CAMSAP3|SMAD2|DSG2|-|ITGA5|CD61|TLN1|RAPGEF2|EPB41L3|ACVRL1|KDR|ACTN1|HDAC7|-|MICALL2|PIP5K1A|CSF1R|AJUBA|APOD|FN1|TGFB3|TEK|
GO:0031329	regulation of cellular catabolic process	biological_process	0.00015118	0.0050553	136	3148	582	20032	ENSSSCG00000010944,ENSSSCG00000023264,ENSSSCG00000000076,ENSSSCG00000007554,ENSSSCG00000002950,ENSSSCG00000009551,ENSSSCG00000010429,ENSSSCG00000008041,ENSSSCG00000015808,ENSSSCG00000011297,ENSSSCG00000022099,ENSSSCG00000016941,ENSSSCG00000006836,ENSSSCG00000008169,ENSSSCG00000012297,ENSSSCG00000022208,ENSSSCG00000010647,ENSSSCG00000004016,XLOC_2023294,ENSSSCG00000001898,ENSSSCG00000011810,ENSSSC…	FBP1|IDH1|SGSM3|ZFAND2A|-|-|PRKG1|PKD1|ADAM-9|ABHD5|TP53INP2|RNF180|KIAA1324|TBC1D8|CCDC22|TNFRSF1B|ADRB1|KIF25|-|ULK3|BCL6|PBK|TRIB1|FGD6|TBC1D32|DOCK8|POLR2G|RAPGEF4|ATGL|IL33|ARHGAP26|N4BP1|PREX1|AXIN1|ADAP2|TBC1D10B|SQSTM1|RCHY1|RASGRP3|GPLD1|MAD2L1|-|PDE6D|ASAP2|-|PML|RASGEF1A|ATRAID|ULK1|GIT1|ARHGEF2|RAPGEF3|ERBB2|AJUBA|P2X7R|ARAP3|RANGAP1|SYNGAP1|ARHGEF6|ARAP1|LONP2|IQSEC1|CAV2|SPRY2|ARFGE…
GO:0006790	sulfur compound metabolic process	biological_process	0.00015303	0.0051071	37	3148	122	20032	ENSSSCG00000003789,ENSSSCG00000022032,ENSSSCG00000025108,ENSSSCG00000009722,ENSSSCG00000009059,ENSSSCG00000030525,ENSSSCG00000006821,ENSSSCG00000000837,ENSSSCG00000021355,ENSSSCG00000003130,ENSSSCG00000022300,ENSSSCG00000000915,ENSSSCG00000023264,ENSSSCG00000023280,ENSSSCG00000013299,ENSSSCG00000010056,ENSSSCG00000010638,ENSSSCG00000024060,ENSSSCG00000009237,ENSSSCG00000004441,ENSSSCG00000012766,…	CTH|-|G6PD|SPOCK3|MGST2|-|GSTM3|CHST11|SOD1|SULT2A1|MATA2|DCN|IDH1|SULT2B1|APIP|GGT1|TCF7L2|-|HPSE|DSE|BGN|CHST9|CHST2|-|PAPSS2|GSTA4|SULT1C4|ADI1|PXYLP1|MAT1A|CDO1|-|BAAT|SULT1B1|EGFLAM|GSTK1|TPK1|
GO:0097191	extrinsic apoptotic signaling pathway	biological_process	0.00015665	0.005217	46	3148	161	20032	ENSSSCG00000006836,ENSSSCG00000006389,ENSSSCG00000015403,ENSSSCG00000010816,ENSSSCG00000013736,ENSSSCG00000004387,ENSSSCG00000012234,ENSSSCG00000001912,ENSSSCG00000001516,ENSSSCG00000015617,ENSSSCG00000027415,ENSSSCG00000015815,ENSSSCG00000004154,ENSSSCG00000004789,ENSSSCG00000000253,ENSSSCG00000010638,ENSSSCG00000004952,ENSSSCG00000000922,ENSSSCG00000010551,ENSSSCG00000030182,ENSSSCG00000026454,…	KIAA1324|PEA15|HGF|TGFB2|PRDX2|FOXO3A|SRPX|PML|BAK1|G0S2|WWOX|FGFR1IIIC|TNFAIP3|THBS1|KRT18|TCF7L2|SMAD2|KITL|BLOC1S2|DEDD2|PMAIP1|SORT1|CAV1|FAS|IL7|UNC5B|TNFRSF12A|MAL|IL1A|IL33|ACVR1B|SERPINE1|FGF10|SFRP1|STK3|TNFRSF1B|IL18|INHBA|TNFSF10|ITM2C|LCN2|PARP2|P2X7R|BAG3|NRP1|SH3RF1|
GO:0030182	neuron differentiation	biological_process	0.0001586	0.0052715	150	3148	677	20032	ENSSSCG00000016472,ENSSSCG00000008881,ENSSSCG00000000181,ENSSSCG00000024134,ENSSSCG00000009664,ENSSSCG00000001478,ENSSSCG00000014387,ENSSSCG00000015871,ENSSSCG00000026460,ENSSSCG00000027130,ENSSSCG00000008392,ENSSSCG00000017018,ENSSSCG00000025020,ENSSSCG00000017142,ENSSSCG00000010457,ENSSSCG00000017012,ENSSSCG00000006250,ENSSSCG00000029852,ENSSSCG00000003668,ENSSSCG00000030839,ENSSSCG00000001711,…	KEL|RAPGEF2|RND1|MGLL|PTK2B|BMP5|DIAPH1|NR4A2|TAL1|TNFRSF12A|BCL11A|TENM2|PCSK9|BAIAP2|KIF20B|SLIT3|LYN|WNT5A|MYCL|C-JUN|CLIC5|SOD1|IRX3|HEYL|EGR2|KIRREL3|RAPGEF1|HEXA|SRF|DCX|UCHL1|NOTCH3|ID2|SOX9|CD24|KCTD11|TRAPPC4|DPYSL2|PLXNA4|ALDH1A2|APOE|SRCIN1|SARM1|EPB41L3|CCK|EPHA5|BTG2|CHN1|PTPRZ1|NRP1|ZNF335|IGHMBP2|MICALL1|CAMSAP1|FGFR1IIIC|TIMP-2|CASP3|TNIK|SCARF1|HEY2|BEND6|NPTX1|-|ZSWIM6|RAPH1|GDP…
GO:0014065	phosphatidylinositol 3-kinase cascade	biological_process	0.00016239	0.0053863	24	3148	66	20032	ENSSSCG00000009320,ENSSSCG00000020672,ENSSSCG00000011125,ENSSSCG00000007350,ENSSSCG00000016233,ENSSSCG00000001050,ENSSSCG00000021641,ENSSSCG00000026422,ENSSSCG00000016273,ENSSSCG00000026655,ENSSSCG00000010276,ENSSSCG00000010816,ENSSSCG00000015403,ENSSSCG00000008844,ENSSSCG00000015115,ENSSSCG00000013252,ENSSSCG00000004336,ENSSSCG00000017497,ENSSSCG00000007541,ENSSSCG00000006199,ENSSSCG00000005122,…	FLT1|F2R|GATA3|PPP1R16B|PN-1|EDN1|PDGFB|GPER1|HTR2B|PTPN13|UNC5B|TGFB2|HGF|KDR|CBL|F2|EPHA7|ERBB2|PDGFA|PREX2|TEK|SOX9|SLC9A3R1|SERPINA12|
GO:0008360	regulation of cell shape	biological_process	0.00016316	0.0053982	25	3148	69	20032	ENSSSCG00000014441,ENSSSCG00000017263,ENSSSCG00000014391,ENSSSCG00000017142,ENSSSCG00000000024,ENSSSCG00000006495,ENSSSCG00000017245,ENSSSCG00000017232,ENSSSCG00000006874,ENSSSCG00000022804,ENSSSCG00000009613,ENSSSCG00000012365,ENSSSCG00000015399,ENSSSCG00000003687,ENSSSCG00000026108,ENSSSCG00000000145,ENSSSCG00000009664,ENSSSCG00000017723,ENSSSCG00000025114,ENSSSCG00000008844,ENSSSCG00000013252,…	CSF1R|GNA13|ARAP3|BAIAP2|PARVB|SEMA4A|CDC42EP4|SLC9A3R1|PALMD|RHOJ|DMTN|MSN|SEMA3E|EPB41L3|CDC42EP1|MYH9|PTK2B|CCL2|-|KDR|F2|ARAP1|DIAPH1|SHROOM3|KIT|
GO:0001656	metanephros development	biological_process	0.0001634	0.0053982	22	3148	63	20032	ENSSSCG00000021641,ENSSSCG00000011125,ENSSSCG00000009217,ENSSSCG00000017187,ENSSSCG00000002831,ENSSSCG00000015622,ENSSSCG00000011046,ENSSSCG00000027312,ENSSSCG00000021665,ENSSSCG00000007541,ENSSSCG00000015526,ENSSSCG00000007501,ENSSSCG00000005089,ENSSSCG00000008645,ENSSSCG00000008041,ENSSSCG00000010036,ENSSSCG00000017251,ENSSSCG00000010879,ENSSSCG00000009083,ENSSSCG00000016878,ENSSSCG00000009996,…	PDGFB|GATA3|PKD2|FOXJ1|IRX3|CD34|ITGA8|PTCH1|RDH10|PDGFA|NPHS2|BMP7|SIX4|ID2|PKD1|SLC5A1|SOX9|KIF26B|SPRY1|FGF10|LIF|BMP11|
GO:0045444	fat cell differentiation	biological_process	0.00016459	0.005406	39	3148	133	20032	ENSSSCG00000007248,ENSSSCG00000004948,ENSSSCG00000024312,ENSSSCG00000006074,ENSSSCG00000015299,ENSSSCG00000010647,ENSSSCG00000010478,ENSSSCG00000029852,ENSSSCG00000002629,ENSSSCG00000016878,ENSSSCG00000006917,ENSSSCG00000025822,ENSSSCG00000010806,ENSSSCG00000009240,ENSSSCG00000024596,ENSSSCG00000011125,ENSSSCG00000028326,XLOC_373572,ENSSSCG00000030998,ENSSSCG00000015871,ENSSSCG00000006831,ENSSSCG…	ASXL1|SMAD6|ID4|STK3|STEAP4|ADRB1|GPR120|WNT5A|FBXO9|FGF10|LRRC8C|SFRP1|RGS2|PLAC8|NOCT|GATA3|NR4A1|-|WIF1|NR4A2|SORT1|ID2|NOR-1|E2F1|DUSP10|ADGRF5|GATA2|AXIN1|TCF7L2|RUNX1T1|GPER1|DDIT3|MEDAG|ARID5B|EIF2AK3|BBS2|METTL8|INSIG1|EGR2|
GO:0050795	regulation of behavior	biological_process	0.0001646	0.005406	34	3148	117	20032	ENSSSCG00000004475,ENSSSCG00000005385,ENSSSCG00000021269,ENSSSCG00000003021,ENSSSCG00000015753,ENSSSCG00000005512,ENSSSCG00000004789,ENSSSCG00000017466,ENSSSCG00000014310,ENSSSCG00000028758,ENSSSCG00000015256,ENSSSCG00000006002,ENSSSCG00000006582,ENSSSCG00000030168,ENSSSCG00000029371,ENSSSCG00000016707,ENSSSCG00000011102,ENSSSCG00000026152,ENSSSCG00000016878,ENSSSCG00000029852,ENSSSCG00000004166,…	HTR1B|NOR-1|-|MEGF8|ANGPT2|C5|THBS1|CCR7|CXCL14|LBP|JAM3|NOV|S100A14|CYP19A1|C5AR1|HOXA1|NRP1|PRKD2|FGF10|WNT5A|AHI1|LYN|AIF1|PAF-AH|PLXNA4|CXCR4|PDGFB|HTR2B|SERPINE1|CCL2|PTK2B|KDR|GAS6|-|
GO:0009890	negative regulation of biosynthetic process	biological_process	0.00016471	0.005406	168	3148	794	20032	ENSSSCG00000006184,ENSSSCG00000010219,ENSSSCG00000015595,ENSSSCG00000030042,ENSSSCG00000011127,ENSSSCG00000015815,ENSSSCG00000030023,ENSSSCG00000008208,ENSSSCG00000005453,ENSSSCG00000010461,ENSSSCG00000009865,ENSSSCG00000017070,ENSSSCG00000026092,ENSSSCG00000004772,ENSSSCG00000000266,ENSSSCG00000025182,ENSSSCG00000004223,ENSSSCG00000001498,ENSSSCG00000010638,ENSSSCG00000011106,ENSSSCG00000026636,…	TERF1|ARID5B|ATF3|SBNO2|TAF3|FGFR1IIIC|HIST1H1B|EIF2AK3|TRX1|ANKRD1|TBX3|HAND1|SREBF2|BAHD1|PFDN5|ELK4|HEY2|BEND6|TCF7L2|CREB|ZBTB4|ARID1A|APOE|ELF3|THRB|RBM15|CD34|PRDX5|FOXJ1|ETS2|MYBBP1A|BTG2|SLC27A1|TFAP2A|CBX8|MAGED1|BACH1|NR1H2|ASXL1|OVOL1|SFRP1|SOX7|TCF7L1|SOD1|HDGF|HIST1H1D|FST|CD38|HEYL|FOXO3A|NELFA|TBX2|EGR1|HIVEP1|ELK3|ID2|NOTCH3|ACP5|EIF2C2|SOX9|SMAD2|CENPF|RBBP7|ENG|KLF11|PRDM6|TRIM2…
GO:0045926	negative regulation of growth	biological_process	0.00016598	0.0054178	38	3148	131	20032	ENSSSCG00000030300,ENSSSCG00000010944,ENSSSCG00000004109,ENSSSCG00000010638,ENSSSCG00000009002,ENSSSCG00000016646,ENSSSCG00000004952,ENSSSCG00000007854,ENSSSCG00000014016,ENSSSCG00000004336,ENSSSCG00000028758,ENSSSCG00000025417,ENSSSCG00000010816,ENSSSCG00000000602,ENSSSCG00000001912,ENSSSCG00000006074,ENSSSCG00000010647,ENSSSCG00000021865,ENSSSCG00000029852,ENSSSCG00000025822,ENSSSCG00000012699,…	MT2A|FBP1|ZC3H12D|TCF7L2|TLR2|IFRD1|SMAD2|DCUN1D3|SQSTM1|EPHA7|LBP|BBS2|TGFB2|RERG|PML|STK3|ADRB1|INHBA|WNT5A|SFRP1|FHL1C|SLIT3|BCL6|NRP1|BCL11A|FOXK1|CDHR2|PTCH1|SLC6A4|ACVRL1|PI16|PLAC8|ACVR1B|NDUFS3|RBBP7|PN-1|DACT3|SERTAD2|
GO:0032652	regulation of interleukin-1 production	biological_process	0.0001677	0.0054634	12	3148	26	20032	ENSSSCG00000029852,ENSSSCG00000017178,ENSSSCG00000009580,ENSSSCG00000017466,ENSSSCG00000009565,ENSSSCG00000001912,ENSSSCG00000020672,ENSSSCG00000014951,ENSSSCG00000009817,ENSSSCG00000013612,ENSSSCG00000004154,ENSSSCG00000028875	WNT5A|SPHK1|S1PR3|CCR7|GAS6|PML|F2R|PANX1|P2X7R|ACP5|TNFAIP3|HAVCR2|
GO:0019693	ribose phosphate metabolic process	biological_process	0.00016941	0.005508	217	3148	1014	20032	ENSSSCG00000004924,ENSSSCG00000015383,ENSSSCG00000012591,ENSSSCG00000003088,ENSSSCG00000006789,ENSSSCG00000026602,ENSSSCG00000017646,ENSSSCG00000010192,ENSSSCG00000005486,ENSSSCG00000015336,ENSSSCG00000009554,ENSSSCG00000029151,XLOC_1966145,ENSSSCG00000008919,XLOC_1331788,ENSSSCG00000023296,ENSSSCG00000026989,ENSSSCG00000000773,ENSSSCG00000022345,ENSSSCG00000027276,ENSSSCG00000014080,ENSSSCG00000…	RASL12|RAPGEF5|AMOT|APOE|ATP5F1|PTGIR|-|RAB4A|KIF12|SLC25A13|GRTP1|RASIP1|-|EPHA5|-|CENPE|RAD51D|-|CHN1|-|HMGCR|IQGAP3|ABCB11|NET1|RERG|ABCB7|TIMP-2|SRL|-|-|SLC25A25|-|ADM|ADK|EPHA1|NGEF|EHD1|MYH6|ATP1A2|NUDT16|-|-|ARHGEF11|SGSM1|AK2|-|AK3|-|-|ACOT7|RND1|FGD5|RAPGEF2|NPR1|-|TOP2A|-|ABCA5|-|-|RAB19|NDUFS1|SIPA1L2|-|PTK2B|NPR2|KIF22|DOCK11|-|-|KIF1C|GNA13|ARAP2|-|C-JUN|RAB15|SPRY1|ABCC10|WNT5A|ACAP…
GO:0061458	reproductive system development	biological_process	0.00017222	0.0055865	48	3148	174	20032	ENSSSCG00000006231,ENSSSCG00000015979,ENSSSCG00000016830,ENSSSCG00000001478,ENSSSCG00000008844,ENSSSCG00000017475,XLOC_1078117,ENSSSCG00000008842,ENSSSCG00000030850,ENSSSCG00000011125,ENSSSCG00000016233,ENSSSCG00000028431,ENSSSCG00000000588,ENSSSCG00000016878,ENSSSCG00000029852,ENSSSCG00000025822,ENSSSCG00000000992,ENSSSCG00000011606,ENSSSCG00000017012,ENSSSCG00000021865,ENSSSCG00000022383,ENSSSC…	CHD7|HOXD13|PRLR|BMP5|KDR|RARA|-|KIT|TEX11|GATA3|PN-1|HSD17B4|PLEKHA5|FGF10|WNT5A|SFRP1|FOXF2|WNT7A|SLIT3|INHBA|GATA4|CYP19A1|SIX4|TBX3|NOS3|CD44|P4|FOXO3A|PRDX4|ASPM|ARID5B|SOD1|BAK1|AXL|KMT2B|SERPINB5|NRIP1|TCF7L2|KITL|SOX9|PSAP|YBX3|TFAP2C|RDH10|SERPINF1|BMP7|PKD1|NANOG|
GO:0006140	regulation of nucleotide metabolic process	biological_process	0.00017251	0.0055865	108	3148	454	20032	ENSSSCG00000006502,ENSSSCG00000029201,ENSSSCG00000011441,ENSSSCG00000023526,ENSSSCG00000017497,ENSSSCG00000022345,ENSSSCG00000014391,ENSSSCG00000006475,ENSSSCG00000023105,ENSSSCG00000017787,ENSSSCG00000022968,ENSSSCG00000009482,ENSSSCG00000015383,ENSSSCG00000017328,ENSSSCG00000016273,ENSSSCG00000012591,ENSSSCG00000026602,ENSSSCG00000001050,ENSSSCG00000003088,ENSSSCG00000003539,ENSSSCG00000001513,…	ARHGEF2|AJUBA|TNNC1|RAPGEF3|ERBB2|CHN1|ARAP3|IQGAP3|NET1|GIT1|ARFGEF3|SPRY2|RAPGEF5|ARHGAP27|HTR2B|AMOT|PTGIR|EDN1|APOE|GRHL3|SYNGAP1|-|RANGAP1|GRTP1|PDE5A|RASIP1|ARHGEF6|ARAP1|EPHA5|IQSEC1|HSPA2|ME2|CAV2|GRM7|TBC1D10B|PFN2|SGSM1|ARHGEF11|ARHGAP26|-|ADAP2|PREX1|-|TIMP-2|PDE6D|ASAP2|GPER1|RASGEF1A|-|ADCY7|NGEF|ADM|EPHA1|MYH6|RASGRP3|DOCK11|BCL6|ADRB1|ADGRD1|ARAP2|C-JUN|ACAP1|FGF10|SPRY1|WNT5A|DNAJ…
GO:0042471	ear morphogenesis	biological_process	0.00017901	0.0057745	29	3148	93	20032	ENSSSCG00000016878,ENSSSCG00000029852,ENSSSCG00000030898,ENSSSCG00000017251,ENSSSCG00000017232,ENSSSCG00000011618,ENSSSCG00000005680,ENSSSCG00000013377,ENSSSCG00000025374,ENSSSCG00000009486,ENSSSCG00000005089,ENSSSCG00000011102,ENSSSCG00000005385,ENSSSCG00000016707,ENSSSCG00000008314,ENSSSCG00000006231,ENSSSCG00000011046,ENSSSCG00000016420,ENSSSCG00000000455,ENSSSCG00000001036,ENSSSCG00000011125,…	FGF10|WNT5A|MAFB|SOX9|SLC9A3R1|GATA2|PRRX2|USH1C|DVL3|SLITRK6|SIX4|NRP1|NOR-1|HOXA1|ATP6V1B1|CHD7|ITGA8|INSIG1|LRIG3|TFAP2A|GATA3|GRHL3|CLIC5|SOD1|EDN1|FOXI1|FGFR1IIIC|SPRY2|COL11A1|
GO:0043065	positive regulation of apoptotic process	biological_process	0.00018423	0.0059311	54	3148	202	20032	ENSSSCG00000010816,ENSSSCG00000002917,ENSSSCG00000011000,ENSSSCG00000001089,ENSSSCG00000010461,ENSSSCG00000004336,ENSSSCG00000004387,ENSSSCG00000016729,ENSSSCG00000022689,ENSSSCG00000001516,ENSSSCG00000001912,ENSSSCG00000008598,ENSSSCG00000006184,ENSSSCG00000000914,ENSSSCG00000022482,ENSSSCG00000004789,ENSSSCG00000007854,ENSSSCG00000010638,ENSSSCG00000031023,ENSSSCG00000015353,ENSSSCG00000026454,…	TGFB2|NFKBID|DNAJA1|GPLD1|ANKRD1|EPHA7|FOXO3A|IGFBP3|GADD45B|BAK1|PML|RHOB|TERF1|BTG1|DDIT3|THBS1|DCUN1D3|TCF7L2|CD24|SCIN|PMAIP1|FAM162A|NOR-1|BMP7|ACIN1|SEPT4|MYBBP1A|CYR61|FAS|NR4A1|TNFRSF12A|TFAP2A|CLU|KLF11|ALDH1A2|TOP2A|RAPGEF2|LYN|NET1|SFRP1|WNT5A|TGFB3|MELK|TNFSF10|COL18A1|-|AIFM2|KCNMA1|TGM2|DUSP6|PCSK9|CD248|P2X7R|BCL6|
GO:1900542	regulation of purine nucleotide metabolic process	biological_process	0.000185	0.0059442	106	3148	445	20032	ENSSSCG00000009951,ENSSSCG00000006461,ENSSSCG00000023891,ENSSSCG00000007798,ENSSSCG00000030260,ENSSSCG00000017738,ENSSSCG00000013870,ENSSSCG00000024207,ENSSSCG00000014399,ENSSSCG00000025645,ENSSSCG00000010201,ENSSSCG00000013876,ENSSSCG00000017164,ENSSSCG00000008642,ENSSSCG00000016279,ENSSSCG00000026422,ENSSSCG00000030999,ENSSSCG00000008509,ENSSSCG00000021707,ENSSSCG00000016295,ENSSSCG00000016459,…	SGSM1|ARHGEF11|GRM7|TBC1D10B|PFN2|ADAP2|-|PREX1|ARHGAP26|-|RASGEF1A|-|TIMP-2|ASAP2|PDE6D|GPER1|MYH6|RASGRP3|ADCY7|NGEF|EPHA1|ADM|CHN1|ARAP3|ARHGEF2|TNNC1|AJUBA|ERBB2|RAPGEF3|NET1|GIT1|IQGAP3|PTGIR|EDN1|APOE|GRHL3|ARFGEF3|SPRY2|RAPGEF5|ARHGAP27|AMOT|HTR2B|EPHA5|HSPA2|IQSEC1|CAV2|-|SYNGAP1|RANGAP1|RASIP1|PDE5A|GRTP1|ARHGEF6|ARAP1|RASA3|HTR1B|-|PRKG1|RAP1GAP|AGAP2|ARHGEF40|GUCY1A2|-|TMED2|SGSM3|AKAP…
GO:0048146	positive regulation of fibroblast proliferation	biological_process	0.00018692	0.0059814	15	3148	35	20032	ENSSSCG00000027396,ENSSSCG00000009565,ENSSSCG00000030839,ENSSSCG00000025794,ENSSSCG00000017178,ENSSSCG00000010067,ENSSSCG00000029852,ENSSSCG00000016878,ENSSSCG00000007541,ENSSSCG00000015318,ENSSSCG00000016174,ENSSSCG00000021641,ENSSSCG00000029326,ENSSSCG00000001912,ENSSSCG00000007268	FOSL2|GAS6|C-JUN|FBRS|SPHK1|MIF|WNT5A|FGF10|PDGFA|CDK6|FN1|PDGFB|CCNB1|PML|E2F1|
GO:0007389	pattern specification process	biological_process	0.00018698	0.0059814	72	3148	306	20032	ENSSSCG00000015815,ENSSSCG00000001516,ENSSSCG00000016435,ENSSSCG00000017070,ENSSSCG00000017538,ENSSSCG00000009865,ENSSSCG00000004977,ENSSSCG00000004223,ENSSSCG00000010472,ENSSSCG00000023765,ENSSSCG00000011592,ENSSSCG00000009826,ENSSSCG00000023204,ENSSSCG00000016662,ENSSSCG00000017187,ENSSSCG00000012068,ENSSSCG00000017095,ENSSSCG00000006809,ENSSSCG00000004601,ENSSSCG00000001050,ENSSSCG00000015399,…	FGFR1IIIC|BAK1|SMARCD3|HAND1|HOXB7|TBX3|NANOG|HEY2|HHEX|PCGF2|PLXND1|TCTN1|AXIN1|TBX20|FOXJ1|ETS2|SEMA5A|RBM15|MNS1|EDN1|SEMA3E|ALDH1A2|GRHL3|SYNGAP1|-|HOXD13|BTG2|HOXA1|NRP1|INTU|MEOX2|DUSP6|TCF7L1|GATA4|BMP11|WNT7A|SFRP1|PKD2|IRX3|DDIT3|LDB1|PRKACA|COL4A1|KMT2A|TBX2|SRF|EGR2|DLL4|TGFBR2|DLX2|BMP7|MEGF8|EP300|SMAD2|NR2F1|ENG|PTCH1|LRP4|SHROOM3|TBC1D32|BMP5|CHRD|PRKACB|SMAD6|GNA13|C2CD3|AHI1|DPCD…
GO:0006952	defense response	biological_process	0.00018741	0.0059814	144	3148	693	20032	ENSSSCG00000017920,XLOC_579812,ENSSSCG00000005203,ENSSSCG00000017755,XLOC_2069041,ENSSSCG00000000492,ENSSSCG00000005533,ENSSSCG00000002034,ENSSSCG00000009580,ENSSSCG00000011810,ENSSSCG00000009055,ENSSSCG00000029371,ENSSSCG00000006243,ENSSSCG00000009671,ENSSSCG00000013418,ENSSSCG00000022208,ENSSSCG00000005516,ENSSSCG00000024231,XLOC_1416926,ENSSSCG00000003005,XLOC_882966,ENSSSCG00000003000,ENSSSCG…	CXCL16|-|IL33|NOS2|-|LYZ|PTGS1|ACIN1|S1PR3|BCL6|ELMOD2|C5AR1|PENK|PBK|DF|TNFRSF1B|STOM|TLR4|-|AXL|-|ITPKC|NUP93|ETS1|-|CD44|GPAT|CAV1|PEX13|OAS2|IRF1|TLR2|S100A9|CHI3L1|CD93|GATA3|F2R|ADAMTS4|PLK5|GPRC5B|CCL2|SPHK1|APOD|NOV|P2X7R|PBD-2|SLC1A3|AFAP1L2|RAB27A|ERH|GPR120|MIF|MMP25|GPER1|IFIT1|PCBP2|PML|NT5E|F2|IRAK3|HP|SOCS3|-|PDK4|PPGRP-S|GRM7|DEFB115|NRROS|DUSP10|SLPI|CCR4|C5|STAB1|IL17B|TRIL|IL1B…
GO:0050728	negative regulation of inflammatory response	biological_process	0.00018761	0.0059814	22	3148	63	20032	ENSSSCG00000030168,ENSSSCG00000013612,ENSSSCG00000006002,ENSSSCG00000009671,ENSSSCG00000027607,ENSSSCG00000021255,ENSSSCG00000010831,ENSSSCG00000010478,ENSSSCG00000022208,ENSSSCG00000023837,ENSSSCG00000004952,ENSSSCG00000026422,ENSSSCG00000004154,ENSSSCG00000011125,ENSSSCG00000000708,ENSSSCG00000003088,ENSSSCG00000004291,ENSSSCG00000015235,ENSSSCG00000024439,ENSSSCG00000016657,ENSSSCG00000029772,…	CYP19A1|ACP5|NOV|PBK|IER3|ADA|DUSP10|GPR120|TNFRSF1B|WFDC1|SMAD2|GPER1|TNFAIP3|GATA3|TNFRSF1A|APOE|NT5E|ETS1|PTGER4|AOAH|SOCS3|ADORA1|
GO:0043085	positive regulation of catalytic activity	biological_process	0.00018906	0.006016	166	3148	755	20032	ENSSSCG00000017263,ENSSSCG00000030791,ENSSSCG00000021266,ENSSSCG00000010526,ENSSSCG00000006250,ENSSSCG00000017943,ENSSSCG00000016878,ENSSSCG00000029852,ENSSSCG00000008768,ENSSSCG00000030839,ENSSSCG00000009888,ENSSSCG00000012982,ENSSSCG00000016017,ENSSSCG00000008881,ENSSSCG00000011598,ENSSSCG00000010169,ENSSSCG00000014822,ENSSSCG00000009664,ENSSSCG00000015871,ENSSSCG00000001509,ENSSSCG00000009567,…	GNA13|DOCK11|MAP3K11|AVPI1|LYN|ACAP1|FGF10|WNT5A|ARAP2|C-JUN|ERP29|-|DNAJC10|RAPGEF2|FGD5|SIPA1L2|-|PTK2B|NR4A2|DAXX|RASA3|RAP1GAP|SELE|SMAD2|ARHGEF40|MUC20|SOD1|ARHGEF10L|-|THBS1|DNAJB1|SH2D3C|HGF|TBC1D25|PLEKHG3|-|RAPGEF1|IGFBP3|MAGED1|SLC37A4|F3|CEMIP|CENPE|NR1H2|NET1|SOX7|PRKD2|IQGAP3|DVL3|TPD52L1|ITGA1|APOE|SRCIN1|RAPGEF5|SLC27A1|IRAK1|HSPA2|KIT|GRTP1|APOER2|PMAIP1|SGSM1|ARHGEF11|FAM162A|PFN…
GO:0030193	regulation of blood coagulation	biological_process	0.00019002	0.0060188	19	3148	49	20032	ENSSSCG00000013252,ENSSSCG00000013736,ENSSSCG00000015622,ENSSSCG00000006588,ENSSSCG00000025698,ENSSSCG00000004789,ENSSSCG00000009613,ENSSSCG00000003088,ENSSSCG00000020672,ENSSSCG00000016233,ENSSSCG00000021641,ENSSSCG00000010312,ENSSSCG00000009672,ENSSSCG00000006250,ENSSSCG00000009237,ENSSSCG00000016634,ENSSSCG00000002443,ENSSSCG00000007541,ENSSSCG00000010429	F2|PRDX2|CD34|S100A9|SERPINE1|THBS1|DMTN|APOE|F2R|PN-1|PDGFB|PLAU|SCARA5|LYN|HPSE|CAV1|TC2N|PDGFA|PRKG1|
GO:1900046	regulation of hemostasis	biological_process	0.00019002	0.0060188	19	3148	49	20032	ENSSSCG00000013736,ENSSSCG00000013252,ENSSSCG00000016233,ENSSSCG00000021641,ENSSSCG00000003088,ENSSSCG00000009613,ENSSSCG00000020672,ENSSSCG00000004789,ENSSSCG00000025698,ENSSSCG00000015622,ENSSSCG00000006588,ENSSSCG00000009237,ENSSSCG00000006250,ENSSSCG00000010312,ENSSSCG00000009672,ENSSSCG00000002443,ENSSSCG00000007541,ENSSSCG00000010429,ENSSSCG00000016634	PRDX2|F2|PN-1|PDGFB|APOE|DMTN|F2R|THBS1|SERPINE1|CD34|S100A9|HPSE|LYN|PLAU|SCARA5|TC2N|PDGFA|PRKG1|CAV1|
GO:0043588	skin development	biological_process	0.00019025	0.0060188	56	3148	212	20032	ENSSSCG00000021355,ENSSSCG00000017204,ENSSSCG00000001711,ENSSSCG00000016892,ENSSSCG00000004485,ENSSSCG00000015815,ENSSSCG00000010574,ENSSSCG00000002718,ENSSSCG00000015783,ENSSSCG00000010816,ENSSSCG00000001661,ENSSSCG00000015808,ENSSSCG00000015010,ENSSSCG00000005751,ENSSSCG00000016034,ENSSSCG00000008041,ENSSSCG00000028484,ENSSSCG00000017428,ENSSSCG00000004223,ENSSSCG00000007541,ENSSSCG00000030165,…	SOD1|ITGB4|CLIC5|FST|CD109|FGFR1IIIC|LDB1|FA2H|CASP3|TGFB2|SRF|ADAM-9|EXPH5|COL5A1|COL3A1|PKD1|CLAUDIN1|JUP|HEY2|PDGFA|MAFF|HPSE|SOX9|TCF7L2|SLC9A3R1|IVL|FOSL2|TFAP2C|CTSL|GRHL3|PALLD|TXNIP|ACVR1B|ALDH3A2|EVPL|CUX1|PTCH1|LRP4|LDB2|ADAMTS2|SLITRK6|KCNMA1|CLIC4|CLDN4|SFN|INTU|OVOL1|WNT5A|SLC4A7|FGF10|MYCL|EPHA2|TCF7L1|IFT74|INHBA|USH1C|
GO:0050680	negative regulation of epithelial cell proliferation	biological_process	0.00019247	0.0060689	28	3148	84	20032	ENSSSCG00000012318,ENSSSCG00000017818,ENSSSCG00000016634,ENSSSCG00000003562,ENSSSCG00000009079,ENSSSCG00000005190,ENSSSCG00000025822,ENSSSCG00000029852,ENSSSCG00000015862,ENSSSCG00000017251,ENSSSCG00000005124,ENSSSCG00000003088,ENSSSCG00000005625,ENSSSCG00000004499,ENSSSCG00000011171,ENSSSCG00000011125,ENSSSCG00000004485,ENSSSCG00000015318,ENSSSCG00000004789,ENSSSCG00000025876,ENSSSCG00000006168,…	MAGED1|SERPINF1|CAV1|SFN|INTU|NFIB|SFRP1|WNT5A|-|SOX9|IFT74|APOE|ENG|ATP5A1|CTSL|GATA3|CD109|CDK6|THBS1|PBLD|PEX2|CAV2|TGFB2|ACVRL1|PTPRM|KLF9|ATPIF1|PTCH1|
GO:0070482	response to oxygen levels	biological_process	0.00019258	0.0060689	38	3148	124	20032	ENSSSCG00000010816,ENSSSCG00000014833,ENSSSCG00000014336,ENSSSCG00000007032,ENSSSCG00000001661,ENSSSCG00000001912,ENSSSCG00000004952,ENSSSCG00000003433,ENSSSCG00000015958,ENSSSCG00000000068,ENSSSCG00000021255,ENSSSCG00000026454,ENSSSCG00000026990,ENSSSCG00000016634,ENSSSCG00000001781,ENSSSCG00000010448,ENSSSCG00000011290,ENSSSCG00000015871,ENSSSCG00000026551,ENSSSCG00000015688,ENSSSCG00000001050,…	TGFB2|UCP2|EGR1|PLAT|SRF|PML|SMAD2|PLOD1|PDK1|EP300|ADA|PMAIP1|FAM162A|CAV1|ARNT2|FAS|-|NR4A2|LOXL2|CXCR4|EDN1|ALAS2|ENG|NOS2|DPP4|RWDD3|NPEPPS|EPAS1|CD34|CRYAB|TGFB3|SFRP1|STOX1|PLAU|KCNMA1|BACH1|ACAA2|AJUBA|
GO:0050818	regulation of coagulation	biological_process	0.00019594	0.0061629	20	3148	53	20032	ENSSSCG00000009237,ENSSSCG00000006250,ENSSSCG00000009672,ENSSSCG00000010312,ENSSSCG00000007541,ENSSSCG00000010429,ENSSSCG00000002443,ENSSSCG00000016634,ENSSSCG00000026585,ENSSSCG00000013736,ENSSSCG00000013252,ENSSSCG00000016233,ENSSSCG00000021641,ENSSSCG00000009613,ENSSSCG00000003088,ENSSSCG00000020672,ENSSSCG00000025698,ENSSSCG00000004789,ENSSSCG00000015622,ENSSSCG00000006588	HPSE|LYN|SCARA5|PLAU|PDGFA|PRKG1|TC2N|CAV1|PROCR|PRDX2|F2|PN-1|PDGFB|DMTN|APOE|F2R|SERPINE1|THBS1|CD34|S100A9|
GO:0001569	patterning of blood vessels	biological_process	0.00019727	0.0061929	14	3148	30	20032	ENSSSCG00000004755,ENSSSCG00000016662,ENSSSCG00000011226,ENSSSCG00000011592,ENSSSCG00000001661,ENSSSCG00000006809,ENSSSCG00000015399,ENSSSCG00000001050,ENSSSCG00000001516,ENSSSCG00000005625,ENSSSCG00000017263,ENSSSCG00000011102,ENSSSCG00000009544,ENSSSCG00000017095	DLL4|TBX20|TGFBR2|PLXND1|SRF|RBM15|SEMA3E|EDN1|BAK1|ENG|GNA13|NRP1|COL4A1|SEMA5A|
GO:0046649	lymphocyte activation	biological_process	0.00019794	0.0062023	84	3148	350	20032	ENSSSCG00000015318,ENSSSCG00000005240,ENSSSCG00000010865,ENSSSCG00000026123,ENSSSCG00000025133,ENSSSCG00000010448,ENSSSCG00000009664,ENSSSCG00000006161,ENSSSCG00000016205,ENSSSCG00000011810,ENSSSCG00000008392,ENSSSCG00000015037,ENSSSCG00000008461,ENSSSCG00000030898,ENSSSCG00000009542,ENSSSCG00000016878,ENSSSCG00000006250,ENSSSCG00000000145,ENSSSCG00000011899,ENSSSCG00000003005,ENSSSCG00000004154,…	CDK6|DOCK8|EXO1|IGFBP2|ITGB2|FAS|PTK2B|IL7|NHEJ1|BCL6|BCL11A|IL18|ZFP36L2|MAFB|TNFSF13B|FGF10|LYN|MYH9|CD80|AXL|TNFAIP3|ZFP36L1|CD38|CCR7|SRF|MZB1|EGR1|TGFBR2|MPZL2|PRP|ID2|CAV1|GPAT|GIMAP1|RHOH|EP300|CD24|ZC3H12D|IRF1|SEMA4A|SMAD2|LGALS1|JMJD6|FOXJ1|DPP4|GATA3|GAS6|RARA|EGR-3|KIT|PDE5A|PTGER4|CCL2|VCAM1|CHD7|P2X7R|ERBB2|TCF7|VTCN1|SLA-DQA1|RAB27A|AIF1|MIF|SFRP1|TPD52|ZNF335|HECTD1|MINK|FZD9|BAK1…
GO:0048608	reproductive structure development	biological_process	0.00019905	0.0062253	47	3148	170	20032	ENSSSCG00000030168,ENSSSCG00000005089,ENSSSCG00000017012,ENSSSCG00000000992,ENSSSCG00000011606,ENSSSCG00000025822,ENSSSCG00000016878,ENSSSCG00000029852,ENSSSCG00000021865,ENSSSCG00000022383,ENSSSCG00000016233,ENSSSCG00000011125,ENSSSCG00000028431,ENSSSCG00000008844,ENSSSCG00000001478,ENSSSCG00000015979,ENSSSCG00000016830,ENSSSCG00000006231,ENSSSCG00000030850,ENSSSCG00000008842,XLOC_1078117,ENSSSC…	CYP19A1|SIX4|SLIT3|FOXF2|WNT7A|SFRP1|FGF10|WNT5A|INHBA|GATA4|PN-1|GATA3|HSD17B4|KDR|BMP5|HOXD13|PRLR|CHD7|TEX11|KIT|-|RARA|SERPINF1|RDH10|NANOG|PKD1|BMP7|KITL|SOX9|TCF7L2|NRIP1|SERPINB5|TFAP2C|YBX3|PSAP|BAK1|ARID5B|ASPM|SOD1|PRDX4|KMT2B|AXL|NOS3|CD44|TBX3|FOXO3A|P4|
GO:0042326	negative regulation of phosphorylation	biological_process	0.00020229	0.0063144	54	3148	203	20032	ENSSSCG00000014397,ENSSSCG00000022111,ENSSSCG00000027417,ENSSSCG00000021409,ENSSSCG00000008357,ENSSSCG00000016020,ENSSSCG00000003088,ENSSSCG00000005625,ENSSSCG00000016017,ENSSSCG00000014627,ENSSSCG00000003713,ENSSSCG00000009482,ENSSSCG00000004236,ENSSSCG00000018056,ENSSSCG00000013534,ENSSSCG00000006250,ENSSSCG00000010806,ENSSSCG00000025822,ENSSSCG00000009083,ENSSSCG00000016991,ENSSSCG00000014080,…	SPRY4|-|LDLRAD4|TRIB1|SPRED2|DUSP19|APOE|ENG|DNAJC10|SMPD1|IMPACT|SPRY2|-|SRCIN1|MLLT1|LYN|RGS2|SFRP1|SPRY1|DUSP1|HMGCR|C-JUN|SMAD6|PBK|DUSP6|IBTK|CIB1|CASP3|PBLD|DNAJA1|SMYD3|IRAK3|EPHA1|UCHL1|ATXN7|IGFBP3|GADD45B|CD109|BAK1|DMTN|TNFAIP3|SMAD2|DUSP2|DUSP5|DUSP4|RHOH|DUSP10|HHEX|SORL1|NUP62|SH3BP5|PRP|CAV1|BMP7|
GO:0007517	muscle organ development	biological_process	0.000205	0.0063868	68	3148	275	20032	ENSSSCG00000028326,ENSSSCG00000016635,ENSSSCG00000028322,ENSSSCG00000002467,ENSSSCG00000001570,ENSSSCG00000020672,ENSSSCG00000022383,ENSSSCG00000015025,ENSSSCG00000015357,ENSSSCG00000017497,ENSSSCG00000011441,ENSSSCG00000017070,ENSSSCG00000022034,ENSSSCG00000010461,ENSSSCG00000015945,ENSSSCG00000009865,ENSSSCG00000013017,ENSSSCG00000030999,ENSSSCG00000015815,ENSSSCG00000006857,ENSSSCG00000015595,…	NR4A1|CAV2|BTG2|ASB2|PI16|F2R|GATA4|CRYAB|MEOX2|ERBB2|TNNC1|HAND1|SMYD3|ANKRD1|METTL8|TBX3|EHD1|MYH6|FGFR1IIIC|COL11A1|ATF3|BTG1|ARID5B|DNER|LIF|CD53|PLAGL1|RCAN1|MAFF|MEF2D|TBX20|TCF7L2|DYRK1B|HEY2|LUC7L|LRP4|MYLK|EHD2|KEL|IL18|WNT5A|MBNL3|MEF2C|SIX4|-|IGFBP3|TBX2|CXCL14|EGR1|DLL4|HEYL|EGR2|COL4A1|COPRS|MYH9|DDIT3|RBM24|BCL9|EP300|CENPF|YBX3|SMAD2|SOX9|SORT1|COL3A1|CAV1|FOS|MAML1|
GO:0006940	regulation of smooth muscle contraction	biological_process	0.00021217	0.0065976	12	3148	26	20032	ENSSSCG00000008866,ENSSSCG00000010806,ENSSSCG00000017178,ENSSSCG00000001661,ENSSSCG00000020672,ENSSSCG00000021355,ENSSSCG00000010325,ENSSSCG00000021255,ENSSSCG00000026422,ENSSSCG00000016634,ENSSSCG00000010429,ENSSSCG00000006391	GUCY1A3|RGS2|SPHK1|SRF|F2R|SOD1|KCNMA1|ADA|GPER1|CAV1|PRKG1|ATP1A2|
GO:0016053	organic acid biosynthetic process	biological_process	0.00021598	0.00667	53	3148	195	20032	ENSSSCG00000010547,ENSSSCG00000015545,ENSSSCG00000002718,ENSSSCG00000005701,ENSSSCG00000030525,ENSSSCG00000009059,ENSSSCG00000016420,ENSSSCG00000001045,ENSSSCG00000015340,ENSSSCG00000013073,ENSSSCG00000022300,ENSSSCG00000029163,ENSSSCG00000015827,ENSSSCG00000013299,ENSSSCG00000024060,ENSSSCG00000007748,ENSSSCG00000003377,ENSSSCG00000010056,ENSSSCG00000009937,ENSSSCG00000024149,ENSSSCG00000004441,…	ERLIN1|GLUL|FA2H|ASS1|-|MGST2|INSIG1|ELOVL2|ASNS|FADS3|MATA2|BCAT1|ERLIN2|APIP|-|PSPH|ACOT7|GGT1|ACACB|ELOVL5|DSE|PDK4|-|FAXDC2|RDH10|-|-|PEX2|MYO5A|-|SLC27A1|-|SCD5|ALDH1A2|CARNS1|PTGS1|EDN1|ADI1|-|SLC27A2|CH25H|MAT1A|MIF|NR1H2|BAAT|WDTC1|ELOVL7|PYCR1|ALDH18A1|THNSL2|GLS|SLC1A3|NR1H4|
GO:0046394	carboxylic acid biosynthetic process	biological_process	0.00021598	0.00667	53	3148	195	20032	ENSSSCG00000015334,ENSSSCG00000004441,ENSSSCG00000024149,ENSSSCG00000010855,ENSSSCG00000021665,ENSSSCG00000017068,ENSSSCG00000013299,ENSSSCG00000015827,ENSSSCG00000003377,ENSSSCG00000010056,ENSSSCG00000009937,ENSSSCG00000024060,ENSSSCG00000007748,ENSSSCG00000013073,ENSSSCG00000029163,ENSSSCG00000022300,ENSSSCG00000010547,ENSSSCG00000015545,ENSSSCG00000002718,ENSSSCG00000016420,ENSSSCG00000001045,…	PDK4|DSE|ELOVL5|-|RDH10|FAXDC2|APIP|ERLIN2|ACOT7|GGT1|ACACB|-|PSPH|FADS3|BCAT1|MATA2|ERLIN1|GLUL|FA2H|INSIG1|ELOVL2|ASNS|-|ASS1|MGST2|ELOVL7|BAAT|WDTC1|NR1H2|ALDH18A1|PYCR1|THNSL2|NR1H4|SLC1A3|GLS|CH25H|SLC27A2|-|MAT1A|MIF|SCD5|-|ALDH1A2|EDN1|ADI1|PTGS1|CARNS1|-|MYO5A|-|-|PEX2|SLC27A1|
GO:0009259	ribonucleotide metabolic process	biological_process	0.000216	0.00667	216	3148	1013	20032	ENSSSCG00000015383,ENSSSCG00000004924,ENSSSCG00000012591,ENSSSCG00000003088,ENSSSCG00000006789,ENSSSCG00000026602,ENSSSCG00000017646,ENSSSCG00000010192,ENSSSCG00000005486,ENSSSCG00000015336,ENSSSCG00000009554,ENSSSCG00000029151,XLOC_1966145,ENSSSCG00000008919,XLOC_1331788,ENSSSCG00000023296,ENSSSCG00000000773,ENSSSCG00000026989,ENSSSCG00000022345,ENSSSCG00000027276,ENSSSCG00000014080,ENSSSCG00000…	RAPGEF5|RASL12|AMOT|APOE|ATP5F1|PTGIR|-|RAB4A|KIF12|SLC25A13|GRTP1|RASIP1|-|EPHA5|-|CENPE|-|RAD51D|CHN1|-|HMGCR|IQGAP3|ABCB11|NET1|TIMP-2|RERG|ABCB7|SRL|-|-|SLC25A25|-|EPHA1|ADM|ADK|NGEF|MYH6|EHD1|-|ATP1A2|NUDT16|-|ARHGEF11|SGSM1|AK2|-|AK3|ACOT7|-|-|RND1|NPR1|RAPGEF2|FGD5|-|TOP2A|-|ABCA5|-|-|RAB19|NDUFS1|-|PTK2B|NPR2|SIPA1L2|KIF22|-|DOCK11|-|KIF1C|GNA13|C-JUN|ARAP2|-|RAB15|WNT5A|SPRY1|ABCC10|ACAP…
GO:0010935	regulation of macrophage cytokine production	biological_process	0.00021612	0.00667	6	3148	7	20032	ENSSSCG00000029852,ENSSSCG00000007864,ENSSSCG00000002385,ENSSSCG00000009002,ENSSSCG00000010816,ENSSSCG00000000475	WNT5A|GPRC5B|TGFB3|TLR2|TGFB2|IRAK3|
GO:0014706	striated muscle tissue development	biological_process	0.00021843	0.0067286	74	3148	301	20032	ENSSSCG00000017070,ENSSSCG00000022034,ENSSSCG00000010461,ENSSSCG00000015945,ENSSSCG00000030999,ENSSSCG00000009865,ENSSSCG00000013017,ENSSSCG00000015815,ENSSSCG00000006857,ENSSSCG00000015595,ENSSSCG00000000914,ENSSSCG00000016258,ENSSSCG00000006800,ENSSSCG00000012050,ENSSSCG00000004127,ENSSSCG00000003559,ENSSSCG00000016662,ENSSSCG00000006482,ENSSSCG00000030165,ENSSSCG00000016646,ENSSSCG00000027197,…	HAND1|SMYD3|ANKRD1|METTL8|MYH6|TBX3|EHD1|FGFR1IIIC|COL11A1|ATF3|BTG1|DNER|CD53|RCAN1|PLAGL1|ARID1A|TBX20|MEF2D|MAFF|IFRD1|DYRK1B|TCF7L2|HEY2|LUC7L|NR4A1|-|RARA|BTG2|PPP1R13L|CAV2|ASB2|PI16|ALDH1A2|POPDC2|F2R|GATA4|TNNC1|ERBB2|MEOX2|TBX2|MYH11|SRF|IGFBP3|CXCL14|EGR1|HEYL|TGFB2|EGR2|DLL4|MYH9|COL4A1|DDIT3|SLC9A1|BCL9|RBM24|CENPF|EP300|YBX3|GJC1|SOX9|SMAD2|CAV1|SORT1|FOS|MAML1|LRP4|EHD2|KEL|IL18|MBN…
GO:0006996	organelle organization	biological_process	0.0002207	0.006786	379	3148	1893	20032	ENSSSCG00000008245,ENSSSCG00000026551,ENSSSCG00000025870,ENSSSCG00000025114,ENSSSCG00000009626,ENSSSCG00000014437,ENSSSCG00000015399,ENSSSCG00000001050,ENSSSCG00000003539,ENSSSCG00000024596,ENSSSCG00000011125,ENSSSCG00000020906,ENSSSCG00000013377,ENSSSCG00000000217,ENSSSCG00000005124,ENSSSCG00000014880,ENSSSCG00000004612,ENSSSCG00000014946,ENSSSCG00000028018,ENSSSCG00000006502,ENSSSCG00000022538,…	TMSB10|LOXL2|HEPACAM2|-|SORBS3|PPARGC1B|SEMA3E|EDN1|GRHL3|NOCT|GATA3|TNFSF10|USH1C|RACGAP1|IFT74|AQP11|RAB27A|CEP295|EP400|ARHGEF2|MARK4|-|INTU|ASIP|PHLDB2|SMARCD3|ARHGAP10|KDM3A|-|PML|-|SLC9A3R1|LIF|ARL1|FAM161A|AXIN1|-|PTTG1|MTCH2|WEE1|UGT8|ARID5A|PCGF2|MAP1S|CORO2B|-|ACIN1|DOT1L|NAV1|EPAS1|EHD2|CREBBP|HCFC1|CCNB1|RPA2|EEA1|WIPF1|AHI1|KDM7A|GLRX3|CASQ2|-|MEF2C|BCL6|CLUH|ULK3|-|DPY30|TMEM237|ZNF…
GO:0006639	acylglycerol metabolic process	biological_process	0.000227	0.0069535	19	3148	50	20032	ENSSSCG00000012841,ENSSSCG00000023124,ENSSSCG00000003088,ENSSSCG00000028512,ENSSSCG00000016420,ENSSSCG00000008121,ENSSSCG00000023611,ENSSSCG00000011297,ENSSSCG00000008624,ENSSSCG00000013079,ENSSSCG00000015105,ENSSSCG00000028137,ENSSSCG00000010631,ENSSSCG00000016634,ENSSSCG00000003211,ENSSSCG00000015755,ENSSSCG00000025020,ENSSSCG00000010638,ENSSSCG00000002478	ATGL|ADD1|APOE|LDLR|INSIG1|GPAT2|TNXB|ABHD5|-|DAGLA|SLC37A4|-|GPAT|CAV1|NR1H2|AGPAT5|PCSK9|TCF7L2|SERPINA12|
GO:0015695	organic cation transport	biological_process	0.0002302	0.0070385	5	3148	5	20032	ENSSSCG00000000072,ENSSSCG00000004039,ENSSSCG00000014276,ENSSSCG00000004399,ENSSSCG00000002032	SLC25A17|SLC22A3|SLC22A5|SLC22A16|SLC7A8|
GO:0042110	T cell activation	biological_process	0.00023063	0.0070386	64	3148	254	20032	ENSSSCG00000021255,ENSSSCG00000021576,ENSSSCG00000015089,ENSSSCG00000005472,ENSSSCG00000000299,ENSSSCG00000024207,ENSSSCG00000014869,ENSSSCG00000017917,ENSSSCG00000015783,ENSSSCG00000002917,ENSSSCG00000013736,ENSSSCG00000015277,ENSSSCG00000016111,ENSSSCG00000006731,ENSSSCG00000030680,ENSSSCG00000017497,ENSSSCG00000009817,ENSSSCG00000001408,ENSSSCG00000004612,ENSSSCG00000001456,ENSSSCG00000011125,…	ADA|CD83|AMICA1|SLC46A2|TESPA1|PREX1|LRRC32|MINK|CASP3|NFKBID|PRDX2|SOX13|FZD7|VTCN1|TCF7|ERBB2|P2X7R|AIF1|RAB27A|SLA-DQA1|GATA3|FOXJ1|JMJD6|DPP4|CHD7|PTGER4|VCAM1|CCL2|PDE5A|EGR-3|KIT|RARA|GIMAP1|GPAT|CAV1|PRP|SMAD2|LGALS1|SEMA4A|IRF1|CD24|ZC3H12D|RHOH|ZFP36L1|CD80|MYH9|MPZL2|TGFBR2|EGR1|SRF|CCR7|BCL11A|BCL6|NHEJ1|TNFSF13B|MAFB|ZFP36L2|IL18|IGFBP2|DOCK8|CDK6|IL7|FAS|ITGB2|
GO:0009150	purine ribonucleotide metabolic process	biological_process	0.00023219	0.007073	214	3148	1004	20032	ENSSSCG00000024355,ENSSSCG00000023595,ENSSSCG00000005423,ENSSSCG00000003377,ENSSSCG00000025104,ENSSSCG00000013870,ENSSSCG00000006391,ENSSSCG00000024931,ENSSSCG00000009304,ENSSSCG00000030224,ENSSSCG00000009951,ENSSSCG00000006461,ENSSSCG00000016295,ENSSSCG00000016459,ENSSSCG00000013408,ENSSSCG00000010315,ENSSSCG00000030999,ENSSSCG00000013017,XLOC_1095538,ENSSSCG00000017164,ENSSSCG00000000602,ENSSSC…	AK2|AK3|-|ACOT7|-|-|ATP1A2|NUDT16|-|-|SGSM1|ARHGEF11|NGEF|EPHA1|ADM|ADK|MYH6|EHD1|-|TIMP-2|RERG|ABCB7|SRL|-|-|SLC25A25|HMGCR|IQGAP3|ABCB11|NET1|CENPE|-|-|CHN1|-|RAD51D|SLC25A13|GRTP1|RASIP1|RAB4A|KIF12|EPHA5|-|RASL12|RAPGEF5|AMOT|PTGIR|ATP5F1|-|APOE|ATP5G1|RHOH|ARHGEF40|-|TMED2|RRAD|RAP1GAP|-|AGAP2|RASA3|-|RAB1B|ABCG1|-|RAPGEF1|-|TBC1D25|PLEKHG3|-|ARHGEF10L|ATP5G3|THBS1|ADCY5|-|SH2D3C|RAMP2|SOD1|…
GO:0001933	negative regulation of protein phosphorylation	biological_process	0.00023305	0.0070835	52	3148	195	20032	ENSSSCG00000016017,ENSSSCG00000003713,ENSSSCG00000014627,ENSSSCG00000004236,ENSSSCG00000009482,ENSSSCG00000018056,ENSSSCG00000013534,ENSSSCG00000003088,ENSSSCG00000005625,ENSSSCG00000027417,ENSSSCG00000021409,ENSSSCG00000008357,ENSSSCG00000016020,ENSSSCG00000014397,ENSSSCG00000022111,ENSSSCG00000004460,ENSSSCG00000001858,ENSSSCG00000004948,ENSSSCG00000022284,ENSSSCG00000009671,ENSSSCG00000016991,…	DNAJC10|IMPACT|SMPD1|-|SPRY2|SRCIN1|MLLT1|APOE|ENG|LDLRAD4|TRIB1|SPRED2|DUSP19|SPRY4|-|IBTK|CIB1|SMAD6|DUSP6|PBK|DUSP1|HMGCR|C-JUN|LYN|RGS2|SFRP1|SPRY1|TNFAIP3|BAK1|CD109|DMTN|SMYD3|IRAK3|UCHL1|EPHA1|GADD45B|IGFBP3|CASP3|PBLD|DNAJA1|SH3BP5|CAV1|PRP|BMP7|NUP62|HHEX|SORL1|DUSP4|DUSP10|SMAD2|DUSP2|DUSP5|
GO:0019722	calcium-mediated signaling	biological_process	0.0002334	0.0070835	28	3148	86	20032	ENSSSCG00000021255,ENSSSCG00000024818,ENSSSCG00000012103,ENSSSCG00000007039,ENSSSCG00000001858,ENSSSCG00000006745,ENSSSCG00000017018,ENSSSCG00000031023,ENSSSCG00000001804,ENSSSCG00000003764,ENSSSCG00000009816,ENSSSCG00000012050,ENSSSCG00000009613,ENSSSCG00000003569,ENSSSCG00000009125,ENSSSCG00000001050,ENSSSCG00000015688,ENSSSCG00000016273,ENSSSCG00000002755,ENSSSCG00000008208,ENSSSCG00000006862,…	ADA|RCAN3|GPR143|PRP|CIB1|CASQ2|TENM2|CD24|HOMER2|PTGFR|P2RX4|RCAN1|DMTN|SLC9A1|ANK2|EDN1|CXCR4|HTR2B|NFAT5|EIF2AK3|VCAM1|TPCN2|PTK2B|TMEM100|SPHK1|KDR|LMCD1|PPP1R9B|
GO:0050714	positive regulation of protein secretion	biological_process	0.00023616	0.0071542	23	3148	67	20032	ENSSSCG00000010816,ENSSSCG00000010461,ENSSSCG00000024439,ENSSSCG00000016273,ENSSSCG00000015622,ENSSSCG00000020672,ENSSSCG00000011125,ENSSSCG00000005203,ENSSSCG00000008090,ENSSSCG00000005512,ENSSSCG00000003069,ENSSSCG00000009002,ENSSSCG00000002385,ENSSSCG00000029852,ENSSSCG00000005122,ENSSSCG00000010067,ENSSSCG00000009817,ENSSSCG00000003211,ENSSSCG00000006731,ENSSSCG00000015010,ENSSSCG00000014441,…	TGFB2|ANKRD1|PTGER4|HTR2B|CD34|F2R|GATA3|IL33|IL1A|C5|KCNN4|TLR2|TGFB3|WNT5A|TEK|MIF|P2X7R|NR1H2|VTCN1|EXPH5|CSF1R|PANX1|ADAM-9|
GO:0051651	maintenance of location in cell	biological_process	0.00023835	0.007194	28	3148	83	20032	ENSSSCG00000004769,ENSSSCG00000000217,ENSSSCG00000026007,ENSSSCG00000030708,ENSSSCG00000000105,ENSSSCG00000017758,ENSSSCG00000013583,ENSSSCG00000008041,ENSSSCG00000016869,ENSSSCG00000023296,ENSSSCG00000024486,XLOC_1920829,ENSSSCG00000011207,ENSSSCG00000015604,ENSSSCG00000015298,ENSSSCG00000001952,ENSSSCG00000011074,ENSSSCG00000010896,ENSSSCG00000001912,ENSSSCG00000029326,ENSSSCG00000003088,ENSSSC…	CASC5|RACGAP1|SORL1|DAG1|KDELR3|SPAG5|CAMSAP3|PKD1|-|CENPE|HOOK3|-|SGOL1|NEK2|SRI|NFKBIA|ARHGAP21|ASPM|PML|CCNB1|APOE|CCDC22|NIN|TAF3|TLN1|CIZ1|PKD2|-|
GO:0001935	endothelial cell proliferation	biological_process	0.00024086	0.0072562	23	3148	69	20032	ENSSSCG00000025578,ENSSSCG00000003088,ENSSSCG00000005625,ENSSSCG00000004499,ENSSSCG00000007350,ENSSSCG00000021641,ENSSSCG00000015622,ENSSSCG00000016273,ENSSSCG00000004789,ENSSSCG00000012833,ENSSSCG00000016635,ENSSSCG00000000232,ENSSSCG00000028805,ENSSSCG00000008844,ENSSSCG00000026551,ENSSSCG00000027072,ENSSSCG00000009630,ENSSSCG00000022447,ENSSSCG00000016634,ENSSSCG00000026152,ENSSSCG00000029852,…	ALDH1A2|APOE|ENG|ATP5A1|PPP1R16B|PDGFB|CD34|HTR2B|THBS1|PRKX|CAV2|ACVRL1|PTPRM|KDR|LOXL2|ATPIF1|EGR-3|F3|CAV1|PRKD2|WNT5A|BMPER|C-JUN|
GO:0070372	regulation of ERK1 and ERK2 cascade	biological_process	0.00024518	0.0073729	38	3148	131	20032	ENSSSCG00000029371,ENSSSCG00000011102,ENSSSCG00000001858,ENSSSCG00000016174,ENSSSCG00000017497,ENSSSCG00000014441,ENSSSCG00000022284,ENSSSCG00000003471,ENSSSCG00000023909,ENSSSCG00000010478,ENSSSCG00000006250,ENSSSCG00000010067,ENSSSCG00000026152,ENSSSCG00000005122,ENSSSCG00000016878,ENSSSCG00000009083,ENSSSCG00000009482,ENSSSCG00000015476,ENSSSCG00000008881,ENSSSCG00000016273,ENSSSCG00000021641,…	C5AR1|NRP1|CIB1|FN1|ERBB2|CSF1R|DUSP6|EPHA2|THPO|GPR120|LYN|MIF|PRKD2|TEK|FGF10|SPRY1|SPRY2|CHI3L1|RAPGEF2|HTR2B|PDGFB|F2R|C3orf33|GAS6|KDR|CYR61|PTK2B|PDGFA|SLC9A3R1|BMPER|LIF|APIP|ATF3|RAPGEF1|ACKR3|EPHA7|CD44|WNK2|
GO:0030168	platelet activation	biological_process	0.0002471	0.007412	25	3148	75	20032	ENSSSCG00000006250,ENSSSCG00000028355,ENSSSCG00000024230,ENSSSCG00000017306,ENSSSCG00000017263,ENSSSCG00000000712,XLOC_2023294,ENSSSCG00000007541,ENSSSCG00000010429,ENSSSCG00000020976,XLOC_1326990,XLOC_1285366,ENSSSCG00000001661,ENSSSCG00000013252,ENSSSCG00000016233,ENSSSCG00000011721,XLOC_1022788,ENSSSCG00000021641,ENSSSCG00000009613,ENSSSCG00000003088,ENSSSCG00000020672,XLOC_1095538,ENSSSCG0000…	LYN|BETA-ACTIN|MYL9|CD61|GNA13|VWF|-|PDGFA|PRKG1|CSRP1|-|-|SRF|F2|PN-1|P2RY1|-|PDGFB|DMTN|APOE|F2R|-|TLN1|AXL|MYH9|
GO:0002686	negative regulation of leukocyte migration	biological_process	0.00024738	0.007412	11	3148	21	20032	ENSSSCG00000011831,ENSSSCG00000006002,ENSSSCG00000030168,ENSSSCG00000021255,ENSSSCG00000005203,ENSSSCG00000005512,ENSSSCG00000024669,ENSSSCG00000016604,ENSSSCG00000021059,ENSSSCG00000024439,ENSSSCG00000017723	APOD|NOV|CYP19A1|ADA|IL33|C5|-|WASL|ADORA1|PTGER4|CCL2|
GO:0031327	negative regulation of cellular biosynthetic process	biological_process	0.0002546	0.0076143	165	3148	784	20032	ENSSSCG00000007963,ENSSSCG00000026809,ENSSSCG00000030839,ENSSSCG00000017983,ENSSSCG00000029852,ENSSSCG00000007576,ENSSSCG00000008392,ENSSSCG00000005089,ENSSSCG00000007849,ENSSSCG00000010587,ENSSSCG00000001509,ENSSSCG00000011538,ENSSSCG00000026460,ENSSSCG00000021521,ENSSSCG00000001478,ENSSSCG00000014238,ENSSSCG00000015126,ENSSSCG00000021529,ENSSSCG00000012149,ENSSSCG00000005625,ENSSSCG00000015581,…	ZNF263|TFDP2|C-JUN|PER1|WNT5A|FOXK1|BCL11A|SIX4|CRYM|TRIM8|DAXX|LMCD1|TAL1|ERF|BMP5|PRDM6|TRIM29|KLF11|RBBP7|ENG|CENPF|SOX9|SMAD2|EIF2C2|ID2|NOTCH3|ACP5|HIVEP1|ELK3|EGR1|FOXO3A|NELFA|TBX2|HEYL|CD38|FST|HDGF|HIST1H1D|TCF7L1|SOX7|SFRP1|OVOL1|NR1H2|ASXL1|MAGED1|BACH1|CBX8|TFAP2A|SLC27A1|MYBBP1A|BTG2|FOXJ1|PRDX5|ETS2|CD34|ELF3|THRB|RBM15|ARID1A|ZBTB4|BEND6|CREB|TCF7L2|HEY2|ELK4|PFDN5|SREBF2|BAHD1|HAN…
GO:0010942	positive regulation of cell death	biological_process	0.00025632	0.0076519	57	3148	220	20032	ENSSSCG00000008881,ENSSSCG00000021529,ENSSSCG00000009668,ENSSSCG00000017473,ENSSSCG00000003088,ENSSSCG00000025578,ENSSSCG00000001509,ENSSSCG00000001036,ENSSSCG00000027130,ENSSSCG00000028326,ENSSSCG00000002034,ENSSSCG00000017643,ENSSSCG00000006940,ENSSSCG00000010448,ENSSSCG00000017882,ENSSSCG00000025020,ENSSSCG00000029949,ENSSSCG00000011810,ENSSSCG00000009817,ENSSSCG00000010325,ENSSSCG00000023522,…	RAPGEF2|KLF11|CLU|TOP2A|APOE|ALDH1A2|DAXX|TFAP2A|TNFRSF12A|NR4A1|ACIN1|SEPT4|CYR61|FAS|MYBBP1A|PCSK9|CD248|BCL6|P2X7R|KCNMA1|TGM2|DUSP6|TNFSF10|MELK|HEBP2|COL18A1|AIFM2|-|LYN|NET1|TGFB3|WNT5A|SFRP1|DDIT3|THBS1|BAK1|BTG1|RHOB|PML|TERF1|EPHA7|IGFBP3|GADD45B|FOXO3A|NFKBID|TGFB2|ANKRD1|DNAJA1|GPLD1|NOR-1|FAM162A|BMP7|PMAIP1|SCIN|TCF7L2|DCUN1D3|CD24|
GO:0006637	acyl-CoA metabolic process	biological_process	0.00026228	0.0078014	13	3148	27	20032	ENSSSCG00000003377,ENSSSCG00000009937,ENSSSCG00000007133,ENSSSCG00000000541,ENSSSCG00000002349,ENSSSCG00000015958,ENSSSCG00000027198,ENSSSCG00000021170,ENSSSCG00000028431,ENSSSCG00000010631,ENSSSCG00000025881,ENSSSCG00000015334,ENSSSCG00000005398	ACOT7|ACACB|ACSS1|FAR2|ACOT4|PDK1|PDK2|FAR1|HSD17B4|GPAT|PDHB|PDK4|BAAT|
GO:0035383	thioester metabolic process	biological_process	0.00026228	0.0078014	13	3148	27	20032	ENSSSCG00000027198,ENSSSCG00000028431,ENSSSCG00000021170,ENSSSCG00000025881,ENSSSCG00000005398,ENSSSCG00000010631,ENSSSCG00000015334,ENSSSCG00000003377,ENSSSCG00000009937,ENSSSCG00000007133,ENSSSCG00000000541,ENSSSCG00000002349,ENSSSCG00000015958	PDK2|HSD17B4|FAR1|PDHB|BAAT|GPAT|PDK4|ACOT7|ACACB|ACSS1|FAR2|ACOT4|PDK1|
GO:0007435	salivary gland morphogenesis	biological_process	0.0002659	0.0078948	13	3148	26	20032	ENSSSCG00000023522,ENSSSCG00000030708,ENSSSCG00000007501,ENSSSCG00000015815,ENSSSCG00000011102,ENSSSCG00000007541,ENSSSCG00000005190,ENSSSCG00000002385,ENSSSCG00000016878,ENSSSCG00000000896,ENSSSCG00000010816,ENSSSCG00000015403,ENSSSCG00000011592	TGM2|DAG1|BMP7|FGFR1IIIC|NRP1|PDGFA|NFIB|TGFB3|FGF10|NTN4|TGFB2|HGF|PLXND1|
GO:0034381	plasma lipoprotein particle clearance	biological_process	0.0002664	0.0078953	9	3148	16	20032	ENSSSCG00000025020,ENSSSCG00000001063,ENSSSCG00000003088,ENSSSCG00000008701,ENSSSCG00000006979,ENSSSCG00000000394,ENSSSCG00000004509,ENSSSCG00000028512,ENSSSCG00000013017	PCSK9|MYLIP|APOE|LREAP1|MSR1|-|LIPG|LDLR|EHD1|
GO:0048864	stem cell development	biological_process	0.00026991	0.0079705	51	3148	189	20032	ENSSSCG00000024651,ENSSSCG00000010816,ENSSSCG00000003264,ENSSSCG00000009865,ENSSSCG00000025876,ENSSSCG00000004387,ENSSSCG00000016111,ENSSSCG00000022081,ENSSSCG00000006698,ENSSSCG00000026383,ENSSSCG00000010896,ENSSSCG00000010574,ENSSSCG00000006530,ENSSSCG00000000552,ENSSSCG00000004952,ENSSSCG00000000922,ENSSSCG00000017251,ENSSSCG00000010638,ENSSSCG00000007782,ENSSSCG00000007499,ENSSSCG00000011618,…	HEYL|TGFB2|CNOT3|TBX3|PBLD|FOXO3A|FZD7|PHLDB2|BCL9|NRP2|ASPM|LDB1|EFNA1|MED21|SMAD2|KITL|SOX9|TCF7L2|SETD1A|TFAP2C|GATA2|SHAS2|LIF|MED15|RDH10|ERG|NANOG|HEY2|PIWIL2|BMP7|TMEM100|LDLRAD4|LDB2|LOXL2|TAL1|DACT3|CREBBP|EDN1|ALDH1A2|METTL14|HTR2B|WNT7A|SFRP1|FGF10|WNT5A|TCF7L1|ZFP36L2|DAG1|TRIM8|HOOK3|NRP1|
GO:0043068	positive regulation of programmed cell death	biological_process	0.00027767	0.008185	54	3148	205	20032	ENSSSCG00000004789,ENSSSCG00000022482,ENSSSCG00000001516,ENSSSCG00000008598,ENSSSCG00000006184,ENSSSCG00000001912,ENSSSCG00000000914,ENSSSCG00000004336,ENSSSCG00000004387,ENSSSCG00000016729,ENSSSCG00000022689,ENSSSCG00000010816,ENSSSCG00000002917,ENSSSCG00000001089,ENSSSCG00000011000,ENSSSCG00000010461,ENSSSCG00000026990,ENSSSCG00000005385,ENSSSCG00000007501,ENSSSCG00000026454,ENSSSCG00000015353,…	THBS1|DDIT3|BAK1|RHOB|TERF1|PML|BTG1|EPHA7|FOXO3A|IGFBP3|GADD45B|TGFB2|NFKBID|GPLD1|DNAJA1|ANKRD1|FAM162A|NOR-1|BMP7|PMAIP1|SCIN|DCUN1D3|TCF7L2|CD24|RAPGEF2|CLU|KLF11|ALDH1A2|TOP2A|NR4A1|TNFRSF12A|TFAP2A|ACIN1|SEPT4|FAS|CYR61|MYBBP1A|CD248|PCSK9|P2X7R|BCL6|KCNMA1|DUSP6|TGM2|TNFSF10|COL18A1|MELK|-|AIFM2|LYN|NET1|SFRP1|TGFB3|WNT5A|
GO:0002040	sprouting angiogenesis	biological_process	0.00028073	0.0082458	16	3148	39	20032	ENSSSCG00000004755,ENSSSCG00000012482,ENSSSCG00000001089,ENSSSCG00000009664,ENSSSCG00000009630,ENSSSCG00000027859,ENSSSCG00000026551,ENSSSCG00000001661,ENSSSCG00000017389,ENSSSCG00000015399,ENSSSCG00000022373,ENSSSCG00000004789,ENSSSCG00000005122,ENSSSCG00000016665,ENSSSCG00000011102,ENSSSCG00000001858	DLL4|SRPX2|GPLD1|PTK2B|EGR-3|HDAC7|LOXL2|SRF|RAMP2|SEMA3E|JMJD6|THBS1|TEK|BMPER|NRP1|CIB1|
GO:0048871	multicellular organismal homeostasis	biological_process	0.00028256	0.0082846	45	3148	162	20032	ENSSSCG00000022099,ENSSSCG00000001661,ENSSSCG00000000523,ENSSSCG00000025876,ENSSSCG00000014581,ENSSSCG00000015236,ENSSSCG00000025417,ENSSSCG00000010574,ENSSSCG00000000544,ENSSSCG00000021355,ENSSSCG00000001725,ENSSSCG00000011326,ENSSSCG00000011862,ENSSSCG00000011618,ENSSSCG00000008088,ENSSSCG00000010479,ENSSSCG00000014276,ENSSSCG00000017251,ENSSSCG00000022410,ENSSSCG00000015334,ENSSSCG00000013612,…	TP53INP2|SRF|BBS10|PBLD|TUB|KCNJ1|BBS2|LDB1|PTHLH|SOD1|ADGRF5|PTH1R|MUC13A|GATA2|IL1B|RBP4|SLC22A5|SOX9|ANKRD11|PDK4|ACP5|NOR-1|LCA5|-|LDB2|PTK2B|PPP1R13L|KDR|IL7|SLC27A1|EPAS1|PPARGC1B|CD34|PRDX5|F2R|TF|IL1A|LYZ|ADRB1|HOMER2|TFRC|USH1C|BETA-ACTIN|P2X7R|IL20RA|
GO:0070371	ERK1 and ERK2 cascade	biological_process	0.00028397	0.0083111	40	3148	141	20032	ENSSSCG00000009996,ENSSSCG00000017232,ENSSSCG00000016665,ENSSSCG00000017251,ENSSSCG00000013299,ENSSSCG00000007541,ENSSSCG00000016322,ENSSSCG00000005719,ENSSSCG00000004336,ENSSSCG00000013297,ENSSSCG00000028103,ENSSSCG00000015595,ENSSSCG00000003471,ENSSSCG00000006475,ENSSSCG00000023909,ENSSSCG00000010478,ENSSSCG00000006250,ENSSSCG00000026152,ENSSSCG00000010067,ENSSSCG00000005122,ENSSSCG00000016878,…	LIF|SLC9A3R1|BMPER|SOX9|APIP|PDGFA|ACKR3|RAPGEF1|EPHA7|CD44|WNK2|ATF3|EPHA2|IQGAP3|THPO|GPR120|LYN|PRKD2|MIF|TEK|FGF10|SPRY1|C5AR1|NRP1|ERBB2|FN1|CIB1|CSF1R|DUSP6|C3orf33|GAS6|KDR|CYR61|PTK2B|SPRY2|RAPGEF2|HTR2B|CHI3L1|PDGFB|F2R|
GO:0060602	branch elongation of an epithelium	biological_process	0.00028785	0.008401	10	3148	19	20032	ENSSSCG00000005089,ENSSSCG00000009482,ENSSSCG00000021665,ENSSSCG00000008963,ENSSSCG00000007499,ENSSSCG00000015979,ENSSSCG00000016878,ENSSSCG00000009083,ENSSSCG00000029852,ENSSSCG00000017251	SIX4|SPRY2|RDH10|AREG|TFAP2C|HOXD13|FGF10|SPRY1|WNT5A|SOX9|
GO:1901216	positive regulation of neuron death	biological_process	0.00028807	0.008401	11	3148	22	20032	ENSSSCG00000010816,ENSSSCG00000004387,ENSSSCG00000003112,ENSSSCG00000001036,ENSSSCG00000001509,ENSSSCG00000004336,ENSSSCG00000003088,ENSSSCG00000026454,ENSSSCG00000009668,ENSSSCG00000025020,ENSSSCG00000022482	TGFB2|FOXO3A|-|TFAP2A|DAXX|EPHA7|APOE|PMAIP1|CLU|PCSK9|DDIT3|
GO:0010629	negative regulation of gene expression	biological_process	0.00030176	0.0087846	157	3148	744	20032	ENSSSCG00000024312,ENSSSCG00000000875,ENSSSCG00000029201,ENSSSCG00000015025,ENSSSCG00000000992,ENSSSCG00000010067,ENSSSCG00000010245,ENSSSCG00000008047,ENSSSCG00000011534,ENSSSCG00000000426,ENSSSCG00000001050,ENSSSCG00000003030,ENSSSCG00000024596,ENSSSCG00000011125,ENSSSCG00000007227,ENSSSCG00000014437,ENSSSCG00000006681,ENSSSCG00000009626,ENSSSCG00000028391,ENSSSCG00000021013,ENSSSCG00000026551,…	ID4|NR1H4|AJUBA|CRYAB|FOXF2|MIF|STOX1|E4F1|BHLHE40|-|EDN1|CIC|NOCT|GATA3|ID1|PPARGC1B|TXNIP|SORBS3|PPP1R13L|CUX1|LOXL2|GAS6|RARA|SAP130|HHEX|PCGF2|E2F1|NANOG|NOR-1|-|TBX20|NRIP1|BAZ2A|TFAP2C|GATA2|PURA|PML|RREB1|HR|EFNA1|BBS2|BCL6B|USP2|MEF2C|BCL6|WDTC1|PSPC1|CREBBP|PDGFB|ADD1|NOS2|-|NR2F1|RBFOX2|PEX2|PTCH1|HDAC7|-|DLX2|NFIB|RAMP3|CAV1|REL|ZBTB21|BMP7|IRF1|YBX3|EP300|GLIS3|LDB1|KMT2B|DDIT3|MED25|…
GO:0048660	regulation of smooth muscle cell proliferation	biological_process	0.00030747	0.0089194	14	3148	34	20032	ENSSSCG00000010638,ENSSSCG00000001408,ENSSSCG00000021409,ENSSSCG00000003434,ENSSSCG00000016729,ENSSSCG00000026602,ENSSSCG00000001050,ENSSSCG00000021641,ENSSSCG00000014362,ENSSSCG00000004154,ENSSSCG00000005385,ENSSSCG00000008645,ENSSSCG00000023899,ENSSSCG00000011831	TCF7L2|AIF1|TRIB1|MFN2|IGFBP3|PTGIR|EDN1|PDGFB|HBEGF|TNFAIP3|NOR-1|ID2|NOTCH3|APOD|
GO:0043536	positive regulation of blood vessel endothelial cell migration	biological_process	0.0003089	0.0089449	8	3148	13	20032	ENSSSCG00000012591,ENSSSCG00000001858,ENSSSCG00000004789,ENSSSCG00000021641,ENSSSCG00000014960,ENSSSCG00000027859,ENSSSCG00000026152,ENSSSCG00000012482	AMOT|CIB1|THBS1|PDGFB|AMOTL1|HDAC7|PRKD2|SRPX2|
GO:0007010	cytoskeleton organization	biological_process	0.00031003	0.0089473	162	3148	731	20032	ENSSSCG00000006745,XLOC_2023294,ENSSSCG00000014149,ENSSSCG00000001858,ENSSSCG00000011810,ENSSSCG00000016869,ENSSSCG00000017758,ENSSSCG00000001052,ENSSSCG00000014441,ENSSSCG00000027348,ENSSSCG00000010914,ENSSSCG00000023371,ENSSSCG00000008348,ENSSSCG00000026326,ENSSSCG00000029326,ENSSSCG00000008984,ENSSSCG00000009076,XLOC_1113671,ENSSSCG00000007541,ENSSSCG00000015526,ENSSSCG00000008799,ENSSSCG00000…	CASQ2|-|MEF2C|CIB1|BCL6|-|SPAG5|PHACTR1|CSF1R|WIPF1|NAV1|EHD2|PLEK|CCNF|CCNB1|SHROOM3|PLK4|-|PDGFA|NPHS2|-|CAMSAP3|VAMP4|PKD1|STMN1|BAIAP2L2|ARPC1B|SHROOM4|NIN|MYH9|KIF20A|DMTN|MAP10|VILL|SORBS1|ARHGEF2|KIF11|RAPGEF3|MARK4|AVIL|DAG1|MICALL2|PLA2G3|CHEK1|USH1C|CFL2B|RACGAP1|TEK|SPRY2|SORBS3|S100A9|PPARGC1B|EDN1|SEMA3E|ABLIM3|TUBGCP5|CTSL|GRHL3|TMSB10|ARAP1|PPP1R9B|HEPACAM2|-|CCL2|-|WEE1|UGT8|MAP1S…
GO:0071216	cellular response to biotic stimulus	biological_process	0.00031007	0.0089473	30	3148	98	20032	ENSSSCG00000015808,ENSSSCG00000011690,ENSSSCG00000029852,ENSSSCG00000010067,ENSSSCG00000009002,ENSSSCG00000006250,ENSSSCG00000022208,ENSSSCG00000015037,ENSSSCG00000024231,ENSSSCG00000017755,ENSSSCG00000006175,ENSSSCG00000017920,ENSSSCG00000006681,ENSSSCG00000011899,ENSSSCG00000003005,ENSSSCG00000025698,ENSSSCG00000022482,ENSSSCG00000004154,ENSSSCG00000010461,ENSSSCG00000008208,ENSSSCG00000022860,…	ADAM-9|PLSCR4|WNT5A|MIF|TLR2|LYN|TNFRSF1B|IL18|TLR4|NOS2|LY96|CXCL16|TXNIP|CD80|AXL|SERPINE1|DDIT3|TNFAIP3|ANKRD1|EIF2AK3|SASH1|CCL2|NOS3|IRAK1|PRDX2|RARA|LITAF|TRIB1|LBP|NFKBIA|
[truncated: 370 more rows]
