# Supplementary material for: Transcriptome Profiling of Placenta through Pregnancy Reveals Dysregulation of Bile Acids Transport and Detoxification Function
Source: Int J Mol Sci. 2019 Aug 22;20(17):4099. doi: 10.3390/ijms20174099 (PMC6747679; doi:10.3390/ijms20174099)
Supplement: Supplementary file 1 [file ijms-20-04099-s001.zip › ijms-535692-for final sup/Supplementary Table S6.xlsx]

## Sheet: G90 vs G60 GO lncRNA Enrichment
Supplementary Table S6 The GO analysis of predicted trans-regulated mRNAs of differentially expressed lncRNAs between G60 and G90
GO_accession	Description	Term_type	Over_represented_pValue	Corrected_pValue	CAD_item	CAD_list	Bg_item	Bg_list	Gene_names	Gene_description
GO:0004930	G-protein coupled receptor activity	molecular_function	5.0231e-26	4.2216e-22	317	1850	1518	20032	ENSSSCG00000029769,ENSSSCG00000014463,ENSSSCG00000028500,ENSSSCG00000027849,ENSSSCG00000003305,ENSSSCG00000028242,ENSSSCG00000013690,ENSSSCG00000021483,ENSSSCG00000012851,ENSSSCG00000029536,ENSSSCG00000025641,ENSSSCG00000013162,ENSSSCG00000013201,ENSSSCG00000017851,ENSSSCG00000023541,ENSSSCG00000023281,ENSSSCG00000022702,ENSSSCG00000025505,ENSSSCG00000029526,ENSSSCG00000014757,ENSSSCG00000017313,…	-|-|OR1M1|CNR2|-|-|-|NPBWR1|DRD4|SCTR|-|OR5B2|OR9G4|-|-|-|-|-|-|OR51S1|CRHR1|-|GPR119|-|-|-|-|RXFP1|-|-|OR4D9|-|-|-|-|ADGRG2|PKD2L1|-|-|-|-|-|-|-|-|-|-|-|OR52Z1|-|-|-|OR10AG1|-|-|-|OR56B4|-|-|-|-|-|-|-|-|-|-|-|OR1I1|OR2G3|-|-|-|-|CU468857.1|-|PTGER2|-|-|-
GO:0050907	detection of chemical stimulus involved in sensory perception	biological_process	5.1423e-26	4.2216e-22	263	1850	1119	20032	ENSSSCG00000013217,ENSSSCG00000001161,ENSSSCG00000014648,ENSSSCG00000026411,ENSSSCG00000000320,ENSSSCG00000015469,ENSSSCG00000021249,ENSSSCG00000028648,ENSSSCG00000013815,ENSSSCG00000028545,ENSSSCG00000014462,ENSSSCG00000022497,ENSSSCG00000028161,ENSSSCG00000024744,ENSSSCG00000030531,ENSSSCG00000029361,ENSSSCG00000014687,ENSSSCG00000028211,ENSSSCG00000025476,ENSSSCG00000029114,ENSSSCG00000024703,…	-|-|OR52L1|-|-|-|-|-|-|-|-|-|-|-|-|-|-|-|-|-|-|OR1C1|-|-|-|-|-|-|-|-|-|-|-|-|-|-|OR2T1|OR5AK2|-|-|-|-|-|TAS2R4|-|-|-|OR4D10|-|-|-|-|-|-|-|-|-|-|-|OR2G2|-|-|-|-|-|-|-|-|-|OR10Z1|-|OR6Y1|OR9Q1|-|CH242-73D9.1|-|-|-|-|-|-|-|-|-|OR56A1|-|-|-|-|OR52E5|OR5B12|OR
GO:0009593	detection of chemical stimulus	biological_process	9.9487e-26	4.3395e-22	264	1850	1134	20032	ENSSSCG00000030531,ENSSSCG00000024744,ENSSSCG00000022497,ENSSSCG00000028161,ENSSSCG00000001196,ENSSSCG00000024703,ENSSSCG00000028211,ENSSSCG00000029114,ENSSSCG00000025476,ENSSSCG00000014687,ENSSSCG00000029361,ENSSSCG00000001161,ENSSSCG00000014648,ENSSSCG00000013217,ENSSSCG00000028545,ENSSSCG00000014462,ENSSSCG00000013815,ENSSSCG00000028648,ENSSSCG00000015469,ENSSSCG00000021249,ENSSSCG00000000320,…	-|-|-|-|OR1C1|-|-|-|-|-|-|-|OR52L1|-|-|-|-|-|-|-|-|-|-|-|-|-|OR2T1|-|-|-|-|-|-|-|-|-|-|-|-|-|-|-|-|-|OR2G2|-|-|-|-|-|-|-|OR5AK2|-|-|-|OR4D10|-|TAS2R4|-|-|-|-|-|OR10Z1|-|-|-|-|-|-|-|-|-|-|-|-|-|-|-|OR56A1|-|-|OR6Y1|OR9Q1|-|-|CH242-73D9.1|-|-|-|-|OR8B8|-|-|
GO:0050906	detection of stimulus involved in sensory perception	biological_process	1.0572e-25	4.3395e-22	266	1850	1151	20032	ENSSSCG00000025084,ENSSSCG00000005578,ENSSSCG00000025827,ENSSSCG00000021488,ENSSSCG00000014655,ENSSSCG00000014493,ENSSSCG00000028498,ENSSSCG00000021658,ENSSSCG00000002187,ENSSSCG00000013850,ENSSSCG00000015147,ENSSSCG00000022184,ENSSSCG00000022960,ENSSSCG00000029250,ENSSSCG00000025350,ENSSSCG00000005549,ENSSSCG00000022480,ENSSSCG00000022686,ENSSSCG00000022267,ENSSSCG00000014669,ENSSSCG00000001211,…	-|OR5C1|-|-|OR52N1|-|-|OR7G3|OR4K17|-|OR6M1|-|-|-|-|-|-|OR10J1|CU571372.2|-|-|-|-|-|-|-|-|-|-|-|-|-|-|-|-|AZGP1|-|-|-|-|-|-|-|-|OR51V1|-|OR5T2|-|OR14K1|-|-|-|-|OR5M11|-|-|LPO|-|-|-|-|-|-|-|OR56B4|-|OR10AG1|-|-|-|-|-|-|-|-|OR52Z1|-|-|CU468857.1|-|-|-|-|-|-
GO:0004984	olfactory receptor activity	molecular_function	1.8134e-25	4.6761e-22	259	1850	1101	20032	ENSSSCG00000023541,ENSSSCG00000023281,ENSSSCG00000025641,ENSSSCG00000013201,ENSSSCG00000013162,ENSSSCG00000017851,ENSSSCG00000028242,ENSSSCG00000013690,ENSSSCG00000029769,ENSSSCG00000014463,ENSSSCG00000028500,ENSSSCG00000024353,ENSSSCG00000021863,ENSSSCG00000013127,ENSSSCG00000029804,ENSSSCG00000029218,ENSSSCG00000025077,ENSSSCG00000008931,ENSSSCG00000013840,ENSSSCG00000025832,ENSSSCG00000013197,…	-|-|-|OR9G4|OR5B2|-|-|-|-|-|OR1M1|-|-|OR4D9|-|-|-|-|-|-|-|OR51S1|-|-|-|-|-|-|OR10AG1|-|OR56B4|-|-|-|-|-|OR52Z1|-|-|-|-|-|-|-|-|-|-|-|-|-|-|-|-|-|-|CU468857.1|-|-|OR1I1|OR2G3|-|-|-|-|-|-|-|-|-|-|-|-|-|-|-|-|-|-|-|OR5M11|-|-|-|OR14K1|-|-|-|OR5T2|OR51V1|-|-|
GO:0050911	detection of chemical stimulus involved in sensory perception of smell	biological_process	1.8134e-25	4.6761e-22	259	1850	1101	20032	ENSSSCG00000002615,ENSSSCG00000022047,ENSSSCG00000025064,ENSSSCG00000005568,ENSSSCG00000005794,ENSSSCG00000005549,ENSSSCG00000022480,ENSSSCG00000022686,ENSSSCG00000022267,ENSSSCG00000014669,ENSSSCG00000001211,ENSSSCG00000022184,ENSSSCG00000022960,ENSSSCG00000029250,ENSSSCG00000025350,ENSSSCG00000015147,ENSSSCG00000021488,ENSSSCG00000014655,ENSSSCG00000028498,ENSSSCG00000014493,ENSSSCG00000021658,…	-|-|-|-|-|-|-|OR10J1|CU571372.2|-|-|-|-|-|-|OR6M1|-|OR52N1|-|-|OR7G3|-|OR4K17|-|OR5C1|-|-|-|-|-|-|OR14K1|-|-|-|OR5M11|-|-|-|-|-|-|-|OR5T2|OR51V1|-|-|-|-|-|-|-|-|-|-|-|-|-|-|-|-|OR1I1|OR2G3|-|-|-|-|-|-|-|-|-|-|-|CU468857.1|-|-|-|OR52Z1|-|-|-|-|-|-|-|-|-|-|
GO:0007606	sensory perception of chemical stimulus	biological_process	1.9936e-25	4.6761e-22	267	1850	1159	20032	ENSSSCG00000014648,ENSSSCG00000001161,ENSSSCG00000013217,ENSSSCG00000013815,ENSSSCG00000028545,ENSSSCG00000014462,ENSSSCG00000026411,ENSSSCG00000000320,ENSSSCG00000021249,ENSSSCG00000015469,ENSSSCG00000028648,ENSSSCG00000030531,ENSSSCG00000028161,ENSSSCG00000022497,ENSSSCG00000024744,ENSSSCG00000024703,ENSSSCG00000001196,ENSSSCG00000029361,ENSSSCG00000014687,ENSSSCG00000028211,ENSSSCG00000025476,…	OR52L1|-|-|-|-|-|-|-|-|-|-|-|-|-|-|-|OR1C1|-|-|-|-|-|-|-|-|-|-|-|-|-|-|-|-|OR2T1|-|-|-|-|-|-|-|OR5AK2|-|-|-|OR4D10|TAS2R4|-|-|-|-|-|-|-|-|-|-|-|OR2G2|-|-|-|-|-|-|-|-|-|OR10Z1|-|-|-|OR6Y1|OR9Q1|-|-|-|CH242-73D9.1|-|-|-|-|-|-|-|-|-|-|-|-|OR56A1|OR5B12|OR1N1|-|-|-|OR52E5|-|-|-|-|OR8B8|-|-|OR52N5|-|-|-|-|-|-|-|OR52K1|-|OR6X1|OR4E2|-|-|-|-|-|-|-|OR5I1|-|-|-|-|OR51M1|-|-|-|-|-|OR6K6|-|OR5D16|-|-|-|-|-|…
GO:0004888	transmembrane signaling receptor activity	molecular_function	4.1227e-25	8.4613e-22	342	1850	1770	20032	ENSSSCG00000028242,ENSSSCG00000003305,ENSSSCG00000013690,ENSSSCG00000021483,ENSSSCG00000027849,ENSSSCG00000028500,ENSSSCG00000029769,ENSSSCG00000014463,ENSSSCG00000026130,ENSSSCG00000005400,ENSSSCG00000023281,ENSSSCG00000023541,ENSSSCG00000016160,ENSSSCG00000013162,ENSSSCG00000013201,ENSSSCG00000017851,ENSSSCG00000029536,ENSSSCG00000012851,ENSSSCG00000025641,ENSSSCG00000017313,ENSSSCG00000028594,…	-|-|-|NPBWR1|CNR2|OR1M1|-|-|EPHA3|GRIN3A|-|-|-|OR5B2|OR9G4|-|SCTR|DRD4|-|CRHR1|-|ALK|-|GPR119|-|-|OR51S1|-|-|-|-|ADGRG2|-|PKD2L1|-|-|OR4D9|-|-|GRIK1|-|-|-|RXFP1|-|OR52Z1|-|-|-|-|-|-|-|-|-|-|OR56B4|-|-|OR10AG1|-|-|-|-|-|-|-|-|-|OR2G3|OR1I1|-|-|-|-|-|-|FCAM
GO:0007608	sensory perception of smell	biological_process	5.8003e-25	1.024e-21	259	1850	1113	20032	ENSSSCG00000024468,ENSSSCG00000003959,ENSSSCG00000024155,ENSSSCG00000005792,ENSSSCG00000029068,ENSSSCG00000005797,ENSSSCG00000002106,ENSSSCG00000015146,ENSSSCG00000000304,ENSSSCG00000022572,ENSSSCG00000024173,ENSSSCG00000021121,ENSSSCG00000025908,ENSSSCG00000002175,ENSSSCG00000028136,ENSSSCG00000022450,ENSSSCG00000014656,ENSSSCG00000014544,ENSSSCG00000001337,ENSSSCG00000024506,ENSSSCG00000026329,…	-|-|-|-|-|-|OR4E2|OR6X1|-|OR52K1|-|-|-|-|-|-|OR52N5|-|-|-|-|OR5D16|-|-|OR6K6|-|-|-|-|-|-|OR51M1|-|-|OR5I1|-|-|OR56A1|-|-|-|-|-|-|-|-|-|CH242-73D9.1|-|-|-|-|OR9Q1|OR6Y1|OR8B8|-|-|-|-|OR52E5|-|-|OR5B12|-|OR1N1|-|-|OR2G2|-|-|-|-|-|-|-|-|-|-|-|-|OR4D10|OR5AK2
GO:0004872	receptor activity	molecular_function	6.2364e-25	1.024e-21	367	1850	2004	20032	ENSSSCG00000022373,ENSSSCG00000013813,ENSSSCG00000029704,ENSSSCG00000024804,ENSSSCG00000000257,ENSSSCG00000027633,ENSSSCG00000013843,ENSSSCG00000000233,ENSSSCG00000020657,ENSSSCG00000014631,ENSSSCG00000024844,ENSSSCG00000014724,ENSSSCG00000014467,ENSSSCG00000028128,ENSSSCG00000027379,ENSSSCG00000010959,ENSSSCG00000002199,ENSSSCG00000014608,ENSSSCG00000023411,ENSSSCG00000022555,ENSSSCG00000002159,…	JMJD6|-|-|-|ITGB7|-|-|ACVR1B|BCAM|CCKBR|ITGB5|OR51V1|OR5T2|-|-|-|-|-|-|-|-|OR5M11|OR14K1|-|-|-|-|-|-|NTRK2|-|-|-|-|-|-|-|-|MC4R|-|-|-|-|-|DPP4|-|-|CCR8|-|FSHR|-|CU571372.2|-|-|-|-|OR10J1|P4|-|CD164L2|-|OR6M1|-|GPR37|-|-|-|PTCHD2|-|-|-|-|-|GRIN2A|OR5C1|TSHR|SEMA3D|OR7G3|-|OR4K17|-|OR52N1|-|-|-|-|IGSF1|OR51S1|-|-|-|GPR119|-|ALK|CRHR1|RXFP1|-|-|GRIK1|-|-|-|OR4D9|-|PKD2L1|-|-|-|ADGRG2|-|EPHA3|-|-|OR1…
GO:0038023	signaling receptor activity	molecular_function	1.3158e-24	1.964e-21	350	1850	1857	20032	ENSSSCG00000025119,ENSSSCG00000013197,ENSSSCG00000008875,ENSSSCG00000013840,ENSSSCG00000025832,ENSSSCG00000029218,ENSSSCG00000029804,ENSSSCG00000029756,ENSSSCG00000025077,ENSSSCG00000010552,ENSSSCG00000008931,ENSSSCG00000024353,ENSSSCG00000021863,ENSSSCG00000026802,ENSSSCG00000013127,ENSSSCG00000022702,ENSSSCG00000025505,ENSSSCG00000025951,ENSSSCG00000012661,ENSSSCG00000024007,ENSSSCG00000017313,…	GRIK1|-|RXFP1|-|-|-|-|ADGRG2|-|PKD2L1|-|-|-|-|OR4D9|-|-|-|GPR119|-|CRHR1|-|ALK|OR51S1|-|OR5B2|OR9G4|-|-|DRD4|SCTR|-|-|GRIN3A|-|OR1M1|EPHA3|-|-|NPBWR1|-|F2|-|-|CNR2|CU468857.1|PTGER2|-|-|-|-|-|LGR5|-|-|-|-|-|-|-|FCAMR|-|-|-|-|-|-|-|-|OR1I1|-|OR2G3|-|-|-|-|-|OR56B4|-|-|-|OR10AG1|-|-|-|-|-|-|-|-|OR52Z1|-|-|-|-|-|-|-|-|CCKBR|OR5T2|-|OR51V1|-|OR14K1|-|-|OR5M11|-|-|-|-|-|-|ACVR1B|-|-|-|MC4R|-|-|-|-|-|-…
GO:0007186	G-protein coupled receptor signaling pathway	biological_process	2.1051e-24	2.7281e-21	341	1850	1769	20032	ENSSSCG00000013217,ENSSSCG00000014648,ENSSSCG00000001161,ENSSSCG00000007862,ENSSSCG00000028648,ENSSSCG00000015469,ENSSSCG00000011888,ENSSSCG00000021249,ENSSSCG00000000320,ENSSSCG00000026411,ENSSSCG00000014462,ENSSSCG00000028545,ENSSSCG00000008881,ENSSSCG00000013815,ENSSSCG00000024744,ENSSSCG00000022497,ENSSSCG00000028161,ENSSSCG00000010683,ENSSSCG00000030531,ENSSSCG00000028411,ENSSSCG00000014823,…	-|OR52L1|-|GPR139|-|-|GPR156|-|-|-|-|-|RAPGEF2|-|-|-|-|GRK5|-|MC5R|P2Y6R|-|-|CHRM5|-|-|-|OR1C1|-|-|GPR26|-|-|-|-|TAAR8|-|-|TAC4|-|-|-|-|GPR50|-|-|-|-|-|OR2T1|TAAR2|-|-|OR5AK2|HTR1F|-|-|-|DGKE|GRK1|-|-|-|TAS2R4|-|-|OR4D10|NMBR|-|-|-|-|-|-|-|-|-|-|GABRG1|-|
GO:0051606	detection of stimulus	biological_process	2.16e-24	2.7281e-21	269	1850	1206	20032	ENSSSCG00000002175,ENSSSCG00000028136,ENSSSCG00000025908,ENSSSCG00000021121,ENSSSCG00000022450,ENSSSCG00000014656,ENSSSCG00000001337,ENSSSCG00000014544,ENSSSCG00000024155,ENSSSCG00000024468,ENSSSCG00000003959,ENSSSCG00000028758,ENSSSCG00000005792,ENSSSCG00000005797,ENSSSCG00000029068,ENSSSCG00000000304,ENSSSCG00000022572,ENSSSCG00000024173,ENSSSCG00000002106,ENSSSCG00000015146,ENSSSCG00000003794,…	-|-|-|-|-|OR52N5|-|-|-|-|-|LBP|-|-|-|-|OR52K1|-|OR4E2|OR6X1|RPE65|-|-|-|OR51M1|OR5I1|-|-|-|-|OR5D16|-|-|-|-|OR6K6|-|-|CH242-73D9.1|-|-|-|OR6Y1|OR9Q1|-|-|-|OR56A1|COL11A1|-|-|-|-|-|-|-|-|OR52E5|OR5B12|-|OR1N1|-|-|-|OR8B8|-|-|-|TAS2R4|-|-|-|OR4D10|OR5AK2|-|
GO:0007600	sensory perception	biological_process	2.7922e-24	3.2746e-21	286	1850	1342	20032	ENSSSCG00000014544,ENSSSCG00000001337,ENSSSCG00000014656,ENSSSCG00000022450,ENSSSCG00000005765,ENSSSCG00000021121,ENSSSCG00000025908,ENSSSCG00000028136,ENSSSCG00000002175,ENSSSCG00000015146,ENSSSCG00000002106,ENSSSCG00000024173,ENSSSCG00000000304,ENSSSCG00000022572,ENSSSCG00000029068,ENSSSCG00000005797,ENSSSCG00000005792,ENSSSCG00000003959,ENSSSCG00000024468,ENSSSCG00000024155,ENSSSCG00000013190,…	-|-|OR52N5|-|-|-|-|-|-|OR6X1|OR4E2|-|-|OR52K1|-|-|-|-|-|-|-|-|MOR|OR5I1|OR51M1|-|-|-|RPE65|-|-|OR6K6|-|-|-|DLG2|-|OR5D16|-|-|-|OR6Y1|OR9Q1|-|-|-|CH242-73D9.1|-|-|-|-|-|-|-|-|COL11A1|-|-|OR56A1|-|-|-|OR1N1|-|OR5B12|OR52E5|MME|-|-|-|KIR1.2|OR8B8|-|-|-|-|-|-
GO:0050877	neurological system process	biological_process	3.2809e-22	3.5913e-19	336	1850	1841	20032	ENSSSCG00000027420,ENSSSCG00000025051,ENSSSCG00000023685,ENSSSCG00000015188,ENSSSCG00000025650,ENSSSCG00000029530,ENSSSCG00000010232,ENSSSCG00000001147,ENSSSCG00000005876,ENSSSCG00000029510,ENSSSCG00000027899,ENSSSCG00000023885,ENSSSCG00000014649,ENSSSCG00000011723,ENSSSCG00000005536,ENSSSCG00000006857,ENSSSCG00000028505,ENSSSCG00000024524,ENSSSCG00000015173,ENSSSCG00000030382,ENSSSCG00000014639,…	KIR1.2|-|-|OR8B8|-|-|LRRTM3|-|OR1N1|OR5B12|-|-|OR52E5|MME|-|COL11A1|-|-|-|-|OR56A1|PFN2|-|-|-|-|-|-|MYOC|-|-|CH242-73D9.1|-|OR6Y1|OR9Q1|KMT2B|-|OR5D16|-|DLG2|-|-|-|-|-|-|OR6K6|-|-|OR51M1|-|-|RPE65|-|OR5I1|RIMS2|MOR|-|-|-|-|-|-|-|-|OR52K1|OR6X1|OR4E2|-|-|-|-|-|-|-|-|-|-|NOS1|SYT1|OR52N5|FGF12|-|-|OR2T1|-|-|-|-|-|-|-|SYN1|ABL2|-|GUCA1A|-|CD24|-|HMGCR|-|-|-|-|OR1C1|-|-|-|-|CHRM5|CDC20|AFF2|-|-|-|-|-…
GO:0003008	system process	biological_process	3.8063e-20	3.5679e-17	365	1850	2168	20032	ENSSSCG00000008345,ENSSSCG00000024320,ENSSSCG00000005792,ENSSSCG00000003431,ENSSSCG00000003959,ENSSSCG00000024468,ENSSSCG00000024155,ENSSSCG00000015146,ENSSSCG00000002106,ENSSSCG00000024173,ENSSSCG00000029419,ENSSSCG00000022572,ENSSSCG00000000304,ENSSSCG00000029068,ENSSSCG00000005797,ENSSSCG00000005765,ENSSSCG00000022450,ENSSSCG00000021121,ENSSSCG00000025908,ENSSSCG00000002175,ENSSSCG00000028136,…	BMP-10|TFF2|-|NPPB|-|-|-|OR6X1|OR4E2|-|-|OR52K1|-|-|-|-|-|-|-|-|-|KCNJ1|ADA|-|-|FGF12|NOS1|SYT1|OR52N5|DLG2|PPP1R13L|-|OR5D16|-|-|-|SLC26A7|-|OR6K6|-|-|-|OR51M1|-|-|-|RPE65|-|-|RIMS2|OR5I1|MOR|-|-|-|COL11A1|-|OR56A1|-|-|-|-|PFN2|-|-|-|MYOC|-|-|-|CH242-73D9.1|-|OR9Q1|OR6Y1|KMT2B|COL4A3BP|-|TNNC1|KIR1.2|-|OR8B8|-|-|LRRTM3|NPY|-|-|-|OR1N1|OR5B12|OR52E5|MME|OR2G2|GJD2|-|-|SCN2B|-|-|GABRG1|-|-|-|-|-|S…
GO:0004871	signal transducer activity	molecular_function	3.9114e-20	3.5679e-17	358	1850	2076	20032	ENSSSCG00000001157,ENSSSCG00000007631,ENSSSCG00000023573,ENSSSCG00000000271,ENSSSCG00000005795,ENSSSCG00000013952,ENSSSCG00000003604,ENSSSCG00000022221,ENSSSCG00000014638,ENSSSCG00000024890,ENSSSCG00000022188,ENSSSCG00000021308,ENSSSCG00000027238,ENSSSCG00000023416,ENSSSCG00000025732,ENSSSCG00000025123,ENSSSCG00000029454,ENSSSCG00000013822,ENSSSCG00000021614,ENSSSCG00000027263,ENSSSCG00000021905,…	-|-|-|AMHR2|OR10AG1|-|-|-|OR56B4|-|-|-|-|-|-|-|-|-|-|-|-|-|OR52Z1|-|-|-|CU468857.1|PTGER2|-|-|-|-|-|LGR5|-|-|-|-|-|-|-|FCAMR|-|-|OR2G3|-|OR1I1|-|-|ZP4|-|DRD4|SCTR|-|-|-|OR5B2|OR9G4|-|GRIN3A|-|-|-|NPAS4|EPHA3|OR1M1|CNR2|-|-|F2|-|NPBWR1|-|-|RXFP1|-|GRIK1|OR
GO:0060089	molecular transducer activity	molecular_function	3.9114e-20	3.5679e-17	358	1850	2076	20032	ENSSSCG00000027456,ENSSSCG00000029821,ENSSSCG00000014457,ENSSSCG00000021621,ENSSSCG00000022856,ENSSSCG00000000338,ENSSSCG00000029466,ENSSSCG00000024615,ENSSSCG00000013819,ENSSSCG00000013193,ENSSSCG00000022817,ENSSSCG00000025555,ENSSSCG00000028621,ENSSSCG00000004904,ENSSSCG00000000351,ENSSSCG00000028456,ENSSSCG00000015464,ENSSSCG00000013188,ENSSSCG00000025227,ENSSSCG00000013813,ENSSSCG00000029704,…	-|-|-|RGS6|NTRK2|-|-|-|-|-|-|-|-|MC4R|-|-|-|-|-|-|-|-|-|-|ACVR1B|CCKBR|OR51V1|-|OR5T2|-|-|-|-|-|-|-|OR5M11|-|OR14K1|-|-|OR6M1|-|GPR37|-|-|-|PTCHD2|-|-|-|-|-|GRIN2A|TSHR|OR5C1|OR7G3|-|OR4K17|-|OR52N1|-|-|-|-|CCR8|-|FSHR|-|CU571372.2|-|-|-|OR10J1|P4|-|-|-|E
GO:0016021	integral to membrane	cellular_component	6.1135e-19	5.2831e-16	544	1850	3893	20032	ENSSSCG00000010959,ENSSSCG00000027379,ENSSSCG00000015898,ENSSSCG00000014608,ENSSSCG00000014724,ENSSSCG00000024844,ENSSSCG00000012784,ENSSSCG00000014467,ENSSSCG00000024819,ENSSSCG00000013951,ENSSSCG00000013139,ENSSSCG00000002159,ENSSSCG00000027425,ENSSSCG00000029704,ENSSSCG00000006501,ENSSSCG00000000873,ENSSSCG00000012375,ENSSSCG00000023780,ENSSSCG00000000233,ENSSSCG00000000257,ENSSSCG00000022817,…	-|-|KCNH7|-|OR51V1|ITGB5|SSR4|OR5T2|-|OR14K1|-|-|OR5M11|-|SSR2|ANO4|DLG3|SLC5A3|ACVR1B|ITGB7|-|-|-|HHATL|MC4R|-|-|-|-|-|TSPAN33|-|-|OR10J1|-|CU571372.2|SYT13|LRRC8A|MPZL1|SLC35A3|KCNE2|OCA2|-|SLC32A1|-|PLLP|-|GJD3|SLC35A1|-|GRIN2A|OR5C1|-|NUP98|-|-|-|OR6M
GO:0031224	intrinsic to membrane	cellular_component	8.7624e-19	7.1935e-16	547	1850	3929	20032	ENSSSCG00000014649,ENSSSCG00000029566,ENSSSCG00000027899,ENSSSCG00000029510,ENSSSCG00000026260,ENSSSCG00000009393,ENSSSCG00000011647,ENSSSCG00000025650,ENSSSCG00000015188,ENSSSCG00000004819,ENSSSCG00000028375,ENSSSCG00000025051,ENSSSCG00000016799,ENSSSCG00000015390,ENSSSCG00000026080,ENSSSCG00000004341,ENSSSCG00000027420,ENSSSCG00000025278,ENSSSCG00000013168,ENSSSCG00000009098,ENSSSCG00000030132,…	OR52E5|-|-|OR5B12|ATP13A5|EBPL|-|-|OR8B8|CERS3|-|-|CDH12|PGP1A|-|GPR63|KIR1.2|-|OR9Q1|QRFPR|CH242-73D9.1|-|-|-|-|GALNT9|SLC5A6|-|TAAR6|OR5I1|MMP15|ABCC11|AGER|-|-|OR6K6|-|-|-|KCNJ4|SLC22A8|-|-|-|PGP3|-|OR5D16|-|-|-|-|-|-|KCNJ1|-|-|-|ATRNL1|-|-|-|-|-|OR52K1|-|-|-|SFT2D1|-|-|-|-|-|-|-|-|SLA|-|-|-|-|GPR50|-|-|-|CLDN10|-|-|TAAR2|-|-|GPR156|-|GPR139|-|DDR|-|-|-|-|CHRM5|-|-|-|-|-|SLC25A29|-|UPK1A|-|LEM…
GO:0007166	cell surface receptor signaling pathway	biological_process	1.2038e-17	9.4117e-15	443	1850	2972	20032	ENSSSCG00000000338,ENSSSCG00000030182,ENSSSCG00000029466,ENSSSCG00000024615,ENSSSCG00000026889,ENSSSCG00000025374,ENSSSCG00000022856,ENSSSCG00000027456,ENSSSCG00000029821,ENSSSCG00000014457,ENSSSCG00000021621,ENSSSCG00000028456,ENSSSCG00000000351,ENSSSCG00000025227,ENSSSCG00000003088,ENSSSCG00000021398,ENSSSCG00000013188,ENSSSCG00000015464,ENSSSCG00000016878,ENSSSCG00000013193,ENSSSCG00000013819,…	-|DEDD2|-|-|TMEM237|DVL3|NTRK2|-|-|-|RGS6|-|-|-|APOE|WNT9B|-|-|FGF10|-|-|-|MC4R|-|-|ITGB7|-|ACVR1B|-|-|JMJD6|-|-|-|-|OR5M11|-|-|OR14K1|-|USP20|ITGB5|OR51V1|OR5T2|-|CCKBR|-|-|-|-|-|-|-|GPR37|-|-|OR6M1|ECEL1|OR4K17|OR7G3|-|GCG|-|AGXT|-|OR52N1|-|-|-|-|TSHR|O
GO:0042221	response to chemical stimulus	biological_process	7.3062e-16	5.4528e-13	407	1850	2738	20032	ENSSSCG00000029505,ENSSSCG00000025118,ENSSSCG00000008072,ENSSSCG00000014587,ENSSSCG00000006447,ENSSSCG00000020877,ENSSSCG00000001456,ENSSSCG00000011801,ENSSSCG00000012593,ENSSSCG00000013845,ENSSSCG00000001723,ENSSSCG00000000327,ENSSSCG00000006231,ENSSSCG00000005211,ENSSSCG00000015176,ENSSSCG00000016883,ENSSSCG00000000333,ENSSSCG00000000469,ENSSSCG00000006411,ENSSSCG00000013809,ENSSSCG00000001804,…	-|-|ASPN|-|OR10Z1|-|SLA-DQA1|HRG|HTR2C|-|PAF-AH|-|CHD7|PDL1|-|ISL1|-|LEMD3|-|-|HOMER2|ITGB1BP1|IFN-GAMMA|-|-|OR2G2|-|-|IL18|-|-|SLC30A8|-|-|-|-|RORA|-|E2F1|-|-|-|TAS2R4|CRYAB|OR4D10|-|KMT2D|KLB|-|-|ZNF622|OR5AK2|CARD14|NR0B2|TTF1|-|-|-|G6PD|-|-|-|OR2T1|-|
GO:0032501	multicellular organismal process	biological_process	1.0507e-15	7.5006e-13	640	1850	5087	20032	ENSSSCG00000014761,ENSSSCG00000023769,ENSSSCG00000006425,ENSSSCG00000027167,ENSSSCG00000012242,ENSSSCG00000010107,ENSSSCG00000014475,ENSSSCG00000024506,ENSSSCG00000026329,ENSSSCG00000028391,ENSSSCG00000014460,ENSSSCG00000014516,ENSSSCG00000029734,ENSSSCG00000006045,ENSSSCG00000006764,ENSSSCG00000002806,ENSSSCG00000003794,ENSSSCG00000021082,ENSSSCG00000026551,ENSSSCG00000001437,ENSSSCG00000005801,…	-|S100A2|OR6K6|-|-|MED15|-|-|-|PPP1R13L|OR5D16|-|OR5I1|RIMS2|PTPN22|MMP15|RPE65|-|LOXL2|AGER|-|-|COPRS|-|ATRNL1|-|OR52K1|-|IL-17F|-|-|-|TFF2|SIAH2|LBP|SYT1|NOS1|ADA|IL21|-|-|-|-|SERP1|-|KCNJ1|SOX30|-|-|-|NHLH2|CERS3|OR8B8|FAM213A|SEMA4A|MAP3K3|TERT|-|KIR1
GO:0044707	single-multicellular organism process	biological_process	1.5721e-15	1.0755e-12	624	1850	4931	20032	ENSSSCG00000013809,ENSSSCG00000029313,ENSSSCG00000000481,ENSSSCG00000026326,ENSSSCG00000005211,ENSSSCG00000014796,ENSSSCG00000000333,ENSSSCG00000001456,ENSSSCG00000001723,ENSSSCG00000012593,ENSSSCG00000013385,ENSSSCG00000029505,ENSSSCG00000014587,ENSSSCG00000006539,ENSSSCG00000006447,ENSSSCG00000029709,ENSSSCG00000013194,ENSSSCG00000010865,ENSSSCG00000026831,ENSSSCG00000016423,ENSSSCG00000009562,…	-|ITGB1BP1|IFN-GAMMA|CCNF|PDL1|CHRNA10|-|SLA-DQA1|PAF-AH|HTR2C|INSC|-|-|SHC1|OR10Z1|SPATA22|OR5AK2|EXO1|-|DPP6|GRK1|STMN1|-|TOP2A|TAS2R4|-|OR4D10|CRYAB|VCAN|SLITRK4|-|-|-|RORA|-|-|-|-|SCN2B|CENPF|-|GPR149|LGALS13|NEFH|-|-|RAB27A|ANKRD11|-|HMGCR|DUOXA1|F7|
GO:0044425	membrane part	cellular_component	8.4461e-14	5.5471e-11	597	1850	4722	20032	ENSSSCG00000014528,ENSSSCG00000003308,ENSSSCG00000027027,ENSSSCG00000010162,ENSSSCG00000026398,ENSSSCG00000002642,ENSSSCG00000015389,ENSSSCG00000011183,ENSSSCG00000026371,ENSSSCG00000015173,ENSSSCG00000006802,ENSSSCG00000014639,ENSSSCG00000030382,ENSSSCG00000011751,ENSSSCG00000005536,ENSSSCG00000028505,ENSSSCG00000024524,ENSSSCG00000027113,ENSSSCG00000015093,ENSSSCG00000025388,ENSSSCG00000013947,…	-|-|-|SLC35F3|-|-|-|ATP2C1|OR6Y1|-|KCNA3|OR56A1|-|TMEM212|-|-|-|-|CD3D|-|-|-|-|FLOT2|SLC35B4|OR1N1|-|FOLH1|-|-|SLC13A2|-|-|B3GALT2|-|SCAMP1|MBOAT4|-|OR52N5|TGM2|-|MTNR1B|-|-|-|-|TGM3|OR4E2|OR6X1|UGT1A1|-|TNFRSF1A|OR51M1|GAL3ST2|CHRNA2|MOR|FAF1|-|-|NAT8|-|
GO:0023052	signaling	biological_process	1.7959e-12	1.0921e-09	615	1850	5036	20032	ENSSSCG00000015147,ENSSSCG00000025092,ENSSSCG00000016285,ENSSSCG00000016599,ENSSSCG00000025350,ENSSSCG00000017245,ENSSSCG00000023324,ENSSSCG00000013609,ENSSSCG00000016184,ENSSSCG00000008436,ENSSSCG00000030674,ENSSSCG00000025084,ENSSSCG00000023242,ENSSSCG00000005578,ENSSSCG00000021488,ENSSSCG00000015895,ENSSSCG00000028498,ENSSSCG00000025064,ENSSSCG00000022047,ENSSSCG00000000753,ENSSSCG00000028073,…	OR6M1|CDK4|ECEL1|GPR37|-|CDC42EP4|KMT2A|-|-|-|-|-|GRIN2A|OR5C1|-|GCG|-|-|-|WNK1|KCTD11|-|-|-|CU571372.2|NFKBID|-|P4|OR10J1|KCNE2|-|-|RGS6|DVL3|ADGRB1|KIF14|-|DEDD2|-|CRLF1|-|-|-|MC4R|-|FKTN|-|APOE|-|ITGB7|ACVR1B|TRAF3IP2|OR51V1|ITGB5|OR5T2|-|ASAP2|-|-|RAB3B|-|OR5M11|OR14K1|-|USP20|-|-|-|-|-|-|-|-|-|-|ZC3H3|INPP5B|-|SPOCK3|DKK1|-|STOX1|-|-|OR10AG1|SLITRK1|-|-|OR56B4|BLOC1S2|ARID1A|FAM83G|-|-|CTNNA…
GO:0044700	single organism signaling	biological_process	1.7959e-12	1.0921e-09	615	1850	5036	20032	ENSSSCG00000028471,ENSSSCG00000008345,ENSSSCG00000024468,ENSSSCG00000003431,ENSSSCG00000003959,ENSSSCG00000024155,ENSSSCG00000002106,ENSSSCG00000015146,ENSSSCG00000002143,ENSSSCG00000021121,ENSSSCG00000002651,ENSSSCG00000027417,ENSSSCG00000006544,ENSSSCG00000014939,ENSSSCG00000025989,ENSSSCG00000001337,ENSSSCG00000029252,ENSSSCG00000014656,ENSSSCG00000014904,ENSSSCG00000018019,ENSSSCG00000011771,…	DTHD1|BMP-10|-|NPPB|-|-|OR4E2|OR6X1|PARP2|-|CDT1|LDLRAD4|UBE2Q1|MTNR1B|-|-|FGF12|OR52N5|DLG2|ARHGAP44|SOX2|-|CHRNA2|OR51M1|TNFRSF1A|-|ARHGAP21|-|-|-|FAF1|MOR|CD3D|-|OSM|-|HNF1B|ARHGEF6|NR2F1|-|-|OR56A1|ZIC1|-|-|-|SCG5|WNT8A|MYOC|-|-|-|-|-|COL4A3BP|OR6Y1|-|-|IL1R1|-|-|LRRTM3|NPY|-|OR1N1|-|TIMP-2|FOXA2|GPR149|-|-|-|SCN2B|-|-|-|RORA|-|-|-|-|-|SLITRK4|SLC30A8|NMBR|-|-|-|OR4D10|KLB|TAS2R4|RAB27B|-|DPP…
GO:0007154	cell communication	biological_process	5.7299e-12	3.3599e-09	619	1850	5112	20032	ENSSSCG00000000320,ENSSSCG00000026411,ENSSSCG00000003707,ENSSSCG00000023859,ENSSSCG00000021249,ENSSSCG00000000669,ENSSSCG00000008881,ENSSSCG00000028545,ENSSSCG00000004650,ENSSSCG00000017029,ENSSSCG00000011567,ENSSSCG00000023497,ENSSSCG00000013217,ENSSSCG00000022845,ENSSSCG00000017306,ENSSSCG00000014648,ENSSSCG00000014687,ENSSSCG00000029361,ENSSSCG00000010831,ENSSSCG00000025476,ENSSSCG00000029114,…	-|-|NPC1|LRRTM1|-|GDF3|RAPGEF2|-|-|GABRB2|VHL|CAMK4|-|PJA2|CD61|OR52L1|-|-|DUSP10|-|-|-|OR1C1|-|-|GMDS|MC5R|P2Y6R|TAAR8|F7|-|RAB27A|GAB2|GPR26|-|PTPRN|HMGCR|-|-|-|NYAP2|-|OR2T1|HTRA1|ABL2|IQSEC3|TAS2R4|RAB27B|KLB|-|OR4D10|OR5AK2|HTR1F|ZNF622|GRK1|-|-|DPP6
GO:0044699	single-organism process	biological_process	2.1336e-11	1.1812e-08	1101	1850	10446	20032	ENSSSCG00000020863,ENSSSCG00000011074,ENSSSCG00000012985,ENSSSCG00000016309,ENSSSCG00000023292,ENSSSCG00000005868,ENSSSCG00000000708,ENSSSCG00000022853,ENSSSCG00000023391,ENSSSCG00000009665,ENSSSCG00000024421,ENSSSCG00000010457,ENSSSCG00000006116,ENSSSCG00000011771,ENSSSCG00000014904,ENSSSCG00000023522,ENSSSCG00000015771,ENSSSCG00000006544,ENSSSCG00000014939,ENSSSCG00000002651,ENSSSCG00000000024,…	-|ARHGAP21|LTBP3|UGT1A1|INF2|-|TNFRSF1A|OR51M1|-|CHRNA2|-|KIF20B|SLC26A7|SOX2|DLG2|TGM2|NEIL3|UBE2Q1|MTNR1B|CDT1|PARVB|PARP2|OR4E2|-|NPPB|ESPN|BMP-10|DTHD1|CHAF1A|MME|-|OR1N1|SLC28A2|PRDM13|HIST1H1B|-|PGA|-|SLC13A2|IGSF5|GLUL|-|-|SLC35F3|-|MYOC|-|-|ATP2C1
GO:0044763	single-organism cellular process	biological_process	2.1583e-11	1.1812e-08	1028	1850	9638	20032	ENSSSCG00000002159,ENSSSCG00000005278,ENSSSCG00000024844,ENSSSCG00000014608,ENSSSCG00000021036,ENSSSCG00000010959,ENSSSCG00000000089,ENSSSCG00000011805,ENSSSCG00000027379,ENSSSCG00000008642,ENSSSCG00000029571,ENSSSCG00000015898,ENSSSCG00000022107,ENSSSCG00000012171,ENSSSCG00000005454,ENSSSCG00000023780,ENSSSCG00000008568,ENSSSCG00000000403,ENSSSCG00000013819,ENSSSCG00000010868,ENSSSCG00000013909,…	-|PRUNE2|ITGB5|-|RAB3B|-|RPL3|RTP1|-|ASAP2|AVIL|KCNH7|CHTOP|PRDX4|TXNDC8|SLC5A3|DRC1|BAZ2A|-|BECN2|CRLF1|MC4R|MYLIP|-|MORF4L1|DVL3|-|-|AMCF-II|MPC2|CU571372.2|-|NFKBID|IL15RA|-|-|-|GJD3|-|WNK1|GCG|-|HAVCR2|-|-|-|-|CDC42EP4|KMT2A|OR6M1|CCL28|CLGN|-|ECM2|KC
GO:0007165	signal transduction	biological_process	3.048e-11	1.6144e-08	575	1850	4703	20032	ENSSSCG00000014655,ENSSSCG00000016402,ENSSSCG00000014493,ENSSSCG00000013850,ENSSSCG00000021658,ENSSSCG00000002187,ENSSSCG00000022593,ENSSSCG00000025827,ENSSSCG00000022184,ENSSSCG00000003417,ENSSSCG00000022960,ENSSSCG00000029250,ENSSSCG00000023765,ENSSSCG00000005568,ENSSSCG00000000037,ENSSSCG00000003155,ENSSSCG00000005794,ENSSSCG00000013457,ENSSSCG00000020740,ENSSSCG00000005549,ENSSSCG00000022480,…	OR52N1|AGXT|-|-|OR7G3|OR4K17|TSHR|-|-|PTCHD2|-|-|PCGF2|-|ARFGAP3|PPP1R15A|-|DOT1L|DSG4|-|-|-|-|-|FSHR|CCR8|DUSP3|C-JUN|-|TIMP4|FGF10|ASIP|-|WNT9B|-|SLC12A1|-|BPIFB1|-|-|-|MECOM|RAPH1|-|TMEM237|NTRK2|SLC9A1|-|-|-|-|CCKBR|-|RHEB|-|-|PDZD8|-|JMJD6|-|-|RGS2|-|BCL9|AMHR2|-|VWC2|-|OR52Z1|LMO3|-|NFAT5|-|HELLS|-|-|ALOX15B|-|-|FGF2|-|-|-|FRAP1|-|-|ZP4|-|OR2G3|-|-|FCAMR|-|-|AGFG2|-|-|-|MSX1|OR9G4|-|-|SCTR|…
GO:0051716	cellular response to stimulus	biological_process	2.8862e-09	1.4809e-06	635	1850	5499	20032	ENSSSCG00000013947,ENSSSCG00000021366,ENSSSCG00000023647,ENSSSCG00000004807,ENSSSCG00000005536,ENSSSCG00000013735,ENSSSCG00000014157,ENSSSCG00000030460,ENSSSCG00000009997,ENSSSCG00000028505,ENSSSCG00000024524,ENSSSCG00000022417,ENSSSCG00000015093,ENSSSCG00000017722,ENSSSCG00000015173,ENSSSCG00000011692,ENSSSCG00000030382,ENSSSCG00000014639,ENSSSCG00000029884,ENSSSCG00000026371,ENSSSCG00000014081,…	-|-|WNT8A|SCG5|-|JUNB|NR2F1|ARHGEF6|OSM|-|-|HNF1B|CD3D|CCL11|-|ZIC1|-|OR56A1|-|OR6Y1|COL4A3BP|GLUL|-|MYOC|-|-|-|IL1R1|-|-|-|-|-|OR1N1|-|FOXA2|TIMP-2|MME|NPY|OR4E2|OR6X1|PARP2|BMP-10|DTHD1|-|NPPB|-|-|-|-|MTNR1B|LDLRAD4|OR52N5|NEIL3|FGF12|CDT1|-|-|SOX2|ARHG
GO:0005886	plasma membrane	cellular_component	4.5876e-09	2.2825e-06	355	1850	2765	20032	ENSSSCG00000027415,ENSSSCG00000025505,ENSSSCG00000009444,ENSSSCG00000000767,ENSSSCG00000017313,ENSSSCG00000028594,ENSSSCG00000017421,ENSSSCG00000025951,ENSSSCG00000024007,ENSSSCG00000029526,ENSSSCG00000014757,ENSSSCG00000025119,ENSSSCG00000025832,ENSSSCG00000007385,ENSSSCG00000029756,ENSSSCG00000009454,ENSSSCG00000010552,ENSSSCG00000025077,ENSSSCG00000013127,ENSSSCG00000021863,ENSSSCG00000024353,…	WWOX|-|OLFM4|ATP6V1E1|CRHR1|-|ACLY|-|-|-|OR51S1|GRIK1|-|KCNS1|ADGRG2|-|PKD2L1|-|OR4D9|-|-|-|OR1M1|KCND1|-|-|EPHA3|AS-A|SERPINA12|MUC16|OR5B2|SCTR|-|EXOC4|DRD4|GRIN3A|CHRNA6|-|-|CTNNA2|-|-|SYMPK|SCN1A|TTYH1|SIT1|-|-|ZP4|BFSP2|-|OR2G3|CU468857.1|-|-|-|-|ALOX15B|LGR5|-|TMPRSS11A|-|-|-|-|-|TNFSF9|CATSPERB|-|-|-|-|-|-|VWC2|SLC38A3|SHROOM3|-|DKK1|RGS2|-|-|ANO4|UPK2|DLG3|JMJD6|LPO|ACVR1B|-|-|ITGB7|-|-|-…
GO:0016020	membrane	cellular_component	8.1673e-09	3.9441e-06	767	1850	6941	20032	ENSSSCG00000030169,ENSSSCG00000021262,ENSSSCG00000003413,ENSSSCG00000025898,ENSSSCG00000013790,ENSSSCG00000000307,ENSSSCG00000008927,ENSSSCG00000024147,ENSSSCG00000014715,ENSSSCG00000017978,ENSSSCG00000024258,ENSSSCG00000012666,ENSSSCG00000024204,ENSSSCG00000007664,ENSSSCG00000004187,ENSSSCG00000024909,ENSSSCG00000002600,ENSSSCG00000000871,ENSSSCG00000030297,ENSSSCG00000030214,ENSSSCG00000011366,…	-|-|FRAP1|-|-|-|TMPRSS11A|-|-|ALOX15B|-|-|SCN1A|AGFG2|-|-|-|SLC5A8|-|-|SLC25A20|OR2G3|-|-|-|ZP4|-|VWC2|-|AMHR2|-|-|RGS2|RPS7|-|-|SYT10|-|-|OR52Z1|SLCO1C1|-|GRIK1|MLANA|OR4D9|-|-|-|SLC1A4|-|-|PLCH1|ADGRG2|-|AP1S1|SLC4A4|-|-|WWOX|ICAM5|-|-|-|SLC16A12|NAALAD
GO:0050896	response to stimulus	biological_process	1.061e-08	4.9771e-06	723	1850	6466	20032	ENSSSCG00000001484,ENSSSCG00000009856,ENSSSCG00000029239,ENSSSCG00000011217,ENSSSCG00000014544,ENSSSCG00000009087,ENSSSCG00000021255,ENSSSCG00000004529,ENSSSCG00000008999,ENSSSCG00000002175,ENSSSCG00000030469,ENSSSCG00000028477,ENSSSCG00000028136,ENSSSCG00000025908,ENSSSCG00000005765,ENSSSCG00000022450,ENSSSCG00000017051,ENSSSCG00000005602,ENSSSCG00000005797,ENSSSCG00000029068,ENSSSCG00000010654,…	-|NOS1|MZB1|NEK10|-|IL21|ADA|POLI|-|-|BUB1|SERP1|-|-|-|-|SOX30|GAPVD1|-|-|ATRNL1|-|IL-17F|OR52K1|-|PLCZ|-|LBP|SIAH2|TFF2|-|RIMS2|OR5I1|TAAR6|CRLF3|PTPN22|AGER|LOXL2|RPE65|-|-|-|-|MKL1|-|FAM65A|OR6K6|-|SLC22A8|ZFYVE26|-|-|-|DNAJA4|OR5D16|-|XCL1|HYOU1|SKOR2
GO:0071944	cell periphery	cellular_component	2.9166e-08	1.3302e-05	360	1850	2870	20032	ENSSSCG00000022548,ENSSSCG00000022695,ENSSSCG00000010141,ENSSSCG00000011636,ENSSSCG00000013944,ENSSSCG00000021376,ENSSSCG00000024909,ENSSSCG00000008250,ENSSSCG00000002600,ENSSSCG00000030297,ENSSSCG00000003271,ENSSSCG00000024204,ENSSSCG00000003093,ENSSSCG00000005312,ENSSSCG00000030511,ENSSSCG00000017978,ENSSSCG00000024258,ENSSSCG00000024147,ENSSSCG00000008927,ENSSSCG00000025898,ENSSSCG00000029246,…	-|-|ZP4|BFSP2|OR2G3|-|-|CTNNA2|-|-|TTYH1|SCN1A|SYMPK|SIT1|LGR5|ALOX15B|-|-|TMPRSS11A|-|CU468857.1|-|-|-|-|-|-|-|-|-|-|CATSPERB|-|TNFSF9|-|-|-|RGS2|-|STOX1|VWC2|SLC38A3|-|SHROOM3|DKK1|-|ACLY|CRHR1|-|-|-|OR51S1|WWOX|-|OLFM4|ATP6V1E1|PKD2L1|-|ADGRG2|-|OR4D9|
GO:0050789	regulation of biological process	biological_process	1.3037e-07	5.7854e-05	895	1850	8443	20032	ENSSSCG00000013843,ENSSSCG00000027633,ENSSSCG00000016704,ENSSSCG00000027725,ENSSSCG00000010669,ENSSSCG00000024804,ENSSSCG00000023792,ENSSSCG00000013813,ENSSSCG00000017024,ENSSSCG00000022373,ENSSSCG00000003569,ENSSSCG00000013375,ENSSSCG00000014453,ENSSSCG00000022555,ENSSSCG00000023411,ENSSSCG00000010733,ENSSSCG00000002199,ENSSSCG00000028128,ENSSSCG00000016434,ENSSSCG00000004548,ENSSSCG00000014631,…	-|-|HOXA4|-|PDZD8|-|SNRNP70|-|CCNG1|JMJD6|SLC9A1|MYOD1|-|-|-|NKX1-2|-|-|RHEB|PIF1|CCKBR|-|-|SPEN|MECOM|CHERP|RAPH1|CYP19A1|WIF1|NTRK2|TMEM237|-|DPP4|KCNJ6|-|LRRC4|FGF10|ICA|ASIP|-|WNT9B|-|SLC12A1|LONP2|BPIFB1|CCNB1|-|FSHR|MIXL1|CCR8|C-JUN|DUSP3|ZNF311|SIX
GO:0050794	regulation of cellular process	biological_process	2.4985e-07	0.00010795	848	1850	7955	20032	ENSSSCG00000000327,ENSSSCG00000003437,ENSSSCG00000006021,ENSSSCG00000013845,ENSSSCG00000011801,ENSSSCG00000029951,ENSSSCG00000020877,ENSSSCG00000029656,ENSSSCG00000025118,ENSSSCG00000008072,ENSSSCG00000001804,ENSSSCG00000006411,ENSSSCG00000000469,ENSSSCG00000016883,ENSSSCG00000011808,ENSSSCG00000015176,ENSSSCG00000028911,ENSSSCG00000006231,ENSSSCG00000029828,ENSSSCG00000007268,ENSSSCG00000013810,…	-|TNFRSF8|KCNV1|-|HRG|NKD1|-|NDP|-|ASPN|HOMER2|-|LEMD3|ISL1|SST|-|COLQ|CHD7|RAB5B|E2F1|-|EPB41L3|ZBTB7A|AHSA2|MLXIP|DND1|IL18|OR2G2|GABRG1|G6PD|-|GLRX3|-|DGKE|UBE3A|TTF1|NR0B2|CARD14|-|FITM2|-|ABHD5|KMT2D|-|EYA2|PIWIL2|-|PHF1|-|ACSL4|GPR50|-|-|-|-|BAG3|-|
GO:0065007	biological regulation	biological_process	3.2032e-06	0.0013485	918	1850	8788	20032	ENSSSCG00000011700,ENSSSCG00000021150,ENSSSCG00000016183,ENSSSCG00000013828,ENSSSCG00000007443,ENSSSCG00000022548,ENSSSCG00000007600,ENSSSCG00000014412,ENSSSCG00000003559,ENSSSCG00000003093,ENSSSCG00000003271,ENSSSCG00000014445,ENSSSCG00000010551,ENSSSCG00000005312,ENSSSCG00000008250,ENSSSCG00000013852,ENSSSCG00000008009,ENSSSCG00000029764,ENSSSCG00000014323,ENSSSCG00000018047,ENSSSCG00000024531,…	CP|-|-|OR1I1|ZNF248|-|BHLHA15|POU4F3|ARID1A|SYMPK|TTYH1|-|BLOC1S2|SIT1|CTNNA2|-|LMF1|TXLNG|-|FAM83G|SPDEF|-|-|LGR5|TAF4|-|NREP|TSC22D2|-|-|PTGER2|CU468857.1|-|DPT|KCNJ5|-|LDOC1|-|ZC3H3|INPP5B|SMYD3|SETD1A|TNFSF9|-|-|-|-|CRYM|IDH1|HOXC12|-|-|-|SLITRK1|OR10AG1|-|-|STOX1|-|OR56B4|-|SHROOM3|CEP120|-|DKK1|SPOCK3|SLC38A3|MOSPD1|-|OR51S1|NMB|IGSF1|CRHR1|-|ALK|WHAMM|-|IFN-KAPPA|OLFM4|NCOR1|ACR|GPR177|ETS…
GO:0003674	molecular_function	molecular_function	9.268e-05	0.038043	1718	1850	18135	20032	ENSSSCG00000016434,ENSSSCG00000004548,ENSSSCG00000024227,ENSSSCG00000020657,ENSSSCG00000014631,ENSSSCG00000002199,ENSSSCG00000023411,ENSSSCG00000022555,ENSSSCG00000004401,ENSSSCG00000006221,ENSSSCG00000013375,ENSSSCG00000003569,ENSSSCG00000030461,ENSSSCG00000028044,ENSSSCG00000015100,ENSSSCG00000023792,ENSSSCG00000016996,ENSSSCG00000024082,ENSSSCG00000022373,ENSSSCG00000017024,ENSSSCG00000007391,…	RHEB|PIF1|NLRP13|BCAM|CCKBR|-|-|-|DDO|-|MYOD1|SLC9A1|HEPHL1|-|UPK2|SNRNP70|-|CCT6B|JMJD6|CCNG1|MATN4|-|PIR|-|-|PDZD8|SETD1B|CFH|-|UBALD1|PEBP1|MYOZ1|-|PRRC2A|-|-|-|-|CDH10|SLC12A1|-|KCNJ6|WNT9B|SYBU|ICA|CRYBB1|FGF10|ANXA10|DENR|RAPH1|CYP19A1|-|-|MON1B|PHEX|MECOM|-|-|-|AGPAT3|-|NAAA|-|-|-|DSG4|DNAJB7|-|RPTN|CAMSAP3|-|-|ZNF311|TRAV14DV4|CYGB|FSHR|-|FBXO42|PROC|KIF20A|ABI3BP|OR4K17|-|-|SEMA3D|CHD2|A…
