# Supplementary material for: Transcriptome Profiling of Placenta through Pregnancy Reveals Dysregulation of Bile Acids Transport and Detoxification Function
Source: Int J Mol Sci. 2019 Aug 22;20(17):4099. doi: 10.3390/ijms20174099 (PMC6747679; doi:10.3390/ijms20174099)
Supplement: Supplementary file 1 [file ijms-20-04099-s001.zip › ijms-535692-for final sup/Supplementary Table S7.xlsx]

## Sheet: G60vsL0  lncRNA GO enrichment
Supplementary Table S7 The GO analysis of predicted trans-regulated targeted protein-coding genes of differentially expressed lncRNAs between G60 and L0
GO_accession	Description	Term_type	Over_represented_pValue	Corrected_pValue	CAD_item	CAD_list	Bg_item	Bg_list	Gene_names	Gene_description
GO:0044707	single-multicellular organism process	biological_process	3.945e-27	6.4772e-23	1218	3905	4931	20032	ENSSSCG00000026398,ENSSSCG00000021488,ENSSSCG00000023243,ENSSSCG00000012666,ENSSSCG00000028467,ENSSSCG00000024804,ENSSSCG00000013024,ENSSSCG00000024596,ENSSSCG00000014516,ENSSSCG00000029519,ENSSSCG00000028594,ENSSSCG00000017187,ENSSSCG00000015469,ENSSSCG00000008345,ENSSSCG00000006789,ENSSSCG00000006914,ENSSSCG00000006495,ENSSSCG00000016635,ENSSSCG00000025366,ENSSSCG00000000712,ENSSSCG00000023769,…	-|-|NFIA|-|-|-|NRXN2|NOCT|-|CIAPIN1|-|FOXJ1|-|BMP-10|ATP5F1|BARHL2|SEMA4A|CAV2|-|VWF|S100A2|GUCA1A|MAFB|NLGN1|DUSP10|KLK3|PAF-AH|SP2|FOXA2|OR5B12|CCDC182|NFATC2IP|RAD51B|POLR3F|PRKD2|-|CYP19A1|TNNC1|-|BETA-ACTIN|-|CLIC5|COL18A1|-|CALHM1|SRSF4|-|-|IL18|-|P
GO:0032501	multicellular organismal process	biological_process	2.4844e-26	2.0396e-22	1247	3905	5087	20032	ENSSSCG00000010831,ENSSSCG00000001723,ENSSSCG00000015799,ENSSSCG00000017516,ENSSSCG00000007114,ENSSSCG00000029510,ENSSSCG00000007808,ENSSSCG00000017620,ENSSSCG00000002299,ENSSSCG00000007095,ENSSSCG00000026152,ENSSSCG00000013947,ENSSSCG00000030168,ENSSSCG00000011441,ENSSSCG00000013815,ENSSSCG00000006914,ENSSSCG00000006495,ENSSSCG00000016635,ENSSSCG00000025366,ENSSSCG00000000712,ENSSSCG00000023769,…	DUSP10|PAF-AH|KLK3|SP2|FOXA2|OR5B12|NFATC2IP|CCDC182|RAD51B|POLR3F|PRKD2|-|CYP19A1|TNNC1|-|BARHL2|SEMA4A|CAV2|-|VWF|S100A2|GUCA1A|MAFB|NLGN1|FOXJ1|-|BMP-10|ATP5F1|-|-|-|NFIA|-|-|NRXN2|-|NOCT|CIAPIN1|-|CXCL13|HES7|ARHGEF15|APBA3|SFN|SPATA22|DNASE1L2|-|CCDC39|-|AFF4|-|GJD2|PEAR1|SENP2|-|SALL1|TESC|CRISP1|PGA|-|CAPN9|-|LDB2|LUM|BETA-ACTIN|-|CLIC5|COL18A1|-|CALHM1|SRSF4|-|IL18|-|-|VAX1|TBX2|APOE|BBS1…
GO:0007154	cell communication	biological_process	1.3688e-19	7.4916e-16	1213	3905	5112	20032	ENSSSCG00000005177,ENSSSCG00000001804,ENSSSCG00000027922,ENSSSCG00000012576,ENSSSCG00000001912,ENSSSCG00000022188,ENSSSCG00000008359,ENSSSCG00000013397,ENSSSCG00000013416,ENSSSCG00000016239,ENSSSCG00000001945,ENSSSCG00000011205,ENSSSCG00000013642,ENSSSCG00000009364,ENSSSCG00000014970,ENSSSCG00000026718,ENSSSCG00000000075,ENSSSCG00000000875,ENSSSCG00000022888,ENSSSCG00000017245,ENSSSCG00000022960,…	SH3GL2|HOMER2|-|CHRDL1|PML|-|RAB1B|BMAL1|MED16|NYAP2|TTF1|EFHB|-|FREM2|MTMR2|PLCH1|MKL1|NR1H4|ITPKB|CDC42EP4|-|-|SYNGR1|EPAS1|-|DGKG|UNC5B|INPP5F|PRRX2|BLOC1S5|ADM|-|RXFP1|POSTN|-|GATA4|BRD4|WNT8A|PDE10A|ADD1|MED12|FAM65A|HTR2B|RHOB|-|G0S2|DAGLA|GUCY1A3|NDUFS3|CHD7|KSR1|-|TRAF3IP2|CXCR6|LRRTM3|GREM1|KCNA2|-|HRG|CTSC|NCEH1|-|PDGFA|ATP6V0C|-|OSM|PJA2|GEM|KIF1B|CCKBR|-|IL13RA2|GPR63|-|-|MED17|-|PTPN…
GO:0023052	signaling	biological_process	5.7427e-19	1.8858e-15	1193	3905	5036	20032	ENSSSCG00000021905,ENSSSCG00000023582,ENSSSCG00000013190,ENSSSCG00000029804,ENSSSCG00000029991,ENSSSCG00000001242,ENSSSCG00000029218,ENSSSCG00000014655,ENSSSCG00000007862,ENSSSCG00000008997,ENSSSCG00000028073,ENSSSCG00000012045,ENSSSCG00000002615,ENSSSCG00000030821,ENSSSCG00000003642,ENSSSCG00000009612,ENSSSCG00000018039,ENSSSCG00000014391,ENSSSCG00000016858,ENSSSCG00000004141,ENSSSCG00000030711,…	-|GPR149|-|-|SNIP1|GABBR1|-|OR52N1|GPR139|FGB|KCTD11|KCNE2|-|FCAMR|INPP5B|DOK2|NCOR1|ARAP3|PRKAA1|NMBR|-|HTR7|EGR-3|SOX9|EYA2|KMT2E|-|CACTIN|-|DEDD2|IL12B|CRHR1|PPP1R15A|-|NPC1|CHRNA3|RORB|TNFRSF1A|GIT1|F2R|WWOX|SYP|-|-|ALDH1A2|OR1C1|-|ARFGAP3|-|ATP1A2|-|
GO:0044700	single organism signaling	biological_process	5.7427e-19	1.8858e-15	1193	3905	5036	20032	ENSSSCG00000021900,ENSSSCG00000009087,ENSSSCG00000004533,ENSSSCG00000009613,ENSSSCG00000004091,ENSSSCG00000003527,ENSSSCG00000013819,ENSSSCG00000022676,ENSSSCG00000010814,ENSSSCG00000027198,ENSSSCG00000007700,ENSSSCG00000001440,ENSSSCG00000000253,ENSSSCG00000022047,ENSSSCG00000015284,ENSSSCG00000022091,ENSSSCG00000029023,ENSSSCG00000022331,ENSSSCG00000001988,ENSSSCG00000008134,ENSSSCG00000014535,…	-|IL21|RAB27B|DMTN|AKAP12|-|-|OPHN1|ESRRG|PDK2|HIP1|NOTCH4|KRT18|-|MDM4|SLITRK4|ARL5B|FGF13|ADCY4|EDAR|-|MEF2C|SETD8|JAM3|-|SRPX|STAT1|IL1R1|HTRA1|TSHR|ATPIF1|LIF|-|-|-|DENND4B|-|RND1|OR52N5|ACVR1B|GAREM|P2RY1|RAMP3|-|ADA|KSR2|PHACTR4|-|-|CPE|TCF7L2|SLC22
GO:0044763	single-organism cellular process	biological_process	5.3273e-18	1.4578e-14	2121	3905	9638	20032	ENSSSCG00000023873,ENSSSCG00000005602,ENSSSCG00000000072,ENSSSCG00000023742,ENSSSCG00000030597,ENSSSCG00000000195,ENSSSCG00000027648,ENSSSCG00000020811,ENSSSCG00000014457,ENSSSCG00000028326,ENSSSCG00000002285,ENSSSCG00000011060,ENSSSCG00000007277,ENSSSCG00000004957,ENSSSCG00000012858,ENSSSCG00000008367,ENSSSCG00000012824,ENSSSCG00000021266,ENSSSCG00000005593,ENSSSCG00000005312,ENSSSCG00000012020,…
SCG00000014055,ENSSSCG00000006463,ENSSSCG00000009551,ENSSSCG00000001739,ENSSSCG00000002836,ENSSSCG00000014291,ENSSSCG00000004805,ENSSSCG00000017393,ENSSSCG00000027048,ENSSSCG00000002298,ENSSSCG00000011768,ENSSSCG00000028731,ENSSSCG00000017982,ENSSSCG00000029709,ENSSSCG00000013492,ENSSSCG00000028467,ENSSSCG00000023084,ENSSSCG00000001745,ENSSSCG00000004673,ENSSSCG00000023243,ENSSSCG00000029519,ENSS…	AZIN1|GAPVD1|SLC25A17|-|HAPLN3|PRPH|TRPS1|-|-|NR4A1|GPHN|GAD2|ASIP|CLN6|-|-|GAB3|MAP3K11|OLFML2A|SIT1|-|PDGFRB|-|TNFSF13B|-|ATP6V0E1|-|IRX5|DSG3|ATP5E|ARFGEF3|DENR|ABTB2|G6PD|ARNTL|GPC6|BUB1|PAX3|MBNL3|SLC2A4|CDK6|NTRK2|OGT|NPY|GPR26|-|-|SYT6|-|BLNK|-|BCL10|CENPE|FAIM|CNTN4|-|-|ATG9B|NPPB|ZP4|-|TAAR2|-|-|CTSL|E2F5|OR6M1|RNF130|C5|SLC22A16|OR5I1|FOXE1|LCA5|PLK5|-|SUPT5H|PITPNC1|-|-|ATP5G1|OR5B2|GR…
GO:0044699	single-organism process	biological_process	1.2043e-17	2.8248e-14	2275	3905	10446	20032	ENSSSCG00000029853,ENSSSCG00000029246,ENSSSCG00000015215,ENSSSCG00000016466,ENSSSCG00000017542,ENSSSCG00000009793,ENSSSCG00000002612,ENSSSCG00000003780,ENSSSCG00000000795,ENSSSCG00000004336,ENSSSCG00000009217,ENSSSCG00000023685,ENSSSCG00000012825,ENSSSCG00000022556,ENSSSCG00000027988,ENSSSCG00000025064,ENSSSCG00000012071,ENSSSCG00000017637,ENSSSCG00000009664,ENSSSCG00000010724,ENSSSCG00000025922,…
SCG00000014057,ENSSSCG00000015616,ENSSSCG00000022147,ENSSSCG00000009722,ENSSSCG00000000158,ENSSSCG00000028065,ENSSSCG00000000606,ENSSSCG00000004317,ENSSSCG00000027197,ENSSSCG00000005644,ENSSSCG00000025602,ENSSSCG00000013641,ENSSSCG00000001010,ENSSSCG00000014951,ENSSSCG00000005664,ENSSSCG00000003513,ENSSSCG00000030165,ENSSSCG00000028545,ENSSSCG00000025714,ENSSSCG00000011598,ENSSSCG00000002274,ENSS…	-|CU468857.1|CHEK1|GSTK1|TTLL6|CLIP1|-|CRYZ|ADAMTS20|EPHA7|PKD2|-|IKBKG|-|-|-|IGSF5|MPO|PTK2B|HMX3|-|-|KCNH6|IQSEC3|MFI2|NHEJ1|MORF4L1|-|HNF1A|-|OR4D9|VHL|SHPK|RPS6KA5|TTF1|DOK4|-|-|TAC3|TBC1D10B|NCOA1|HPN|STX2|-|STAB1|DTHD1|-|ELF3|-|-|LMAN1|SHC1|-|ITGB7|
GO:0003008	system process	biological_process	3.9914e-17	8.1919e-14	558	3905	2168	20032	ENSSSCG00000021488,ENSSSCG00000017239,ENSSSCG00000026398,ENSSSCG00000024804,ENSSSCG00000013024,ENSSSCG00000014516,ENSSSCG00000028594,ENSSSCG00000012666,ENSSSCG00000015131,ENSSSCG00000028467,ENSSSCG00000015469,ENSSSCG00000029310,ENSSSCG00000029240,ENSSSCG00000016494,ENSSSCG00000020877,ENSSSCG00000008345,ENSSSCG00000028704,ENSSSCG00000000082,ENSSSCG00000025366,ENSSSCG00000005765,ENSSSCG00000027193,…	-|RPL38|-|-|NRXN2|-|-|-|GRIK4|-|-|STK40|KCNMB3|BRAF|-|BMP-10|-|CACNA1I|-|-|-|NLGN1|GUCA1A|OR5B12|-|-|CSRP3|SLITRK6|-|-|TNNC1|-|-|-|-|-|CALHM1|-|CU571372.2|CLIC5|-|DPP6|-|-|-|-|-|KMT2A|TUSC3|-|LUM|-|GRIK1|-|-|-|GJD2|OR5C1|PKD2L1|OR2G2|-|MYOC|SYN3|CBR3|-|-|
GO:0007165	signal transduction	biological_process	2.2526e-16	4.1095e-13	1105	3905	4703	20032	ENSSSCG00000021077,ENSSSCG00000022927,ENSSSCG00000021255,ENSSSCG00000009855,ENSSSCG00000022480,ENSSSCG00000000181,ENSSSCG00000006568,ENSSSCG00000024890,ENSSSCG00000011721,ENSSSCG00000014656,ENSSSCG00000003731,ENSSSCG00000000233,ENSSSCG00000010638,ENSSSCG00000028805,ENSSSCG00000027532,ENSSSCG00000008854,ENSSSCG00000023885,ENSSSCG00000030297,ENSSSCG00000016420,ENSSSCG00000024320,ENSSSCG00000025092,…	RAMP3|-|ADA|KSR2|-|RND1|DENND4B|-|P2RY1|OR52N5|GAREM|ACVR1B|TCF7L2|PTPRM|PHACTR4|CPE|-|-|INSIG1|TFF2|CDK4|SNX27|ABL2|ARHGAP21|TEK|-|OR10AG1|HIF3A|DDIT3|PARK7|-|FRAP1|PLAU|RAB27B|DMTN|AKAP12|-|-|IL21|HIP1|PDK2|ESRRG|NOTCH4|KRT18|-|OPHN1|-|EDAR|SETD8|MEF2C|MDM4|-|ARL5B|ADCY4|FGF13|LIF|ATPIF1|-|-|SRPX|STAT1|IL1R1|HTRA1|TSHR|-|IQUB|PTGER4|ADPRHL1|INHBA|AHI1|DAG1|-|MYH9|-|AGXT|-|RASSF1|SORBS1|GOLT1B|-…
GO:0004872	receptor activity	molecular_function	7.7609e-16	1.2743e-12	512	3905	2004	20032	ENSSSCG00000003959,ENSSSCG00000016111,ENSSSCG00000028639,ENSSSCG00000003133,ENSSSCG00000025560,ENSSSCG00000001726,ENSSSCG00000013805,ENSSSCG00000021206,ENSSSCG00000014747,ENSSSCG00000012661,ENSSSCG00000013951,ENSSSCG00000012117,ENSSSCG00000009605,ENSSSCG00000014724,ENSSSCG00000030511,ENSSSCG00000030158,ENSSSCG00000013852,ENSSSCG00000013840,ENSSSCG00000013197,ENSSSCG00000029454,ENSSSCG00000021121,…	-|FZD7|-|GRIN2D|PGLYRP2|GPR110|-|IL1RAP|-|GPR119|OR14K1|TLR7|GFRA2|OR51V1|LGR5|-|-|-|-|-|-|-|-|-|-|OR1N1|OR5D16|-|CCRL1|-|-|-|CD44|-|GPR37|-|PTH1R|-|-|-|GABRA4|-|GRM5|OR10Z1|-|TAS2R3|-|EPHA3|-|-|-|-|-|-|-|-|-|-|-|-|ATRNL1|TAS1R1|-|-|-|GRIK3|ADGRF5|-|-|ADG
GO:0051716	cellular response to stimulus	biological_process	9.0651e-15	1.3531e-11	1259	3905	5499	20032	ENSSSCG00000001498,ENSSSCG00000026454,ENSSSCG00000026990,ENSSSCG00000003215,ENSSSCG00000016119,ENSSSCG00000010448,ENSSSCG00000003305,ENSSSCG00000007248,ENSSSCG00000007906,ENSSSCG00000012348,ENSSSCG00000027822,ENSSSCG00000001036,ENSSSCG00000021862,ENSSSCG00000021137,ENSSSCG00000002280,ENSSSCG00000007160,ENSSSCG00000015771,ENSSSCG00000028161,ENSSSCG00000025827,ENSSSCG00000002143,ENSSSCG00000021398,…	BEND6|PMAIP1|FAM162A|SHANK1|RAPH1|FAS|-|ASXL1|-|APEX2|CORT|TFAP2A|PTGER2|GABRB1|RAB15|DDRGK1|NEIL3|-|-|PARP2|WNT9B|TENM2|-|PDE7B|PLCZ|AMCF-II|RIMS2|MST1R|MTNR1B|GPR156|RRM2B|PIF1|-|-|-|-|ALK|-|-|NPRL2|ARHGEF39|GMDS|USP7|NPAS4|APLP2|RAPGEF2|-|-|C1QTNF2|PDE5A|-|AGR2|RGL2|-|-|MRVI1|NUCKS1|KMT2D|-|CPNE2|-|-|-|AKAP13|BLOC1S2|-|EPHA1|PLEKHH3|DSG4|-|-|-|MLLT4|-|-|AR|-|CYP46A1|-|TTF1|BMAL1|MED16|NYAP2|RA…
GO:0042221	response to chemical stimulus	biological_process	1.9398e-14	2.6541e-11	669	3905	2738	20032	ENSSSCG00000014157,ENSSSCG00000014639,ENSSSCG00000022490,ENSSSCG00000002822,ENSSSCG00000021525,ENSSSCG00000010224,ENSSSCG00000009657,ENSSSCG00000009002,ENSSSCG00000029876,ENSSSCG00000029101,ENSSSCG00000025832,ENSSSCG00000016184,ENSSSCG00000013690,ENSSSCG00000014723,ENSSSCG00000007079,ENSSSCG00000004977,ENSSSCG00000008931,ENSSSCG00000000327,ENSSSCG00000023242,ENSSSCG00000015089,ENSSSCG00000017676,…	NR2F1|OR56A1|GPR83|AMFR|TAS2R4|EGR2|PPP2R2A|TLR2|SOD2|-|-|-|-|OR52Z1|FLRT3|NANOG|-|-|GRIN2A|AMICA1|BCAS3|-|MYOD1|-|SLC38A3|-|ERBB2IP|-|-|S100A12|-|SLC22A8|ENG|PLK3|-|-|-|PIM3|-|OR5T2|RBM22|OR6Y1|-|SOD1|NFKBIA|OR9G4|FABP1|NOV|-|SREBF2|C-JUN|-|IFN-KAPPA|OR56B4|OR51S1|HAP1|SRI|-|BRINP2|CHRNA5|-|-|-|PIP5K1A|IL-17F|DKK1|-|JUNB|-|-|-|-|GRB10|-|CIB1|-|OR51M1|TXNDC2|-|OR2G3|OR5I1|-|LAMTOR3|PLK5|-|SRP54|-…
GO:0007166	cell surface receptor signaling pathway	biological_process	2.4323e-14	3.0224e-11	718	3905	2972	20032	ENSSSCG00000027849,ENSSSCG00000014639,ENSSSCG00000008944,ENSSSCG00000022490,ENSSSCG00000000669,ENSSSCG00000028411,ENSSSCG00000021525,ENSSSCG00000016892,ENSSSCG00000029906,ENSSSCG00000015550,ENSSSCG00000009002,ENSSSCG00000029101,ENSSSCG00000025832,ENSSSCG00000001898,ENSSSCG00000008634,ENSSSCG00000016184,ENSSSCG00000014723,ENSSSCG00000013690,ENSSSCG00000016458,ENSSSCG00000004977,ENSSSCG00000010369,…	CNR2|OR56A1|NPFFR2|GPR83|GDF3|MC5R|TAS2R4|FST|-|RGS16|TLR2|-|-|ULK3|ATP6V1C2|-|OR52Z1|-|TAS2R60|NANOG|NPY|-|-|-|VWC2|PEA15|-|-|TCF7L1|-|ENG|-|-|-|-|OR5T2|GRK1|OR6Y1|-|TSPAN12|DACT3|NKD1|NFKBIA|OR9G4|FAM83G|AMHR2|-|TIMP4|C-JUN|IFN-KAPPA|-|FZD9|NUP62|OR51S1|OR56B4|HAP1|-|S1PR3|-|-|PRKACB|-|IL-17F|DKK1|AKAP10|HP|-|-|-|-|-|GRB10|-|CIB1|-|C2CD3|OR51M1|-|GPR50|OR2G3|OR5I1|-|RBM15|MSX1|-|-|CCR2|CD90|-|-…
GO:0065007	biological regulation	biological_process	2.5771e-14	3.0224e-11	1917	3905	8788	20032	ENSSSCG00000001157,ENSSSCG00000003588,ENSSSCG00000015037,ENSSSCG00000002199,ENSSSCG00000000351,ENSSSCG00000017154,ENSSSCG00000001711,ENSSSCG00000030023,ENSSSCG00000013469,ENSSSCG00000030160,ENSSSCG00000028355,ENSSSCG00000005920,ENSSSCG00000001337,ENSSSCG00000010601,ENSSSCG00000024909,ENSSSCG00000028896,ENSSSCG00000029227,ENSSSCG00000022825,ENSSSCG00000007150,ENSSSCG00000000916,ENSSSCG00000013237,…
SCG00000030460,ENSSSCG00000026786,ENSSSCG00000016614,ENSSSCG00000023497,ENSSSCG00000003382,ENSSSCG00000002886,ENSSSCG00000027795,ENSSSCG00000008339,ENSSSCG00000025667,ENSSSCG00000022509,ENSSSCG00000023264,ENSSSCG00000028505,ENSSSCG00000014687,ENSSSCG00000024373,ENSSSCG00000026802,ENSSSCG00000011550,ENSSSCG00000013870,ENSSSCG00000015071,ENSSSCG00000026889,ENSSSCG00000029530,ENSSSCG00000002670,ENSS…	-|SRSF4|IL18|-|-|CARD14|CLIC5|HIST1H1B|ZNF555|COL18A1|BETA-ACTIN|BOP1|-|CALHM1|-|DIO1|LDB2|-|TIGD6|LUM|SPI1|-|-|SPSB2|-|SENP2|CDHR2|FIGF|-|CRISP1|TESC|PSPC1|SALL1|GJD2|-|-|-|SKA3|-|CCDC39|CXCL13|HES7|ARHGEF15|CYTH2|ZSCAN20|SPATA22|-|SFN|-|APBA3|-|-|-|NFIA
GO:0050896	response to stimulus	biological_process	5.0179e-14	5.4926e-11	1450	3905	6466	20032	ENSSSCG00000014391,ENSSSCG00000004401,ENSSSCG00000016858,ENSSSCG00000002266,ENSSSCG00000012818,ENSSSCG00000010459,ENSSSCG00000028786,ENSSSCG00000030711,ENSSSCG00000004141,ENSSSCG00000009630,ENSSSCG00000017251,ENSSSCG00000007453,ENSSSCG00000029082,ENSSSCG00000014587,ENSSSCG00000005894,ENSSSCG00000013489,ENSSSCG00000030182,ENSSSCG00000017044,ENSSSCG00000006298,ENSSSCG00000017313,ENSSSCG00000017386,…	ARAP3|DDO|PRKAA1|CHD2|F8|HTR7|-|-|NMBR|EGR-3|SOX9|EYA2|KMT2E|-|-|CACTIN|DEDD2|IL12B|XCL1|CRHR1|BECN1|PPP1R15A|-|LHX2|NPC1|CHRNA3|-|-|-|GPR149|SNIP1|-|GABBR1|OR52N1|GPR139|-|KCTD11|FGB|KCNE2|-|FCAMR|INPP5B|DOK2|NCOR1|UBE2V2|PCGF2|KDM3A|PLCD3|-|RASIP1|RBPMS|SLC30A8|-|S100A15A|-|EIF2C3|STMN1|CYBRD1|DAXX|OR1I1|TRPC3|OXGR1|-|KNG1|-|RORA|SLC6A2|-|SOX30|COL4A3BP|RORB|TNFRSF1A|GIT1|WWOX|F2R|-|SYP|-|TCF3|…
GO:0050789	regulation of biological process	biological_process	6.0431e-14	6.2013e-11	1845	3905	8443	20032	ENSSSCG00000021409,ENSSSCG00000001010,ENSSSCG00000014951,ENSSSCG00000028545,ENSSSCG00000017164,ENSSSCG00000030165,ENSSSCG00000008292,ENSSSCG00000003513,ENSSSCG00000011598,ENSSSCG00000013418,ENSSSCG00000028624,ENSSSCG00000030998,ENSSSCG00000002274,ENSSSCG00000004186,ENSSSCG00000029313,ENSSSCG00000001439,ENSSSCG00000022147,ENSSSCG00000009722,ENSSSCG00000004317,ENSSSCG00000000606,ENSSSCG00000027197,…
SCG00000011407,ENSSSCG00000022812,ENSSSCG00000003949,ENSSSCG00000024439,ENSSSCG00000014544,ENSSSCG00000012022,ENSSSCG00000029514,ENSSSCG00000007782,ENSSSCG00000016608,ENSSSCG00000009672,ENSSSCG00000021865,ENSSSCG00000025182,ENSSSCG00000024103,ENSSSCG00000025345,ENSSSCG00000010503,ENSSSCG00000028203,ENSSSCG00000006460,ENSSSCG00000009996,ENSSSCG00000027072,ENSSSCG00000010733,ENSSSCG00000008162,ENSS…	TRIB1|WRNIP1|PANX1|-|TIMP-2|MAFF|TET3|ECE1|FGD5|DF|-|WIF1|HSPA2|TAAR8|ITGB1BP1|GPSM3|CHURC1|SPOCK3|UBE2J1|MGP|DYRK1B|RBBP7|-|PDE4A|PLXND1|-|DLX2|RAP1GAP|RAMP2|-|-|KCNJ1|P2Y6R|-|NOS1|ZNF750|APC|ARPC2|OSBPL11|DUSP6|FAF2|HIVEP1|KCTD1|-|TRIM8|NGEF|OR5M11|-|CD61|CYTH1|ABCG1|ACACB|DDIT4L|-|MYO1C|CSN3|POU4F3|-|MECP2|JUP|EXPH5|BCL3|OR4K17|L1CAM|KIF25|EHD2|VDAC1|KV1.5|KAT6A|OR4D10|-|-|OR8B8|ITGB5|PRDX2|-|…
GO:0038023	signaling receptor activity	molecular_function	7.2364e-14	6.6377e-11	468	3905	1857	20032	ENSSSCG00000023541,ENSSSCG00000005792,ENSSSCG00000013850,ENSSSCG00000015464,ENSSSCG00000014779,ENSSSCG00000003099,ENSSSCG00000030531,ENSSSCG00000023483,ENSSSCG00000000327,ENSSSCG00000010369,ENSSSCG00000002501,ENSSSCG00000008931,ENSSSCG00000006464,ENSSSCG00000023557,ENSSSCG00000015739,ENSSSCG00000025068,ENSSSCG00000023242,ENSSSCG00000028242,ENSSSCG00000014467,ENSSSCG00000014475,ENSSSCG00000029107,…	-|-|-|-|-|PGLYRP|-|PLXNA3|-|NPY|BDKRB1|-|NTRK1|CCRL2|-|GPR4|GRIN2A|-|OR5T2|-|-|-|-|OR6Y1|SCTR|ENG|-|-|-|-|CCR8|GABRB2|NPR1|-|ER2|-|ACVRL1|QRFPR|TAS2R4|MC5R|-|NR2F1|-|CNR2|MOR|NPFFR2|GPR83|OR56A1|-|-|OR52Z1|-|-|-|-|HPGD|-|TAS2R60|-|TNFRSF8|OR9Q1|TLR2|-|FGF
GO:0007275	multicellular organismal development	biological_process	7.2769e-14	6.6377e-11	711	3905	2857	20032	ENSSSCG00000017797,ENSSSCG00000008898,ENSSSCG00000008250,ENSSSCG00000022499,ENSSSCG00000009320,ENSSSCG00000015122,ENSSSCG00000008984,ENSSSCG00000013434,ENSSSCG00000008727,ENSSSCG00000006809,ENSSSCG00000015139,ENSSSCG00000005369,ENSSSCG00000017437,ENSSSCG00000009833,ENSSSCG00000014397,ENSSSCG00000008123,ENSSSCG00000014853,ENSSSCG00000014835,ENSSSCG00000001858,ENSSSCG00000000604,ENSSSCG00000009125,…	SLC6A4|HOPX|CTNNA2|TLX2|FLT1|CD90|SHROOM3|PLK5|MSX1|RBM15|BSX|FOXE1|KRT36|SH2B3|SPRY4|ARID5A|GDPD5|C2CD3|CIB1|ARHGDIB|ANK2|ZNF281|JUNB|CNGB1|CCM2L|AATK|CCDC151|DKK1|IL-17F|PRKACB|NOTCH3|ZNF335|TBX3|JARID2|ACTN1|ZNF473|NHS|BRINP2|KIR1.2|HAP1|PFN1|MAP3K3|SLC5A1|FZD9|C-JUN|-|SYNGAP1|CRKL|NKD1|NFKBIA|LRRTM1|DACT3|SOD1|PKN1|TSPAN12|CACNG2|SORL1|GRK1|SLA|ADAM22|MYLK|ENG|-|SLC12A2|TCF7L1|PLP1|MYOD1|VWC2…
GO:0048731	system development	biological_process	1.0202e-13	8.8161e-11	649	3905	2576	20032	ENSSSCG00000028674,ENSSSCG00000008345,ENSSSCG00000001063,ENSSSCG00000006789,ENSSSCG00000029310,ENSSSCG00000017187,ENSSSCG00000016494,ENSSSCG00000029519,ENSSSCG00000013024,ENSSSCG00000011102,ENSSSCG00000007718,ENSSSCG00000022373,ENSSSCG00000023243,ENSSSCG00000005232,ENSSSCG00000027598,ENSSSCG00000017239,ENSSSCG00000030168,ENSSSCG00000011441,ENSSSCG00000026152,ENSSSCG00000013599,ENSSSCG00000017464,…	CR2|BMP-10|MYLIP|ATP5F1|STK40|FOXJ1|BRAF|CIAPIN1|NRXN2|NRP1|CLDN4|JMJD6|NFIA|SMARCA2|SELT|RPL38|CYP19A1|TNNC1|PRKD2|ANGPTL4|KRT25|CCDC182|SFXN1|FOXA2|ELK3|SP2|DUSP10|CSRP3|SLITRK6|NLGN1|-|MAFB|IL-18RA|AMBRA1|VWF|CAV2|SEMA4A|TNFRSF12A|BARHL2|EPHA2|LDB2|MINK|PEX2|KMT2A|BHLHA15|AGER|NCOA6|GLDN|SRSF4|IL18|PRKCSH|CLIC5|COL18A1|JAGN1|INSM1|CCDC39|-|SIDT2|DNASE1L2|SPATA22|SFN|PLAGL1|IL15RA|HES7|CXCL13|P…
GO:0032502	developmental process	biological_process	4.3977e-13	3.6103e-10	819	3905	3380	20032	ENSSSCG00000010587,ENSSSCG00000016466,ENSSSCG00000010256,ENSSSCG00000017389,ENSSSCG00000015236,ENSSSCG00000028418,ENSSSCG00000000795,ENSSSCG00000015954,ENSSSCG00000009217,ENSSSCG00000012676,ENSSSCG00000004336,ENSSSCG00000015318,ENSSSCG00000026753,ENSSSCG00000022284,ENSSSCG00000016718,ENSSSCG00000017135,ENSSSCG00000012403,ENSSSCG00000016185,ENSSSCG00000014207,ENSSSCG00000022856,ENSSSCG00000009856,…	TRIM8|GSTK1|COL13A1|RAMP2|KCNJ1|PAX3|ADAMTS20|DLX2|PKD2|MBNL3|EPHA7|CDK6|OSBPL11|DUSP6|NPY|ZNF750|OGT|ARPC2|APC|NTRK2|NOS1|MGP|PTK2B|RTCB|UBE2J1|HMX3|HSD11B1|CHURC1|E2F5|CTSL|PLXND1|C5|DYRK1B|MAFF|ECE1|TET3|TIMP-2|TRIB1|CNTN4|ITGB1BP1|HSPA2|WIF1|UGT8|RRP7A|NHEJ1|HNF1B|MYH6|AXL|MYH11|HNF1A|HAND1|NR4A1|THBS2|GPHN|GAB3|STEAP4|HN1|RPS6|DYX1C1|DMPK|VHL|SOHLH1|PRDX2|CD164L2|ITGB5|SERP1|MITF|MMP8|TRPS1|…
GO:0050877	neurological system process	biological_process	5.9238e-13	4.6315e-10	462	3905	1841	20032	ENSSSCG00000012035,ENSSSCG00000005794,ENSSSCG00000023281,ENSSSCG00000023004,ENSSSCG00000007172,ENSSSCG00000025236,ENSSSCG00000014638,ENSSSCG00000014757,ENSSSCG00000002610,ENSSSCG00000015426,ENSSSCG00000027420,ENSSSCG00000021951,ENSSSCG00000003640,ENSSSCG00000023859,ENSSSCG00000013201,ENSSSCG00000001513,ENSSSCG00000014763,ENSSSCG00000029068,ENSSSCG00000024506,ENSSSCG00000002811,ENSSSCG00000021614,…	SYNJ1|-|-|FZD9|TMC2|-|OR56B4|OR51S1|-|RELN|KIR1.2|-|GRIK3|LRRTM1|OR9G4|SYNGAP1|-|-|-|CNGB1|-|OR6X1|-|-|BTG2|-|-|-|-|OR51M1|SYN1|-|-|-|SCA2|-|-|-|ACE2|-|CSMD1|-|-|GRM7|AZGP1|-|-|OR5B2|CTNNA2|SLC6A4|-|OR2G3|-|OR5I1|-|-|-|-|-|HMGCR|-|-|TAS2R4|EGR2|-|KMT2B|CRYM|-|PLCB3|-|OR56A1|FLRT1|MOR|LRRC4|-|KIF14|-|-|OR52Z1|FLRT3|OR9Q1|SCN1A|LPO|TAS2R60|-|FGFR1IIIC|LRRN1|-|SOD2|-|-|-|-|-|-|-|ADCY5|PLP1|-|-|SPRY2…
GO:0004888	transmembrane signaling receptor activity	molecular_function	6.2245e-13	4.6454e-10	443	3905	1770	20032	ENSSSCG00000030227,ENSSSCG00000027048,ENSSSCG00000024173,ENSSSCG00000016459,ENSSSCG00000023881,ENSSSCG00000022572,ENSSSCG00000030332,ENSSSCG00000024560,ENSSSCG00000030316,ENSSSCG00000013809,ENSSSCG00000027079,ENSSSCG00000012242,ENSSSCG00000025077,ENSSSCG00000013945,ENSSSCG00000027167,ENSSSCG00000014761,ENSSSCG00000021141,ENSSSCG00000026080,ENSSSCG00000029133,ENSSSCG00000005578,ENSSSCG00000008809,…	HTR1F|-|-|EPHA1|-|OR52K1|-|GRIA1|-|-|-|-|-|OR2G2|-|-|-|-|-|OR5C1|GABRG1|-|PKD2L1|OR5AK2|-|-|PTGER4|EPHA2|-|-|-|GRIK1|-|-|-|-|-|-|-|-|-|-|-|TAAR6|-|-|-|CU571372.2|-|-|-|GPR156|-|-|-|-|-|-|-|MTNR1B|-|-|OR5B12|-|ALK|-|OR52E5|-|-|P2RY14|-|GPR182|-|IL-18RA|-|-|-|-|GPR39|-|GABRE|FAS|-|-|CR2|-|OR2T1|HCRTR1|GABRB1|PTGER2|-|-|CCR7|-|-|-|-|-|CCR4|-|-|-|-|NRP1|-|GRIK4|OR1M1|-|-|-|-|-|-|-|NMBR|HTR7|-|-|GPR1|…
GO:0004871	signal transducer activity	molecular_function	9.6524e-13	6.6035e-10	511	3905	2076	20032	ENSSSCG00000027193,ENSSSCG00000011712,ENSSSCG00000026008,ENSSSCG00000006979,ENSSSCG00000000416,ENSSSCG00000000307,ENSSSCG00000008158,ENSSSCG00000029526,ENSSSCG00000025366,ENSSSCG00000013847,ENSSSCG00000025482,ENSSSCG00000015707,ENSSSCG00000012942,ENSSSCG00000005765,ENSSSCG00000013815,ENSSSCG00000011888,ENSSSCG00000027263,ENSSSCG00000016277,ENSSSCG00000013947,ENSSSCG00000027412,ENSSSCG00000024921,…	-|P2RY14|-|MSR1|GPR182|-|IL-18RA|-|-|-|-|GPR39|NPAS4|-|-|GPR156|-|-|-|-|-|-|-|MTNR1B|-|-|OR5B12|-|ALK|-|OR52E5|-|-|-|-|NRP1|-|GRIK4|-|-|OR1M1|-|-|-|PLCZ|-|FAS|GABRE|-|-|CR2|-|OR2T1|HCRTR1|PTGER2|GABRB1|-|-|CCR7|-|-|-|BRAF|-|PER2|CCR4|-|OR2G2|-|-|P4|-|-|-|
GO:0060089	molecular transducer activity	molecular_function	9.6524e-13	6.6035e-10	511	3905	2076	20032	ENSSSCG00000000271,ENSSSCG00000001725,ENSSSCG00000013201,ENSSSCG00000003640,ENSSSCG00000021951,ENSSSCG00000024506,ENSSSCG00000029068,ENSSSCG00000014763,ENSSSCG00000003762,ENSSSCG00000025236,ENSSSCG00000000870,ENSSSCG00000023004,ENSSSCG00000023281,ENSSSCG00000005794,ENSSSCG00000009580,ENSSSCG00000021621,ENSSSCG00000002610,ENSSSCG00000014757,ENSSSCG00000014638,ENSSSCG00000000304,ENSSSCG00000013217,…	AMHR2|ADGRF5|OR9G4|GRIK3|-|-|-|-|ADGRL4|-|ARL1|FZD9|-|-|S1PR3|RGS6|-|OR51S1|OR56B4|-|-|MC2R|-|CBLB|PLXNA4|PPGRP-S|CHRNA5|-|-|-|NKX3-1|-|OR6X1|CAR|-|-|-|DDR2|ESRRB|-|NPR2|-|OR51M1|SH2B3|SH2B2|ADGRG2|-|-|-|-|S1PR4|MC4R|OR5I1|-|-|GPR50|OR2G3|-|-|-|HMGCR|-|-|-|-|-|RARA|GRM7|CCR2|-|IL1RAPL2|OR5B2|FLT1|-|-|-|NR2F1|-|PLCB3|-|SLC35B2|CNR2|MOR|NPFFR2|GPR83|OR56A1|-|NPR1|-|ER2|QRFPR|-|ACVRL1|TAS2R4|MC5R|TL…
GO:0048856	anatomical structure development	biological_process	1.2537e-12	8.234e-10	755	3905	3095	20032	ENSSSCG00000006001,ENSSSCG00000013434,ENSSSCG00000008727,ENSSSCG00000006809,ENSSSCG00000005369,ENSSSCG00000015139,ENSSSCG00000017437,ENSSSCG00000017797,ENSSSCG00000008250,ENSSSCG00000008898,ENSSSCG00000009320,ENSSSCG00000022499,ENSSSCG00000015122,ENSSSCG00000008984,ENSSSCG00000014853,ENSSSCG00000014835,ENSSSCG00000013585,ENSSSCG00000001858,ENSSSCG00000010015,ENSSSCG00000009833,ENSSSCG00000008123,…	ENPP2|PLK5|MSX1|RBM15|FOXE1|BSX|KRT36|SLC6A4|CTNNA2|HOPX|FLT1|TLX2|CD90|SHROOM3|GDPD5|C2CD3|EVI5L|CIB1|OSBP2|SH2B3|ARID5A|PRKACB|ZNF335|NOTCH3|TBX3|JARID2|ACTN1|BRINP2|NHS|ZNF281|ANK2|AP1AR|JUNB|CNGB1|CCM2L|AATK|DKK1|IL-17F|C-JUN|-|SYNGAP1|CRKL|LRRTM1|NKD1|NFKBIA|DACT3|KIR1.2|HAP1|PFN1|MAP3K3|SLC5A1|FZD9|SLA|ADAM22|CFAP221|ENG|MYLK|-|SLC12A2|PKN1|SOD1|TSPAN12|CACNG2|GRK1|SORL1|BCAS3|PRDM6|GRIN2A|…
GO:0050794	regulation of cellular process	biological_process	2.0674e-12	1.3056e-09	1734	3905	7955	20032	ENSSSCG00000001211,ENSSSCG00000010922,ENSSSCG00000004908,ENSSSCG00000028471,ENSSSCG00000028889,ENSSSCG00000025108,ENSSSCG00000013396,ENSSSCG00000011708,ENSSSCG00000008581,ENSSSCG00000022968,ENSSSCG00000021867,ENSSSCG00000006883,ENSSSCG00000000684,ENSSSCG00000026710,ENSSSCG00000014442,ENSSSCG00000022252,ENSSSCG00000002983,ENSSSCG00000016299,ENSSSCG00000009542,ENSSSCG00000028621,ENSSSCG00000011647,…
SCG00000011205,ENSSSCG00000017430,ENSSSCG00000020873,ENSSSCG00000006571,ENSSSCG00000008443,ENSSSCG00000008354,ENSSSCG00000009023,ENSSSCG00000022960,ENSSSCG00000017245,ENSSSCG00000022888	-|ELF3|LMAN1|DTHD1|VPS37B|G6PD|ARNTL|TSC22D2|NCOA1|ARFGEF3|HPN|RWDD3|USP5|CARHSP1|PDGFRB|-|LGALS13|-|TNFSF13B|-|-|IRX5|-|MAP3K11|CSF2RB|SIT1|ITGB7|-|SHC1|ASIP|CLN6|-|NR4A1|HNF1A|-|PPP4R4|TAC3|TBC1D10B|-|DOK4|TRPS1|-|UBE3A|SHPK|-|RPS6KA5|GAPVD1|AZIN1|VHL|Z
GO:0044767	single-organism developmental process	biological_process	4.5546e-12	2.7697e-09	704	3905	2874	20032	ENSSSCG00000024674,ENSSSCG00000005122,ENSSSCG00000023142,ENSSSCG00000023215,ENSSSCG00000016420,ENSSSCG00000007951,ENSSSCG00000014949,ENSSSCG00000021402,ENSSSCG00000006725,ENSSSCG00000012136,ENSSSCG00000009086,ENSSSCG00000029326,ENSSSCG00000015234,ENSSSCG00000003413,ENSSSCG00000030668,ENSSSCG00000010457,ENSSSCG00000015278,ENSSSCG00000023522,ENSSSCG00000022482,ENSSSCG00000026103,ENSSSCG00000020716,…	ABL2|TEK|GAMT|MAOB|INSIG1|CREBBP|MED17|-|TBX15|PIR|FGF2|CCNB1|KIRREL3|FRAP1|UQCC2|KIF20B|REN|TGM2|DDIT3|SPEN|UNC119B|-|ANLN|FOXF2|SOX13|KCNA2|TWF2|PARD3|SHAS2|PHLDA2|GREM1|RND1|TET2|ACVR1B|MFI2|HRG|RAD21L1|ADA|PHACTR4|ZFP57|CPE|PDGFA|BFSP2|CCKBR|TCF7L2|PRMT1|DMRT2|PTPRM|PRRX2|BLOC1S5|SLITRK4|FGF13|UNC5B|FAM213A|MED12|WNT8A|EDAR|BSPH1|GATA4|BRD4|ADM|IDE|MEF2C|RXFP1|JAM3|RHOB|CNOT3|HTRA1|TSHR|HTR2B…
GO:0048513	organ development	biological_process	5.7941e-12	3.3976e-09	504	3905	1972	20032	ENSSSCG00000029656,ENSSSCG00000030839,ENSSSCG00000015239,ENSSSCG00000010095,ENSSSCG00000022280,ENSSSCG00000029951,ENSSSCG00000001952,ENSSSCG00000008387,ENSSSCG00000015426,ENSSSCG00000028730,ENSSSCG00000003030,ENSSSCG00000017427,ENSSSCG00000010036,ENSSSCG00000014336,ENSSSCG00000023004,ENSSSCG00000009865,ENSSSCG00000006161,ENSSSCG00000007432,ENSSSCG00000023899,ENSSSCG00000012151,ENSSSCG00000028322,…	NDP|C-JUN|BARX2|CRKL|DACT3|NKD1|NFKBIA|PEX13|RELN|MEPE|CIC|HAP1|SLC5A1|EGR1|FZD9|TBX3|IL7|ZNF335|NOTCH3|NHS|BTG2|PPGRP-S|PLXNA4|ACTN1|JARID2|NKX3-1|CYR61|ANK2|JUNB|AATK|CCM2L|IL-17F|CUX1|MSN|DKK1|C2CD3|GDPD5|CIB1|RELB|ESRRB|DDR2|SCA2|ASPN|UNCX|APOER2|GCS|TOP2A|SH2B3|LDLRAD4|ARID5A|STOX2|SCEL|MSX1|SCIN|CERS3|FOXE1|BSX|RBM15|MFAP5|KRT36|DLL4|HOPX|SLC6A4|CTNNA2|APOD|TCTN1|MMP20|RARA|MAML1|CD90|ZIC1|…
GO:0009593	detection of chemical stimulus	biological_process	6.4063e-12	3.6271e-09	294	3905	1134	20032	ENSSSCG00000022509,ENSSSCG00000027425,ENSSSCG00000014687,ENSSSCG00000028505,ENSSSCG00000029853,ENSSSCG00000016455,ENSSSCG00000029246,ENSSSCG00000025051,ENSSSCG00000030169,ENSSSCG00000022414,ENSSSCG00000029530,ENSSSCG00000005568,ENSSSCG00000002612,ENSSSCG00000013843,ENSSSCG00000026786,ENSSSCG00000028136,ENSSSCG00000003382,ENSSSCG00000023685,ENSSSCG00000028648,ENSSSCG00000025908,ENSSSCG00000014715,…	-|OR5M11|-|-|-|-|CU468857.1|-|-|-|-|-|-|-|-|-|TAS1R1|-|-|-|-|-|-|OR6M1|-|-|-|-|TAS2R3|-|OR10Z1|-|-|-|-|-|-|-|-|-|-|-|-|-|-|-|-|-|OR5D16|OR1N1|-|OR8B8|OR4D9|-|-|-|LBP|-|-|-|-|-|OR4K17|OR4D10|-|-|-|-|OR51V1|-|-|-|OR14K1|-|-|-|-|-|-|-|-|-|-|-|ENG|-|-|-|-|OR5
GO:0007600	sensory perception	biological_process	9.7304e-12	5.3254e-09	341	3905	1342	20032	ENSSSCG00000013138,ENSSSCG00000021488,ENSSSCG00000026398,ENSSSCG00000017239,ENSSSCG00000028594,ENSSSCG00000014516,ENSSSCG00000014453,ENSSSCG00000024804,ENSSSCG00000025827,ENSSSCG00000028500,ENSSSCG00000028467,ENSSSCG00000012666,ENSSSCG00000001036,ENSSSCG00000015469,ENSSSCG00000028161,ENSSSCG00000020877,ENSSSCG00000025898,ENSSSCG00000003215,ENSSSCG00000030027,ENSSSCG00000028704,ENSSSCG00000029373,…	-|-|-|RPL38|-|-|-|-|-|OR1M1|-|-|TFAP2A|-|-|-|-|SHANK1|-|-|OR2T1|-|-|-|-|-|-|-|USH1C|-|GUCA1A|OR5B12|-|MME|-|OR52E5|SLITRK6|-|-|-|-|-|-|-|-|CALHM1|-|-|-|CLIC5|-|DLG2|CU571372.2|-|-|-|-|-|-|-|PDE6D|-|-|-|-|LUM|-|-|-|CHRNA10|-|GJD2|OR5C1|-|-|OR5AK2|PKD2L1|-|
GO:0050907	detection of chemical stimulus involved in sensory perception	biological_process	1.336e-11	7.0761e-09	289	3905	1119	20032	ENSSSCG00000026786,ENSSSCG00000028136,ENSSSCG00000003382,ENSSSCG00000023685,ENSSSCG00000027425,ENSSSCG00000022509,ENSSSCG00000014687,ENSSSCG00000028505,ENSSSCG00000029853,ENSSSCG00000029246,ENSSSCG00000016455,ENSSSCG00000025051,ENSSSCG00000030169,ENSSSCG00000022414,ENSSSCG00000029530,ENSSSCG00000005568,ENSSSCG00000002612,ENSSSCG00000013843,ENSSSCG00000025555,ENSSSCG00000028545,ENSSSCG00000013813,…	-|-|TAS1R1|-|OR5M11|-|-|-|-|CU468857.1|-|-|-|-|-|-|-|-|-|-|-|TAS2R3|OR10Z1|-|-|-|-|-|-|-|-|OR6M1|-|-|-|-|-|-|OR5D16|OR1N1|-|OR8B8|OR4D9|-|-|-|-|-|-|-|-|-|-|-|-|-|-|-|-|-|-|OR51V1|-|-|-|OR14K1|-|-|-|-|OR4K17|-|OR4D10|-|-|-|-|-|OR5T2|-|-|-|OR6Y1|-|-|-|-|-|-
GO:0007606	sensory perception of chemical stimulus	biological_process	1.3886e-11	7.125e-09	298	3905	1159	20032	ENSSSCG00000029246,ENSSSCG00000016455,ENSSSCG00000029853,ENSSSCG00000025051,ENSSSCG00000028505,ENSSSCG00000014687,ENSSSCG00000027425,ENSSSCG00000022509,ENSSSCG00000013843,ENSSSCG00000029530,ENSSSCG00000022414,ENSSSCG00000030169,ENSSSCG00000002612,ENSSSCG00000005568,ENSSSCG00000028136,ENSSSCG00000026786,ENSSSCG00000023685,ENSSSCG00000003382,ENSSSCG00000025064,ENSSSCG00000002600,ENSSSCG00000028648,…	CU468857.1|-|-|-|-|-|OR5M11|-|-|-|-|-|-|-|-|-|-|TAS1R1|-|-|-|-|-|-|OR6M1|-|OR10Z1|-|TAS2R3|-|-|-|-|-|-|-|-|-|-|-|-|-|-|-|OR1N1|OR5D16|OR4D9|OR8B8|-|-|-|-|-|-|-|-|-|-|-|OR4K17|-|-|OR4D10|-|-|-|-|-|OR14K1|-|-|-|-|OR51V1|-|-|-|-|-|-|-|-|-|-|-|-|-|-|OR6Y1|-|OR5T2|-|OR56A1|-|-|-|TAS2R4|-|-|-|-|-|-|LPO|TAS2R60|-|OR9Q1|-|-|OR52Z1|-|-|-|-|-|-|-|-|-|OR51M1|-|-|-|-|-|OR5I1|-|-|-|OR2G3|OR5B2|-|-|AZGP1|-|-|-…
GO:0051606	detection of stimulus	biological_process	1.4455e-11	7.1921e-09	309	3905	1206	20032	ENSSSCG00000025227,ENSSSCG00000014545,ENSSSCG00000030711,ENSSSCG00000022497,ENSSSCG00000025641,ENSSSCG00000003794,ENSSSCG00000027899,ENSSSCG00000005795,ENSSSCG00000021993,ENSSSCG00000021249,ENSSSCG00000002106,ENSSSCG00000021230,ENSSSCG00000023411,ENSSSCG00000021658,ENSSSCG00000014608,ENSSSCG00000014587,ENSSSCG00000022927,ENSSSCG00000014528,ENSSSCG00000014655,ENSSSCG00000029218,ENSSSCG00000022480,…	-|-|-|-|-|RPE65|-|OR10AG1|-|-|OR4E2|-|-|OR7G3|-|-|-|-|OR52N1|-|-|-|-|-|-|OR52N5|-|OR51F2|-|-|-|-|-|-|-|-|-|-|-|-|-|-|-|-|-|-|-|-|-|OR1I1|-|-|-|CH242-73D9.1|-|-|-|-|-|-|OR1C1|-|-|-|-|-|-|-|OR52K1|-|-|-|-|-|OR2G2|OR5AK2|PKD2L1|-|OR5C1|-|-|-|-|CHRNA10|-|-|-|
GO:0030154	cell differentiation	biological_process	3.2472e-11	1.4882e-08	539	3905	2148	20032	ENSSSCG00000014049,ENSSSCG00000024457,ENSSSCG00000011649,ENSSSCG00000011894,ENSSSCG00000006709,ENSSSCG00000023497,ENSSSCG00000016614,ENSSSCG00000000068,ENSSSCG00000011550,ENSSSCG00000010806,ENSSSCG00000001661,ENSSSCG00000029571,ENSSSCG00000007486,ENSSSCG00000001872,ENSSSCG00000008308,ENSSSCG00000011771,ENSSSCG00000010281,ENSSSCG00000028304,ENSSSCG00000000481,ENSSSCG00000026130,ENSSSCG00000008575,…	UNC5A|FLI1|PPP2R3A|POPDC2|-|CAMK4|PTPRZ1|EP300|CAMK1|RGS2|SRF|AVIL|CYP24A1|LINGO1|EMX1|SOX2|PSAP|ZFP36L1|IFN-GAMMA|EPHA3|ASXL2|RPS6KA2|PTH1R|TTC3|WNT5A|SLC9A1|ISL1|AXIN1|CD24|-|SLA-DQA1|CIT|OGDH|WDR38|FAM101A|SLITRK1|FLNC|-|LGR5|HCLS1|STMN2|CECR2|PAPPA|PRRC2C|HDAC7|PRDM14|SRCIN1|EIF4ENIF1|MATN1|POU3F1|-|ADCYAP1|GSK3A|C10orf54|NEFH|SMYD3|FZD7|TGFBR2|PRKAR1A|MECOM|SLITRK3|SEC24B|PGLYRP2|ARID1A|GABR…
GO:0007186	G-protein coupled receptor signaling pathway	biological_process	3.2665e-11	1.4882e-08	432	3905	1769	20032	ENSSSCG00000020672,ENSSSCG00000003308,ENSSSCG00000030132,ENSSSCG00000001804,ENSSSCG00000021900,ENSSSCG00000026901,ENSSSCG00000006831,ENSSSCG00000022188,ENSSSCG00000013952,ENSSSCG00000013851,ENSSSCG00000013819,ENSSSCG00000029155,ENSSSCG00000021863,ENSSSCG00000001196,ENSSSCG00000029884,ENSSSCG00000025123,ENSSSCG00000025970,ENSSSCG00000022960,ENSSSCG00000013356,ENSSSCG00000003088,ENSSSCG00000022047,…	F2R|-|CH242-73D9.1|HOMER2|-|-|SORT1|-|-|-|-|-|-|OR1C1|-|-|-|-|-|APOE|-|-|ARL5B|ADCY4|-|-|DGKG|-|-|-|-|-|GNA13|ADM|RXFP1|OXGR1|-|-|-|NMB|OR1I1|TSHR|HTR2B|-|CXCR6|-|-|DAGLA|ARL6|-|-|-|-|-|P2RY1|OR52N5|GPR149|-|RAMP3|-|GABBR1|-|-|ADA|OR52N1|GPR139|-|-|-|-|-|-|CCKBR|OR51F2|-|PENK|-|GPR63|GPR1|-|-|-|OR10AG1|-|-|-|NMBR|HTR7|-|-|OR7G3|-|OR4E2|CRHR1|-|-|-|-|-|CCR4|PTGER2|CORT|-|-|CCR7|-|-|OR2T1|USP20|HCR…
GO:0004984	olfactory receptor activity	molecular_function	3.3536e-11	1.4882e-08	283	3905	1101	20032	ENSSSCG00000020815,ENSSSCG00000003956,ENSSSCG00000027238,ENSSSCG00000024819,ENSSSCG00000022853,ENSSSCG00000027631,ENSSSCG00000015176,ENSSSCG00000025278,ENSSSCG00000024468,ENSSSCG00000024421,ENSSSCG00000013944,ENSSSCG00000029734,ENSSSCG00000022817,ENSSSCG00000002159,ENSSSCG00000026411,ENSSSCG00000029250,ENSSSCG00000026329,ENSSSCG00000029704,ENSSSCG00000028211,ENSSSCG00000027027,ENSSSCG00000021014,…	-|-|-|-|OR51M1|-|-|-|-|-|OR2G3|OR5I1|-|-|-|-|-|-|-|-|-|OR5B2|-|OR9G4|-|-|-|-|-|-|OR51S1|OR56B4|-|-|-|-|-|-|OR6X1|-|-|-|-|-|-|-|-|-|-|-|-|-|-|-|-|OR5T2|OR6Y1|-|-|-|-|OR56A1|-|-|-|-|-|-|-|-|-|-|OR52Z1|OR9Q1|-|-|-|-|-|-|-|-|-|-|-|-|-|-|-|OR4D9|-|OR8B8|OR1N1|
GO:0050911	detection of chemical stimulus involved in sensory perception of smell	biological_process	3.3536e-11	1.4882e-08	283	3905	1101	20032	ENSSSCG00000027238,ENSSSCG00000003956,ENSSSCG00000020815,ENSSSCG00000024819,ENSSSCG00000022853,ENSSSCG00000024468,ENSSSCG00000025278,ENSSSCG00000027631,ENSSSCG00000015176,ENSSSCG00000029734,ENSSSCG00000022817,ENSSSCG00000002159,ENSSSCG00000024421,ENSSSCG00000013944,ENSSSCG00000028211,ENSSSCG00000026411,ENSSSCG00000029250,ENSSSCG00000026329,ENSSSCG00000029704,ENSSSCG00000027027,ENSSSCG00000013162,…	-|-|-|-|OR51M1|-|-|-|-|OR5I1|-|-|-|OR2G3|-|-|-|-|-|-|OR5B2|-|OR9G4|-|-|-|-|-|-|-|OR51S1|OR56B4|-|-|-|-|-|-|-|OR6X1|-|-|-|-|-|-|-|-|-|-|-|-|-|-|OR5T2|-|-|OR6Y1|-|-|-|OR56A1|-|-|-|-|-|-|-|-|-|-|OR52Z1|-|OR9Q1|-|-|-|-|-|-|-|-|-|-|-|-|-|-|OR1N1|OR5D16|OR4D9|O
GO:0004930	G-protein coupled receptor activity	molecular_function	3.8977e-11	1.6841e-08	375	3905	1518	20032	ENSSSCG00000029946,ENSSSCG00000001294,ENSSSCG00000001211,ENSSSCG00000003959,ENSSSCG00000002187,ENSSSCG00000028639,ENSSSCG00000028621,ENSSSCG00000024147,ENSSSCG00000013951,ENSSSCG00000012661,ENSSSCG00000025732,ENSSSCG00000014747,ENSSSCG00000014724,ENSSSCG00000022252,ENSSSCG00000029466,ENSSSCG00000013805,ENSSSCG00000001726,ENSSSCG00000024007,ENSSSCG00000029821,ENSSSCG00000014651,ENSSSCG00000012858,…	OR4D10|-|-|-|OR4K17|-|-|-|OR14K1|GPR119|-|-|OR51V1|-|-|-|GPR110|-|-|-|-|-|-|-|-|-|-|-|-|-|-|-|-|CCRL1|-|-|OR5D16|OR1N1|OR8B8|-|OR4D9|-|-|-|-|-|OR6M1|GRM5|-|-|-|-|-|-|-|PTH1R|TAAR2|GPR37|-|TAAR8|-|-|OR10Z1|-|-|-|-|TAS2R3|-|-|-|-|-|-|-|-|CU468857.1|-|-|-|OR5M11|-|-|GPR26|-|TAS1R1|-|-|P2Y6R|S1PR3|-|OR56B4|OR51S1|-|ADGRL4|-|-|-|-|-|ADGRF5|OR9G4|GRIK3|-|-|-|OR6X1|-|-|-|MC2R|-|-|-|-|-|-|S1PR4|OR51M1|AD…
GO:0050906	detection of stimulus involved in sensory perception	biological_process	4.3908e-11	1.8485e-08	294	3905	1151	20032	ENSSSCG00000025278,ENSSSCG00000024468,ENSSSCG00000015176,ENSSSCG00000027631,ENSSSCG00000022853,ENSSSCG00000024819,ENSSSCG00000027238,ENSSSCG00000003956,ENSSSCG00000020815,ENSSSCG00000013162,ENSSSCG00000021014,ENSSSCG00000007642,ENSSSCG00000027027,ENSSSCG00000028211,ENSSSCG00000026329,ENSSSCG00000029704,ENSSSCG00000029250,ENSSSCG00000026411,ENSSSCG00000029734,ENSSSCG00000002159,ENSSSCG00000022817,…	-|-|-|-|OR51M1|-|-|-|-|OR5B2|-|AZGP1|-|-|-|-|-|-|OR5I1|-|-|OR2G3|-|-|OR51S1|OR56B4|-|-|TMC2|-|-|-|-|OR9G4|-|-|-|-|OR6X1|CNGB1|-|-|-|-|-|-|-|-|-|-|-|-|-|-|-|OR6Y1|OR5T2|-|-|-|-|SLC12A2|-|-|TAS2R4|-|OR56A1|-|-|-|LPO|OR9Q1|-|OR52Z1|-|-|-|-|-|-|-|-|-|-|-|-|-|
GO:0007608	sensory perception of smell	biological_process	5.0043e-11	2.0541e-08	285	3905	1113	20032	ENSSSCG00000000333,ENSSSCG00000014535,ENSSSCG00000025084,ENSSSCG00000013200,ENSSSCG00000029114,ENSSSCG00000028959,ENSSSCG00000026436,ENSSSCG00000022047,ENSSSCG00000025350,ENSSSCG00000024212,ENSSSCG00000014669,ENSSSCG00000013193,ENSSSCG00000013828,ENSSSCG00000024353,ENSSSCG00000027633,ENSSSCG00000014756,ENSSSCG00000002428,ENSSSCG00000022188,ENSSSCG00000013851,ENSSSCG00000026901,ENSSSCG00000030132,…	-|-|-|-|-|-|-|-|-|-|-|-|OR1I1|-|-|-|TTC8|-|-|-|CH242-73D9.1|-|-|-|-|-|OR1C1|-|-|-|-|-|-|-|OR10AG1|-|-|-|-|-|OR4E2|-|-|OR7G3|-|OR52N1|-|-|-|OR52N5|-|-|-|-|-|OR51F2|-|-|-|-|-|-|-|-|-|-|-|-|-|-|-|OR5B12|-|OR52E5|-|-|-|-|-|-|-|-|OR2T1|-|-|-|-|-|-|-|-|-|-|-|OR
GO:0005575	cellular_component	cellular_component	5.9789e-11	2.3943e-08	2961	3905	14393	20032	ENSSSCG00000009176,ENSSSCG00000008727,ENSSSCG00000029236,ENSSSCG00000001471,ENSSSCG00000001759,ENSSSCG00000023462,ENSSSCG00000008869,ENSSSCG00000006809,ENSSSCG00000008813,ENSSSCG00000008898,ENSSSCG00000009320,ENSSSCG00000027027,ENSSSCG00000004368,ENSSSCG00000013614,ENSSSCG00000001858,ENSSSCG00000011853,ENSSSCG00000000604,ENSSSCG00000003956,ENSSSCG00000010015,ENSSSCG00000027577,ENSSSCG00000002032,…
SCG00000024353,ENSSSCG00000025679,ENSSSCG00000027633,ENSSSCG00000023391,ENSSSCG00000030385,ENSSSCG00000000212,ENSSSCG00000020864,ENSSSCG00000025882,ENSSSCG00000017263,ENSSSCG00000030156,ENSSSCG00000003017,ENSSSCG00000002478,ENSSSCG00000009544,ENSSSCG00000009230,ENSSSCG00000020680,ENSSSCG00000011297,ENSSSCG00000027712,ENSSSCG00000010102,ENSSSCG00000017154,ENSSSCG00000003588,ENSSSCG00000002199,ENSS…	LAMTOR3|MSX1|ZBTB7A|BRD2|DNAJA4|GPR50|ASIC5|RBM15|CORIN|HOPX|FLT1|-|PREP|CNN1|CIB1|KIAA0226|ARHGDIB|-|OSBP2|-|SLC7A8|EBAG9|CDC27|CPB2|SYT7|PIP5K1A|GALNT12|ATP5S|KAZALD1|JARID2|ACTN1|ZNF335|ANO3|TBX3|HP|-|PHF13|-|EBPL|NUP205|CFH|AKAP10|AATK|SREBF2|-|C-JUN|KTN1|DACT3|AMHR2|SRI|-|S1PR3|TMC2|IFN-KAPPA|CSDE1|ANAPC11|SLA|VIN|SLC22A8|-|ENG|ATP2B1|-|ZNF521|CASC5|ALDH1L1|CREB3L4|-|KDELR3|PRSS35|ERBB2IP|SL…
GO:0005886	plasma membrane	cellular_component	6.993e-11	2.7338e-08	660	3905	2765	20032	ENSSSCG00000012365,ENSSSCG00000018019,ENSSSCG00000015146,ENSSSCG00000027908,ENSSSCG00000017383,ENSSSCG00000003762,ENSSSCG00000025236,ENSSSCG00000014362,ENSSSCG00000016715,ENSSSCG00000021621,ENSSSCG00000010570,ENSSSCG00000001725,ENSSSCG00000003640,ENSSSCG00000021951,ENSSSCG00000029068,ENSSSCG00000024467,ENSSSCG00000003669,ENSSSCG00000023891,ENSSSCG00000026655,ENSSSCG00000004904,ENSSSCG00000002159,…	MSN|ARHGAP44|OR6X1|MC2R|AOC3|ADGRL4|-|HBEGF|OSBPL3|RGS6|KCNIP2|ADGRF5|GRIK3|-|-|-|MFSD2A|GRM7|PTPN13|MC4R|-|-|-|STAMBP|ADGRG2|-|-|-|KCNMB1|APOER2|ACE2|-|DDR2|-|MPHOSPH8|PECAM1|ARHGEF1|-|-|-|KIF14|-|HPGD|HVCN1|-|LPO|SCN1A|EXOC4|PKD1|-|FGFR1IIIC|-|-|-|SCARB1|ACVRL1|-|ZIP4|ALDH3A1|AMOTL1|ITGAE|-|SPRED2|-|LMBRD1|PEAK1|KITL|SCTR|MAP3K12|OLR1|PCDH19|LDLR|GABRB2|ADCY5|-|-|SCUBE1|GIF|KCNJ6|NTRK1|CCRL2|-|…
GO:0031224	intrinsic to membrane	cellular_component	1.0386e-10	3.9659e-08	892	3905	3929	20032	ENSSSCG00000028594,ENSSSCG00000009075,ENSSSCG00000003231,ENSSSCG00000007718,ENSSSCG00000004040,ENSSSCG00000014516,ENSSSCG00000009446,ENSSSCG00000024804,ENSSSCG00000013024,ENSSSCG00000002264,ENSSSCG00000029558,ENSSSCG00000015131,ENSSSCG00000028467,ENSSSCG00000012666,ENSSSCG00000023084,ENSSSCG00000028121,ENSSSCG00000021488,ENSSSCG00000012030,ENSSSCG00000006862,ENSSSCG00000026398,ENSSSCG00000026187,…	-|MFSD8|NKG7|CLDN4|SLC22A2|-|PCDH17|-|NRXN2|ST8SIA2|EXTL1|GRIK4|-|-|-|-|-|CLDN8|VCAM1|-|SLC9A3|-|GABRE|-|CACNA1I|NIPAL4|HCRTR1|KCNMB3|-|-|COX7C|-|NLGN1|DYSF|GPR182|-|DSG1|CAV2|-|-|SLC30A5|-|-|SLC35B3|-|-|KCND2|OR5B12|-|-|SFXN1|-|-|SLITRK6|ATP2C1|-|SLC7A4|
GO:0031328	positive regulation of cellular biosynthetic process	biological_process	1.139e-10	4.2503e-08	279	3905	1014	20032	ENSSSCG00000013416,ENSSSCG00000001945,ENSSSCG00000000272,ENSSSCG00000004091,ENSSSCG00000020672,ENSSSCG00000027415,ENSSSCG00000005268,ENSSSCG00000009087,ENSSSCG00000030671,ENSSSCG00000007538,ENSSSCG00000010814,ENSSSCG00000008443,ENSSSCG00000003630,ENSSSCG00000000875,ENSSSCG00000000075,ENSSSCG00000024694,ENSSSCG00000012287,ENSSSCG00000023124,ENSSSCG00000012396,ENSSSCG00000013408,ENSSSCG00000014149,…	MED16|TTF1|SP1|AKAP12|F2R|WWOX|RORB|IL21|-|GATA5|ESRRG|EPAS1|AGO1|NR1H4|MKL1|TAF4|TFE3|ADD1|MED12|ADM|MEF2C|GATA4|BRD4|GLIS3|VDR|APOE|SPDEF|KDM3A|DVL3|LIF|SERTAD3|RORA|GUCY1A3|PCBD2|HTR2B|SERTAD2|ACR|FOXA3|GREM1|HSF4|RTF1|TET2|TCF7L2|DMRT2|OSM|CIZ1|EIF2C2|SMARCD3|WDR61|H2AFZ|PDGFA|MEF2D|HOXD13|SOX9|INSIG1|RIPK1|FGF10|CREBBP|PHF8|MED17|MTA2|SPEN|DDIT3|DKC1|TP53INP2|LHX2|PARK7|PPP1R15A|FOXF2|AAMDC|…
GO:0048518	positive regulation of biological process	biological_process	1.1842e-10	4.3209e-08	704	3905	2938	20032	ENSSSCG00000017722,ENSSSCG00000009485,ENSSSCG00000010479,ENSSSCG00000014974,ENSSSCG00000005029,ENSSSCG00000028758,ENSSSCG00000003330,ENSSSCG00000010894,ENSSSCG00000001456,ENSSSCG00000009837,ENSSSCG00000023204,ENSSSCG00000031023,ENSSSCG00000029813,ENSSSCG00000000451,ENSSSCG00000018056,ENSSSCG00000003646,ENSSSCG00000001573,ENSSSCG00000004110,ENSSSCG00000027859,ENSSSCG00000003964,ENSSSCG00000011884,…	CCL11|SLITRK1|RBP4|-|C14orf166|LBP|TNFRSF18|TP53BP2|SLA-DQA1|CIT|AXIN1|CD24|TSPAN5|AGAP2|SRCIN1|POU3F1|PIM1|TAB2|HDAC7|PPIH|HCLS1|STMN2|CAMTA2|-|LGR5|GSK3A|-|TLR7|ADCYAP1|MMP1|RAB3B|LRTM2|SLITRK3|IRAK1|TERT|ARID1A|PGLYRP2|ATXN7|MECOM|SMYD3|FZD7|SOX7|TGFBR2|CDCA7L|MRPL12|C10orf54|ABCD2|HAMP|CAMK4|EP300|-|FLI1|PPP2R3A|VAV2|HCFC1|SRF|AVIL|CAMK1|TRIL|RGS2|C7H6ORF29|PSAP|EPHA3|IFN-GAMMA|RNF146|DDHD2|S…
GO:0009891	positive regulation of biosynthetic process	biological_process	2.1279e-10	7.5952e-08	282	3905	1033	20032	ENSSSCG00000000608,ENSSSCG00000003437,ENSSSCG00000004977,ENSSSCG00000028481,ENSSSCG00000005236,ENSSSCG00000014852,ENSSSCG00000009002,ENSSSCG00000029876,ENSSSCG00000006508,ENSSSCG00000023218,ENSSSCG00000008041,ENSSSCG00000009759,ENSSSCG00000010224,ENSSSCG00000000232,ENSSSCG00000028411,ENSSSCG00000023158,ENSSSCG00000011710,ENSSSCG00000013300,ENSSSCG00000005109,ENSSSCG00000004074,ENSSSCG00000029037,…	-|TNFRSF8|NANOG|CALCOCO1|DMRT-1|ARRB1|TLR2|SOD2|ASH1L|MCF2L|PKD1|SCARB1|EGR2|ACVRL1|MC5R|RPS27L|EIF2A|EHF|ER2|MOR|-|BCL9|REL|LDB1|NR2F1|ACSL3|SOX11|KITL|POU3F2|PDGFB|XRCC6|LDLR|BRD7|ENG|VSX2|TCF7L1|ALX1|HEYL|SERTAD1|SLC38A3|MYOD1|ARNT2|CREB3L4|BCAS3|APOBE
GO:0016021	integral to membrane	cellular_component	2.6942e-10	9.4118e-08	881	3905	3893	20032	ENSSSCG00000001440,ENSSSCG00000021474,ENSSSCG00000022001,ENSSSCG00000020873,ENSSSCG00000006021,ENSSSCG00000022960,ENSSSCG00000006875,ENSSSCG00000009364,ENSSSCG00000002642,ENSSSCG00000023328,ENSSSCG00000002442,ENSSSCG00000013819,ENSSSCG00000008943,ENSSSCG00000011846,ENSSSCG00000028992,ENSSSCG00000003908,ENSSSCG00000022188,ENSSSCG00000016493,ENSSSCG00000001773,ENSSSCG00000012947,ENSSSCG00000001892,…	NOTCH4|-|-|SYNGR1|KCNV1|-|-|FREM2|-|-|CATSPERB|-|SLC4A4|SLC51A|-|TSPAN1|-|-|-|-|SCAMP2|-|SEC62|SEMA5A|-|SLC13A2|-|-|-|-|-|SLC25A43|CXCR6|SSR2|TSHR|HTR2B|-|-|-|BCAM|RXFP1|-|ADCY4|-|-|-|ANO10|-|SLC22A3|SLC6A14|CCKBR|ATP6V0C|ORAI1|-|TTYH1|-|-|-|CLCN6|NCEH1|RAMP3|-|P2RY1|OR52N5|ACVR1B|-|-|SHAS2|KCNA2|-|ST6GAL1|-|OR4E2|-|-|-|ATP2A3|SLC35E4|KIRREL3|-|SFT2D1|KCNS3|INSIG1|ATP6AP2|-|TEK|-|OR10AG1|BCAP29|-…
GO:0044425	membrane part	cellular_component	4.121e-10	1.4097e-07	1053	3905	4722	20032	ENSSSCG00000011888,ENSSSCG00000027263,ENSSSCG00000016277,ENSSSCG00000024921,ENSSSCG00000001465,ENSSSCG00000023338,ENSSSCG00000014939,ENSSSCG00000008533,ENSSSCG00000001131,ENSSSCG00000000106,ENSSSCG00000015713,ENSSSCG00000027725,ENSSSCG00000011574,ENSSSCG00000000307,ENSSSCG00000021509,ENSSSCG00000006871,ENSSSCG00000029526,ENSSSCG00000013847,ENSSSCG00000010009,ENSSSCG00000006032,ENSSSCG00000008602,…	GPR156|-|-|-|SLA-DOB|CHRNA6|MTNR1B|ALK|-|KCNJ4|-|-|-|-|GJA4|SLC35A3|-|-|-|EMC2|LAPTM4A|RAPGEF2|APLP2|FAS|SHANK1|FKBP3|PTGER2|GABRB1|-|COPB1|-|DDRGK1|-|-|SLCO1A2|TENM2|ABCC10|-|-|SLC22A23|ATP6V1E1|SLC35A1|MST1R|CATSPER2|B3GNT3|GPM6B|EPHA1|-|SLC35F3|-|-|-|DSG4|UMOD|-|-|B3GALT2|ICAM2|CHRNB3|-|KCND1|-|GTPBP10|-|COPA|-|-|BCAM|RXFP1|-|ATP6V1A|ANO10|-|NDUFS3|-|SLC25A43|-|CXCR6|SSR2|HTR2B|-|-|TSPAN1|SLC1…
GO:0048869	cellular developmental process	biological_process	5.7765e-10	1.9356e-07	570	3905	2327	20032	ENSSSCG00000027532,ENSSSCG00000011636,ENSSSCG00000010638,ENSSSCG00000028805,ENSSSCG00000015277,ENSSSCG00000011429,ENSSSCG00000005992,ENSSSCG00000011103,ENSSSCG00000000181,ENSSSCG00000004808,ENSSSCG00000009157,ENSSSCG00000000233,ENSSSCG00000011837,ENSSSCG00000021255,ENSSSCG00000012136,ENSSSCG00000009086,ENSSSCG00000015234,ENSSSCG00000025537,ENSSSCG00000003413,ENSSSCG00000030668,ENSSSCG00000010457,…	PHACTR4|BFSP2|TCF7L2|PTPRM|SOX13|TWF2|SHAS2|PARD3|RND1|GREM1|TET2|ACVR1B|MFI2|ADA|PIR|FGF2|KIRREL3|PTPN6|FRAP1|UQCC2|KIF20B|REN|SPEN|DDIT3|AAMDC|UNC119B|-|ANLN|IBSP|BCAP29|ABL2|TEK|INSIG1|PRDM13|MED17|CREBBP|MKL1|MTMR2|-|TFE3|EPAS1|CDC42EP4|NOTCH4|ITPKB|PML|GATA5|LAMC3|IL21|-|SEMA5A|NYAP2|TTF1|RAB1B|DMTN|TTC8|-|JAM3|CNOT3|TSHR|HTRA1|HTR2B|ETV3L|LIF|ODFP|ATPIF1|CHD7|DAGLA|BLOC1S5|SLITRK4|FGF13|UNC…
GO:0010628	positive regulation of gene expression	biological_process	9.9911e-10	3.2809e-07	260	3905	949	20032	ENSSSCG00000008443,ENSSSCG00000010814,ENSSSCG00000003630,ENSSSCG00000000075,ENSSSCG00000000875,ENSSSCG00000024694,ENSSSCG00000012287,ENSSSCG00000001945,ENSSSCG00000013416,ENSSSCG00000000272,ENSSSCG00000013437,ENSSSCG00000007231,ENSSSCG00000025578,ENSSSCG00000027415,ENSSSCG00000020672,ENSSSCG00000007538,ENSSSCG00000005268,ENSSSCG00000004576,ENSSSCG00000025448,ENSSSCG00000009996,ENSSSCG00000026229,…	EPAS1|ESRRG|AGO1|MKL1|NR1H4|TAF4|TFE3|TTF1|MED16|SP1|TCF3|MYLK2|ALDH1A2|WWOX|F2R|GATA5|RORB|RORA|SERTAD3|LIF|PCBD2|STOX1|SERTAD2|MED12|ADD1|BRD4|GLIS3|VDR|GATA4|MEF2C|SPDEF|KDM3A|DVL3|TCF7L2|EIF2C2|OSM|DMRT2|H2AFZ|WDR61|SMARCD3|HOXD13|MEF2D|FOXA3|HSF4|GREM1|ACVR1B|TET2|RTF1|LHX2|TP53INP2|DDIT3|SPEN|AAMDC|PPP1R15A|FOXF2|PARK7|ABLIM2|FGF2|KMT2E|FRAP1|RIPK1|INSIG1|SOX9|CREBBP|PHF8|MED17|FGF10|MTA2|N…
GO:0071944	cell periphery	cellular_component	1.5174e-09	4.8291e-07	672	3905	2870	20032	ENSSSCG00000014475,ENSSSCG00000016620,ENSSSCG00000021355,ENSSSCG00000000140,ENSSSCG00000021366,ENSSSCG00000005625,ENSSSCG00000006589,ENSSSCG00000012012,ENSSSCG00000029516,ENSSSCG00000010313,ENSSSCG00000014255,ENSSSCG00000001472,ENSSSCG00000025476,ENSSSCG00000000320,ENSSSCG00000028382,ENSSSCG00000015626,ENSSSCG00000011397,ENSSSCG00000016953,ENSSSCG00000015464,ENSSSCG00000016799,ENSSSCG00000012536,…	-|TSPAN12|SOD1|CACNG2|-|ENG|S100A12|-|SLC22A8|VIN|SLC12A2|SLA|-|-|-|VWC2|SLC38A3|ERBB2IP|-|CDH12|PLP1|-|SLC4A8|AMICA1|BCAS3|GRIN2A|ANTXR2|KCNG1|DLG3|CD37|ARRDC2|TLR2|SLC1A5|ACTG2|NT5E|-|-|MC5R|NPFFR2|AZGP1|CD90|SHROOM3|-|FLT1|-|OR5B2|CTNNA2|SLC6A4|-|OR5I1
GO:0009893	positive regulation of metabolic process	biological_process	1.5294e-09	4.8291e-07	410	3905	1619	20032	ENSSSCG00000009653,ENSSSCG00000011833,ENSSSCG00000025893,ENSSSCG00000005212,ENSSSCG00000009859,ENSSSCG00000029239,ENSSSCG00000027186,ENSSSCG00000009249,ENSSSCG00000002836,ENSSSCG00000011794,ENSSSCG00000014977,ENSSSCG00000004127,ENSSSCG00000017589,ENSSSCG00000026847,ENSSSCG00000010551,ENSSSCG00000001711,ENSSSCG00000030023,ENSSSCG00000011407,ENSSSCG00000022398,ENSSSCG00000007284,ENSSSCG00000000191,…	CDCA2|DLG1|ZBTB17|PLGRKT|TESC|MZB1|GRHL1|HNRNPD|SALL1|SENP2|P4|PLAGL1|DLX3|ABHD14B|BLOC1S2|CLIC5|HIST1H1B|RASSF1|NUCKS1|NCOA6|KMT2D|CARD14|AHI1|IL18|MAMSTR|PRKAG2|TEAD3|KMT2A|INHBA|BHLHA15|AGER|AGR2|ARID3B|LUM|CDC20|C1QTNF2|LDB2|PDE5A|GPR39|NPAS4|RAPGEF2|BARHL2|POLR2G|E2F7|FOSL1|MAFB|PFN2|SOX15|ABCF1|AMBRA1|CARD10|NFATC2IP|ALK|FOXK2|ELK3|CSRP3|-|MRAP2|PRKD2|ZFAND2A|CLIPR-59|AREG|CHCHD2|SYMPK|SMAR…
GO:0010557	positive regulation of macromolecule biosynthetic process	biological_process	2.2377e-09	6.9321e-07	261	3905	964	20032	ENSSSCG00000000191,ENSSSCG00000022398,ENSSSCG00000007284,ENSSSCG00000004166,ENSSSCG00000021865,ENSSSCG00000023324,ENSSSCG00000007600,ENSSSCG00000003143,ENSSSCG00000001544,ENSSSCG00000000916,ENSSSCG00000022812,ENSSSCG00000029227,ENSSSCG00000017035,ENSSSCG00000025893,ENSSSCG00000009249,ENSSSCG00000002836,ENSSSCG00000009859,ENSSSCG00000027186,ENSSSCG00000029239,ENSSSCG00000011794,ENSSSCG00000014977,…	KMT2D|NUCKS1|NCOA6|AHI1|INHBA|KMT2A|BHLHA15|MAMSTR|TEAD3|LUM|ARID3B|LDB2|C1QTNF2|ZBTB17|HNRNPD|SALL1|TESC|GRHL1|MZB1|SENP2|P4|PLAGL1|BLOC1S2|DLX3|ABHD14B|SMARCA2|CHCHD2|ICE1|NFIA|CCR7|TFAP2A|PIWIL2|ASXL1|BRPF1|FOXJ1|POU3F3|BMP-10|BARHL2|NPAS4|FOSL1|E2F7|POLR2G|MAFB|ABCF1|SOX15|NFATC2IP|CSRP3|FOXK2|ELK3|PRKD2|-|AREG|PDGFA|MEF2D|HOXD13|SMARCD3|WDR61|H2AFZ|OSM|CIZ1|DMRT2|EIF2C2|TCF7L2|RTF1|TET2|GREM…
GO:0016020	membrane	cellular_component	3.0399e-09	9.2237e-07	1499	3905	6941	20032	ENSSSCG00000004764,ENSSSCG00000007088,ENSSSCG00000015469,ENSSSCG00000006789,ENSSSCG00000027907,ENSSSCG00000012754,ENSSSCG00000008498,ENSSSCG00000026398,ENSSSCG00000016127,ENSSSCG00000005976,ENSSSCG00000012030,ENSSSCG00000006862,ENSSSCG00000028121,ENSSSCG00000021488,ENSSSCG00000003093,ENSSSCG00000012666,ENSSSCG00000004673,ENSSSCG00000023084,ENSSSCG00000029558,ENSSSCG00000028467,ENSSSCG00000014516,…	GCHFR|SNX5|-|ATP5F1|BSG|GABRE|HEATR5B|-|NDUFS1|NDUFB9|CLDN8|VCAM1|-|-|SYMPK|-|SLC28A2|-|EXTL1|-|-|PCDH17|-|NRXN2|-|MFSD8|-|OR5B12|SLC35B3|-|-|ATP6V0D2|GRAMD1B|-|CAV2|DSG1|VWF|GUCA1A|EVA1A|CPSF7|GPR182|SRPRB|NLGN1|-|SDHC|-|DIO1|CALU|-|BETA-ACTIN|CLIC5|-|CALHM1|-|EEA1|-|-|SLC7A4|TMEM47|-|CYTH2|-|COPB2|-|-|ZFYVE26|-|NNT|-|GJD2|FIGF|-|CDHR2|PEAR1|SENP2|-|ESYT3|TESC|ABCC11|TMEM57|-|-|SLC38A1|NDUFB4|-|…
GO:0072358	cardiovascular system development	biological_process	3.2e-09	9.2237e-07	175	3905	590	20032	ENSSSCG00000010638,ENSSSCG00000006809,ENSSSCG00000008727,ENSSSCG00000000504,ENSSSCG00000028805,ENSSSCG00000004223,ENSSSCG00000017475,ENSSSCG00000016435,ENSSSCG00000014019,ENSSSCG00000015122,ENSSSCG00000007541,ENSSSCG00000009320,ENSSSCG00000006482,ENSSSCG00000004755,ENSSSCG00000008854,ENSSSCG00000008898,ENSSSCG00000011801,ENSSSCG00000001858,ENSSSCG00000014835,ENSSSCG00000005992,ENSSSCG00000004808,…	TCF7L2|RBM15|MSX1|PTPRB|PTPRM|HEY2|RARA|SMARCD3|MAML1|CD90|PDGFA|FLT1|MEF2D|DLL4|CPE|HOPX|HRG|CIB1|C2CD3|SHAS2|GREM1|RECK|TBX3|NOTCH3|DDIT3|FGF2|IL-17F|DKK1|CCM2L|FRAP1|JUNB|NKX3-1|ANK2|CYR61|EGR-3|CRKL|SOX9|C-JUN|NDP|FGF10|MAP3K3|IL1A|GATAD2A|TEK|TMED2|EPAS1|-|ENG|MYLK|NOTCH4|PDGFB|NOS3|DSG2|SOX11|TSPAN12|NTRK1|SEMA5A|CD34|-|ALDH1A2|MYLK2|PML|IRX4|HEYL|SETD2|FGFR1IIIC|RORA|NDUFV2|PKD1|COL4A3BP|S…
GO:0072359	circulatory system development	biological_process	3.2e-09	9.2237e-07	175	3905	590	20032	ENSSSCG00000007284,ENSSSCG00000000145,ENSSSCG00000010894,ENSSSCG00000015037,ENSSSCG00000011567,ENSSSCG00000004166,ENSSSCG00000017722,ENSSSCG00000030160,ENSSSCG00000003471,ENSSSCG00000017070,ENSSSCG00000030999,ENSSSCG00000000146,ENSSSCG00000004110,ENSSSCG00000027859,ENSSSCG00000004012,ENSSSCG00000002836,ENSSSCG00000006539,ENSSSCG00000017306,ENSSSCG00000009937,ENSSSCG00000011794,ENSSSCG00000003035,…	NCOA6|MYH9|TP53BP2|IL18|VHL|AHI1|CCL11|COL18A1|EPHA2|HAND1|MYH6|MYH11|TAB2|HDAC7|THBS2|SALL1|SHC1|CD61|ACACB|SENP2|GSK3A|EPHA1|CCDC39|TGFBR2|DLX3|STAB1|PRKAR1A|MECOM|SEC24B|ARHGEF15|WASF2|ARID1A|KAT6A|NRP1|PKD2|GYS1|KCNJ1|RAMP2|JMJD6|POPDC2|GJA5|PAX3|SMARCA2|NTRK2|ADRBK1|EP300|DUSP6|BMP-10|-|SRF|ASXL1|BTG1|E2F7|FOSL1|ECE1|GJA4|ZFP36L1|ITGB1BP1|TNFRSF12A|SEMA4A|ASXL2|ANGPTL4|PRKD2|TNNC1|PTK2B|RPS6…
GO:0045893	positive regulation of transcription, DNA-dependent	biological_process	3.2021e-09	9.2237e-07	234	3905	849	20032	ENSSSCG00000005236,ENSSSCG00000000608,ENSSSCG00000004977,ENSSSCG00000028481,ENSSSCG00000008362,ENSSSCG00000009996,ENSSSCG00000006508,ENSSSCG00000004576,ENSSSCG00000025448,ENSSSCG00000023218,ENSSSCG00000008041,ENSSSCG00000014852,ENSSSCG00000026229,ENSSSCG00000024531,ENSSSCG00000013300,ENSSSCG00000005109,ENSSSCG00000011710,ENSSSCG00000000232,ENSSSCG00000010224,ENSSSCG00000025374,ENSSSCG00000008221,…	DMRT-1|-|NANOG|CALCOCO1|SERTAD2|LIF|ASH1L|RORA|SERTAD3|MCF2L|PKD1|ARRB1|PCBD2|SPDEF|EHF|ER2|EIF2A|ACVRL1|EGR2|DVL3|KDM3A|ADD1|MED12|MEF2C|BRD4|GLIS3|VDR|REL|BCL9|GATA4|POU3F2|NR1H4|MKL1|TFE3|TAF4|SOX11|ENG|ESRRG|EPAS1|PDGFB|AGO1|XRCC6|BRD7|HEYL|ALX1|WWOX|F2R|ARNT2|SERTAD1|MYOD1|SLC38A3|VSX2|TCF7L1|RORB|GATA5|TTF1|MED16|CREB3L4|BCAS3|APOBEC1|SP1|GCG|ABLIM2|IL-17F|CUX1|NKX3-1|COPS5|ZNF281|CYR61|CAR…
GO:0005515	protein binding	molecular_function	8.0931e-09	2.291e-06	2172	3905	10260	20032	ENSSSCG00000028249,ENSSSCG00000005575,ENSSSCG00000011662,ENSSSCG00000003136,ENSSSCG00000003562,ENSSSCG00000004582,ENSSSCG00000028048,ENSSSCG00000009859,ENSSSCG00000026979,ENSSSCG00000025460,ENSSSCG00000016810,ENSSSCG00000012135,ENSSSCG00000010745,ENSSSCG00000000417,ENSSSCG00000003514,ENSSSCG00000029227,ENSSSCG00000024966,ENSSSCG00000014427,ENSSSCG00000009633,ENSSSCG00000017154,ENSSSCG00000022736,…
SCG00000003707,ENSSSCG00000007453,ENSSSCG00000029082,ENSSSCG00000022182,ENSSSCG00000006298,ENSSSCG00000021238,ENSSSCG00000001242,ENSSSCG00000010905,ENSSSCG00000030253,ENSSSCG00000007862,ENSSSCG00000008997,ENSSSCG00000012045,ENSSSCG00000012334,ENSSSCG00000029991,ENSSSCG00000000683,ENSSSCG00000015776,ENSSSCG00000022190,ENSSSCG00000025284,ENSSSCG00000024486,ENSSSCG00000030821,ENSSSCG00000001703,ENSS…	SKA3|-|COPB2|CYTH2|SFN|-|ARHGEF15|TESC|ESYT3|SPSB2|PDZD2|FIGF|FANK1|ZBTB39|-|LDB2|TRIM77|FBXO38|-|CARD14|-|IL18|-|CALHM1|BETA-ACTIN|BOP1|TNNC1|-|POLR3F|CARD10|GRWD1|NFATC2IP|-|KLK3|NLGN1|MESDC1|FBXL19|FBXO9|CPSF7|TTC13|CAV2|DSG1|HEATR5B|-|PPM1L|BMP-10|C10orf2|SNX5|SULT2A1|THOC7|PCDH17|UBXN8|RRP1B|SYMPK|BOLA1|VCAM1|FOXP4|NDUFB9|SNPH|WIPF3|SOX14|FAM19A4|FGF10|RIPK1|ARHGAP27|MUC4|PDLIM4|HIST1H2BH|-|…
GO:0010604	positive regulation of macromolecule metabolic process	biological_process	8.7172e-09	2.4259e-06	379	3905	1501	20032	ENSSSCG00000016953,ENSSSCG00000002363,ENSSSCG00000009482,ENSSSCG00000008241,ENSSSCG00000012536,ENSSSCG00000000933,ENSSSCG00000024651,ENSSSCG00000023589,ENSSSCG00000013375,ENSSSCG00000026931,ENSSSCG00000011397,ENSSSCG00000001781,ENSSSCG00000006560,ENSSSCG00000017676,ENSSSCG00000000668,ENSSSCG00000015622,ENSSSCG00000015895,ENSSSCG00000021355,ENSSSCG00000008649,ENSSSCG00000000922,ENSSSCG00000026007,…	ERBB2IP|VSX2|SPRY2|TCF7L1|PLP1|ALX1|HEYL|PIAP|MYOD1|SERTAD1|SLC38A3|ARNT2|CREB3L4|BCAS3|APOBEC1|CD34|GCG|SOD1|SOX11|KITL|SORL1|POU3F2|RBM22|PDGFB|MAP3K12|PLK3|XRCC6|BRD7|ENG|EGR2|ACVRL1|RPS27L|LRRC32|EHF|EIF2A|ER2|REL|BCL9|LDB1|NR2F1|PAK2|TNFRSF8|-|NANOG|CALCOCO1|KIF14|IL31RA|DMRT-1|ARRB1|ASH1L|TLR2|FGFR1IIIC|PKD1|MCF2L|ACE|APOER2|TOM1L1|TOP2A|ARID5A|IL33|PECAM1|CIB1|RELB|DDR2|ESRRB|NFAT5|PTBP1|F…
GO:0051173	positive regulation of nitrogen compound metabolic process	biological_process	9.0185e-09	2.4679e-06	265	3905	995	20032	ENSSSCG00000015215,ENSSSCG00000011550,ENSSSCG00000012793,ENSSSCG00000001661,ENSSSCG00000024457,ENSSSCG00000028418,ENSSSCG00000017389,ENSSSCG00000009217,ENSSSCG00000015954,ENSSSCG00000023497,ENSSSCG00000000068,ENSSSCG00000012825,ENSSSCG00000002886,ENSSSCG00000009856,ENSSSCG00000017135,ENSSSCG00000012403,ENSSSCG00000016599,ENSSSCG00000022147,ENSSSCG00000008575,ENSSSCG00000017983,ENSSSCG00000016883,…	CHEK1|CAMK1|HCFC1|SRF|FLI1|PAX3|RAMP2|PKD2|DLX2|CAMK4|EP300|IKBKG|HAMP|NOS1|ZNF750|OGT|GPR37|CHURC1|ASXL2|PER1|ISL1|SLC9A1|DYRK1B|WNT5A|TET3|SOX2|ITGB1BP1|IFN-GAMMA|HCLS1|HNF1B|HNF1A|HAND1|NR4A1|CAMTA2|CRTC2|POU3F1|VHL|SOHLH1|AGAP2|AXIN1|-|C14orf166|RPS6KA5|MITF|SOX7|FZD7|SMYD3|BCL3|HPN|NCOA1|MRPL12|ELF3|ARID1A|KAT6A|ARNTL|ATXN7|MECOM|GSK3A|POU4F3|MECP2|ADCYAP1|APOBEC1|GCG|CREB3L4|BCAS3|SERTAD1|M…
GO:0031325	positive regulation of cellular metabolic process	biological_process	1.0438e-08	2.8094e-06	377	3905	1495	20032	ENSSSCG00000015037,ENSSSCG00000004166,ENSSSCG00000000191,ENSSSCG00000017154,ENSSSCG00000022398,ENSSSCG00000007284,ENSSSCG00000011407,ENSSSCG00000030023,ENSSSCG00000029227,ENSSSCG00000017035,ENSSSCG00000009106,ENSSSCG00000003949,ENSSSCG00000022812,ENSSSCG00000000916,ENSSSCG00000001437,ENSSSCG00000023324,ENSSSCG00000021865,ENSSSCG00000007600,ENSSSCG00000003143,ENSSSCG00000016432,ENSSSCG00000001544,…	IL18|AHI1|KMT2D|CARD14|NUCKS1|NCOA6|RASSF1|HIST1H1B|LDB2|C1QTNF2|PDE5A|CDC20|ARID3B|LUM|AGER|KMT2A|INHBA|BHLHA15|MAMSTR|PRKAG2|TEAD3|SENP2|P4|HNRNPD|SALL1|TESC|GRHL1|ZBTB17|CDCA2|DLG1|BLOC1S2|DLX3|ABHD14B|PLAGL1|NFIA|ICE1|NRP1|SMARCA2|MST1R|SYMPK|CHCHD2|BMP-10|PMAIP1|PIWIL2|BRAF|ASXL1|BRPF1|POU3F3|FOXJ1|CCR7|DDRGK1|TFAP2A|PFN2|MAFB|SOX15|ABCF1|E2F7|FOSL1|POLR2G|RAPGEF2|BARHL2|NPAS4|AREG|ZFAND2A|C…
GO:0051254	positive regulation of RNA metabolic process	biological_process	1.1112e-08	2.9427e-06	240	3905	887	20032	ENSSSCG00000009178,ENSSSCG00000004223,ENSSSCG00000023556,ENSSSCG00000017475,ENSSSCG00000016435,ENSSSCG00000014019,ENSSSCG00000011692,ENSSSCG00000001757,ENSSSCG00000015979,ENSSSCG00000000612,ENSSSCG00000006482,ENSSSCG00000001400,ENSSSCG00000010638,ENSSSCG00000006809,ENSSSCG00000015139,ENSSSCG00000005369,ENSSSCG00000008727,ENSSSCG00000009997,ENSSSCG00000005233,ENSSSCG00000005935,ENSSSCG00000008123,…	H2AFZ|HEY2|SUPT5H|RARA|SMARCD3|MAML1|ZIC1|WDR61|HOXD13|ATF7IP|MEF2D|BAT1|TCF7L2|RBM15|BSX|FOXE1|MSX1|OSM|DMRT2|EIF2C2|ARID5A|HSF4|GREM1|TOP2A|TET2|RTF1|PTBP1|NFAT5|ESRRB|IL33|FOXA3|CUX1|ABLIM2|IL-17F|JUNB|FRAP1|CAR|KMT2E|SLC30A9|ZNF281|CYR61|COPS5|NKX3-1|TP53INP2|LHX2|BTG2|SPEN|DDIT3|NOTCH3|TBX3|AAMDC|RNF10|PARK7|FOXF2|PPP1R15A|IL1A|EGR1|CREB3|MTA2|NFKBIA|RIPK1|SOX9|INSIG1|ABLIM3|SREBF2|PHF8|MED1…
GO:0045935	positive regulation of nucleobase-containing compound metabolic process	biological_process	2.0062e-08	5.2286e-06	259	3905	977	20032	ENSSSCG00000022383,ENSSSCG00000005224,ENSSSCG00000020864,ENSSSCG00000022227,ENSSSCG00000013408,ENSSSCG00000014149,ENSSSCG00000012396,ENSSSCG00000023124,ENSSSCG00000008221,ENSSSCG00000025374,ENSSSCG00000003088,ENSSSCG00000024531,ENSSSCG00000026229,ENSSSCG00000008866,ENSSSCG00000025448,ENSSSCG00000004576,ENSSSCG00000009996,ENSSSCG00000008362,ENSSSCG00000000272,ENSSSCG00000004091,ENSSSCG00000013416,…	GATA4|GLIS3|VDR|BRD4|ADM|MEF2C|MED12|ADD1|KDM3A|DVL3|APOE|SPDEF|PCBD2|GUCY1A3|SERTAD3|RORA|LIF|SERTAD2|SP1|AKAP12|MED16|TTF1|GATA5|RORB|SNRNP70|F2R|WWOX|AGO1|ESRRG|EPAS1|TAF4|TFE3|NR1H4|MKL1|MED17|CREBBP|PHF8|FGF10|RIPK1|SOX9|INSIG1|MTA2|AAMDC|CRHR1|PARK7|PPP1R15A|FOXF2|TP53INP2|LHX2|DDIT3|SPEN|DKC1|FRAP1|KMT2E|ABLIM2|FOXA3|ACR|TET2|RTF1|HSF4|GREM1|OSM|CIZ1|DMRT2|EIF2C2|TCF7L2|HOXD13|PDGFA|MEF2D|…
GO:0048522	positive regulation of cellular process	biological_process	2.2473e-08	5.7654e-06	620	3905	2631	20032	ENSSSCG00000025893,ENSSSCG00000011336,ENSSSCG00000029503,ENSSSCG00000014977,ENSSSCG00000011794,ENSSSCG00000012135,ENSSSCG00000009859,ENSSSCG00000015481,ENSSSCG00000021576,ENSSSCG00000002836,ENSSSCG00000009249,ENSSSCG00000021815,ENSSSCG00000003577,ENSSSCG00000028731,ENSSSCG00000003562,ENSSSCG00000004127,ENSSSCG00000026847,ENSSSCG00000007106,ENSSSCG00000030160,ENSSSCG00000030023,ENSSSCG00000015037,…	ZBTB17|ELP6|F7|P4|SENP2|FIGF|TESC|MYOC|CD83|SALL1|HNRNPD|IL15RA|WASF2|CXCL13|SFN|PLAGL1|ABHD14B|INSM1|COL18A1|HIST1H1B|IL18|DPP6|NCOA6|CARD14|AGER|TEAD3|PRKAG2|LTBP3|BHLHA15|KMT2A|LDB2|GRIK1|MINK|LUM|TNFRSF12A|BARHL2|CAV2|ABCF1|MAFB|TNFSF10|NLGN1|POLR2G|MSR1|ELK3|FOXK2|SLITRK6|PAF-AH|CSRP3|NFATC2IP|CARD10|FOXA2|ZC3H3|ZFAND2A|RAD51B|MRAP2|PRKD2|VCAM1|LMO3|SYMPK|SMARCA2|UBE2O|NFIA|NOCT|NRP1|ICE1|BR…
GO:0006357	regulation of transcription from RNA polymerase II promoter	biological_process	3.4625e-08	8.7461e-06	284	3905	1093	20032	ENSSSCG00000006809,ENSSSCG00000015139,ENSSSCG00000008727,ENSSSCG00000029236,ENSSSCG00000001471,ENSSSCG00000004223,ENSSSCG00000023556,ENSSSCG00000014019,ENSSSCG00000017475,ENSSSCG00000011692,ENSSSCG00000017504,ENSSSCG00000008898,ENSSSCG00000000612,ENSSSCG00000004755,ENSSSCG00000002755,ENSSSCG00000013421,ENSSSCG00000002388,ENSSSCG00000005203,ENSSSCG00000014816,ENSSSCG00000008123,ENSSSCG00000017473,…	RBM15|BSX|MSX1|ZBTB7A|BRD2|HEY2|SUPT5H|MAML1|RARA|ZIC1|CDK12|HOPX|ATF7IP|DLL4|NFAT5|PTBP1|ESRRB|IL33|-|ARID5A|TOP2A|GCS|JARID2|ZNF366|NOTCH3|TBX3|CUX1|DKK1|IL-17F|JUNB|SLC30A9|CAR|CYR61|ZNF281|COPS5|NKX3-1|MXD1|NFKBIA|FAM83G|ABLIM3|SREBF2|BARX2|EGR1|IL1A|CREB3|CIC|PFN1|ENG|BRD7|PLK3|XRCC6|POU3F2|LMCD1|SOX11|PKN1|GCG|BCAS3|CREB3L4|SERTAD1|SLC38A3|MYOD1|ARNT2|VWC2|HEYL|ALX1|TCF7L1|VSX2|MCF2L|PKD1|M…
GO:0045944	positive regulation of transcription from RNA polymerase II promoter	biological_process	4.1631e-08	1.0357e-05	183	3905	652	20032	ENSSSCG00000009217,ENSSSCG00000015954,ENSSSCG00000024457,ENSSSCG00000028418,ENSSSCG00000023243,ENSSSCG00000007743,ENSSSCG00000009856,ENSSSCG00000017135,ENSSSCG00000012403,ENSSSCG00000005232,ENSSSCG00000000068,ENSSSCG00000012825,ENSSSCG00000002886,ENSSSCG00000011550,ENSSSCG00000001036,ENSSSCG00000001661,ENSSSCG00000012793,ENSSSCG00000017187,ENSSSCG00000022096,ENSSSCG00000007248,ENSSSCG00000011771,…	PKD2|DLX2|FLI1|PAX3|NFIA|CHCHD2|NOS1|ZNF750|OGT|SMARCA2|EP300|IKBKG|HAMP|CAMK1|TFAP2A|SRF|HCFC1|FOXJ1|POU3F3|ASXL1|SOX2|E2F7|MAFB|SOX15|TET3|IFN-GAMMA|NPAS4|ITGB1BP1|BARHL2|-|PRKD2|ASXL2|NFATC2IP|WNT5A|FOXK2|ISL1|ELK3|PER1|SLC9A1|CSRP3|NUCKS1|AGAP2|NCOA6|KMT2D|AHI1|SOHLH1|MITF|RPS6KA5|C14orf166|LUM|ARID3B|HAND1|HNF1A|CAMTA2|LDB2|HCLS1|HNF1B|MAMSTR|TEAD3|BHLHA15|KMT2A|INHBA|CRTC2|GRHL1|SALL1|SENP2…
GO:0006366	transcription from RNA polymerase II promoter	biological_process	4.2896e-08	1.0512e-05	295	3905	1146	20032	ENSSSCG00000012576,ENSSSCG00000027415,ENSSSCG00000011332,ENSSSCG00000007538,ENSSSCG00000001945,ENSSSCG00000013416,ENSSSCG00000017672,ENSSSCG00000000272,ENSSSCG00000013437,ENSSSCG00000000075,ENSSSCG00000000875,ENSSSCG00000012287,ENSSSCG00000024694,ENSSSCG00000008443,ENSSSCG00000010814,ENSSSCG00000003630,ENSSSCG00000003570,ENSSSCG00000025717,ENSSSCG00000024531,ENSSSCG00000015284,ENSSSCG00000027060,…	CHRDL1|WWOX|SETD2|GATA5|TTF1|MED16|MED13|SP1|TCF3|MKL1|NR1H4|TFE3|TAF4|EPAS1|ESRRG|AGO1|WDTC1|-|SPDEF|MDM4|TBX2|VAX1|PCGF2|KDM3A|MED12|ADD1|GLIS3|VDR|BRD4|GATA4|MEF2C|SETD8|-|SAMD11|HTRA1|CBX8|RORA|ETV3L|LIF|SOX30|STOX1|BHLHE40|HSF4|GREM1|DRAP1|TET2|SEMA4D|RTF1|FOXA3|H2AFZ|WDR61|ZFP57|SMARCD3|HOXD13|MEF2D|TCF7L2|NCOR1|EIF2C2|DMRT2|OSM|MTA2|RIPK1|INSIG1|SOX9|CREBBP|MED17|PRDM13|FGF10|TBX15|ABLIM2|…
GO:0050793	regulation of developmental process	biological_process	6.8911e-08	1.6639e-05	331	3905	1306	20032	ENSSSCG00000021562,ENSSSCG00000006587,ENSSSCG00000015515,ENSSSCG00000007432,ENSSSCG00000023899,ENSSSCG00000009865,ENSSSCG00000006161,ENSSSCG00000028494,ENSSSCG00000012365,ENSSSCG00000010428,ENSSSCG00000001749,ENSSSCG00000017141,ENSSSCG00000013735,ENSSSCG00000006940,ENSSSCG00000028216,ENSSSCG00000009128,ENSSSCG00000001952,ENSSSCG00000029951,ENSSSCG00000023859,ENSSSCG00000022280,ENSSSCG00000001513,…	PLXNA4|PPGRP-S|BRINP2|ZNF335|NOTCH3|TBX3|IL7|PRKACB|MSN|DKK1|IL-17F|AATK|JUNB|CYR61|NKX3-1|AP1AR|NFKBIA|NKD1|LRRTM1|DACT3|SYNGAP1|IL1A|HAP1|MEPE|RELN|KRT36|RBM15|SCIN|MSX1|PLK5|ENPP2|SHROOM3|HEY2|RARA|MAML1|HOPX|TLX2|FLT1|DLL4|PTBP1|ARHGDIB|DDR2|ESRRB|CIB1|GDPD5|NPR2|EVI5L|DPYSL2|LDLRAD4|ASPN|UNCX|LRRN1|ACE|FGFR1IIIC|FST|SOD2|DMRT-1|ZBTB1|KIF14|FLRT3|NANOG|PI16|LDB1|NFKBID|BCL9|PDZD8|MOR|FLRT1|GD…
GO:0045595	regulation of cell differentiation	biological_process	7.6057e-08	1.8098e-05	243	3905	916	20032	ENSSSCG00000016878,ENSSSCG00000011656,ENSSSCG00000014949,ENSSSCG00000007951,ENSSSCG00000001513,ENSSSCG00000016420,ENSSSCG00000017251,ENSSSCG00000022280,ENSSSCG00000001952,ENSSSCG00000009630,ENSSSCG00000001009,ENSSSCG00000015426,ENSSSCG00000017427,ENSSSCG00000024674,ENSSSCG00000014883,ENSSSCG00000009865,ENSSSCG00000006161,ENSSSCG00000026103,ENSSSCG00000022482,ENSSSCG00000023899,ENSSSCG00000007432,…	FGF10|SOX14|MED17|CREBBP|SYNGAP1|INSIG1|SOX9|DACT3|NFKBIA|EGR-3|RIPK1|RELN|HAP1|ABL2|AAMDC|TBX3|IL7|SPEN|DDIT3|NOTCH3|ZNF335|BRINP2|PPGRP-S|PLXNA4|AP1AR|KIF20B|CYR61|KMT2E|UQCC2|FRAP1|JUNB|AATK|IL12B|FGF2|DKK1|NPR2|GDPD5|ADA|CIB1|KCTD11|ESRRB|DDR2|PTBP1|RTF1|UNCX|MFI2|ACVR1B|SEMA4D|GREM1|HSF4|LDLRAD4|SOX13|DPYSL2|TWF2|PLK5|SCIN|MSX1|RBM15|LYN|KRT36|TCF7L2|TLX2|DLL4|HOPX|HOOK3|WDR61|MAML1|RARA|SMA…
GO:0048468	cell development	biological_process	9.2552e-08	2.1709e-05	326	3905	1280	20032	ENSSSCG00000030839,ENSSSCG00000003669,ENSSSCG00000001513,ENSSSCG00000022280,ENSSSCG00000015426,ENSSSCG00000027420,ENSSSCG00000017427,ENSSSCG00000010570,ENSSSCG00000008090,ENSSSCG00000009865,ENSSSCG00000007432,ENSSSCG00000023899,ENSSSCG00000015515,ENSSSCG00000028322,ENSSSCG00000020703,ENSSSCG00000021562,ENSSSCG00000009128,ENSSSCG00000009125,ENSSSCG00000006940,ENSSSCG00000002811,ENSSSCG00000017144,…	C-JUN|MFSD2A|SYNGAP1|DACT3|RELN|KIR1.2|HAP1|KCNIP2|IL1A|TBX3|ZNF335|NOTCH3|BRINP2|BTG2|ACTN1|PLXNA4|AP1AR|ANK2|CYR61|CNGB1|NPTX1|AATK|MSN|DKK1|NPR2|GDPD5|-|CIB1|TRAPPC4|OSBP2|ESRRB|SCA2|GCS|LDLRAD4|DPYSL2|PLK5|MSX1|NSUN2|TLX2|DLL4|CTNNA2|APOD|TCTN1|RARA|MAML1|CD90|HEY2|SHROOM3|MOR|BCL9|LDB1|PAK2|PI16|EGR2|NEXN|MYCBP2|SCRT1|LOXL2|GDF3|MICALL1|SOD2|FGFR1IIIC|NANOG|KIF14|DMRT-1|PLXNA3|NTRK1|TCF7L1|P…
GO:0001944	vasculature development	biological_process	1.4629e-07	3.383e-05	118	3905	386	20032	ENSSSCG00000009772,ENSSSCG00000011443,ENSSSCG00000005122,ENSSSCG00000013938,ENSSSCG00000024813,ENSSSCG00000008090,ENSSSCG00000028048,ENSSSCG00000003577,ENSSSCG00000009142,ENSSSCG00000003559,ENSSSCG00000007023,ENSSSCG00000016459,ENSSSCG00000016878,ENSSSCG00000030839,ENSSSCG00000029656,ENSSSCG00000010095,ENSSSCG00000017589,ENSSSCG00000009630,ENSSSCG00000011226,ENSSSCG00000006940,ENSSSCG00000028216,…	TMED2|STAB1|TEK|GATAD2A|MAP3K3|IL1A|ARHGEF15|WASF2|SEC24B|ARID1A|KAT6A|EPHA1|FGF10|C-JUN|NDP|CRKL|DLX3|EGR-3|TGFBR2|CYR61|NKX3-1|JUNB|IL-17F|FGF2|SHC1|CD61|NOTCH3|DDIT3|TBX3|RECK|HDAC7|GREM1|SHAS2|THBS2|EPHA2|HAND1|CIB1|HRG|PDGFA|DLL4|FLT1|CCL11|CD90|HEY2|COL18A1|PTPRM|PTPRB|MYH9|NCOA6|VHL|RBM15|IL18|TCF7L2|WNT5A|ACVRL1|C5|ROCK1|COL4A1|MCAM|RASIP1|TBX2|ISL1|APOE|PLXND1|LOXL2|PROK2|PRRX2|ELK3|PLCD…
GO:0032879	regulation of localization	biological_process	1.5264e-07	3.4808e-05	322	3905	1276	20032	ENSSSCG00000000481,ENSSSCG00000029313,ENSSSCG00000002274,ENSSSCG00000021409,ENSSSCG00000014951,ENSSSCG00000012582,ENSSSCG00000029852,ENSSSCG00000005512,ENSSSCG00000017983,ENSSSCG00000011592,ENSSSCG00000003569,ENSSSCG00000029252,ENSSSCG00000010141,ENSSSCG00000009664,ENSSSCG00000027795,ENSSSCG00000009856,ENSSSCG00000014207,ENSSSCG00000023497,ENSSSCG00000026753,ENSSSCG00000002886,ENSSSCG00000007385,…	IFN-GAMMA|ITGB1BP1|HSPA2|TRIB1|PANX1|KCNE5|WNT5A|C5|PER1|PLXND1|SLC9A1|FGF12|ZP4|PTK2B|-|NOS1|APC|CAMK4|OSBPL11|HAMP|KCNS1|PKD2|RAP1GAP|PPP2R3A|KCNJ5|KCNJ1|SIK3|TTLL6|TRIM8|CAMK1|ADCYAP1|TLR7|MYO1C|GSK3A|JUP|EXPH5|PDGFRB|CD61|RAB11B|ABCG1|ACACB|RAB3B|KCNS2|KV1.5|VDAC1|SEC24B|-|BCL3|TGFBR2|FZD7|EHD2|KCNN2|LBP|SERP1|RBP4|CCL11|AXIN1|AZIN1|DMPK|SYT10|TNFRSF18|HDAC7|KCNC3|SRCIN1|PLS1|HNF1A|AXL|HCLS1|…
GO:0001568	blood vessel development	biological_process	2.0349e-07	4.5767e-05	113	3905	368	20032	ENSSSCG00000029151,ENSSSCG00000026551,ENSSSCG00000005680,ENSSSCG00000026200,ENSSSCG00000023803,ENSSSCG00000017338,ENSSSCG00000027060,ENSSSCG00000016883,ENSSSCG00000011592,ENSSSCG00000003088,ENSSSCG00000005512,ENSSSCG00000029852,ENSSSCG00000000232,ENSSSCG00000015116,ENSSSCG00000021893,ENSSSCG00000009544,ENSSSCG00000009664,ENSSSCG00000017541,ENSSSCG00000013599,ENSSSCG00000014149,ENSSSCG00000026152,…	RASIP1|LOXL2|PRRX2|PROK2|ELK3|PLCD3|TBX2|ISL1|PLXND1|APOE|C5|WNT5A|ACVRL1|MCAM|ROCK1|COL4A1|PTK2B|HOXB13|ANGPTL4|MEF2C|PRKD2|ADM|GNA13|ACTA2|GATA4|ITGB1BP1|RHOB|JAM3|TNFRSF12A|SEMA4A|HPGD|ZFP36L1|GJA4|FGFR1IIIC|RORA|PKD1|E2F7|FOSL1|CHD7|ROBO4|BTG1|SETD2|PML|-|SRF|SEMA5A|NTRK1|ALDH1A2|CD34|NOS3|TSPAN12|NTRK2|RAMP2|MYLK|ENG|EPAS1|JMJD6|GJA5|NRP1|PDGFB|PKD2|NOTCH4|SEC24B|WASF2|MAP3K3|IL1A|KAT6A|ARID…
GO:0009888	tissue development	biological_process	3.4124e-07	7.5714e-05	305	3905	1209	20032	ENSSSCG00000012142,ENSSSCG00000022482,ENSSSCG00000023522,ENSSSCG00000005586,ENSSSCG00000000992,ENSSSCG00000009086,ENSSSCG00000010457,ENSSSCG00000003413,ENSSSCG00000030668,ENSSSCG00000007453,ENSSSCG00000017251,ENSSSCG00000016878,ENSSSCG00000024674,ENSSSCG00000009219,ENSSSCG00000011636,ENSSSCG00000010638,ENSSSCG00000027532,ENSSSCG00000006482,ENSSSCG00000007541,ENSSSCG00000015979,ENSSSCG00000004808,…	-|DDIT3|TGM2|LHX2|FOXF2|FGF2|KIF20B|FRAP1|UQCC2|EYA2|SOX9|FGF10|ABL2|IBSP|BFSP2|TCF7L2|PHACTR4|MEF2D|PDGFA|HOXD13|GREM1|IQCG|SHAS2|PARD3|RTF1|TSG101|ACVR1B|LIF|TACSTD2|DYT1|AMER1|PALLD|CHD7|PROM1|JAM3|HTR2B|WNT8A|EDAR|MED12|COLQ|GNA13|ADM|RXFP1|MEF2C|GATA
GO:0044421	extracellular region part	cellular_component	4.596e-07	0.00010061	583	3905	2510	20032	ENSSSCG00000004150,ENSSSCG00000011782,ENSSSCG00000026807,ENSSSCG00000000708,ENSSSCG00000004631,ENSSSCG00000002050,ENSSSCG00000009407,ENSSSCG00000025876,ENSSSCG00000026043,ENSSSCG00000000155,ENSSSCG00000015232,ENSSSCG00000000871,ENSSSCG00000013232,ENSSSCG00000022739,ENSSSCG00000024027,ENSSSCG00000016510,ENSSSCG00000002884,ENSSSCG00000017978,ENSSSCG00000003088,ENSSSCG00000005979,ENSSSCG00000008637,…	HEBP2|ABCC11|NDUFB4|TNFRSF1A|DMXL2|DAD1|ESD|PBLD|TGM3|TIMP3|ST3GAL4|SLC5A8|MTCH2|DSG2|PAFAH1B2|UBN2|LSR|ALOX15B|APOE|ANXA13|TAF1B|SERPINA12|COL4A1|TGFB1|S100A15A|CAD|RPL22|UFC1|GNA13|ACTA2|KNG1|PROM1|CYBRD1|STMN1|COL4A3BP|TACSTD2|SHROOM2|TLN1|ARL6|DYT1|SERPINB7|MIF|IQCG|TXNDC8|MFGE8|STX7|TSG101|SPTAN1|LYZ|SEMA4D|DPP7|FGB|S100A9|ZSWIM5|CD300LG|ST3GAL1|H2AFZ|STAU1|LYN|UBE2V2|PRP|CA4|-|CHD2|HIST1H2B…
GO:0007155	cell adhesion	biological_process	5.479e-07	0.00011837	187	3905	684	20032	ENSSSCG00000012818,ENSSSCG00000015239,ENSSSCG00000008126,ENSSSCG00000011850,ENSSSCG00000017251,ENSSSCG00000005122,ENSSSCG00000025669,ENSSSCG00000009219,ENSSSCG00000024674,ENSSSCG00000015894,ENSSSCG00000030547,ENSSSCG00000023716,ENSSSCG00000026471,ENSSSCG00000017383,ENSSSCG00000014118,ENSSSCG00000020703,ENSSSCG00000023522,ENSSSCG00000015474,ENSSSCG00000010312,ENSSSCG00000006297,ENSSSCG00000006940,…	F8|BARX2|ASTL|MUC4|SOX9|TEK|-|IBSP|ABL2|DPP4|PIP5K1A|-|-|AOC3|-|ACTN1|TGM2|PPFIA4|PLAU|DPT|CYR61|AP1AR|-|MSN|IL12B|CCM2L|PECAM1|CIB1|ADA|-|DDR2|S100A9|HRG|SEMA4D|MFI2|UNCX|SHAS2|ECM2|MFGE8|RND1|GREM1|WHAMM|PTPRM|CDH19|LYN|CSRP1|APOD|TTYH1|CTNNA2|POSTN|BCAM|ITGAE|APBB1IP|-|LDB1|-|ACVRL1|SCARB1|CD93|-|CCL28|FBLIM1|NT5E|GCNT1|CAMSAP3|DYT1|TLN1|PKD1|TACSTD2|CH242-168I5.2|JAM3|RHOB|KIF14|KNG1|CD34|-|R…
GO:2000026	regulation of multicellular organismal development	biological_process	6.6961e-07	0.00014278	263	3905	1025	20032	ENSSSCG00000030165,ENSSSCG00000017164,ENSSSCG00000008308,ENSSSCG00000021409,ENSSSCG00000029313,ENSSSCG00000011527,ENSSSCG00000026130,ENSSSCG00000000481,ENSSSCG00000000606,ENSSSCG00000009664,ENSSSCG00000012062,ENSSSCG00000008575,ENSSSCG00000013297,ENSSSCG00000016883,ENSSSCG00000011592,ENSSSCG00000029852,ENSSSCG00000005512,ENSSSCG00000009347,ENSSSCG00000017389,ENSSSCG00000011649,ENSSSCG00000028418,…	MAFF|TIMP-2|EMX1|TRIB1|ITGB1BP1|CNTN4|EPHA3|IFN-GAMMA|MGP|PTK2B|TTC3|ASXL2|CD44|ISL1|PLXND1|WNT5A|C5|KL|RAMP2|PPP2R3A|PAX3|ADAMTS20|DLX2|EPHA7|MBNL3|CDK6|PTPRZ1|DUSP6|APC|OGT|NTRK2|NOS1|CAMK1|LINGO1|SRF|AVIL|ACACB|LRTM2|LGALS13|MECP2|GSK3A|EHD2|TGFBR2|FZD7|HPN|NCOA1|SEC24B|SLITRK3|PGLYRP2|STAB1|VHL|DMPK|CIT|SLA-DQA1|CD24|PRDX2|AGAP2|CCL11|SLITRK1|FAM101A|MITF|TRPS1|HNF1B|MYH6|AXL|STMN2|HCLS1|MATN…
GO:0065008	regulation of biological quality	biological_process	1.2315e-06	0.00025923	469	3905	1970	20032	ENSSSCG00000006045,ENSSSCG00000021269,ENSSSCG00000027598,ENSSSCG00000004701,ENSSSCG00000027607,ENSSSCG00000008957,ENSSSCG00000016127,ENSSSCG00000021398,ENSSSCG00000013024,ENSSSCG00000011102,ENSSSCG00000024596,ENSSSCG00000007718,ENSSSCG00000006696,ENSSSCG00000022373,ENSSSCG00000029240,ENSSSCG00000002543,ENSSSCG00000011127,ENSSSCG00000016494,ENSSSCG00000004612,ENSSSCG00000001653,ENSSSCG00000026187,…	RIMS2|-|SELT|CATSPER2|IER3|AMCF-II|NDUFS1|WNT9B|NRXN2|NRP1|NOCT|CLDN4|GJA5|JMJD6|KCNMB3|DIO3|TAF3|BRAF|RAB27A|PEX6|SLC9A3|FAS|PMAIP1|SHANK1|CACNA1I|MYLIP|VWF|DSG1|SEMA4A|GPR39|NPAS4|TNFRSF12A|APLP2|BARHL2|NLGN1|PFN2|MAFB|USH1C|SFXN1|-|CSRP3|KLK3|-|SLITRK6|CYP19A1|PIF1|MRAP2|TNNC1|FLOT2|ANGPTL4|CHRNA6|-|MTNR1B|EPB41L3|HIST1H1B|SPAG5|BETA-ACTIN|COPA|RASSF1|NUCKS1|MYH9|CLNS1A|DPP6|DAG1|MRVI1|PEX2|KM…
GO:0022610	biological adhesion	biological_process	1.5956e-06	0.00033163	188	3905	692	20032	ENSSSCG00000008041,ENSSSCG00000003832,ENSSSCG00000003465,ENSSSCG00000004291,ENSSSCG00000005277,ENSSSCG00000013583,ENSSSCG00000025964,ENSSSCG00000005317,ENSSSCG00000015256,ENSSSCG00000008598,ENSSSCG00000011802,ENSSSCG00000010912,ENSSSCG00000030638,ENSSSCG00000014385,ENSSSCG00000010574,ENSSSCG00000020657,ENSSSCG00000017869,ENSSSCG00000009361,ENSSSCG00000030156,ENSSSCG00000003726,ENSSSCG00000007116,…	PKD1|TACSTD2|FBLIM1|NT5E|GCNT1|CAMSAP3|DYT1|TLN1|JAM3|RHOB|KNG1|KIF14|CH242-168I5.2|-|LDB1|BCAM|ITGAE|POSTN|APBB1IP|-|CD93|CCL28|-|SCARB1|ACVRL1|-|VIN|-|LAMC2|PCDH19|SPP1|PEAK1|KITL|DSG2|TFE3|-|FAT3|FAF1|CD34|-|DMTN|RAB1B|BCAS3|AMICA1|PML|VWC2|-|-|CDH12|ACTN1|TGM2|PPFIA4|PIP5K1A|-|-|-|AOC3|MSN|IL12B|CCM2L|PLAU|DPT|CYR61|AP1AR|-|MUC4|SOX9|F8|BARX2|ASTL|-|IBSP|ABL2|DPP4|TEK|CDH19|LYN|CSRP1|PTPRM|AP…
GO:0051239	regulation of multicellular organismal process	biological_process	1.9689e-06	0.0004041	398	3905	1651	20032	ENSSSCG00000021731,ENSSSCG00000005636,ENSSSCG00000021269,ENSSSCG00000012126,ENSSSCG00000008957,ENSSSCG00000006696,ENSSSCG00000021398,ENSSSCG00000011102,ENSSSCG00000024596,ENSSSCG00000017187,ENSSSCG00000000914,ENSSSCG00000016494,ENSSSCG00000001036,ENSSSCG00000005767,ENSSSCG00000017466,ENSSSCG00000003604,ENSSSCG00000001063,ENSSSCG00000001498,ENSSSCG00000008345,ENSSSCG00000010448,ENSSSCG00000027130,…	WWC2|SLC25A25|-|GPM6B|AMCF-II|GJA5|WNT9B|NRP1|NOCT|FOXJ1|BTG1|BRAF|TFAP2A|SKOR2|CCR7|-|MYLIP|BEND6|BMP-10|FAS|TNFRSF12A|GPR39|SEMA4A|BARHL2|RAPGEF2|SOX15|PFN2|MAFB|IL-18RA|NLGN1|KLK3|SLITRK6|CSRP3|DUSP10|-|ROCK1|FOXA2|POLR3F|TNNC1|FLOT2|WDR77|PRKD2|CLIC5|PRKCSH|AHI1|MRVI1|IL18|DAG1|RBM19|MAMSTR|BHLHA15|KMT2A|INHBA|PDE5A|GRIK1|SCARA5|ACIN1|LUM|ZFHX3|PTGER4|EPHA2|CDC20|AR|DLG1|SORCS3|SDK1|TESC|CD83…
GO:0016043	cellular component organization	biological_process	2.0458e-06	0.00041469	749	3905	3288	20032	ENSSSCG00000007453,ENSSSCG00000029082,ENSSSCG00000005721,ENSSSCG00000024358,ENSSSCG00000030182,ENSSSCG00000008721,ENSSSCG00000017386,ENSSSCG00000003707,ENSSSCG00000022099,ENSSSCG00000005586,ENSSSCG00000021927,ENSSSCG00000009772,ENSSSCG00000014391,ENSSSCG00000001085,ENSSSCG00000016878,ENSSSCG00000009944,ENSSSCG00000017251,ENSSSCG00000001009,ENSSSCG00000024486,ENSSSCG00000016435,ENSSSCG00000001757,…	EYA2|KMT2E|NTNG2|GAS2L2|DEDD2|ABLIM2|BECN1|NPC1|TP53INP2|LHX2|-|TMED2|ARAP3|DCDC2|FGF10|-|SOX9|RIPK1|HOOK3|SMARCD3|WDR61|NCOR1|LYN|-|PRP|RTF1|TSG101|SEMA4D|WHAMM|MIF|STX7|MFGE8|HSF4|FGB|KCTD11|S100A9|DAXX|CBX8|DPY30|STMN1|RBBP4|SERTAD2|EIF2C3|-|DYT1|TLN1|PALLD|STOX1|PCBD2|COL4A3BP|SERTAD3|SHROOM2|TACSTD2|TAF1B|KDM3A|COL4A1|PCGF2|VAX1|EHD3|BBS10|APOE|-|GNA13|VDR|COLQ|EMSP1|FAT3|-|DSG2|MTCH2|WDTC1|…
GO:0009790	embryo development	biological_process	4.7114e-06	0.00094336	193	3905	731	20032	ENSSSCG00000025374,ENSSSCG00000000232,ENSSSCG00000023765,ENSSSCG00000013887,ENSSSCG00000027060,ENSSSCG00000000669,ENSSSCG00000026619,ENSSSCG00000005680,ENSSSCG00000017338,ENSSSCG00000017263,ENSSSCG00000013408,ENSSSCG00000014149,ENSSSCG00000022383,ENSSSCG00000022227,ENSSSCG00000010574,ENSSSCG00000012396,ENSSSCG00000004977,ENSSSCG00000028391,ENSSSCG00000022593,ENSSSCG00000016273,ENSSSCG00000012583,…	DVL3|ACVRL1|PCGF2|INSL3|TBX2|GDF3|BLOC1S5|PRRX2|PLCD3|GNA13|ADM|MEF2C|GATA4|BRD4|LDB1|MED12|NANOG|PPP1R13L|TSHR|HTR2B|ACSL4|CNOT3|CHD7|COL4A3BP|LIF|PKD1|FGFR1IIIC|TCF7L1|SPRY2|DAD1|SETD2|ALX1|GJB5|ARNT2|ALDH1A2|-|SP1|SOD1|SOX11|KITL|NOS3|WDTC1|ENG|EPAS1|TMED2|TXNRD1|PFN1|GATAD2A|-|TBX15|FGF10|SOX9|-|INSIG1|ATP6V1B1|CYR61|ZNF281|KIF20B|NKX3-1|JUNB|CCNB1|DKK1|FOXF2|PRKACB|ZNF335|TBX3|RECK|LHX2|RTF1…
GO:0051093	negative regulation of developmental process	biological_process	5.4188e-06	0.0010719	136	3905	488	20032	ENSSSCG00000010574,ENSSSCG00000012396,ENSSSCG00000001570,ENSSSCG00000006698,ENSSSCG00000002917,ENSSSCG00000010666,ENSSSCG00000024531,ENSSSCG00000027060,ENSSSCG00000003088,ENSSSCG00000000669,ENSSSCG00000000232,ENSSSCG00000022331,ENSSSCG00000009996,ENSSSCG00000029876,ENSSSCG00000003832,ENSSSCG00000004576,ENSSSCG00000004977,ENSSSCG00000003264,ENSSSCG00000025876,ENSSSCG00000001945,ENSSSCG00000023483,…	LDB1|MED12|PI16|BCL9|NFKBID|VAX1|SPDEF|TBX2|APOE|GDF3|ACVRL1|FGF13|LIF|SOD2|TACSTD2|RORA|NANOG|CNOT3|PBLD|TTF1|PLXNA3|PGLYRP|-|PRDM6|DMTN|SORT1|METTL14|PML|TCF7L1|RORB|SORL1|FAT3|SOX11|SYNGAP1|INSIG1|SOX9|DACT3|NFKBIA|NKD1|FGF10|MED17|CREBBP|MEPE|TEK|TBX3|DDIT3|NOTCH3|PPGRP-S|AATK|IL-17F|DKK1|AP1AR|KCTD11|HRG|ESRRB|PTBP1|NPR2|EVI5L|CIB1|MIF|GREM1|LDLRAD4|RTF1|ASPN|MFI2|SEMA4D|RBM15|LYN|TCF7L2|PTP…
GO:0009653	anatomical structure morphogenesis	biological_process	7.2193e-06	0.0014111	397	3905	1650	20032	ENSSSCG00000027130,ENSSSCG00000006495,ENSSSCG00000006914,ENSSSCG00000008881,ENSSSCG00000026302,ENSSSCG00000013377,ENSSSCG00000017954,ENSSSCG00000030898,ENSSSCG00000011756,ENSSSCG00000000950,ENSSSCG00000023803,ENSSSCG00000009486,ENSSSCG00000013354,ENSSSCG00000007557,ENSSSCG00000021893,ENSSSCG00000007114,ENSSSCG00000017541,ENSSSCG00000008963,ENSSSCG00000011441,ENSSSCG00000013599,ENSSSCG00000017464,…	TNFRSF12A|SEMA4A|BARHL2|RAPGEF2|MKI67|USH1C|SOX15|MAFB|NLGN1|E2F7|ELK3|SLITRK6|CSRP3|MICALL2|ROCK1|FOXA2|HOXB13|AREG|TNNC1|ANGPTL4|KRT25|PRKD2|-|RPL38|JMJD6|HECTD1|GJA5|DUSP2|WNT9B|TENM2|NRP1|FOXJ1|ASXL1|BTG1|BRAF|STK40|LDB3|TFAP2A|SKOR2|-|BMP-10|SHANK1|RAPH1|AR|ZBTB17|HOXC4|DLG1|ACAN|P4|-|DLD|MYOC|SALL1|PREX2|ARHGEF15|WASF2|HES7|MLLT4|DLX3|-|SIDT2|E2F4|CCDC39|EPHA1|COL18A1|CLIC5|BETA-ACTIN|ROGDI…
GO:0071840	cellular component organization or biogenesis	biological_process	8.5586e-06	0.0016532	761	3905	3375	20032	ENSSSCG00000023859,ENSSSCG00000022280,ENSSSCG00000006002,ENSSSCG00000001513,ENSSSCG00000030839,ENSSSCG00000016897,ENSSSCG00000015894,ENSSSCG00000017905,ENSSSCG00000020703,ENSSSCG00000001061,ENSSSCG00000002843,ENSSSCG00000007432,ENSSSCG00000030547,ENSSSCG00000022429,ENSSSCG00000012644,ENSSSCG00000024144,ENSSSCG00000010428,ENSSSCG00000030386,ENSSSCG00000017141,ENSSSCG00000013626,ENSSSCG00000000770,…	LRRTM1|DACT3|NOV|SYNGAP1|C-JUN|-|DPP4|PFN1|ACTN1|JARID2|-|ZNF335|PIP5K1A|KAZALD1|TENM1|NDUFS7|DKK1|NUP205|AATK|CCDC151|MICAL3|CNGB1|ANK2|PHF13|AP1AR|KIAA0226|CNN1|C2|CIB1|GDPD5|EVI5L|C2CD3|ARID5A|CDC27|PRND|SYT7|-|BAZ2A|EP400|MSX1|LCA5|BRD2|ENPP2|DNAJA4|PLK5|SHROOM3|-|CTNNA2|RAB5B|ATF7IP|HOPX|-|TLX2|PI16|VILL|FLRT1|USO1|ATG2A|-|AMFR|-|NEXN|KMT2B|EGR2|SOD2|TPST2|CAMSAP3|ULK3|ZBTB1|KCNG1|FLRT3|CASC…
GO:0009887	organ morphogenesis	biological_process	9.8287e-06	0.0018765	168	3905	629	20032	ENSSSCG00000013377,ENSSSCG00000030898,ENSSSCG00000008308,ENSSSCG00000026302,ENSSSCG00000017541,ENSSSCG00000010724,ENSSSCG00000000455,ENSSSCG00000011441,ENSSSCG00000013297,ENSSSCG00000017464,ENSSSCG00000008575,ENSSSCG00000011171,ENSSSCG00000006145,ENSSSCG00000016883,ENSSSCG00000011592,ENSSSCG00000009486,ENSSSCG00000029852,ENSSSCG00000007114,ENSSSCG00000011649,ENSSSCG00000024457,ENSSSCG00000028418,…	USH1C|MAFB|EMX1|MKI67|HOXB13|HMX3|LRIG3|TNNC1|CD44|KRT25|ASXL2|CTSL|E2F5|ISL1|PLXND1|SLITRK6|WNT5A|FOXA2|PPP2R3A|FLI1|PAX3|GJA5|PKD2|WNT9B|NRP1|DLX2|EP300|-|RPL38|NTRK2|APC|BMP-10|FOXJ1|SIK3|COL13A1|ASXL1|STK40|TFAP2A|SRF|SALL1|GSK3A|POU4F3|AR|PDGFRB|HOXC4|DLG1|IRX5|ACAN|TGFBR2|DLX3|E2F4|HPN|CCDC39|KAT6A|ARID1A|SEC24B|MLLT4|AHI1|DAG1|-|SERP1|FAM101A|CLIC5|ROGDI|ODAM|MYH6|CHRNA10|HNF1B|HAND1|EPHA2…
GO:0031226	intrinsic to plasma membrane	cellular_component	1.2312e-05	0.0023235	125	3905	443	20032	ENSSSCG00000008927,ENSSSCG00000012582,ENSSSCG00000009759,ENSSSCG00000000232,ENSSSCG00000015713,ENSSSCG00000011592,ENSSSCG00000009486,ENSSSCG00000028557,ENSSSCG00000003569,ENSSSCG00000021425,ENSSSCG00000029037,ENSSSCG00000017869,ENSSSCG00000023338,ENSSSCG00000016621,ENSSSCG00000011326,ENSSSCG00000026130,ENSSSCG00000024204,ENSSSCG00000016273,ENSSSCG00000012375,ENSSSCG00000016635,ENSSSCG00000009092,…	TMPRSS11A|KCNE5|SCARB1|ACVRL1|-|PLXND1|SLITRK6|-|SLC9A1|GRM5|-|ITGAE|CHRNA6|KCND2|PTH1R|EPHA3|SCN1A|HTR2B|DLG3|CAV2|TRPC3|HVCN1|-|PROM1|KCNG1|NLGN1|SLC6A2|TLR2|KCNMB3|VWC2|SLC38A3|-|-|ABCC11|GRIN2A|-|SHANK1|PSEN1|CCRL2|NTRK1|-|TSPAN12|KCNS1|PKD2|EPHA7|TENM2|SLC14A1|CLDN4|KCNV1|GRIK4|GJA5|ATP1A2|KCNIP2|GRIN2D|STAB1|KCNS2|KV1.5|ABCC1|HBEGF|-|HTR1F|MFSD2A|HPN|UGT1A1|EPHA1|FOLH1|SORBS1|GRIK3|-|KCNS3|…
GO:0007507	heart development	biological_process	1.5595e-05	0.0028774	92	3905	306	20032	ENSSSCG00000002836,ENSSSCG00000006539,ENSSSCG00000011794,ENSSSCG00000009865,ENSSSCG00000009937,ENSSSCG00000003413,ENSSSCG00000028216,ENSSSCG00000006940,ENSSSCG00000009125,ENSSSCG00000003035,ENSSSCG00000010428,ENSSSCG00000027821,ENSSSCG00000030839,ENSSSCG00000011768,ENSSSCG00000011226,ENSSSCG00000010095,ENSSSCG00000017251,ENSSSCG00000011743,ENSSSCG00000017259,ENSSSCG00000003559,ENSSSCG00000007023,…	SALL1|SHC1|SENP2|TBX3|ACACB|FRAP1|NKX3-1|CYR61|ANK2|GSK3A|DKK1|CCM2L|C-JUN|CCDC39|TGFBR2|CRKL|SOX9|MECOM|PRKAR1A|ARID1A|KAT6A|SEC24B|NCOA6|MSX1|AHI1|TP53BP2|RBM15|DLL4|MEF2D|HOPX|CPE|HEY2|RARA|SMARCD3|MAML1|HAND1|C2CD3|MYH6|MYH11|TAB2|SHAS2|GREM1|CHD7|FGFR1IIIC|NDUFV2|PKD1|ECE1|SOD2|COL4A3BP|ZFP36L1|HTR2B|PPP1R13L|TNNC1|GATA4|MEF2C|ASXL2|ADM|MED12|SIN3B|PI16|RPS6KA2|WNT5A|NEXN|DVL3|TBX2|PLXND1|IS…
GO:0005576	extracellular region	cellular_component	1.5761e-05	0.0028774	654	3905	2915	20032	ENSSSCG00000014118,ENSSSCG00000026930,ENSSSCG00000013836,ENSSSCG00000006161,ENSSSCG00000028322,ENSSSCG00000000519,ENSSSCG00000022258,ENSSSCG00000006940,ENSSSCG00000000274,ENSSSCG00000004510,ENSSSCG00000012365,ENSSSCG00000002645,ENSSSCG00000029656,ENSSSCG00000015717,ENSSSCG00000003438,ENSSSCG00000003914,ENSSSCG00000015426,ENSSSCG00000000843,ENSSSCG00000013665,ENSSSCG00000014362,ENSSSCG00000008090,…	-|HIST1H2BN|WIZ|IL7|BTG2|GLIPR1|-|CYR61|PCBP2|ACAA2|MSN|GALNS|NDP|C1QL2|VPS13D|PRDX1|RELN|TXNRD1|-|HBEGF|IL1A|ARL1|RAN|CRSP3|SCEL|SCIN|IGSF11|MFAP5|CSRP1|PTPN13|RHOF|-|APOD|MMP20|TCTN1|IFN-DELTA-4|MPHOSPH8|PRELP|DDR2|SMPDL3B|-|PTBP1|ACE2|PSMB7|ASPN|TOM1L1
GO:0045596	negative regulation of cell differentiation	biological_process	1.5772e-05	0.0028774	112	3905	395	20032	ENSSSCG00000015318,ENSSSCG00000026007,ENSSSCG00000014207,ENSSSCG00000008649,ENSSSCG00000006225,ENSSSCG00000011102,ENSSSCG00000024596,ENSSSCG00000015954,ENSSSCG00000021398,ENSSSCG00000012676,ENSSSCG00000004336,ENSSSCG00000007248,ENSSSCG00000030228,ENSSSCG00000016494,ENSSSCG00000009113,ENSSSCG00000001872,ENSSSCG00000017187,ENSSSCG00000008241,ENSSSCG00000005268,ENSSSCG00000025876,ENSSSCG00000001945,…	CDK6|SORL1|APC|SOX11|TTPA|NRP1|NOCT|DLX2|WNT9B|MBNL3|EPHA7|ASXL1|PIWIL2|BRAF|METTL14|LINGO1|FOXJ1|TCF7L1|RORB|PBLD|TTF1|PLXNA3|PGLYRP|-|PRDM6|DMTN|TRIM8|SORT1|ITGB1BP1|CNTN4|RAPGEF2|NANOG|CNOT3|LIF|SOD2|TACSTD2|RORA|MAFB|SOX2|TRIB1|VAX1|SPDEF|ISL1|GDF3|WNT5A|ACVRL1|FOXA2|FGF13|LDB1|PTK2B|TTC3|PI16|MED12|BCL9|NFKBID|WDR61|RARA|FAM101A|TLX2|MED15|HOPX|HOOK3|IL18|VHL|LYN|RBM15|TCF7L2|CIT|CD24|PRDX2|…
GO:0042805	actinin binding	molecular_function	1.7743e-05	0.0032013	11	3905	15	20032	ENSSSCG00000010359,ENSSSCG00000007557,ENSSSCG00000027279,ENSSSCG00000014213,ENSSSCG00000021596,ENSSSCG00000010552,ENSSSCG00000013354,ENSSSCG00000008745,ENSSSCG00000017475,ENSSSCG00000009217,ENSSSCG00000030708	LDB3|MICALL2|PTPRT|KCNN2|KV1.5|PKD2L1|CSRP3|PROM1|RARA|PKD2|DAG1|
GO:0048514	blood vessel morphogenesis	biological_process	2.0451e-05	0.0036498	94	3905	318	20032	ENSSSCG00000001912,ENSSSCG00000000914,ENSSSCG00000011332,ENSSSCG00000001661,ENSSSCG00000003604,ENSSSCG00000006464,ENSSSCG00000017095,ENSSSCG00000015622,ENSSSCG00000016450,ENSSSCG00000022856,ENSSSCG00000016620,ENSSSCG00000008443,ENSSSCG00000022373,ENSSSCG00000006696,ENSSSCG00000011867,ENSSSCG00000017389,ENSSSCG00000005625,ENSSSCG00000009217,ENSSSCG00000001440,ENSSSCG00000011102,ENSSSCG00000026551,…	PML|BTG1|SETD2|SRF|-|NTRK1|SEMA5A|CD34|NOS3|NTRK2|TSPAN12|EPAS1|JMJD6|GJA5|MYLK|RAMP2|ENG|PKD2|NOTCH4|NRP1|LOXL2|PROK2|ELK3|PRRX2|PLCD3|TBX2|PLXND1|ISL1|APOE|RASIP1|MCAM|ROCK1|COL4A1|ACVRL1|WNT5A|C5|HOXB13|PTK2B|GATA4|ANGPTL4|ADM|PRKD2|GNA13|TNFRSF12A|JAM3|SEMA4A|HPGD|ITGB1BP1|RHOB|ZFP36L1|RORA|FGFR1IIIC|CHD7|ROBO4|E2F7|SHAS2|THBS2|GREM1|HDAC7|HRG|CIB1|HAND1|EPHA2|HEY2|COL18A1|CD90|CCL11|PDGFA|FL…
GO:0070062	extracellular vesicular exosome	cellular_component	2.0887e-05	0.0036875	432	3905	1847	20032	ENSSSCG00000012985,ENSSSCG00000007861,ENSSSCG00000000916,ENSSSCG00000017280,ENSSSCG00000012022,ENSSSCG00000017917,ENSSSCG00000005638,ENSSSCG00000030160,ENSSSCG00000001711,ENSSSCG00000030023,ENSSSCG00000016756,ENSSSCG00000021519,ENSSSCG00000006386,ENSSSCG00000028355,ENSSSCG00000000145,ENSSSCG00000002818,ENSSSCG00000015100,ENSSSCG00000015037,ENSSSCG00000000912,ENSSSCG00000030708,ENSSSCG00000016423,…	LTBP3|GP2|LUM|ICAM2|APP|MINK|LCN2|COL18A1|CLIC5|HIST1H1B|BLVRA|CPNE2|COPA|BETA-ACTIN|MYH9|PLLP|UPK2|IL18|EEA1|DAG1|DPP6|HRSP12|SFN|WASF2|ABCC1|C1R|SLC2A5|ABHD14B|LOXL4|SUCLG1|DLG1|GPR180|PLA1A|EXOSC9|SDK1|RPS18|MYOC|HNRNPD|UMOD|CDHR2|SERPINA5|PPIL1|RAB15|PSMB1|ASXL1|RAB27A|GPX2|SLC9A3|SRSF2|FAM162A|BSG|PPM1L|FAS|HEATR5B|CR2|RAB4A|ATP5F1|RIMS2|PCYOX1|SLC25A25|ASNA1|NPEPPS|VCAM1|HIST1H2AM|NDUFB9|MY…
GO:0044459	plasma membrane part	cellular_component	2.1611e-05	0.0037601	255	3905	1018	20032	ENSSSCG00000007874,ENSSSCG00000028375,ENSSSCG00000027370,ENSSSCG00000021596,ENSSSCG00000003133,ENSSSCG00000017259,ENSSSCG00000011443,ENSSSCG00000024560,ENSSSCG00000025108,ENSSSCG00000023371,ENSSSCG00000010494,ENSSSCG00000009747,ENSSSCG00000017393,ENSSSCG00000016570,ENSSSCG00000027787,ENSSSCG00000021867,ENSSSCG00000010280,ENSSSCG00000012787,ENSSSCG00000016459,ENSSSCG00000016309,ENSSSCG00000030227,…	ABCC1|-|KCNS2|KV1.5|GRIN2D|PRKAR1A|STAB1|GRIA1|G6PD|EHD2|SORBS1|STX2|-|TSPAN33|SLC2A5|HPN|C10orf54|L1CAM|EPHA1|UGT1A1|HTR1F|JUP|PLGRKT|PDGFRB|CDHR1|MYO1C|GJD2|DLG1|SERPINA5|-|PEAR1|UMOD|ABCG1|ESYT3|CD61|-|ITGB7|CD83|TMPRSS11D|KCND1|KCNC3|-|EPS15L1|NTNG1|GRIK1|SCARA5|-|EPHA2|ICAM2|-|SYT13|LGR5|EPB41L3|KCNN2|CALHM1|PRPH|-|EEA1|UPK2|TNFRSF18|DAG1|DPP6|ITGA1|SLA-DQA1|CD24|-|AXIN1|ITGB5|MYH9|SLITRK6|-…
GO:0043230	extracellular organelle	cellular_component	2.1985e-05	0.0037601	432	3905	1848	20032	ENSSSCG00000006250,ENSSSCG00000022190,ENSSSCG00000007039,ENSSSCG00000023041,ENSSSCG00000022372,ENSSSCG00000023186,ENSSSCG00000005943,ENSSSCG00000009178,ENSSSCG00000008854,ENSSSCG00000027444,ENSSSCG00000008056,ENSSSCG00000010063,ENSSSCG00000027350,ENSSSCG00000011801,ENSSSCG00000014924,ENSSSCG00000006588,ENSSSCG00000023014,ENSSSCG00000000745,ENSSSCG00000029117,ENSSSCG00000011855,ENSSSCG00000010067,…	LYN|UBE2V2|PRP|PCBP3|SLC6A14|CA4|ST3GAL1|H2AFZ|CPE|STAU1|ATP6V0C|DDT|DPP7|HRG|CTSC|S100A9|CD300LG|DDX11|ITFG1|IQCG|MIF|TXNDC8|ST6GAL1|MFGE8|STX7|TWF2|PI15|LYZ|TSG101|SPTAN1|MFI2|ACVR1B|NPC1|SPEN|TGM2|SLC12A1|UQCR10|PARK7|SNTB2|RAB29|PTPN6|SRPR|SEMA3G|CACTIN|DPT|MAP4|RPL30|PLAU|GLB1|MAOB|ATP6V1B1|FOLH1|TFF2|SULT1C2|CHD2|HIST1H2BH|CP|GAMT|RPL3|PAFAH1B2|KRT18|DNAJB1|LSR|MTCH2|RPS15A|MTMR2|SPP1|PSMA6…
GO:0065010	extracellular membrane-bounded organelle	cellular_component	2.1985e-05	0.0037601	432	3905	1848	20032	ENSSSCG00000025733,ENSSSCG00000016738,ENSSSCG00000027353,ENSSSCG00000004621,ENSSSCG00000000767,ENSSSCG00000006045,ENSSSCG00000005976,ENSSSCG00000022537,ENSSSCG00000017513,ENSSSCG00000006862,ENSSSCG00000005636,ENSSSCG00000029790,ENSSSCG00000013728,ENSSSCG00000008498,ENSSSCG00000010448,ENSSSCG00000026990,ENSSSCG00000027907,ENSSSCG00000023434,ENSSSCG00000023148,ENSSSCG00000026187,ENSSSCG00000002279,…	IMPA1|H2AFZ|RPS7|MYO5C|ATP6V1E1|RIMS2|NDUFB9|HIST1H2AM|NPEPPS|VCAM1|SLC25A25|PCYOX1|ASNA1|HEATR5B|FAS|FAM162A|BSG|PPM1L|SRSF2|SLC9A3|GPX2|ATP5F1|RAB4A|CR2|PSMB1|RAB15|PPIL1|RAB27A|ASXL1|SMS|DYSF|GMDS|ASAH1|ARMC3|TNFSF10|PFN2|DSG1|GGH|VWF|APLP2|ATP6V0D2|SERPINI1|GGACT|GAREML|KRT25|RRM2B|FLOT2|BPIFB1|IGFBP2|TP53I3|REEP5|MME|HIST1H2AH|CPN2|ALK|KLK3|RPL27|MYH9|PLLP|DPP6|DAG1|HRSP12|UPK2|IL18|EEA1|BET…
GO:0080182	histone H3-K4 trimethylation	biological_process	2.6111e-05	0.0044197	9	3905	11	20032	ENSSSCG00000007284,ENSSSCG00000007432,ENSSSCG00000008292,ENSSSCG00000009157,ENSSSCG00000002895,ENSSSCG00000012403,ENSSSCG00000004747,ENSSSCG00000023324,ENSSSCG00000001757	NCOA6|ZNF335|TET3|TET2|KMT2B|OGT|RTF1|KMT2A|WDR61|
GO:0001525	angiogenesis	biological_process	2.7095e-05	0.0045395	78	3905	255	20032	ENSSSCG00000015037,ENSSSCG00000011567,ENSSSCG00000006809,ENSSSCG00000000145,ENSSSCG00000000504,ENSSSCG00000028805,ENSSSCG00000030160,ENSSSCG00000017722,ENSSSCG00000015122,ENSSSCG00000009320,ENSSSCG00000007541,ENSSSCG00000004755,ENSSSCG00000011801,ENSSSCG00000001858,ENSSSCG00000017070,ENSSSCG00000003471,ENSSSCG00000004012,ENSSSCG00000004808,ENSSSCG00000027859,ENSSSCG00000017306,ENSSSCG00000006539,…	IL18|VHL|RBM15|MYH9|PTPRB|PTPRM|COL18A1|CCL11|CD90|FLT1|PDGFA|DLL4|HRG|CIB1|HAND1|EPHA2|THBS2|GREM1|HDAC7|CD61|SHC1|FGF2|IL-17F|CYR61|TGFBR2|EGR-3|C-JUN|EPHA1|WASF2|IL1A|TEK|STAB1|JMJD6|EPAS1|GJA5|RAMP2|ENG|NOTCH4|NRP1|NOS3|TSPAN12|NTRK1|SEMA5A|CD34|PML|SETD2|BTG1|SRF|-|RORA|FGFR1IIIC|ROBO4|E2F7|TNFRSF12A|JAM3|SEMA4A|ITGB1BP1|RHOB|HOXB13|PTK2B|GATA4|ANGPTL4|PRKD2|ADM|GNA13|LOXL2|PROK2|PLCD3|ELK3|…
GO:0010627	regulation of intracellular protein kinase cascade	biological_process	3.6883e-05	0.006117	149	3905	560	20032	ENSSSCG00000008134,ENSSSCG00000001702,ENSSSCG00000004027,ENSSSCG00000022227,ENSSSCG00000008388,ENSSSCG00000002917,ENSSSCG00000008944,ENSSSCG00000003088,ENSSSCG00000025374,ENSSSCG00000004576,ENSSSCG00000015815,ENSSSCG00000004420,ENSSSCG00000017753,ENSSSCG00000009996,ENSSSCG00000006508,ENSSSCG00000009002,ENSSSCG00000010245,ENSSSCG00000014852,ENSSSCG00000016915,ENSSSCG00000013299,ENSSSCG00000013457,…	EDAR|SLC35B2|PDE10A|BRD4|REL|NFKBID|NPFFR2|APOE|DVL3|RORA|FGFR1IIIC|TRAF3IP2|KSR1|LIF|ASH1L|TLR2|STOX1|ARRB1|IL31RA|APIP|DOT1L|HTR2B|FAF1|NTRK1|CASP10|AKAP12|GCG|F2R|SPRY2|TNFRSF1A|IL21|S100A12|PDGFB|MAP3K12|SPRED2|IGFBP4|SORL1|KITL|LMBRD1|SOD1|PRDX1|RIPK1|NFKBIA|SYNGAP1|NOV|TFF2|FGF10|PRKAA1|HBEGF|NUP62|MAP3K3|ABL2|TEK|REN|DDIT3|TENM1|FGF2|PTPN6|IL12B|FRAP1|COPS5|CYR61|CIB1|PECAM1|KSR2|MAP3K14|S…
GO:0000976	transcription regulatory region sequence-specific DNA binding	molecular_function	3.7299e-05	0.0061242	104	3905	369	20032	ENSSSCG00000010638,ENSSSCG00000005755,ENSSSCG00000015139,ENSSSCG00000017927,ENSSSCG00000008727,ENSSSCG00000029236,ENSSSCG00000005233,ENSSSCG00000009178,ENSSSCG00000017475,ENSSSCG00000011692,ENSSSCG00000006562,ENSSSCG00000012995,ENSSSCG00000015979,ENSSSCG00000011512,ENSSSCG00000006482,ENSSSCG00000002755,ENSSSCG00000022812,ENSSSCG00000009919,ENSSSCG00000017070,ENSSSCG00000015277,ENSSSCG00000007600,…	TCF7L2|SOHLH1|BSX|BCL6B|MSX1|ZBTB7A|DMRT2|H2AFZ|RARA|ZIC1|GATAD2B|DPF2|HOXD13|MITF|MEF2D|NFAT5|ARID3B|HNF1A|HAND1|SOX13|BHLHA15|KMT2A|JARID2|P4|DDIT3|ZNF335|TBX3|GRHL1|SALL1|FOXF2|POU4F3|JUNB|CAR|ZNF281|MXD1|NKX3-1|SOX9|ZNF395|SMYD3|INSM1|SREBF2|CREBBP|BARX2|TBX15|C-JUN|E2F4|CHD2|ELF3|EGR1|CREB3|MTA2|PLAGL1|FLI1|ESRRG|NFIA|AGO1|DLX2|MKL1|NR1H4|EP300|POU3F2|HIVEP1|SOX11|TFE3|ZNF750|TTF1|SP1|CREB3L…
GO:0048519	negative regulation of biological process	biological_process	3.8297e-05	0.0062257	590	3905	2605	20032	ENSSSCG00000016309,ENSSSCG00000007106,ENSSSCG00000028731,ENSSSCG00000017982,ENSSSCG00000028048,ENSSSCG00000003577,ENSSSCG00000015859,ENSSSCG00000003562,ENSSSCG00000014055,ENSSSCG00000011794,ENSSSCG00000014977,ENSSSCG00000002836,ENSSSCG00000021576,ENSSSCG00000009859,ENSSSCG00000015481,ENSSSCG00000009569,ENSSSCG00000025119,ENSSSCG00000001499,ENSSSCG00000029227,ENSSSCG00000003471,ENSSSCG00000028103,…	UGT1A1|INSM1|CXCL13|HES7|ARHGEF15|WASF2|SAP130|SFN|CDHR2|SENP2|P4|SALL1|CD83|TESC|MYOC|PSPC1|GRIK1|DST|LDB2|EPHA2|WNK2|DRPLA|BHLHA15|KMT2A|PRKAG2|PEX2|SRSF4|IL18|CARD14|BCL6B|HIST1H1B|MED15|PRKCSH|DUSP14|-|-|BPIFB1|ANGPTL4|CYP19A1|DUSP10|KLK3|ELK3|FOXA2|AMBRA1|MAFB|ZC3HC1|ST7L|NLGN1|SEMA4A|CAV2|BMP-10|MYLIP|BRAF|GCHFR|FOXJ1|STK40|DUSP2|NOCT|NRP1|CIAPIN1|LMO3|WWC2|SMARCA2|SOX9|EGR-3|RIPK1|ASTL|FGF…
GO:0003013	circulatory system process	biological_process	3.9882e-05	0.0064199	69	3905	223	20032	ENSSSCG00000021255,ENSSSCG00000014816,ENSSSCG00000030999,ENSSSCG00000021077,ENSSSCG00000010310,ENSSSCG00000012138,ENSSSCG00000009106,ENSSSCG00000012045,ENSSSCG00000028805,ENSSSCG00000020720,ENSSSCG00000008813,ENSSSCG00000029900,ENSSSCG00000028456,ENSSSCG00000008898,ENSSSCG00000004223,ENSSSCG00000002787,ENSSSCG00000010459,ENSSSCG00000015298,ENSSSCG00000021596,ENSSSCG00000014362,ENSSSCG00000015278,…	ADA|-|MYH6|RAMP3|-|ACE2|PDE5A|KCNE2|PTPRM|MRVI1|CORIN|DMPK|-|HOPX|HEY2|E2F4|HTR7|SRI|KV1.5|HBEGF|REN|FRAP1|IRX5|ANK2|GSK3A|AR|JUP|MECP2|SLC1A1|RGS2|CD34|BMP-10|F2R|POPDC2|EPAS1|ATP1A2|FLI1|GJA5|-|RAMP2|ENG|DSG2|NOS1|ADRBK1|NPY|SOD1|NOS3|IER3|TNNC1|-|ACTA2|ADM|ADD1|PLCB3|RPS6KA2|ACVRL1|KCNE5|APOE|CSRP3|SLC9A1|CHD7|GUCY1A3|ACE|SOD2|ECE1|HTR2B|PPP1R13L|NPPB|ITGB1BP1|
GO:0005887	integral to plasma membrane	cellular_component	4.1649e-05	0.0066392	116	3905	415	20032	ENSSSCG00000012045,ENSSSCG00000009672,ENSSSCG00000025119,ENSSSCG00000006782,ENSSSCG00000006338,ENSSSCG00000017280,ENSSSCG00000003471,ENSSSCG00000030511,ENSSSCG00000001242,ENSSSCG00000028434,ENSSSCG00000013275,ENSSSCG00000028284,ENSSSCG00000027654,ENSSSCG00000023480,ENSSSCG00000003214,ENSSSCG00000005992,ENSSSCG00000017005,ENSSSCG00000009584,ENSSSCG00000029821,ENSSSCG00000000233,ENSSSCG00000003330,…	KCNE2|SCARA5|GRIK1|-|DDR2|ICAM2|EPHA2|LGR5|GABBR1|-|SYT13|KCND1|-|KCNA2|KCNC3|SHAS2|KCNMB1|SEMA4D|-|ACVR1B|TNFRSF18|DPP6|CORIN|ITGA1|MYH9|ITGB5|GRM7|SLC6A4|FLT1|-|-|CALHM1|ORAI1|KCNS3|-|GRIK3|FOLH1|SORBS1|UGT1A1|EPHA1|HPN|HTR1F|-|MFSD2A|HBEGF|ABCC1|KCNS2|KV1.5|STAB1|GRIN2D|KCNIP2|-|CHRNA3|NPC1|CHRNA5|TENM1|-|TMPRSS11D|ITGB7|ESYT3|CD61|PLGRKT|CDHR1|ANK2|-|NTRK1|CCRL2|SHANK1|PSEN1|-|GRIN2A|-|-|ABCC…
GO:0051247	positive regulation of protein metabolic process	biological_process	4.7107e-05	0.0073814	166	3905	636	20032	ENSSSCG00000030260,ENSSSCG00000001346,ENSSSCG00000023296,ENSSSCG00000025571,ENSSSCG00000021409,ENSSSCG00000002274,ENSSSCG00000006914,ENSSSCG00000029313,ENSSSCG00000008881,ENSSSCG00000000481,ENSSSCG00000007554,ENSSSCG00000002921,ENSSSCG00000010141,ENSSSCG00000009664,ENSSSCG00000013297,ENSSSCG00000026152,ENSSSCG00000002252,ENSSSCG00000016883,ENSSSCG00000004225,ENSSSCG00000025260,ENSSSCG00000008533,…	PFN2|ABCF1|CENPE|POLR2G|TRIB1|HSPA2|BARHL2|ITGB1BP1|RAPGEF2|IFN-GAMMA|ZFAND2A|CLIPR-59|ZP4|PTK2B|CD44|PRKD2|ARRDC4|ISL1|TPD52L1|CARD10|ALK|WNT5A|PPP2R3A|PKD2|NRP1|IER3|IKBKG|SYMPK|NOS1|NTRK2|MST1R|APC|OGT|BMP-10|MYLIP|LARP4B|CAMK1|BRAF|PIWIL2|CCR7|DDRGK1|SENP2|MAP3K11|SHC1|HNRNPD|RWDD3|USP5|GSK3A|PLGRKT|CDCA2|ADCYAP1|DLG1|TLR7|TGFBR2|SMYD3|BCL3|HPN|IRAK1|TNFRSF18|IL18|PRDX2|AXIN1|CARD14|CD24|HIST…
GO:0008015	blood circulation	biological_process	4.7204e-05	0.0073814	68	3905	220	20032	ENSSSCG00000003413,ENSSSCG00000009125,ENSSSCG00000021564,ENSSSCG00000012371,ENSSSCG00000003035,ENSSSCG00000012796,ENSSSCG00000017428,ENSSSCG00000015278,ENSSSCG00000015298,ENSSSCG00000021596,ENSSSCG00000014362,ENSSSCG00000010459,ENSSSCG00000002787,ENSSSCG00000028456,ENSSSCG00000008898,ENSSSCG00000004223,ENSSSCG00000028805,ENSSSCG00000029900,ENSSSCG00000020720,ENSSSCG00000008813,ENSSSCG00000014816,…	FRAP1|ANK2|IRX5|AR|GSK3A|MECP2|JUP|REN|SRI|KV1.5|HBEGF|HTR7|E2F4|-|HOPX|HEY2|PTPRM|DMPK|MRVI1|CORIN|-|ADA|PDE5A|ACE2|MYH6|-|KCNE2|PPP1R13L|NPPB|HTR2B|ITGB1BP1|CHD7|GUCY1A3|ACE|ECE1|SOD2|KCNE5|ACVRL1|APOE|SLC9A1|CSRP3|TNNC1|-|ACTA2|ADM|RPS6KA2|PLCB3|ADD1|NOS1|ADRBK1|DSG2|SOD1|NPY|IER3|NOS3|FLI1|-|GJA5|ATP1A2|EPAS1|POPDC2|RAMP2|ENG|F2R|CD34|SLC1A1|RGS2|BMP-10|
GO:0016570	histone modification	biological_process	4.7824e-05	0.0074077	84	3905	281	20032	ENSSSCG00000007432,ENSSSCG00000001061,ENSSSCG00000017746,ENSSSCG00000025253,ENSSSCG00000029326,ENSSSCG00000012796,ENSSSCG00000029082,ENSSSCG00000007453,ENSSSCG00000008581,ENSSSCG00000004354,ENSSSCG00000012329,ENSSSCG00000007951,ENSSSCG00000007023,ENSSSCG00000001511,ENSSSCG00000013062,ENSSSCG00000011493,ENSSSCG00000015859,ENSSSCG00000018039,ENSSSCG00000028018,ENSSSCG00000013517,ENSSSCG00000011876,…	ZNF335|JARID2|COPRS|UTY|CCNB1|MECP2|KMT2E|EYA2|NCOA1|PRDM13|PHF8|CREBBP|KAT6A|PHF1|MTA2|ATXN7|SAP130|NCOR1|EP400|UHRF1|DTX3L|NCOA6|PRMT1|WDR61|HIST1H1B|-|HOPX|RPS6KA5|TRPS1|SETD1A|ELK4|CRTC2|ARID5A|HSF4|BAZ2A|KMT2A|RTF1|TET2|PRDM14|LIF|TET3|ASH1L|ARRB1|CBX8|DPY30|NCOA2|DOT1L|MORF4L1|PRMT8|LDB1|ADD1|PRKD2|SETD8|BRD4|ISL1|LOXL2|PER1|KDM3A|KMT2B|PCGF2|RNF40|SETD1B|JMJD6|MAP3K12|BRD7|EP300|PHC1|PKN1|…
GO:0005615	extracellular space	cellular_component	4.8988e-05	0.0075171	184	3905	730	20032	ENSSSCG00000008088,ENSSSCG00000005625,ENSSSCG00000001427,ENSSSCG00000013551,ENSSSCG00000016510,ENSSSCG00000017472,ENSSSCG00000009216,ENSSSCG00000026007,ENSSSCG00000011538,ENSSSCG00000000922,ENSSSCG00000021355,ENSSSCG00000002475,ENSSSCG00000012834,ENSSSCG00000015895,ENSSSCG00000013869,ENSSSCG00000000029,ENSSSCG00000015626,ENSSSCG00000002444,ENSSSCG00000013117,ENSSSCG00000004631,ENSSSCG00000000708,…	IL1B|ENG|C4A|-|UBN2|IGFBP4|SPP1|SORL1|LMCD1|KITL|SOD1|SERPINA6|MUC5AC|GCG|CPAMD8|SCUBE1|VWC2|FBLN5|GIF|DMXL2|TNFRSF1A|IL21|MCF2L|TACSTD2|SERPINB7|KRT1|ACTG2|JAM3|-|PROM1|DKK2|KNG1|FLRT3|PROS1|LPO|DLG3|PI16|S100A15A|TGFB1|ACTA2|ALDH3A1|IDE|ADM|FLRT1|APOE|SIL1|EIF2A|LOXL2|CCL28|SERPINA12|SPON1|ANXA13|IFN-DELTA-4|TCTN1|AZGP1|-|APOD|PDGFA|ACE2|ZSWIM5|-|CTSC|SMPDL3B|S100A9|HRG|FGB|-|MFGE8|GREM1|MIF|SE…
GO:0016569	covalent chromatin modification	biological_process	5.2805e-05	0.0080278	85	3905	286	20032	ENSSSCG00000000668,ENSSSCG00000024373,ENSSSCG00000021917,ENSSSCG00000015895,ENSSSCG00000013437,ENSSSCG00000015215,ENSSSCG00000011548,ENSSSCG00000001912,ENSSSCG00000013375,ENSSSCG00000012793,ENSSSCG00000007248,ENSSSCG00000030228,ENSSSCG00000011332,ENSSSCG00000021644,ENSSSCG00000000275,ENSSSCG00000009806,ENSSSCG00000022373,ENSSSCG00000009856,ENSSSCG00000021404,ENSSSCG00000017962,ENSSSCG00000012403,…	APOBEC1|TRIP12|HIPK4|GCG|TCF3|CHEK1|BRPF1|PML|MYOD1|HCFC1|ASXL1|PIWIL2|SETD2|BRD7|MAP3K12|SETD1B|JMJD6|NOS1|-|-|OGT|PKN1|EP300|PHC1|BRD4|SETD8|PRKD2|ADD1|LDB1|RNF40|PCGF2|KMT2B|KDM3A|LOXL2|PER1|ISL1|ARRB1|LIF|TET3|ASH1L|DOT1L|MORF4L1|PRMT8|NCOA2|DPY30|CBX8|SETD1A|PRDM14|TET2|KMT2A|BAZ2A|RTF1|HSF4|ARID5A|CRTC2|ELK4|NCOA6|PRMT1|UHRF1|DTX3L|EP400|NCOR1|TRPS1|RPS6KA5|HOPX|-|HIST1H1B|WDR61|CREBBP|PHF8…
GO:0051049	regulation of transport	biological_process	5.4505e-05	0.0082102	222	3905	889	20032	ENSSSCG00000008090,ENSSSCG00000024674,ENSSSCG00000005318,ENSSSCG00000011074,ENSSSCG00000012594,ENSSSCG00000017427,ENSSSCG00000015298,ENSSSCG00000005122,ENSSSCG00000027420,ENSSSCG00000015426,ENSSSCG00000003914,ENSSSCG00000023859,ENSSSCG00000001952,ENSSSCG00000001009,ENSSSCG00000022280,ENSSSCG00000006002,ENSSSCG00000022368,ENSSSCG00000016420,ENSSSCG00000026092,ENSSSCG00000024320,ENSSSCG00000016878,…	IL1A|ABL2|CREB3|ARHGAP21|IL13RA2|HAP1|SRI|TEK|KIR1.2|RELN|PRDX1|LRRTM1|NFKBIA|RIPK1|DACT3|NOV|KCNS3|INSIG1|SREBF2|TFF2|FGF10|MSN|DKK1|ACAA2|FRAP1|UQCC2|KCNJ8|ANK2|NKX3-1|KIF20B|CRHR1|RAB29|PARK7|KCNA2|RINT1|MFGE8|GREM1|-|MIF|P2RY1|TSG101|SCA2|GRB10|KIAA0226|S100A9|KCNE2|ASIC1|C2|TAC4|CIB1|IL33|CLCN6|ADA|-|ZIC1|APOD|NOL3|ORAI1|TTYH1|RAB5B|-|TCF7L2|PRP|NCOR1|LYN|CORIN|OSM|ALOX15B|APOE|LRRC32|CLIC6|…
GO:0042127	regulation of cell proliferation	biological_process	5.9733e-05	0.0089159	205	3905	817	20032	ENSSSCG00000016915,ENSSSCG00000012234,ENSSSCG00000010912,ENSSSCG00000002540,ENSSSCG00000024887,ENSSSCG00000022355,ENSSSCG00000016273,ENSSSCG00000004977,ENSSSCG00000003832,ENSSSCG00000015815,ENSSSCG00000017296,ENSSSCG00000027072,ENSSSCG00000009996,ENSSSCG00000029876,ENSSSCG00000029949,ENSSSCG00000010245,ENSSSCG00000014099,ENSSSCG00000015961,ENSSSCG00000007773,ENSSSCG00000005680,ENSSSCG00000017338,…	IL31RA|SRPX|KIF14|PPP2R5C|EIF2C3|CD37|HTR2B|NANOG|TACSTD2|FGFR1IIIC|ACE|ATPIF1|LIF|SOD2|CD248|STOX1|OTP|CDCA7|-|PRRX2|PLCD3|PRDX4|TBX2|ALOX15B|LRRC32|MDM4|APOE|VAX1|ACVRL1|IFI30|VDR|GATA4|MEF2C|ADM|NOS3|RPS15A|POU3F2|KITL|SOX11|PKN1|RERG|ENG|XRCC6|BRD7|PDGFB|PML|MYOD1|F2R|CHERP|VSX2|SPRY2|IL21|NTRK1|PBLD|APOBEC1|AMICA1|TCF3|ALDH1A2|GRK5|FGF2|PTPN6|CCNB1|IL12B|DPT|PLAU|NKX3-1|CYR61|BTG2|JARID2|TBX…
GO:0005623	cell	cellular_component	6.0482e-05	0.0089465	2302	3905	11222	20032	ENSSSCG00000002396,ENSSSCG00000028227,ENSSSCG00000014296,ENSSSCG00000029946,ENSSSCG00000006306,ENSSSCG00000014880,ENSSSCG00000013663,ENSSSCG00000009937,ENSSSCG00000027745,ENSSSCG00000004947,ENSSSCG00000017167,ENSSSCG00000014993,ENSSSCG00000029642,ENSSSCG00000021821,ENSSSCG00000021708,ENSSSCG00000007964,ENSSSCG00000017070,ENSSSCG00000030422,ENSSSCG00000004012,ENSSSCG00000017779,ENSSSCG00000005169,…
SCG00000006506,ENSSSCG00000016273,ENSSSCG00000020675,ENSSSCG00000003264,ENSSSCG00000013416,ENSSSCG00000011546,ENSSSCG00000001892,ENSSSCG00000003908,ENSSSCG00000022188,ENSSSCG00000008359,ENSSSCG00000005222,ENSSSCG00000010368,ENSSSCG00000001912,ENSSSCG00000017065,ENSSSCG00000002908,ENSSSCG00000022960,ENSSSCG00000004052,ENSSSCG00000006571,ENSSSCG00000022888,ENSSSCG00000022001,ENSSSCG00000016105,ENSS…	GSTZ1|RPN2|VDAC1|OR4D10|MPZL1|AQP11|ANGPTL6|ACACB|ABCG1|LCTL|CYTH1|-|RPL17|MYO1C|FAU|MEFV|HAND1|PFDN1|THBS2|PHF12|RPS6|HOXA13|STEAP4|DMPK|-|PRDX2|OR8B8|-|-|DDX28|DLAT|RTCB|USPL1|TMED1|SWI5|LINC00493|ECE1|MAFF|-|PANX1|WRNIP1|LRRC8A|HSPA2|GCA|GAPDHS|PTPN12|TRIM8|-|MYO1B|-|-|RAMP2|BTBD8|PTPN4|BCAT1|DUSP6|FAF2|KCTD10|ARPC2|ZNF750|-|TTC28|FABP1|NOV|NKD1|PRDX6|VPS53|SLC5A1|ERO1B|TALDO1|FZD9|-|ZNRF4|KIR…
GO:0000981	sequence-specific DNA binding RNA polymerase II transcription factor activity	molecular_function	6.5424e-05	0.009591	104	3905	375	20032	ENSSSCG00000004223,ENSSSCG00000017475,ENSSSCG00000011692,ENSSSCG00000015979,ENSSSCG00000011512,ENSSSCG00000006482,ENSSSCG00000005755,ENSSSCG00000015139,ENSSSCG00000022398,ENSSSCG00000008727,ENSSSCG00000017927,ENSSSCG00000029236,ENSSSCG00000013237,ENSSSCG00000011534,ENSSSCG00000025182,ENSSSCG00000007600,ENSSSCG00000002755,ENSSSCG00000022417,ENSSSCG00000028326,ENSSSCG00000022812,ENSSSCG00000009919,…	HEY2|RARA|ZIC1|HOXD13|MITF|MEF2D|SOHLH1|BSX|NUCKS1|MSX1|BCL6B|ZBTB7A|SPI1|BHLHE40|ELK4|BHLHA15|NFAT5|HNF1B|NR4A1|ARID3B|HNF1A|HAND1|POU4F3|CUX1|AR|JUNB|CAR|RORC|ZNF281|NKX3-1|MXD1|JARID2|P4|DDIT3|TBX3|GRHL1|SALL1|FOXF2|ELF3|EGR1|CREB3|PLAGL1|SOX7|DLX3|SOX9|INSM1|SREBF2|CREBBP|TBX15|BARX2|E2F4|SOX14|NR1H4|EP300|HIVEP1|POU3F2|SOX11|TFE3|ZNF750|FLI1|PAX3|EPAS1|ESRRG|NFIA|DLX2|MYOD1|HCFC1|ARNT2|FOXJ1…
GO:0031988	membrane-bounded vesicle	cellular_component	6.6638e-05	0.0096826	494	3905	2160	20032	ENSSSCG00000030023,ENSSSCG00000001711,ENSSSCG00000030160,ENSSSCG00000028355,ENSSSCG00000016756,ENSSSCG00000021519,ENSSSCG00000006386,ENSSSCG00000000145,ENSSSCG00000002818,ENSSSCG00000028506,ENSSSCG00000030708,ENSSSCG00000016423,ENSSSCG00000006079,ENSSSCG00000015100,ENSSSCG00000000912,ENSSSCG00000015037,ENSSSCG00000007861,ENSSSCG00000012985,ENSSSCG00000000916,ENSSSCG00000017280,ENSSSCG00000021346,…	HIST1H1B|CLIC5|COL18A1|BETA-ACTIN|BLVRA|CPNE2|COPA|MYH9|PLLP|YIPF1|DAG1|DPP6|HRSP12|UPK2|EEA1|IL18|GP2|LTBP3|LUM|ICAM2|-|APP|IQUB|LCN2|MINK|DLG1|PLA1A|GPR180|EXOSC9|ACE3|RPS18|MYOC|SYN3|SDK1|DLD|HNRNPD|UMOD|SERPINA5|CDHR2|SFN|WASF2|ABCC1|SLC2A5|C1R|LOXL4|ABHD14B|SUCLG1|COPB2|RIMS2|NPEPPS|VCAM1|ASNA1|PCYOX1|CLVS2|SLC25A25|HIST1H2AM|NDUFB9|MYO5C|H2AFZ|IMPA1|RPS7|ATP6V1E1|PPIL1|PSMB1|RAB15|RAB27A|AS…
GO:0044464	cell part	cellular_component	7.2438e-05	0.010433	2298	3905	11208	20032	ENSSSCG00000022884,ENSSSCG00000000232,ENSSSCG00000021442,ENSSSCG00000009473,ENSSSCG00000025879,ENSSSCG00000003637,ENSSSCG00000005109,ENSSSCG00000022031,ENSSSCG00000006698,ENSSSCG00000001651,ENSSSCG00000000338,ENSSSCG00000008349,ENSSSCG00000021170,ENSSSCG00000005236,ENSSSCG00000014463,ENSSSCG00000015503,ENSSSCG00000000933,ENSSSCG00000009113,ENSSSCG00000023589,ENSSSCG00000006023,ENSSSCG00000020971,…
SCG00000001502,ENSSSCG00000015481,ENSSSCG00000002481,ENSSSCG00000016432,ENSSSCG00000001544,ENSSSCG00000004480,ENSSSCG00000021988,ENSSSCG00000021346,ENSSSCG00000030382,ENSSSCG00000003471,ENSSSCG00000025206,ENSSSCG00000028434,ENSSSCG00000000645,ENSSSCG00000025117,ENSSSCG00000025119,ENSSSCG00000013627,ENSSSCG00000026831,ENSSSCG00000010107,ENSSSCG00000009500,ENSSSCG00000017105,ENSSSCG00000022267,ENSS…	ESPN|ACVRL1|FCF1|MYCBP2|SCRT1|-|ER2|CHST2|BCL9|CNPY3|-|CNRIP1|FAR1|DMRT-1|-|MRPS14|ALX1|METTL14|PIAP|SYBU|-|TUB|GRK5|ATP8B2|RAB5C|KCNJ6|LMBRD1|ACSL3|-|KITL|SOX11|PEAK1|HSPB3|IRG6|SPRED2|PCDH19|OLR1|MAP3K12|BPHL|TXNRD1|-|GPAT2|TERF1|EGR1|RAN|OSBPL3|SYNJ1|PDHX|ADGRF5|CH242-32F2.2|GFM1|PRDX1|DHX16|PPP1R14C|PCBP2|CEP19|MSN|AOC3|MGAT5B|TC2N|-|-|KCNMB1|DBT|TOP2A|DPYSL2|TOMM22|ARHGEF1|DDR2|PTBP1|-|NOL3|…
GO:0070887	cellular response to chemical stimulus	biological_process	7.6653e-05	0.010944	288	3905	1197	20032	ENSSSCG00000003471,ENSSSCG00000023324,ENSSSCG00000007600,ENSSSCG00000015037,ENSSSCG00000022398,ENSSSCG00000017154,ENSSSCG00000011624,ENSSSCG00000021519,ENSSSCG00000010494,ENSSSCG00000015074,ENSSSCG00000002259,ENSSSCG00000011558,ENSSSCG00000016309,ENSSSCG00000027787,ENSSSCG00000028731,ENSSSCG00000014977,ENSSSCG00000012135,ENSSSCG00000026080,ENSSSCG00000009859,ENSSSCG00000029239,ENSSSCG00000012371,…	EPHA2|KMT2A|BHLHA15|IL18|NUCKS1|CARD14|MCM2|CPNE2|SORBS1|SIDT2|AKAP13|JAGN1|UGT1A1|SLC2A5|CXCL13|P4|FIGF|-|TESC|MZB1|AR|CYP46A1|SIK2|RORC|F7|FAS|FAM162A|PMAIP1|-|BRAF|CCR4|TFAP2A|PTGER2|CCR7|SKOR2|NRP1|NPEPPS|SELT|NREP|AMCF-II|CHCHD2|ZFAND2A|CYP19A1|PRKD2|PAF-AH|MME|IL-18RA|SLC2A4|GPR39|NPAS4|RAPGEF2|CAV2|RAMP3|S100A9|NCEH1|KCNE2|HRG|-|TWF2|SHAS2|SNIP1|MIF|P2RY1|GAREM|-|TCF7L2|PRP|LYN|NCOR1|HAS1|…
GO:0031058	positive regulation of histone modification	biological_process	7.9021e-05	0.011164	20	3905	43	20032	ENSSSCG00000030023,ENSSSCG00000001757,ENSSSCG00000009856,ENSSSCG00000002437,ENSSSCG00000012403,ENSSSCG00000001061,ENSSSCG00000018039,ENSSSCG00000009996,ENSSSCG00000021644,ENSSSCG00000014852,ENSSSCG00000016883,ENSSSCG00000008123,ENSSSCG00000001511,ENSSSCG00000001912,ENSSSCG00000030228,ENSSSCG00000007786,ENSSSCG00000004747,ENSSSCG00000023324,ENSSSCG00000023124,ENSSSCG00000015895	HIST1H1B|WDR61|NOS1|RPS6KA5|OGT|JARID2|NCOR1|LIF|BRD7|ARRB1|ISL1|ARID5A|PHF1|PML|PIWIL2|RNF40|RTF1|KMT2A|ADD1|GCG|
GO:0048583	regulation of response to stimulus	biological_process	7.9552e-05	0.011164	481	3905	2091	20032	ENSSSCG00000011710,ENSSSCG00000013887,ENSSSCG00000000669,ENSSSCG00000028875,ENSSSCG00000000232,ENSSSCG00000023857,ENSSSCG00000002950,ENSSSCG00000011843,ENSSSCG00000001702,ENSSSCG00000001570,ENSSSCG00000010201,ENSSSCG00000004074,ENSSSCG00000008944,ENSSSCG00000002917,ENSSSCG00000008388,ENSSSCG00000009233,ENSSSCG00000013612,ENSSSCG00000013299,ENSSSCG00000009153,ENSSSCG00000010912,ENSSSCG00000008634,…	EIF2A|INSL3|GDF3|HAVCR2|ACVRL1|ARHGEF40|-|PAK2|SLC35B2|PI16|RASGEF1A|MOR|NPFFR2|NFKBID|REL|AGPAT9|ACP5|APIP|DKK2|KIF14|ATP6V1C2|IL31RA|DMRT-1|ZBTB1|NANOG|CD37|SCN1A|DOT1L|RGS16|ASH1L|TLR2|FST|FGFR1IIIC|ARRB1|GGT1|ULK3|PFDN5|NT5E|HEYL|-|MYOD1|VWC2|SPRY2|ERBB2IP|PEA15|PLXNA3|PGLYRP|NTRK1|GRK5|HIPK4|CD34|GCG|GRK1|SORL1|LMCD1|PUM1|IGFBP4|IRG6|SPRED2|PKN1|SOD1|ZFYVE28|LMBRD1|KITL|SOX11|ENG|MYLK|S100A1…
GO:0048568	embryonic organ development	biological_process	8.2157e-05	0.011432	91	3905	319	20032	ENSSSCG00000016878,ENSSSCG00000008581,ENSSSCG00000006725,ENSSSCG00000011768,ENSSSCG00000011226,ENSSSCG00000016420,ENSSSCG00000008314,ENSSSCG00000017251,ENSSSCG00000009772,ENSSSCG00000003559,ENSSSCG00000007023,ENSSSCG00000009142,ENSSSCG00000000992,ENSSSCG00000002836,ENSSSCG00000011794,ENSSSCG00000009865,ENSSSCG00000000285,ENSSSCG00000011833,ENSSSCG00000013735,ENSSSCG00000021564,ENSSSCG00000006940,…	FGF10|NCOA1|TBX15|CCDC39|TGFBR2|INSIG1|ATP6V1B1|SOX9|TMED2|ARID1A|KAT6A|SEC24B|FOXF2|SALL1|SENP2|TBX3|HOXC4|DLG1|JUNB|IRX5|CYR61|POU4F3|HAND1|EPHA2|C2CD3|ADA|ESRRB|CHRNA10|HNF1B|GCS|KMT2A|SH2B3|NCOA6|-|MSX1|AHI1|TCF7L2|FOXE1|HEY2|CLIC5|PHACTR4|RARA|GATA4|ASXL2|MEF2C|ADM|HMX3|PLK4|LRIG3|PCGF2|WNT5A|DVL3|PLCD3|BLOC1S5|SP2|PRRX2|GDF3|TBX2|SLITRK6|CHD7|E2F7|USH1C|FGFR1IIIC|PKD1|MAFB|LIF|ZFP36L1|TSHR|…
GO:0043565	sequence-specific DNA binding	molecular_function	8.4977e-05	0.011725	181	3905	724	20032	ENSSSCG00000021013,ENSSSCG00000000281,ENSSSCG00000013735,ENSSSCG00000003413,ENSSSCG00000006353,ENSSSCG00000010911,ENSSSCG00000028216,ENSSSCG00000008334,ENSSSCG00000001061,ENSSSCG00000005586,ENSSSCG00000022482,ENSSSCG00000007432,ENSSSCG00000009865,ENSSSCG00000026930,ENSSSCG00000000992,ENSSSCG00000002266,ENSSSCG00000014336,ENSSSCG00000005318,ENSSSCG00000006184,ENSSSCG00000013938,ENSSSCG00000013062,…	CUX1|HOXC12|JUNB|FRAP1|CAR|ZNF281|NKX3-1|MXD1|JARID2|LHX2|DDIT3|ZNF335|TBX3|HIST1H2BN|FOXF2|CHD2|EGR1|CREB3|TERF1|GATAD2A|MTA2|HIST1H2BH|-|SOX9|-|-|SREBF2|CREBBP|TBX15|BARX2|C-JUN|H2AFZ|HEY2|ZIC1|-|RARA|DPF2|HOXD13|TLX2|MEF2D|TCF7L2|NCOR1|FOXE1|BSX|MSX1|ZBTB7A|DMRT2|SOX13|HSF4|DRAP1|GCS|UNCX|-|NFAT5|ESRRB|FOXA3|ERF|DMRT-1|RBBP4|CALCOCO1|NANOG|ETV3L|RORA|SOX30|NKX1-2|STOX1|CHD7|OTP|EHF|TBX2|ER2|SP…
GO:0031982	vesicle	cellular_component	8.6677e-05	0.01186	507	3905	2226	20032	ENSSSCG00000029494,ENSSSCG00000013174,ENSSSCG00000023371,ENSSSCG00000009747,ENSSSCG00000027827,ENSSSCG00000027160,ENSSSCG00000006933,ENSSSCG00000021867,ENSSSCG00000016256,ENSSSCG00000028889,ENSSSCG00000009142,ENSSSCG00000014296,ENSSSCG00000028943,ENSSSCG00000025560,ENSSSCG00000004908,ENSSSCG00000013663,ENSSSCG00000002889,ENSSSCG00000025108,ENSSSCG00000021036,ENSSSCG00000005312,ENSSSCG00000009334,…	RBBP9|CTNND1|EHD2|STX2|GALE|DSG3|CLCA1|HPN|SPHKAP|VPS37B|SEC24B|VDAC1|ECH1|PGLYRP2|LMAN1|ANGPTL6|SBSN|G6PD|RAB3B|SIT1|HSPH1|OGN|RAB11B|FAM171A1|TMPRSS11D|ITGB7|PDGFRB|CARHSP1|JUP|MYO1C|PSMB4|TLR7|DMKN|MYH11|GALNT3|AXL|SNED1|SYT13|PLS1|RPL35A|CRTC2|THBS2|GAD2|AP1S1|SAFB2|STEAP4|SYT10|DECR1|ITGA1|PRDX2|AXIN1|CYB5R3|ITGB5|TAC3|RBP4|BGN|PRPH|LBP|C17orf80|MPO|PTH1R|MGP|ZP4|NDUFA4|SYAP1|SOGA1|CD44|RARR…
GO:0030198	extracellular matrix organization	biological_process	8.7968e-05	0.011937	44	3905	127	20032	ENSSSCG00000000795,ENSSSCG00000012121,ENSSSCG00000003239,ENSSSCG00000005625,ENSSSCG00000030708,ENSSSCG00000017389,ENSSSCG00000000666,ENSSSCG00000011567,ENSSSCG00000012126,ENSSSCG00000014983,ENSSSCG00000030160,ENSSSCG00000000916,ENSSSCG00000012834,ENSSSCG00000006338,ENSSSCG00000021739,ENSSSCG00000000146,ENSSSCG00000011837,ENSSSCG00000004808,ENSSSCG00000002444,ENSSSCG00000028549,ENSSSCG00000005992,…	ADAMTS20|EGFL6|HAS1|ENG|DAG1|RAMP2|MFAP5|VHL|GPM6B|MMP20|COL18A1|LUM|MUC5AC|DDR2|HSD17B12|MYH11|MFI2|GREM1|FBLN5|ECM2|SHAS2|FOXF2|KAZALD1|RECK|OLFML2A|COL19A1|CYR61|ACAN|DPT|APLP2|-|RXFP1|HPN|BCL3|POSTN|SOX9|EMSP1|OLFML2B|COL4A1|DPP4|ELF3|LOXL2|PRDX4|IBSP|
GO:0010646	regulation of cell communication	biological_process	0.00010229	0.013767	422	3905	1814	20032	ENSSSCG00000029313,ENSSSCG00000001439,ENSSSCG00000023814,ENSSSCG00000010281,ENSSSCG00000000481,ENSSSCG00000011598,ENSSSCG00000017164,ENSSSCG00000004217,ENSSSCG00000011771,ENSSSCG00000021409,ENSSSCG00000021425,ENSSSCG00000003569,ENSSSCG00000004225,ENSSSCG00000017983,ENSSSCG00000016883,ENSSSCG00000000748,ENSSSCG00000029852,ENSSSCG00000009347,ENSSSCG00000007347,ENSSSCG00000009664,ENSSSCG00000016599,…	ITGB1BP1|GPSM3|FAIM|PSAP|IFN-GAMMA|FGD5|TIMP-2|RNF146|SOX2|TRIB1|GRM5|SLC9A1|TPD52L1|PER1|ISL1|IQSEC3|WNT5A|KL|-|PTK2B|GPR37|ASXL2|-|CD44|ADRBK2|IKBKG|EP300|DUSP6|APC|OGT|NTRK2|-|ADRBK1|-|NOS1|RAMP2|ARHGEF6|PPP2R3A|RAP1GAP|BUB1|ADAMTS20|DLX2|PKD2|EPHA7|TMEM237|VAV2|SRF|BLNK|NGEF|RGS2|TRIM8|MECP2|GSK3A|RWDD3|TLR7|-|MYO1C|ADCYAP1|SH3RF1|DDIT4L|RAB3B|MAP3K11|CYTH1|SHC1|TERT|IRAK1|-|MECOM|ATXN7|CTNND…
GO:0001890	placenta development	biological_process	0.00010381	0.013842	39	3905	111	20032	ENSSSCG00000010703,ENSSSCG00000006940,ENSSSCG00000028304,ENSSSCG00000000712,ENSSSCG00000013735,ENSSSCG00000000950,ENSSSCG00000012967,ENSSSCG00000009996,ENSSSCG00000011794,ENSSSCG00000008041,ENSSSCG00000009772,ENSSSCG00000017338,ENSSSCG00000026326,ENSSSCG00000003559,ENSSSCG00000029656,ENSSSCG00000013408,ENSSSCG00000002686,ENSSSCG00000008581,ENSSSCG00000020864,ENSSSCG00000000158,ENSSSCG00000009076,…	HTRA1|CYR61|ZFP36L1|VWF|JUNB|E2F7|FOSL1|LIF|SENP2|PKD1|TMED2|PLCD3|CCNF|ARID1A|NDP|ADM|HSD17B2|NCOA1|VDR|RTCB|PLK4|DLX3|HEY2|NCOA6|PKD2|TTPA|RBM15|EPAS1|HECTD1|RPS6|SETD2|PHLDA2|GJB5|STOX2|ADA|HAND1|HNF1A|SP1|ESRRB|
GO:0016568	chromatin modification	biological_process	0.00010454	0.013842	99	3905	350	20032	ENSSSCG00000008123,ENSSSCG00000002792,ENSSSCG00000025182,ENSSSCG00000006567,ENSSSCG00000009157,ENSSSCG00000006195,ENSSSCG00000023324,ENSSSCG00000004747,ENSSSCG00000000403,ENSSSCG00000007782,ENSSSCG00000000766,ENSSSCG00000009919,ENSSSCG00000030023,ENSSSCG00000014974,ENSSSCG00000016435,ENSSSCG00000001757,ENSSSCG00000006562,ENSSSCG00000027648,ENSSSCG00000007924,ENSSSCG00000004772,ENSSSCG00000008898,…	ARID5A|HSF4|ELK4|CRTC2|TET2|PRDM14|KMT2A|RTF1|BAZ2A|SETD1A|CECR2|HNF1A|HIST1H1B|-|SMARCD3|WDR61|GATAD2B|TRPS1|-|BAHD1|HOPX|RPS6KA5|TTF1|NCOR1|EP400|NCOA6|PRMT1|DTX3L|UHRF1|ARID1A|KAT6A|-|PHF1|SAP130|ATXN7|BAT3|MTA2|SOX9|PRDM13|CREBBP|PHF8|NCOA1|MECP2|CCNB1|EYA2|KMT2E|COPRS|JARID2|UTY|ZNF335|MYOD1|HCFC1|PML|BRPF1|PIWIL2|SETD2|ASXL1|CHEK1|TRIP12|HIPK4|GCG|APOBEC1|TCF3|EP300|PHC1|-|-|NOS1|PKN1|OGT|J…
GO:0043062	extracellular structure organization	biological_process	0.00010965	0.014403	44	3905	128	20032	ENSSSCG00000017389,ENSSSCG00000030708,ENSSSCG00000000666,ENSSSCG00000005625,ENSSSCG00000011567,ENSSSCG00000000795,ENSSSCG00000012121,ENSSSCG00000003239,ENSSSCG00000012126,ENSSSCG00000014983,ENSSSCG00000030160,ENSSSCG00000000146,ENSSSCG00000006338,ENSSSCG00000021739,ENSSSCG00000012834,ENSSSCG00000000916,ENSSSCG00000004808,ENSSSCG00000005992,ENSSSCG00000028549,ENSSSCG00000002444,ENSSSCG00000011837,…	RAMP2|DAG1|MFAP5|ENG|VHL|ADAMTS20|EGFL6|HAS1|GPM6B|MMP20|COL18A1|MYH11|DDR2|HSD17B12|MUC5AC|LUM|GREM1|SHAS2|ECM2|FBLN5|MFI2|OLFML2A|RECK|KAZALD1|FOXF2|APLP2|-|ACAN|CYR61|COL19A1|DPT|SOX9|OLFML2B|EMSP1|RXFP1|HPN|BCL3|POSTN|DPP4|ELF3|LOXL2|PRDX4|IBSP|COL4A1|
GO:0048598	embryonic morphogenesis	biological_process	0.00011162	0.014545	118	3905	436	20032	ENSSSCG00000004166,ENSSSCG00000010638,ENSSSCG00000030708,ENSSSCG00000005369,ENSSSCG00000008727,ENSSSCG00000024844,ENSSSCG00000010278,ENSSSCG00000023204,ENSSSCG00000008984,ENSSSCG00000027532,ENSSSCG00000001711,ENSSSCG00000017475,ENSSSCG00000009826,ENSSSCG00000015850,ENSSSCG00000015979,ENSSSCG00000029675,ENSSSCG00000022499,ENSSSCG00000004755,ENSSSCG00000000766,ENSSSCG00000002388,ENSSSCG00000022417,…	AHI1|TCF7L2|DAG1|FOXE1|MSX1|ITGB5|-|AXIN1|SHROOM3|PHACTR4|CLIC5|RARA|TCTN1|DUSP4|HOXD13|MMP8|TLX2|DLL4|CECR2|ESRRB|HNF1B|CHRNA10|HNF1A|HAND1|C2CD3|EPHA2|DUSP5|GREM1|GCS|RPS6|INHBA|RTF1|RECK|LHX2|TBX3|DLD|PRKACB|FOXF2|SALL1|DKK1|POU4F3|AR|ZBTB17|DLG1|HOXC4|CYR61|ZNF281|KIF20B|IRX5|SOX7|FZD7|TGFBR2|SOX9|INSIG1|ATP6V1B1|TBX15|NCOA1|CCDC39|FGF10|ARID1A|SEC24B|MECOM|PFN1|GATAD2A|TMED2|PRKAR1A|TXNRD1|P…
GO:0051128	regulation of cellular component organization	biological_process	0.00011622	0.015026	280	3905	1159	20032	ENSSSCG00000030469,ENSSSCG00000022029,ENSSSCG00000004336,ENSSSCG00000002886,ENSSSCG00000009856,ENSSSCG00000022856,ENSSSCG00000016185,ENSSSCG00000012403,ENSSSCG00000014207,ENSSSCG00000015215,ENSSSCG00000024373,ENSSSCG00000011550,ENSSSCG00000012793,ENSSSCG00000009793,ENSSSCG00000029571,ENSSSCG00000001661,ENSSSCG00000023296,ENSSSCG00000015818,ENSSSCG00000002274,ENSSSCG00000004109,ENSSSCG00000029313,…	BUB1|RAP1GAP|EPHA7|HAMP|NOS1|NTRK2|ARPC2|OGT|APC|CHEK1|TRIP12|CAMK1|HCFC1|CLIP1|AVIL|SRF|CENPE|DDHD2|HSPA2|ZC3H12D|ITGB1BP1|C7H6ORF29|EPHA3|TTC3|PTK2B|CCNF|ISL1|CTSL|STMND1|RBBP7|WNT5A|CIT|DMPK|CD24|SLITRK1|CCL11|TRPS1|MITF|RPS6KA5|HCLS1|STMN2|AXL|HNF1B|SRCIN1|PARVB|PLS1|LRTM2|MMP1|GSK3A|MECP2|MYO1C|EHD2|HPN|LMAN1|SLITRK3|SEC24B|BRD7|PDGFB|IGFBP4|SORL1|POU3F2|NTRK1|PLXNA3|RAB5C|RCC1|GCG|APOBEC1|T…
GO:0023051	regulation of signaling	biological_process	0.00012275	0.015745	420	3905	1809	20032	ENSSSCG00000003513,ENSSSCG00000004217,ENSSSCG00000017164,ENSSSCG00000021409,ENSSSCG00000011771,ENSSSCG00000001439,ENSSSCG00000029313,ENSSSCG00000023814,ENSSSCG00000010281,ENSSSCG00000011598,ENSSSCG00000000481,ENSSSCG00000009664,ENSSSCG00000016599,ENSSSCG00000008575,ENSSSCG00000013297,ENSSSCG00000012982,ENSSSCG00000003569,ENSSSCG00000021425,ENSSSCG00000016883,ENSSSCG00000000748,ENSSSCG00000017983,…	ECE1|RNF146|TIMP-2|TRIB1|SOX2|GPSM3|ITGB1BP1|FAIM|PSAP|FGD5|IFN-GAMMA|PTK2B|GPR37|ASXL2|CD44|-|SLC9A1|GRM5|ISL1|IQSEC3|PER1|TPD52L1|WNT5A|KL|-|ARHGEF6|RAMP2|BUB1|PPP2R3A|RAP1GAP|DLX2|ADAMTS20|EPHA7|PKD2|ADRBK2|IKBKG|DUSP6|EP300|OGT|APC|-|-|NOS1|ADRBK1|NTRK2|NGEF|RGS2|TRIM8|VAV2|TMEM237|SRF|BLNK|DDIT4L|RAB3B|MAP3K11|RAB11B|SHC1|CYTH1|MECP2|RWDD3|GSK3A|-|MYO1C|TLR7|ADCYAP1|SH3RF1|CTNND1|SOX7|ARFGEF…
GO:0048646	anatomical structure formation involved in morphogenesis	biological_process	0.00013737	0.017468	187	3905	738	20032	ENSSSCG00000000068,ENSSSCG00000021269,ENSSSCG00000022284,ENSSSCG00000021398,ENSSSCG00000011102,ENSSSCG00000022373,ENSSSCG00000001971,ENSSSCG00000011649,ENSSSCG00000006696,ENSSSCG00000028418,ENSSSCG00000008128,ENSSSCG00000017389,ENSSSCG00000001036,ENSSSCG00000010359,ENSSSCG00000005767,ENSSSCG00000001661,ENSSSCG00000003604,ENSSSCG00000017187,ENSSSCG00000026889,ENSSSCG00000000914,ENSSSCG00000011550,…	EP300|-|DUSP6|WNT9B|NRP1|JMJD6|HECTD1|PPP2R3A|GJA5|PAX3|DUSP2|RAMP2|TFAP2A|LDB3|SKOR2|SRF|-|FOXJ1|TMEM237|BTG1|CAMK1|BMP-10|UGT8|RRP7A|TNFRSF12A|SEMA4A|ITGB1BP1|SOX2|E2F7|ROCK1|DYRK1B|C5|WNT5A|FOXA2|ELK3|ISL1|PLXND1|CSRP3|ANGPTL4|PRKD2|HOXB13|PTK2B|EPB41L3|MMP8|COL18A1|DUSP4|BETA-ACTIN|CCL11|ITGB5|MYH9|AXIN1|AHI1|IL18|VHL|HDAC7|PRDM14|INHBA|THBS2|DUSP5|HNF1A|HAND1|EPHA2|MYH6|CECR2|HNF1B|AR|-|CD61…
GO:0009966	regulation of signal transduction	biological_process	0.00013838	0.017468	381	3905	1628	20032	ENSSSCG00000022888,ENSSSCG00000001440,ENSSSCG00000000075,ENSSSCG00000000037,ENSSSCG00000009613,ENSSSCG00000009999,ENSSSCG00000004091,ENSSSCG00000013416,ENSSSCG00000025876,ENSSSCG00000026940,ENSSSCG00000001945,ENSSSCG00000003877,ENSSSCG00000009087,ENSSSCG00000000708,ENSSSCG00000001804,ENSSSCG00000027415,ENSSSCG00000020672,ENSSSCG00000012576,ENSSSCG00000001912,ENSSSCG00000017787,ENSSSCG00000013229,…	ITPKB|NOTCH4|MKL1|ARFGAP3|DMTN|-|AKAP12|MED16|PBLD|CASP10|TTF1|FAF1|IL21|TNFRSF1A|HOMER2|WWOX|F2R|CHRDL1|PML|GIT1|NDUFS3|AMER1|ARL6|STOX1|LIF|KSR1|ATPIF1|TRAF3IP2|RORA|DAXX|HTR2B|HTRA1|SRPX|G0S2|-|ADM|SETD8|POSTN|RBPMS|BRD4|PDE10A|EDAR|MED12|DVL3|UNC5B|SERPINA12|PCGF2|SIPA1L2|APOE|ALOX15B|PRRX2|OSM|NCOR1|LYN|PJA2|-|PRP|TCF7L2|PDGFA|ATP6V0C|DSTYK|PHACTR4|KSR2|ADA|KCTD11|HRG|RAMP3|S100A9|CTSC|TSG10…
GO:0048523	negative regulation of cellular process	biological_process	0.00013937	0.017468	532	3905	2357	20032	ENSSSCG00000016635,ENSSSCG00000006779,ENSSSCG00000011756,ENSSSCG00000013262,ENSSSCG00000016565,ENSSSCG00000030898,ENSSSCG00000007114,ENSSSCG00000010831,ENSSSCG00000023803,ENSSSCG00000013599,ENSSSCG00000030168,ENSSSCG00000012517,ENSSSCG00000007261,ENSSSCG00000000426,ENSSSCG00000005232,ENSSSCG00000000597,ENSSSCG00000021731,ENSSSCG00000011102,ENSSSCG00000024596,ENSSSCG00000029519,ENSSSCG00000008128,…	CAV2|ST7L|NLGN1|AMBRA1|ZC3HC1|MAFB|FOXA2|DUSP10|ELK3|ANGPTL4|CYP19A1|-|BPIFB1|-|SMARCA2|LMO3|WWC2|NRP1|NOCT|CIAPIN1|DUSP2|STK40|BRAF|FOXJ1|BMP-10|SALL1|PSPC1|TESC|MYOC|CDHR2|SENP2|SFN|SAP130|WASF2|ARHGEF15|CXCL13|HES7|UGT1A1|INSM1|PRKCSH|MED15|DUSP14|HIST1H1B|CARD14|BCL6B|IL18|SRSF4|KMT2A|BHLHA15|PRKAG2|PEX2|WNK2|EPHA2|DRPLA|GRIK1|LDB2|DST|CBX8|DAXX|PPP2R5C|EIF2C3|SERTAD2|STMN1|HHATL|KNG1|AMER1|T…
GO:0051241	negative regulation of multicellular organismal process	biological_process	0.00014287	0.017771	72	3905	244	20032	ENSSSCG00000007541,ENSSSCG00000017797,ENSSSCG00000022457,ENSSSCG00000011831,ENSSSCG00000028758,ENSSSCG00000017475,ENSSSCG00000020756,ENSSSCG00000031023,ENSSSCG00000020720,ENSSSCG00000007039,ENSSSCG00000010638,ENSSSCG00000009834,ENSSSCG00000023582,ENSSSCG00000008072,ENSSSCG00000027859,ENSSSCG00000004808,ENSSSCG00000021255,ENSSSCG00000005203,ENSSSCG00000025119,ENSSSCG00000027575,ENSSSCG00000022417,…	PDGFA|SLC6A4|NOL3|APOD|LBP|RARA|FAM101A|CD24|MRVI1|PRP|TCF7L2|SCA2|GPR149|ASPN|HDAC7|GREM1|ADA|IL33|GRIK1|RELB|HNF1B|AXL|PROC|PDE5A|CACTIN|PLAU|IL12B|GSK3A|CD83|DDIT3|SORCS3|PPGRP-S|MEPE|SRI|PGLYRP2|C10orf54|TFF2|SOX9|SOD1|ADRBK1|HAMP|NOS3|MTMR2|WWC2|-|PDGFB|ATP1A2|SRF|F2R|PML|RGS2|CD34|MYLIP|BMP-10|PGLYRP|IFN-GAMMA|KNG1|ACP5|GPR39|ARRB1|GUCY1A3|TLR2|TACSTD2|KLK3|DUSP10|HAVCR2|APOE|MEF2C|ADM|REL|…
GO:0044212	transcription regulatory region DNA binding	molecular_function	0.0001444	0.017826	124	3905	467	20032	ENSSSCG00000004127,ENSSSCG00000013062,ENSSSCG00000013396,ENSSSCG00000005318,ENSSSCG00000014336,ENSSSCG00000010922,ENSSSCG00000002266,ENSSSCG00000002787,ENSSSCG00000030839,ENSSSCG00000006725,ENSSSCG00000015239,ENSSSCG00000007951,ENSSSCG00000026092,ENSSSCG00000007106,ENSSSCG00000022034,ENSSSCG00000009676,ENSSSCG00000017251,ENSSSCG00000027044,ENSSSCG00000028216,ENSSSCG00000008334,ENSSSCG00000010911,…	PLAGL1|MTA2|ARNTL|CREB3|EGR1|ELF3|CHD2|E2F4|C-JUN|TBX15|BARX2|CREBBP|SREBF2|INSM1|SMYD3|ZNF395|SOX9|SOX7|NKX3-1|MXD1|ZNF281|CAR|JUNB|FRAP1|POU4F3|SALL1|FOXF2|PSPC1|GRHL1|TBX3|DDIT3|ZNF335|P4|JARID2|BHLHA15|KMT2A|BHLHE40|SOX13|FOXA3|ZFHX3|HNF1A|ARID3B|HAND1|RELB|HNF1B|NFAT5|MEF2D|MITF|HOXD13|DPF2|GATAD2B|ZIC1|RARA|H2AFZ|EIF2C2|DMRT2|KMT2D|ZBTB7A|BCL6B|MSX1|BSX|SOHLH1|TCF7L2|WNT5A|EGR2|KDM3A|TAF1B|…
GO:0007243	intracellular protein kinase cascade	biological_process	0.00015607	0.019099	165	3905	646	20032	ENSSSCG00000003088,ENSSSCG00000025374,ENSSSCG00000022331,ENSSSCG00000001702,ENSSSCG00000008134,ENSSSCG00000004027,ENSSSCG00000014149,ENSSSCG00000008944,ENSSSCG00000022227,ENSSSCG00000008388,ENSSSCG00000002917,ENSSSCG00000013299,ENSSSCG00000016915,ENSSSCG00000016273,ENSSSCG00000013457,ENSSSCG00000004420,ENSSSCG00000009996,ENSSSCG00000017753,ENSSSCG00000009002,ENSSSCG00000006508,ENSSSCG00000015815,…	APOE|DVL3|FGF13|SLC35B2|EDAR|PDE10A|MEF2C|NPFFR2|BRD4|REL|NFKBID|APIP|IL31RA|HTR2B|DOT1L|TRAF3IP2|LIF|KSR1|TLR2|ASH1L|FGFR1IIIC|RORA|PKD1|ARRB1|STOX1|F2R|SPRY2|TNFRSF1A|IL21|CASP10|FAF1|NTRK1|AKAP12|GCG|SORL1|SPRED2|IGFBP4|LMBRD1|SOD1|KITL|S100A12|PDGFB|MAP3K12|ITPKB|HBEGF|MAP3K3|NUP62|ABL2|PRKAA1|TEK|SYNGAP1|NOV|SOX9|RIPK1|NFKBIA|PRDX1|FGF10|TFF2|IL12B|PTPN6|FGF2|COPS5|NKX3-1|CYR61|FRAP1|DDIT3|R…
GO:0042692	muscle cell differentiation	biological_process	0.00015704	0.019099	83	3905	290	20032	ENSSSCG00000024651,ENSSSCG00000020672,ENSSSCG00000000914,ENSSSCG00000013375,ENSSSCG00000001661,ENSSSCG00000010359,ENSSSCG00000008345,ENSSSCG00000007231,ENSSSCG00000014238,ENSSSCG00000011550,ENSSSCG00000006831,ENSSSCG00000000075,ENSSSCG00000005232,ENSSSCG00000000140,ENSSSCG00000022856,ENSSSCG00000008649,ENSSSCG00000017389,ENSSSCG00000017557,ENSSSCG00000008443,ENSSSCG00000011894,ENSSSCG00000012012,…	HEYL|F2R|BTG1|MYOD1|SRF|LDB3|BMP-10|MYLK2|PRDM6|CAMK1|SORT1|MKL1|SMARCA2|CACNG2|NTRK2|SOX11|RAMP2|WFIKKN2|EPAS1|POPDC2|-|MBNL3|CSRP3|VAX1|SLC9A1|TBX2|ISL1|GDF3|EGR2|NEXN|COL4A1|DYRK1B|COLQ|PI16|MEF2C|ADM|FLOT2|BCL9|GATA4|CAV2|MAFF|SOX15|RORA|GREM1|GPHN|BHLHA15|MAMSTR|MYH6|PTBP1|MYH11|ZFHX3|FLNC|NR4A1|MAML1|BETA-ACTIN|RARA|SMARCD3|HEY2|MEF2D|HOPX|IL18|DMPK|TCF7L2|MYH9|MSX1|EGR1|ARID1A|PLAGL1|PRKAR…
GO:0043408	regulation of MAPK cascade	biological_process	0.00017722	0.021395	100	3905	361	20032	ENSSSCG00000008881,ENSSSCG00000029313,ENSSSCG00000013299,ENSSSCG00000010281,ENSSSCG00000016635,ENSSSCG00000016273,ENSSSCG00000006508,ENSSSCG00000017753,ENSSSCG00000009996,ENSSSCG00000017164,ENSSSCG00000015815,ENSSSCG00000014852,ENSSSCG00000021409,ENSSSCG00000011771,ENSSSCG00000010831,ENSSSCG00000003088,ENSSSCG00000004225,ENSSSCG00000025374,ENSSSCG00000029852,ENSSSCG00000009347,ENSSSCG00000008533,…	RAPGEF2|ITGB1BP1|APIP|PSAP|CAV2|HTR2B|ASH1L|KSR1|LIF|TIMP-2|FGFR1IIIC|ARRB1|TRIB1|SOX2|DUSP10|APOE|TPD52L1|DVL3|WNT5A|KL|ALK|-|PTK2B|GPR37|PRKD2|NPFFR2|CD44|SORL1|LMO3|DUSP6|IGFBP4|SPRED2|SOD1|MST1R|APC|-|KITL|DUSP2|MAP3K12|NRP1|PDGFB|EPHA7|BRAF|F2R|SPRY2|STK40|NTRK1|GCG|RGS2|PTPN6|AR|FGF2|CYR61|COPS5|ADCYAP1|SH3RF1|DLG1|REN|MAP3K11|SHC1|TENM1|MYOC|MAP3K3|NUP62|ABL2|PRKAA1|MECOM|TEK|SYNGAP1|PRDX1…
GO:0033138	positive regulation of peptidyl-serine phosphorylation	biological_process	0.00018288	0.021917	22	3905	52	20032	ENSSSCG00000005122,ENSSSCG00000029852,ENSSSCG00000009482,ENSSSCG00000010067,ENSSSCG00000016494,ENSSSCG00000015895,ENSSSCG00000013297,ENSSSCG00000011550,ENSSSCG00000026152,ENSSSCG00000011884,ENSSSCG00000022034,ENSSSCG00000000481,ENSSSCG00000022856,ENSSSCG00000003035,ENSSSCG00000010245,ENSSSCG00000014852,ENSSSCG00000003155,ENSSSCG00000003385,ENSSSCG00000012644,ENSSSCG00000009997,ENSSSCG00000030260,…	TEK|WNT5A|SPRY2|MIF|BRAF|GCG|CD44|CAMK1|PRKD2|HCLS1|SMYD3|IFN-GAMMA|NTRK2|GSK3A|STOX1|ARRB1|PPP1R15A|PARK7|TENM1|OSM|PFN2|LIF|
GO:0000988	protein binding transcription factor activity	molecular_function	0.00018552	0.02192	90	3905	321	20032	ENSSSCG00000001498,ENSSSCG00000013416,ENSSSCG00000017672,ENSSSCG00000013437,ENSSSCG00000001912,ENSSSCG00000012793,ENSSSCG00000007248,ENSSSCG00000024651,ENSSSCG00000027415,ENSSSCG00000001036,ENSSSCG00000001661,ENSSSCG00000005767,ENSSSCG00000008354,ENSSSCG00000002908,ENSSSCG00000021644,ENSSSCG00000000068,ENSSSCG00000000075,ENSSSCG00000000875,ENSSSCG00000003719,ENSSSCG00000011538,ENSSSCG00000004346,…	BEND6|MED16|MED13|TCF3|PML|HCFC1|ASXL1|HEYL|WWOX|TFAP2A|SRF|SKOR2|C1D|ZBTB32|BRD7|EP300|MKL1|NR1H4|KCTD1|LMCD1|POU3F2|SOX11|SMARCA2|PKN1|SIN3B|MED12|LDB1|CRYM|RBPMS|GATA4|-|SETD8|WDR77|ELK3|LOXL2|PER1|ISL1|DYRK1B|TAF1B|LIF|E2F7|ERF|CALCOCO1|NCOA2|SERTAD2|NANOG|DAXX|LDB2|DRPLA|BHLHE40|POU3F1|CRTC2|DRAP1|HDAC7|MAMSTR|PHF12|TSG101|NCOR1|NCOA6|-|HEY2|RARA|SMARCD3|MAML1|TCERG1|MED15|ATF7IP|CREBBP|MED1…
GO:0048863	stem cell differentiation	biological_process	0.00018557	0.02192	72	3905	244	20032	ENSSSCG00000027532,ENSSSCG00000004223,ENSSSCG00000010107,ENSSSCG00000024486,ENSSSCG00000030708,ENSSSCG00000010638,ENSSSCG00000008727,ENSSSCG00000004808,ENSSSCG00000010030,ENSSSCG00000005992,ENSSSCG00000027417,ENSSSCG00000004747,ENSSSCG00000012985,ENSSSCG00000002490,ENSSSCG00000006195,ENSSSCG00000022417,ENSSSCG00000029227,ENSSSCG00000007782,ENSSSCG00000002388,ENSSSCG00000009086,ENSSSCG00000010911,…	PHACTR4|HEY2|MED15|HOOK3|DAG1|TCF7L2|MSX1|GREM1|EIF4ENIF1|SHAS2|LDLRAD4|RTF1|LTBP3|GCS|PRDM14|HNF1B|LDB2|SETD1A|ESRRB|FGF2|ZNF281|TBX3|JARID2|SALL1|CHD2|KAT6A|MECOM|SOX9|FZD7|DACT3|C10orf54|HPN|FGF10|CREBBP|MED17|CDK6|PUM1|APC|KITL|SOX11|PAX3|NRP1|WNT9B|PIWIL2|BRAF|SETD2|METTL14|ALX1|HEYL|TCF7L1|SRF|TTF1|PBLD|ALDH1A2|MYLK2|TRIM8|NANOG|HTR2B|CNOT3|LIF|TACSTD2|FGFR1IIIC|AMER1|SOX2|TBX2|ISL1|LOXL2|W…
GO:0000975	regulatory region DNA binding	molecular_function	0.00019551	0.022766	125	3905	475	20032	ENSSSCG00000022812,ENSSSCG00000009919,ENSSSCG00000017070,ENSSSCG00000002752,ENSSSCG00000003092,ENSSSCG00000002755,ENSSSCG00000022417,ENSSSCG00000027575,ENSSSCG00000023324,ENSSSCG00000007600,ENSSSCG00000015277,ENSSSCG00000011534,ENSSSCG00000008727,ENSSSCG00000017927,ENSSSCG00000029236,ENSSSCG00000005233,ENSSSCG00000000191,ENSSSCG00000005935,ENSSSCG00000010638,ENSSSCG00000005755,ENSSSCG00000015139,…	ARID3B|HNF1A|HAND1|ZFHX3|FOXA3|NFAT5|HNF1B|RELB|KMT2A|BHLHA15|SOX13|BHLHE40|MSX1|BCL6B|ZBTB7A|DMRT2|KMT2D|EIF2C2|TCF7L2|SOHLH1|BSX|HOXD13|MITF|MEF2D|H2AFZ|ZIC1|RARA|DPF2|GATAD2B|SREBF2|INSM1|CREBBP|TBX15|BARX2|C-JUN|E2F4|SOX7|SOX9|SMYD3|ZNF395|ARNTL|PLAGL1|MTA2|CHD2|ELF3|EGR1|CREB3|PSPC1|GRHL1|FOXF2|SALL1|JARID2|P4|DDIT3|ZNF335|TBX3|JUNB|FRAP1|CAR|ZNF281|MXD1|NKX3-1|POU4F3|SP1|TCF3|CREB3L4|TTF1|T…
GO:0001067	regulatory region nucleic acid binding	molecular_function	0.00019551	0.022766	125	3905	475	20032	ENSSSCG00000028481,ENSSSCG00000028423,ENSSSCG00000004977,ENSSSCG00000012942,ENSSSCG00000025716,ENSSSCG00000005236,ENSSSCG00000006231,ENSSSCG00000011771,ENSSSCG00000010245,ENSSSCG00000014852,ENSSSCG00000012967,ENSSSCG00000000950,ENSSSCG00000004576,ENSSSCG00000030898,ENSSSCG00000029852,ENSSSCG00000010224,ENSSSCG00000008637,ENSSSCG00000008221,ENSSSCG00000023803,ENSSSCG00000017983,ENSSSCG00000027060,…	CALCOCO1|RBBP4|NANOG|NPAS4|-|DMRT-1|CHD7|SOX2|STOX1|ARRB1|FOSL1|E2F7|RORA|MAFB|WNT5A|EGR2|TAF1B|KDM3A|ELK3|PER1|TBX2|FOXK2|ISL1|ER2|EHF|VAX1|VDR|REL|GATA4|MEF2C|MED12|HMX3|LDB1|ADD1|TFE3|SOX11|ZNF750|SMARCA2|EP300|MKL1|NR1H4|POU3F2|HIVEP1|AGO1|XRCC6|BRD7|DLX2|ESRRG|FLI1|NFIA|GATA5|TFAP2A|SRF|FOXJ1|MYOD1|ARNT2|ALX1|HEYL|SP1|CREB3L4|TCF3|TTF1|CAR|JUNB|FRAP1|MXD1|NKX3-1|ZNF281|POU4F3|GRHL1|PSPC1|FOX…
GO:0001667	ameboidal cell migration	biological_process	0.00020471	0.023519	60	3905	195	20032	ENSSSCG00000006001,ENSSSCG00000028805,ENSSSCG00000021641,ENSSSCG00000011102,ENSSSCG00000000145,ENSSSCG00000003239,ENSSSCG00000011567,ENSSSCG00000028418,ENSSSCG00000013779,ENSSSCG00000004755,ENSSSCG00000000922,ENSSSCG00000016450,ENSSSCG00000027532,ENSSSCG00000017676,ENSSSCG00000003471,ENSSSCG00000001858,ENSSSCG00000009613,ENSSSCG00000008345,ENSSSCG00000011801,ENSSSCG00000025876,ENSSSCG00000006338,…	ENPP2|PTPRM|PDGFB|NRP1|MYH9|HAS1|VHL|PAX3|PKN1|DLL4|KITL|NOS3|PHACTR4|BCAS3|EPHA2|CIB1|DMTN|BMP-10|HRG|PBLD|DDR2|ARHGDIB|SRF|HDAC7|ACVR1B|BRAF|GREM1|PML|ANLN|ITGB7|PIP5K1A|S100A2|PFN2|TACSTD2|HTR2B|IFN-GAMMA|ITGB1BP1|SEMA4A|FGF2|PRKD2|FGF10|AMOTL1|PTK2B|SOX9|EGR-3|TGFBR2|SCARB1|WNT5A|ACVRL1|TEK|PFN1|DPP4|CXCL13|HBEGF|WASF2|APOE|ISL1|INSL3|PLXND1|LOXL2|
GO:0005509	calcium ion binding	molecular_function	0.00020484	0.023519	167	3905	655	20032	ENSSSCG00000029951,ENSSSCG00000029568,ENSSSCG00000022543,ENSSSCG00000006609,ENSSSCG00000000028,ENSSSCG00000003762,ENSSSCG00000005455,ENSSSCG00000028047,ENSSSCG00000010570,ENSSSCG00000015298,ENSSSCG00000021325,ENSSSCG00000023180,ENSSSCG00000025332,ENSSSCG00000023899,ENSSSCG00000025989,ENSSSCG00000022486,ENSSSCG00000020703,ENSSSCG00000026471,ENSSSCG00000017383,ENSSSCG00000014118,ENSSSCG00000001434,…	NKD1|-|VWDE|TCHHL1|EFCAB6|ADGRL4|SVEP1|-|KCNIP2|SRI|MCFD2|-|-|NOTCH3|-|CBLB|ACTN1|-|AOC3|-|EGFL8|-|-|-|PROC|S100A9|CIB1|LETM1|ASPN|SPTAN1|APOER2|CALR3|S100G|CDH19|-|ENPP2|PADI6|GRM7|MMP20|EFCAB13|-|DLL4|NOL3|TTYH1|-|PLCB3|RASEF|TLL2|S100A15A|EHD3|-|ALOX15B|CD93|PLCD3|ANXA13|DGKG|-|-|LTBP1|MATN4|CD248|PLS3|PROS1|WDR49|STAT1|TGM3|-|PSPH|-|C1orf87|SCUBE1|FBLN5|CDH12|S100A12|PCDH19|LDLR|NOTCH4|-|PLA2…
GO:0035295	tube development	biological_process	0.0002262	0.025791	102	3905	369	20032	ENSSSCG00000004808,ENSSSCG00000022417,ENSSSCG00000000766,ENSSSCG00000014835,ENSSSCG00000003471,ENSSSCG00000013385,ENSSSCG00000021255,ENSSSCG00000017070,ENSSSCG00000015363,ENSSSCG00000030511,ENSSSCG00000009826,ENSSSCG00000017475,ENSSSCG00000017722,ENSSSCG00000027532,ENSSSCG00000008984,ENSSSCG00000004755,ENSSSCG00000007541,ENSSSCG00000008898,ENSSSCG00000006809,ENSSSCG00000030708,ENSSSCG00000004166,…	GREM1|HNF1B|CECR2|C2CD3|EPHA2|INSC|ADA|HAND1|AGR2|LGR5|TCTN1|RARA|CCL11|PHACTR4|SHROOM3|DLL4|PDGFA|HOPX|RBM15|DAG1|AHI1|SEC24B|ARID1A|AQP11|GATAD2A|PFN1|BAT3|CIC|SOX9|TGFBR2|FGF10|CCDC39|FGF2|CUX1|AR|KIF20B|NKX3-1|DLG1|TBX3|UMOD|TGM2|LHX2|P4|SALL1|PRKACB|HEYL|ALX1|ASXL1|SETD2|PML|POU3F3|FOXJ1|SRF|SPRY2|STK40|TTF1|SEMA5A|TTC8|BCAS3|ALDH1A2|SP1|NOS3|EP300|-|SOX11|ENG|HECTD1|JMJD6|EPAS1|PAX3|GJA5|SL…
GO:0003674	molecular_function	molecular_function	0.00023063	0.026116	3595	3905	18135	20032	ENSSSCG00000002143,ENSSSCG00000000773,ENSSSCG00000024577,ENSSSCG00000015389,ENSSSCG00000017018,ENSSSCG00000003154,ENSSSCG00000002511,ENSSSCG00000004701,ENSSSCG00000010487,ENSSSCG00000004232,ENSSSCG00000004165,ENSSSCG00000024795,ENSSSCG00000013886,ENSSSCG00000000590,ENSSSCG00000004261,ENSSSCG00000027992,ENSSSCG00000001653,ENSSSCG00000026454,ENSSSCG00000010448,ENSSSCG00000030058,ENSSSCG00000023082,…
SCG00000013436,ENSSSCG00000022654,ENSSSCG00000013690,ENSSSCG00000009256,ENSSSCG00000028481,ENSSSCG00000022355,ENSSSCG00000022663,ENSSSCG00000010201,ENSSSCG00000000437,ENSSSCG00000027849,ENSSSCG00000007849,ENSSSCG00000008754,ENSSSCG00000013044,ENSSSCG00000002701,ENSSSCG00000002822,ENSSSCG00000017181,ENSSSCG00000028224,ENSSSCG00000023152,ENSSSCG00000023158,ENSSSCG00000011420,ENSSSCG00000014284,ENSS…
0000000684,ENSSSCG00000023054,ENSSSCG00000022252,ENSSSCG00000014442,ENSSSCG00000009542,ENSSSCG00000005343,ENSSSCG00000024147,ENSSSCG00000021564,ENSSSCG00000011448,ENSSSCG00000012178,ENSSSCG00000011647,ENSSSCG00000016990,ENSSSCG00000006623,ENSSSCG00000027160,ENSSSCG00000027819,ENSSSCG00000011708,ENSSSCG00000007524,ENSSSCG00000010157,ENSSSCG00000022968,ENSSSCG00000009788,ENSSSCG00000013303,ENSSSCG0…	PARP2|-|-|-|TENM2|GYS1|-|CATSPER2|-|CLVS2|PDE7B|-|B3GNT3|PLCZ|-|MST1R|PEX6|PMAIP1|FAS|ANXA10|SSUH2|ASXL1|-|APEX2|-|GABRB1|TFAP2A|COPB1|LIPK|-|GJA4|-|NPRL2|ARHGEF39|SLC35A3|CAPS2|CLPP|ASAH1|GMDS|USP7|EMC2|RAPGEF2|DPP9|-|HOXB13|-|-|TDRKH|PLK4|SLA-DOB|GPR156|-|PIF1|-|WDR77|-|-|-|-|-|-|RARS|ALK|-|ARID1B|HIC2|KCNJ4|CKMT2|IQCA1L|MRVI1|YIPF1|-|-|CST3|KMT2D|LRIF1|-|-|DESI1|-|-|RUNX1|-|CPI17|PDE5A|ACIN1|A…
GO:0032270	positive regulation of cellular protein metabolic process	biological_process	0.000236	0.026407	146	3905	565	20032	ENSSSCG00000000922,ENSSSCG00000021355,ENSSSCG00000005625,ENSSSCG00000003928,ENSSSCG00000021644,ENSSSCG00000021641,ENSSSCG00000000275,ENSSSCG00000023589,ENSSSCG00000001912,ENSSSCG00000020672,ENSSSCG00000030671,ENSSSCG00000009087,ENSSSCG00000009482,ENSSSCG00000000708,ENSSSCG00000015895,ENSSSCG00000016915,ENSSSCG00000010912,ENSSSCG00000016273,ENSSSCG00000001509,ENSSSCG00000015815,ENSSSCG00000017296,…	KITL|SOD1|ENG|PLK3|BRD7|PDGFB|MAP3K12|PIAP|PML|F2R|-|IL21|SPRY2|TNFRSF1A|GCG|IL31RA|KIF14|HTR2B|DAXX|FGFR1IIIC|ACE|PKD1|LIF|STOX1|ARRB1|APOE|RPS27L|RNF40|FGF13|ACVRL1|DVL3|ADD1|PAK2|RBPMS|WDR61|PDGFA|FLT1|LYN|NCOR1|OSM|ENPP2|ARID5A|MIF|GREM1|APOER2|TOM1L1|NEK10|SEMA4D|RTF1|DDR2|KCNE2|PECAM1|IL33|CIB1|PIAS3|FGF2|IL12B|UQCC2|FRAP1|NKX3-1|CYR61|JARID2|PPP1R15A|TENM1|PARK7|PRKAA1|PHF1|TEK|RELN|RIPK1|…
GO:0009987	cellular process	biological_process	0.00023782	0.026407	2693	3905	13317	20032	ENSSSCG00000006011,ENSSSCG00000015846,ENSSSCG00000014385,ENSSSCG00000028978,ENSSSCG00000008221,ENSSSCG00000023765,ENSSSCG00000029406,ENSSSCG00000025350,ENSSSCG00000024531,ENSSSCG00000002971,ENSSSCG00000029331,ENSSSCG00000014081,ENSSSCG00000017051,ENSSSCG00000013193,ENSSSCG00000003832,ENSSSCG00000002827,ENSSSCG00000001509,ENSSSCG00000013828,ENSSSCG00000017161,ENSSSCG00000008516,ENSSSCG00000026257,…
SCG00000010312,ENSSSCG00000030668,ENSSSCG00000008164,ENSSSCG00000017756,ENSSSCG00000030195,ENSSSCG00000006107,ENSSSCG00000022927,ENSSSCG00000007191,ENSSSCG00000006143,ENSSSCG00000023693,ENSSSCG00000011721,ENSSSCG00000000181,ENSSSCG00000024890,ENSSSCG00000012064,ENSSSCG00000022480,ENSSSCG00000010638,ENSSSCG00000023885,ENSSSCG00000001247,ENSSSCG00000004752,ENSSSCG00000017777,ENSSSCG00000008963,ENSS…	SLC30A8|RBPMS|-|CAD|KDM3A|PCGF2|-|-|SPDEF|-|PALLD|COL4A3BP|SOX30|-|TACSTD2|SLC6A2|DAXX|OR1I1|CBX8|DPY30|STMN1|EIF2C3|OXGR1|-|HECW2|ST3GAL4|-|MED13|RORB|TNFRSF1A|DAD1|-|F2R|WWOX|KCNRG|GIT1|-|FOXR2|-|WFIKKN2|ATP1A2|OR1C1|-|PLA2G12A|-|WDR78|-|HTR7|SOX9|EGR-3|SLC29A4|-|DDO|UQCR10|BECN1|-|CHRNA3|SCAMP1|-|-|RPL30|HKDC1|IL12B|SLC14A2|GAS2L2|DEDD2|OR52N1|ERLEC1|KCTD11|RTF1|-|-|-|-|MFGE8|NCOR1|CDH19|-|DOK…
GO:0009605	response to external stimulus	biological_process	0.00023803	0.026407	199	3905	808	20032	ENSSSCG00000011831,ENSSSCG00000007541,ENSSSCG00000009320,ENSSSCG00000008250,ENSSSCG00000008898,ENSSSCG00000023556,ENSSSCG00000024311,ENSSSCG00000004039,ENSSSCG00000028805,ENSSSCG00000010638,ENSSSCG00000006250,ENSSSCG00000017330,ENSSSCG00000014434,ENSSSCG00000011534,ENSSSCG00000010067,ENSSSCG00000005203,ENSSSCG00000003092,ENSSSCG00000021255,ENSSSCG00000014816,ENSSSCG00000023693,ENSSSCG00000006588,…	APOD|PDGFA|FLT1|CTNNA2|HOPX|SUPT5H|CCR2|SLC22A3|PTPRM|TCF7L2|LYN|MAP3K14|IL17B|BHLHE40|MIF|IL33|FOXA3|ADA|-|PROC|S100A9|HRG|CSMD1|CNGB1|PLAU|FRAP1|IL-17F|IL12B|XCL1|BECN1|PIP5K1A|PARK7|TC2N|LHX2|TP53INP2|PPGRP-S|PLXNA4|NPC1|DDIT3|RPE65|RELN|PENK|TMC2|HBEGF|CREB3|TFF2|SREBF2|SOX14|C-JUN|FGF10|NFKBIA|EGR-3|NOV|SOX9|GRK1|SPP1|CCR8|PAFAH1B2|PDGFB|PDK2|-|SLC12A2|ENG|TNFRSF1A|PML|MYOD1|SLC38A3|F2R|DMTN…
GO:0014896	muscle hypertrophy	biological_process	0.00024336	0.026638	15	3905	30	20032	ENSSSCG00000016273,ENSSSCG00000010687,ENSSSCG00000004223,ENSSSCG00000003035,ENSSSCG00000011538,ENSSSCG00000013354,ENSSSCG00000003569,ENSSSCG00000010806,ENSSSCG00000015481,ENSSSCG00000022383,ENSSSCG00000017902,ENSSSCG00000014149,ENSSSCG00000001570,ENSSSCG00000009106,ENSSSCG00000008345	HTR2B|INPP5F|HEY2|GSK3A|LMCD1|CSRP3|SLC9A1|RGS2|MYOC|GATA4|CAMTA2|MEF2C|PI16|PDE5A|BMP-10|
GO:0014897	striated muscle hypertrophy	biological_process	0.00024336	0.026638	15	3905	30	20032	ENSSSCG00000014149,ENSSSCG00000017902,ENSSSCG00000015481,ENSSSCG00000022383,ENSSSCG00000010806,ENSSSCG00000008345,ENSSSCG00000001570,ENSSSCG00000009106,ENSSSCG00000010687,ENSSSCG00000016273,ENSSSCG00000013354,ENSSSCG00000003569,ENSSSCG00000011538,ENSSSCG00000003035,ENSSSCG00000004223	MEF2C|CAMTA2|MYOC|GATA4|RGS2|BMP-10|PI16|PDE5A|INPP5F|HTR2B|CSRP3|SLC9A1|LMCD1|GSK3A|HEY2|
GO:0030097	hemopoiesis	biological_process	0.00024728	0.026888	130	3905	498	20032	ENSSSCG00000022593,ENSSSCG00000016915,ENSSSCG00000023724,ENSSSCG00000015256,ENSSSCG00000006231,ENSSSCG00000002277,ENSSSCG00000029876,ENSSSCG00000009996,ENSSSCG00000027072,ENSSSCG00000017296,ENSSSCG00000016892,ENSSSCG00000004576,ENSSSCG00000014149,ENSSSCG00000002917,ENSSSCG00000010574,ENSSSCG00000010340,ENSSSCG00000000922,ENSSSCG00000012287,ENSSSCG00000008648,ENSSSCG00000022888,ENSSSCG00000001472,…	TSHR|IL31RA|ZBTB1|JAM3|CHD7|SPTB|SOD2|LIF|ATPIF1|ACE|FST|RORA|MEF2C|NFKBID|LDB1|FAM213A|KITL|TFE3|IRG6|ITPKB|SLA|ZBTB32|EPAS1|IL21|PML|TCF3|CD34|SP1|DMTN|PGLYRP|NTRK1|FRAP1|JUNB|KMT2E|IL12B|KIRREL3|PIR|ANLN|IL7|ACTN1|PPGRP-S|-|TEK|EGR1|ABL2|FZD9|CHD2|C-JUN|WDR78|NFKBIA|MUC4|EGR-3|RIPK1|RARA|WDR61|SCIN|MFAP5|NCOR1|LYN|RBM15|TET2|ACVR1B|TOP2A|SH2B3|SOX13|ADA|CIB1|RELB|NHEJ1|IFN-GAMMA|ZFP36L1|SEMA4A…
GO:0009986	cell surface	cellular_component	0.00025291	0.027319	108	3905	400	20032	ENSSSCG00000024844,ENSSSCG00000031023,ENSSSCG00000013714,ENSSSCG00000023186,ENSSSCG00000007039,ENSSSCG00000016885,ENSSSCG00000001456,ENSSSCG00000008813,ENSSSCG00000003330,ENSSSCG00000014213,ENSSSCG00000028758,ENSSSCG00000012766,ENSSSCG00000007541,ENSSSCG00000015122,ENSSSCG00000017277,ENSSSCG00000003471,ENSSSCG00000021255,ENSSSCG00000021077,ENSSSCG00000012022,ENSSSCG00000003005,ENSSSCG00000012138,…	ITGB5|CD24|MUC16|CA4|PRP|ITGA1|SLA-DQA1|CORIN|TNFRSF18|KCNN2|LBP|BGN|PDGFA|CD90|PECAM1|EPHA2|ADA|RAMP3|APP|AXL|ACE2|SCARA5|KCNE2|MFI2|ACVR1B|P2RY1|ADGRG2|MFGE8|-|MIF|GREM1|CD61|ITGB7|CD83|AOC3|ABCG1|SERPINA5|PLAU|PKD2L1|PDGFRB|NDP|HPN|L1CAM|C10orf54|FOLH1|TSPAN33|STX2|LIPG|ADGRF5|TEK|MPZL1|AQP11|FZD9|HBEGF|DPP4|NOTCH4|LDLR|PDGFB|RAMP2|ENG|DSG2|MST1R|RTP1|VCAM1|SORT1|GRIN2A|CD34|PSEN1|FAS|CR2|BMP-…
GO:0048864	stem cell development	biological_process	0.00026383	0.028313	58	3905	189	20032	ENSSSCG00000016878,ENSSSCG00000021867,ENSSSCG00000014949,ENSSSCG00000006698,ENSSSCG00000007951,ENSSSCG00000017251,ENSSSCG00000010574,ENSSSCG00000016111,ENSSSCG00000012396,ENSSSCG00000022280,ENSSSCG00000029852,ENSSSCG00000011743,ENSSSCG00000016883,ENSSSCG00000007023,ENSSSCG00000026551,ENSSSCG00000002836,ENSSSCG00000011771,ENSSSCG00000009996,ENSSSCG00000009865,ENSSSCG00000004977,ENSSSCG00000016273,…	FGF10|HPN|MED17|BCL9|CREBBP|SOX9|LDB1|FZD7|MED12|DACT3|WNT5A|MECOM|ISL1|KAT6A|LOXL2|SALL1|SOX2|LIF|TBX3|NANOG|HTR2B|CNOT3|FGF2|ALDH1A2|TRIM8|HNF1B|TTF1|PBLD|LDB2|SETD1A|ESRRB|RTF1|TCF7L1|GCS|PRDM14|GREM1|PIWIL2|BRAF|METTL14|SETD2|HEYL|ALX1|EIF4ENIF1|SHAS2|LDLRAD4|NRP1|MSX1|WNT9B|DAG1|PAX3|TCF7L2|MED15|APC|SOX11|KITL|HOOK3|PHACTR4|HEY2|
GO:0051270	regulation of cellular component movement	biological_process	0.00026768	0.028539	117	3905	439	20032	ENSSSCG00000009664,ENSSSCG00000030168,ENSSSCG00000014960,ENSSSCG00000011441,ENSSSCG00000026152,ENSSSCG00000017263,ENSSSCG00000003088,ENSSSCG00000013887,ENSSSCG00000011592,ENSSSCG00000001723,ENSSSCG00000025879,ENSSSCG00000003768,ENSSSCG00000012582,ENSSSCG00000029852,ENSSSCG00000000232,ENSSSCG00000005512,ENSSSCG00000030260,ENSSSCG00000003832,ENSSSCG00000009002,ENSSSCG00000005314,ENSSSCG00000021409,…	PTK2B|CYP19A1|AMOTL1|TNNC1|PRKD2|GNA13|APOE|INSL3|PLXND1|PAF-AH|SCRT1|NEXN|KCNE5|WNT5A|ACVRL1|C5|PFN2|TACSTD2|TLR2|ARHGEF39|TRIB1|SEMA4A|JAM3|KIF14|ITGB1BP1|STMN1|IFN-GAMMA|BMP-10|PLXNA3|TTF1|PBLD|DMTN|MYLK2|BCAS3|TTLL6|HACE1|BRAF|F2R|CCR7|VIN|GJA5|PPP2R3A|ENG|MYLK|PDGFB|NRP1|SORL1|KITL|PKN1|APC|TGFBR2|SOX9|NOV|INSM1|TFF2|EPHA1|CCDC39|FGF10|SOX14|KV1.5|-|CXCL13|CREB3|HBEGF|ARAP3|SRI|TEK|PFN1|RELN…
GO:0000165	MAPK cascade	biological_process	0.0002703	0.028632	109	3905	403	20032	ENSSSCG00000020672,ENSSSCG00000016494,ENSSSCG00000029310,ENSSSCG00000009482,ENSSSCG00000006464,ENSSSCG00000015895,ENSSSCG00000010806,ENSSSCG00000023434,ENSSSCG00000022284,ENSSSCG00000017472,ENSSSCG00000021269,ENSSSCG00000008357,ENSSSCG00000026007,ENSSSCG00000000597,ENSSSCG00000027795,ENSSSCG00000000922,ENSSSCG00000021355,ENSSSCG00000027992,ENSSSCG00000014207,ENSSSCG00000008128,ENSSSCG00000004336,…	F2R|BRAF|STK40|SPRY2|NTRK1|GCG|RGS2|PPM1L|DUSP6|IGFBP4|-|SPRED2|SORL1|LMO3|-|KITL|SOD1|MST1R|APC|DUSP2|EPHA7|MAP3K12|ITPKB|PDGFB|NRP1|APOE|TPD52L1|DUSP10|FGF13|KL|ALK|-|DVL3|WNT5A|GPR37|PTK2B|CD44|PRKD2|FGF12|NPFFR2|MEF2C|ITGB1BP1|APIP|RAPGEF2|PSAP|CAV2|HTR2B|TIMP-2|FGFR1IIIC|LIF|KSR1|ASH1L|TRIB1|SOX2|ARRB1|DUSP5|SPRY4|MIF|AGER|NEK10|GAREM|TSG101|C1QTNF2|PDE5A|MINK|CIB1|KSR2|WNK2|EPHA2|DUSP4|CDK1…
GO:0048844	artery morphogenesis	biological_process	0.00028509	0.030005	16	3905	34	20032	ENSSSCG00000004755,ENSSSCG00000009699,ENSSSCG00000004223,ENSSSCG00000009217,ENSSSCG00000006231,ENSSSCG00000011102,ENSSSCG00000006696,ENSSSCG00000005625,ENSSSCG00000011867,ENSSSCG00000023899,ENSSSCG00000001661,ENSSSCG00000003088,ENSSSCG00000027060,ENSSSCG00000007023,ENSSSCG00000005680,ENSSSCG00000009142	DLL4|HPGD|HEY2|PKD2|CHD7|NRP1|GJA5|ENG|MYLK|NOTCH3|SRF|APOE|TBX2|KAT6A|PRRX2|SEC24B|
GO:0048534	hematopoietic or lymphoid organ development	biological_process	0.00030177	0.031559	137	3905	532	20032	ENSSSCG00000011226,ENSSSCG00000016111,ENSSSCG00000011558,ENSSSCG00000027426,ENSSSCG00000003577,ENSSSCG00000028731,ENSSSCG00000021815,ENSSSCG00000007023,ENSSSCG00000025560,ENSSSCG00000025108,ENSSSCG00000009859,ENSSSCG00000021576,ENSSSCG00000009946,ENSSSCG00000017917,ENSSSCG00000002034,ENSSSCG00000003005,ENSSSCG00000011884,ENSSSCG00000003471,ENSSSCG00000024439,ENSSSCG00000015480,ENSSSCG00000021865,…	TGFBR2|FZD7|JAGN1|BCL3|WASF2|CXCL13|IL15RA|KAT6A|PGLYRP2|G6PD|TESC|CD83|SART3|MINK|ACIN1|AXL|HCLS1|EPHA2|PTGER4|PRRC2C|INHBA|GAB3|KMT2A|RPS6|SRSF4|SLA-DQA1|CD24|PRDX2|NCOA6|MYH9|WDR38|MITF|ROGDI|PTK2B|ASXL2|AGPAT5|WNT5A|SFXN1|-|IL-18RA|MAFB|-|TRIB1|SEMA4A|IFN-GAMMA|ZFP36L1|NHEJ1|CR2|FAS|BRAF|FOXJ1|CCR7|SRF|JMJD6|HECTD1|FLI1|CIAPIN1|CDK6|EP300|PTPRZ1|CAMK4|APC|OGT|CRKL|MUC4|EGR-3|RIPK1|NFKBIA|C-JU…
GO:0000989	transcription factor binding transcription factor activity	molecular_function	0.00031706	0.032948	88	3905	317	20032	ENSSSCG00000010922,ENSSSCG00000005318,ENSSSCG00000015859,ENSSSCG00000013062,ENSSSCG00000014949,ENSSSCG00000007951,ENSSSCG00000030839,ENSSSCG00000008581,ENSSSCG00000006725,ENSSSCG00000028256,ENSSSCG00000012136,ENSSSCG00000017428,ENSSSCG00000008801,ENSSSCG00000029082,ENSSSCG00000010911,ENSSSCG00000005586,ENSSSCG00000003101,ENSSSCG00000020703,ENSSSCG00000016976,ENSSSCG00000022482,ENSSSCG00000026103,…	ELF3|CREB3|SAP130|MTA2|MED17|CREBBP|C-JUN|NCOA1|TBX15|RBFOX2|PIR|JUP|SLC30A9|KMT2E|ZNF281|LHX2|HIF3A|ACTN1|ZNF366|DDIT3|SPEN|PARK7|BHLHE40|CRTC2|POU3F1|DRAP1|HDAC7|MAMSTR|PHF12|TSG101|LDB2|DRPLA|-|RARA|MAML1|SMARCD3|TCERG1|ATF7IP|MED15|NCOR1|NCOA6|LOXL2|ELK3|PER1|ISL1|DYRK1B|TAF1B|SIN3B|MED12|CRYM|LDB1|RBPMS|-|GATA4|WDR77|SETD8|ERF|CALCOCO1|SERTAD2|NCOA2|NANOG|DAXX|LIF|E2F7|PML|HCFC1|HEYL|ASXL1|W…
GO:0000977	RNA polymerase II regulatory region sequence-specific DNA binding	molecular_function	0.00034075	0.035188	91	3905	333	20032	ENSSSCG00000007106,ENSSSCG00000026092,ENSSSCG00000007951,ENSSSCG00000015239,ENSSSCG00000006725,ENSSSCG00000002787,ENSSSCG00000030839,ENSSSCG00000009676,ENSSSCG00000022034,ENSSSCG00000013062,ENSSSCG00000004127,ENSSSCG00000010922,ENSSSCG00000014336,ENSSSCG00000005318,ENSSSCG00000027186,ENSSSCG00000000992,ENSSSCG00000002836,ENSSSCG00000001061,ENSSSCG00000014977,ENSSSCG00000007432,ENSSSCG00000022482,…	INSM1|SREBF2|CREBBP|BARX2|TBX15|E2F4|C-JUN|ZNF395|SMYD3|MTA2|PLAGL1|ELF3|EGR1|CREB3|GRHL1|FOXF2|SALL1|JARID2|P4|ZNF335|DDIT3|TBX3|JUNB|CAR|ZNF281|MXD1|POU4F3|ARID3B|HAND1|HNF1A|NFAT5|BHLHA15|SOX13|BCL6B|MSX1|ZBTB7A|DMRT2|TCF7L2|SOHLH1|BSX|HOXD13|MITF|MEF2D|H2AFZ|RARA|ZIC1|GATAD2B|DPF2|GATA4|REL|MEF2C|HMX3|MED12|EGR2|EHF|TBX2|FOXK2|PER1|ELK3|VAX1|STOX1|CHD7|FOSL1|E2F7|MAFB|RORA|RBBP4|DMRT-1|NPAS4|…
GO:0030054	cell junction	cellular_component	0.00034787	0.035624	151	3905	587	20032	ENSSSCG00000011833,ENSSSCG00000004805,ENSSSCG00000008809,ENSSSCG00000030470,ENSSSCG00000010621,ENSSSCG00000017428,ENSSSCG00000014442,ENSSSCG00000001502,ENSSSCG00000017167,ENSSSCG00000003133,ENSSSCG00000006306,ENSSSCG00000004018,ENSSSCG00000021596,ENSSSCG00000020740,ENSSSCG00000003577,ENSSSCG00000024132,ENSSSCG00000012787,ENSSSCG00000010494,ENSSSCG00000028369,ENSSSCG00000009747,ENSSSCG00000006092,…	DLG1|GJD2|GABRG1|-|ADD3|JUP|PDGFRB|RPS18|CYTH1|GRIN2D|MPZL1|MLLT4|KV1.5|DSG4|WASF2|TMEM47|L1CAM|SORBS1|RPL18|STX2|C8orf37|CTNND1|EPB41L3|CLDN10|-|DLG2|NACC1|ITGB5|MYH9|ITGA1|AHI1|DAG1|GAD2|PARVB|MDC1|FLNC|EPHA2|MYH6|CHRNB3|CHRNA10|GRIK1|DSG1|CAV2|TNS2|RAPGEF2|PANX1|SVIL|GJA4|MICALL2|MME|GABRA4|RPL27|SLC9A1|FLOT2|CD44|CHRNA6|PTK2B|IGSF5|APC|ARPC2|CLDN8|-|RPL38|PKD2|TENM2|RPS7|NRP1|CLDN4|GJA5|GRIK4…
GO:0060840	artery development	biological_process	0.00034932	0.035624	18	3905	41	20032	ENSSSCG00000001661,ENSSSCG00000000232,ENSSSCG00000007023,ENSSSCG00000027060,ENSSSCG00000003088,ENSSSCG00000005680,ENSSSCG00000009142,ENSSSCG00000028216,ENSSSCG00000004755,ENSSSCG00000009699,ENSSSCG00000004223,ENSSSCG00000006231,ENSSSCG00000009217,ENSSSCG00000011102,ENSSSCG00000006696,ENSSSCG00000005625,ENSSSCG00000023899,ENSSSCG00000011867	SRF|ACVRL1|KAT6A|TBX2|APOE|PRRX2|SEC24B|NKX3-1|DLL4|HPGD|HEY2|CHD7|PKD2|NRP1|GJA5|ENG|NOTCH3|MYLK|
GO:0005746	mitochondrial respiratory chain	cellular_component	0.00035903	0.036389	20	3905	50	20032	ENSSSCG00000024550,ENSSSCG00000024144,ENSSSCG00000003385,ENSSSCG00000013229,ENSSSCG00000003683,ENSSSCG00000030970,ENSSSCG00000025533,ENSSSCG00000011764,ENSSSCG00000000905,ENSSSCG00000016127,ENSSSCG00000005976,ENSSSCG00000006358,ENSSSCG00000003261,ENSSSCG00000024313,ENSSSCG00000016607,ENSSSCG00000030318,ENSSSCG00000009063,ENSSSCG00000026807,ENSSSCG00000002449,ENSSSCG00000004480	UQCR10|NDUFS7|PARK7|NDUFS3|NDUFV2|COX7B|COX7A1|NDUFB5|NDUFA12|NDUFS1|NDUFB9|NDUFS2|-|NDUFA4|NDUFA5|SDHC|NDUFC1|NDUFB4|NDUFB1|COX7A2|
GO:0001012	RNA polymerase II regulatory region DNA binding	molecular_function	0.0003839	0.038629	91	3905	334	20032	ENSSSCG00000004127,ENSSSCG00000013062,ENSSSCG00000010922,ENSSSCG00000005318,ENSSSCG00000014336,ENSSSCG00000007951,ENSSSCG00000026092,ENSSSCG00000007106,ENSSSCG00000030839,ENSSSCG00000002787,ENSSSCG00000015239,ENSSSCG00000006725,ENSSSCG00000009676,ENSSSCG00000022034,ENSSSCG00000006353,ENSSSCG00000013735,ENSSSCG00000008334,ENSSSCG00000010911,ENSSSCG00000014412,ENSSSCG00000027186,ENSSSCG00000002836,…	PLAGL1|MTA2|ELF3|CREB3|EGR1|CREBBP|SREBF2|INSM1|C-JUN|E2F4|BARX2|TBX15|ZNF395|SMYD3|CAR|JUNB|MXD1|ZNF281|POU4F3|GRHL1|SALL1|FOXF2|P4|JARID2|TBX3|DDIT3|ZNF335|BHLHA15|SOX13|ARID3B|HNF1A|HAND1|NFAT5|HOXD13|MEF2D|MITF|H2AFZ|GATAD2B|DPF2|ZIC1|RARA|ZBTB7A|MSX1|BCL6B|DMRT2|TCF7L2|BSX|SOHLH1|EGR2|PER1|ELK3|TBX2|EHF|FOXK2|VAX1|REL|GATA4|MEF2C|MED12|HMX3|RBBP4|NPAS4|DMRT-1|CHD7|STOX1|E2F7|FOSL1|RORA|MAFB|…
GO:0050661	NADP binding	molecular_function	0.00038584	0.038629	16	3905	34	20032	ENSSSCG00000007849,ENSSSCG00000002888,ENSSSCG00000025108,ENSSSCG00000000843,ENSSSCG00000005349,ENSSSCG00000008586,ENSSSCG00000015266,ENSSSCG00000006126,ENSSSCG00000000994,ENSSSCG00000012053,ENSSSCG00000014080,ENSSSCG00000003780,ENSSSCG00000016450,ENSSSCG00000015268,ENSSSCG00000009856,ENSSSCG00000016877	CRYM|GAPDHS|G6PD|TXNRD1|GRHPR|TP53I3|FMO4|DECR1|GMDS|CBR3|HMGCR|CRYZ|NOS3|FMO1|NOS1|NNT|
GO:0003015	heart process	biological_process	0.00039269	0.038657	38	3905	114	20032	ENSSSCG00000008898,ENSSSCG00000021355,ENSSSCG00000022739,ENSSSCG00000009856,ENSSSCG00000012918,ENSSSCG00000016450,ENSSSCG00000004223,ENSSSCG00000029900,ENSSSCG00000011894,ENSSSCG00000008443,ENSSSCG00000006391,ENSSSCG00000012012,ENSSSCG00000006696,ENSSSCG00000021255,ENSSSCG00000010806,ENSSSCG00000005222,ENSSSCG00000012045,ENSSSCG00000008345,ENSSSCG00000021077,ENSSSCG00000030999,ENSSSCG00000009106,…	HOPX|SOD1|DSG2|NOS1|ADRBK1|NOS3|HEY2|DMPK|POPDC2|EPAS1|ATP1A2|-|GJA5|ADA|RGS2|SLC1A1|KCNE2|BMP-10|RAMP3|MYH6|PDE5A|ACE2|IRX5|ANK2|PPP1R13L|FRAP1|JUP|GSK3A|ACE|KCNE5|SRI|HBEGF|CSRP3|SLC9A1|KV1.5|TNNC1|ADD1|RPS6KA2|
GO:0060284	regulation of cell development	biological_process	0.00039295	0.038657	130	3905	499	20032	ENSSSCG00000011102,ENSSSCG00000015954,ENSSSCG00000012676,ENSSSCG00000004336,ENSSSCG00000021398,ENSSSCG00000006225,ENSSSCG00000016185,ENSSSCG00000022856,ENSSSCG00000009856,ENSSSCG00000016614,ENSSSCG00000021269,ENSSSCG00000011550,ENSSSCG00000001498,ENSSSCG00000008345,ENSSSCG00000001661,ENSSSCG00000005767,ENSSSCG00000029571,ENSSSCG00000016494,ENSSSCG00000000914,ENSSSCG00000001872,ENSSSCG00000008308,…	NRP1|DLX2|MBNL3|EPHA7|WNT9B|TTPA|ARPC2|NTRK2|NOS1|PTPRZ1|-|CAMK1|BEND6|BMP-10|SRF|SKOR2|AVIL|BRAF|BTG1|LINGO1|EMX1|NLGN1|TRIB1|TIMP-2|EPHA3|BARHL2|RAPGEF2|ITGB1BP1|CNTN4|TNFRSF12A|FLOT2|PTK2B|TTC3|WNT5A|FOXA2|DUSP10|ISL1|CD24|IL18|DAG1|DMPK|CIT|PRKCSH|FAM101A|ZFHX3|HNF1B|STMN2|PDE5A|BHLHA15|MAMSTR|EIF4ENIF1|SRCIN1|SALL1|SDK1|MYOC|GSK3A|HPN|NCOA1|EHD2|MLLT4|FAT3|SOX11|SORL1|POU3F2|-|DMTN|PBLD|TTF1…
GO:0007167	enzyme linked receptor protein signaling pathway	biological_process	0.00039319	0.038657	129	3905	493	20032	ENSSSCG00000017787,ENSSSCG00000015626,ENSSSCG00000001912,ENSSSCG00000016160,ENSSSCG00000012576,ENSSSCG00000009482,ENSSSCG00000006464,ENSSSCG00000001945,ENSSSCG00000025876,ENSSSCG00000006831,ENSSSCG00000003527,ENSSSCG00000017472,ENSSSCG00000008649,ENSSSCG00000008689,ENSSSCG00000004272,ENSSSCG00000027198,ENSSSCG00000017557,ENSSSCG00000005625,ENSSSCG00000021641,ENSSSCG00000000669,ENSSSCG00000006572,…	GIT1|VWC2|PML|-|CHRDL1|SPRY2|NTRK1|TTF1|PBLD|SORT1|-|IGFBP4|SOX11|ZFYVE28|LMBRD1|PDK2|WFIKKN2|ENG|PDGFB|GDF3|NPR1|SERPINA12|ACVRL1|ADD1|GATA4|RBPMS|DMRT-1|-|HPGD|-|-|NANOG|HTRA1|BTBD11|FGFR1IIIC|FST|LIF|SH2B2|LDLRAD4|GREM1|GAREM|ACVR1B|ASPN|GRB10|-|NCEH1|DDR2|HRG|NPR2|APOD|DSTYK|PDGFA|FLT1|DOK2|TCF7L2|LYN|MSX1|NUP62|ABL2|EGR1|HBEGF|HAP1|RPE65|TEK|AMHR2|SOX9|FAM83G|C-JUN|FGF10|DKK1|FGF2|IL-17F|-|C…
GO:0008283	cell proliferation	biological_process	0.00040184	0.0391	248	3905	1041	20032	ENSSSCG00000009217,ENSSSCG00000028418,ENSSSCG00000005232,ENSSSCG00000014207,ENSSSCG00000015318,ENSSSCG00000016614,ENSSSCG00000006862,ENSSSCG00000026454,ENSSSCG00000015545,ENSSSCG00000008345,ENSSSCG00000015215,ENSSSCG00000028674,ENSSSCG00000005767,ENSSSCG00000021862,ENSSSCG00000001036,ENSSSCG00000000914,ENSSSCG00000016494,ENSSSCG00000022096,ENSSSCG00000017187,ENSSSCG00000015854,ENSSSCG00000000950,…	PKD2|PAX3|SMARCA2|APC|CDK6|PTPRZ1|VCAM1|PMAIP1|GLUL|BMP-10|CHEK1|CR2|SKOR2|PTGER2|TFAP2A|BTG1|BRAF|POU3F3|FOXJ1|OCA2|E2F7|EMX1|SOX2|TRIB1|AMBRA1|SOX15|TIMP-2|CAV2|MKI67|ZFP36L1|MORF4L1|DOCK8|IFN-GAMMA|ITGB1BP1|TNS2|ZC3H12D|RAPGEF2|KRT4|WDR77|PRKD2|PTH1R|USPL1|RPS6KA2|AREG|PTK2B|ZP4|RAD51B|WNT5A|IGFBP2|-|SP2|CTSL|ISL1|CD24|KMT2D|PRDX2|AGAP2|FBRS|IL18|ITGA1|MITF|ROGDI|NACC1|BOP1|CCL11|COL18A1|WNK2|…
GO:0051130	positive regulation of cellular component organization	biological_process	0.00040246	0.0391	134	3905	518	20032	ENSSSCG00000016459,ENSSSCG00000023371,ENSSSCG00000003577,ENSSSCG00000011736,ENSSSCG00000028731,ENSSSCG00000004908,ENSSSCG00000015481,ENSSSCG00000014985,ENSSSCG00000000760,ENSSSCG00000011833,ENSSSCG00000015711,ENSSSCG00000012796,ENSSSCG00000003035,ENSSSCG00000003471,ENSSSCG00000003949,ENSSSCG00000015363,ENSSSCG00000022417,ENSSSCG00000003005,ENSSSCG00000006160,ENSSSCG00000023324,ENSSSCG00000011680,…	EPHA1|EHD2|WASF2|SLITRK3|CXCL13|LMAN1|MYOC|MMP1|LRTM2|DLG1|DPP10|MECP2|GSK3A|EPHA2|CDC20|AGR2|HNF1B|AXL|STMN2|KMT2A|PLS1|CD24|AHI1|RPS6KA5|MITF|CCL11|SLITRK1|HIST1H1B|PTK2B|CLIPR-59|PLK4|WNT5A|ROCK1|SLITRK6|ISL1|DDHD2|FOSL1|NLGN1|TNFSF10|PFN2|EPHA3|ITGB1BP1|TNFRSF12A|PMAIP1|FAM162A|CAMK1|FAS|BMP-10|SRF|AVIL|RAB27A|PIWIL2|BRAF|CLIP1|NRP1|ICE1|RAP1GAP|ARPC2|OGT|APC|NTRK2|NOS1|HAMP|PAN3|-|C-JUN|SOX9…
GO:0010721	negative regulation of cell development	biological_process	0.00040994	0.039593	33	3905	94	20032	ENSSSCG00000021867,ENSSSCG00000001513,ENSSSCG00000012062,ENSSSCG00000022280,ENSSSCG00000029852,ENSSSCG00000022331,ENSSSCG00000010666,ENSSSCG00000002836,ENSSSCG00000003832,ENSSSCG00000009128,ENSSSCG00000017141,ENSSSCG00000029313,ENSSSCG00000008881,ENSSSCG00000003527,ENSSSCG00000009613,ENSSSCG00000023483,ENSSSCG00000028073,ENSSSCG00000025876,ENSSSCG00000001945,ENSSSCG00000011837,ENSSSCG00000001872,…	HPN|SYNGAP1|TTC3|DACT3|WNT5A|FGF13|VAX1|SALL1|TACSTD2|AP1AR|AATK|ITGB1BP1|RAPGEF2|-|DMTN|PLXNA3|KCTD11|PBLD|TTF1|MFI2|LINGO1|LDLRAD4|DLX2|NRP1|CD24|EPHA7|TTPA|CIT|TLX2|SOX11|HOOK3|SORL1|FAM101A|
GO:0008134	transcription factor binding	molecular_function	0.00042031	0.040357	88	3905	320	20032	ENSSSCG00000014852,ENSSSCG00000007907,ENSSSCG00000021409,ENSSSCG00000004576,ENSSSCG00000030898,ENSSSCG00000001509,ENSSSCG00000028391,ENSSSCG00000013457,ENSSSCG00000014149,ENSSSCG00000020864,ENSSSCG00000022383,ENSSSCG00000002917,ENSSSCG00000010574,ENSSSCG00000012396,ENSSSCG00000010224,ENSSSCG00000007114,ENSSSCG00000006744,ENSSSCG00000017983,ENSSSCG00000006145,ENSSSCG00000000523,ENSSSCG00000016883,…	ARRB1|USP7|TRIB1|RORA|MAFB|DAXX|PPP1R13L|DOT1L|MEF2C|VDR|GATA4|NFKBID|LDB1|MED12|EGR2|FOXA2|NHLH2|PER1|E2F5|BBS10|ISL1|BRD7|NFIA|EPAS1|CHCHD2|KCTD1|EP300|PSMA6|NR1H4|TCF3|BCAS3|TRIP12|CD34|SP1|MED16|FAF1|RORB|SRF|ASXL1|MYOD1|ARNT2|FOXF2|PARK7|TBX3|DDIT3|SPEN|NKX3-1|-|IGHMBP2|FRAP1|-|MECP2|RBFOX2|C-JUN|E2F4|NCOA1|MED17|CREBBP|BCL3|NFKBIA|MTA2|ARNTL|SRI|TERT|KAT6A|NCOA6|TP53BP2|VHL|NCOR1|TCF7L2|MEF…
GO:0005902	microvillus	cellular_component	0.00045717	0.043641	18	3905	41	20032	ENSSSCG00000013377,ENSSSCG00000000767,ENSSSCG00000010278,ENSSSCG00000031023,ENSSSCG00000017383,ENSSSCG00000012365,ENSSSCG00000001711,ENSSSCG00000006862,ENSSSCG00000008745,ENSSSCG00000021821,ENSSSCG00000007541,ENSSSCG00000008314,ENSSSCG00000006933,ENSSSCG00000011429,ENSSSCG00000027415,ENSSSCG00000013117,ENSSSCG00000005122,ENSSSCG00000011916	USH1C|ATP6V1E1|-|CD24|AOC3|MSN|CLIC5|VCAM1|PROM1|MYO1C|PDGFA|ATP6V1B1|CLCA1|TWF2|WWOX|GIF|TEK|ATP6V1A|
GO:0043235	receptor complex	cellular_component	0.00047983	0.045539	56	3905	183	20032	ENSSSCG00000010552,ENSSSCG00000012661,ENSSSCG00000012375,ENSSSCG00000012117,ENSSSCG00000015815,ENSSSCG00000001751,ENSSSCG00000001752,ENSSSCG00000009002,ENSSSCG00000023899,ENSSSCG00000017306,ENSSSCG00000000257,ENSSSCG00000026318,ENSSSCG00000006572,ENSSSCG00000004341,ENSSSCG00000003133,ENSSSCG00000010494,ENSSSCG00000023338,ENSSSCG00000001009,ENSSSCG00000016599,ENSSSCG00000010532,ENSSSCG00000003640,…	PKD2L1|GPR119|DLG3|TLR7|FGFR1IIIC|CHRNA5|CHRNA3|TLR2|NOTCH3|CD61|ITGB7|-|NPR1|GPR63|GRIN2D|SORBS1|CHRNA6|RIPK1|GPR37|LOXL4|GRIK3|-|VDR|ITGAE|CD44|APBB1IP|GRM7|-|-|FLT1|ITGA1|GRIK4|RAMP2|ENG|ITGB5|MYH9|LDLR|PTPRB|OLR1|VWC2|-|-|APOER2|ACVR1B|TNFRSF1A|RAMP3|APP|CR2|NTRK1|GRIK1|-|GABBR1|GRIN2A|TRIL|SHANK1|GPR160|
GO:0001701	in utero embryonic development	biological_process	0.00050185	0.047257	81	3905	289	20032	ENSSSCG00000007830,ENSSSCG00000016450,ENSSSCG00000009217,ENSSSCG00000021398,ENSSSCG00000003570,ENSSSCG00000008443,ENSSSCG00000001971,ENSSSCG00000006225,ENSSSCG00000002050,ENSSSCG00000001661,ENSSSCG00000003585,ENSSSCG00000001781,ENSSSCG00000011332,ENSSSCG00000000272,ENSSSCG00000002708,ENSSSCG00000003264,ENSSSCG00000028304,ENSSSCG00000027733,ENSSSCG00000006231,ENSSSCG00000008308,ENSSSCG00000012967,…	RBBP6|NOS3|PKD2|WNT9B|WDTC1|EPAS1|HECTD1|TTPA|DAD1|SRF|GJB5|ARNT2|SETD2|SP1|-|CNOT3|ZFP36L1|RRP7A|CHD7|EMX1|FOSL1|E2F7|FGFR1IIIC|PKD1|MAFF|COL4A3BP|LIF|PCGF2|C5|ACVRL1|FOXA2|SP2|PLCD3|INSL3|GDF3|BRD4|GATA4|ADM|GNA13|RAD51B|PLK4|RTCB|PRKCSH|HOPX|HEY2|INPP5B|TCTN1|PRMT1|NCOA6|MYH9|MSX1|KMT2D|AXIN1|-|ANKRD11|PRDM14|ACVR1B|RTF1|HNF1A|HAND1|C2CD3|ADA|MYH6|ESRRB|HNF1B|JUNB|CYR61|AR|CCNB1|PDGFRB|SENP2|T…
GO:0008285	negative regulation of cell proliferation	biological_process	0.00050369	0.047257	95	3905	352	20032	ENSSSCG00000020864,ENSSSCG00000006790,ENSSSCG00000004022,ENSSSCG00000009664,ENSSSCG00000013901,ENSSSCG00000011326,ENSSSCG00000001131,ENSSSCG00000000232,ENSSSCG00000029852,ENSSSCG00000017978,ENSSSCG00000014869,ENSSSCG00000003088,ENSSSCG00000012171,ENSSSCG00000011171,ENSSSCG00000010666,ENSSSCG00000021409,ENSSSCG00000011771,ENSSSCG00000000950,ENSSSCG00000017164,ENSSSCG00000029876,ENSSSCG00000009996,…	VDR|WDR77|RPS6KA2|PTK2B|IFI30|PTH1R|-|ACVRL1|WNT5A|ALOX15B|LRRC32|APOE|PRDX4|CTSL|VAX1|TRIB1|SOX2|E2F7|TIMP-2|SOD2|LIF|AMBRA1|ATPIF1|PPP2R5C|IFN-GAMMA|CAV2|CD37|KRT4|SRPX|ITGB1BP1|TNS2|RAPGEF2|ZC3H12D|ALDH1A2|PMAIP1|NTRK1|PBLD|TFAP2A|SPRY2|CHERP|VSX2|MYOD1|FOXJ1|PML|F2R|BTG1|BRD7|ENG|RERG|SOX11|PKN1|APC|SMARCA2|CDK6|NOS3|INSM1|KLF9|C-JUN|C10orf54|HPN|FGF10|SOX7|SOX9|SFN|PRKAR1A|IL1A|BECN1|TESC|JA…
GO:0010631	epithelial cell migration	biological_process	0.00050835	0.047424	45	3905	141	20032	ENSSSCG00000029313,ENSSSCG00000009086,ENSSSCG00000006495,ENSSSCG00000000481,ENSSSCG00000023769,ENSSSCG00000003832,ENSSSCG00000030260,ENSSSCG00000016658,ENSSSCG00000014362,ENSSSCG00000015894,ENSSSCG00000028731,ENSSSCG00000026551,ENSSSCG00000003088,ENSSSCG00000013887,ENSSSCG00000011592,ENSSSCG00000009759,ENSSSCG00000029852,ENSSSCG00000000232,ENSSSCG00000005122,ENSSSCG00000017905,ENSSSCG00000017251,…	ITGB1BP1|FGF2|SEMA4A|IFN-GAMMA|S100A2|TACSTD2|PFN2|ANLN|HBEGF|DPP4|CXCL13|LOXL2|APOE|INSL3|PLXND1|SCARB1|WNT5A|ACVRL1|TEK|PFN1|SOX9|PTK2B|TGFBR2|EGR-3|FGF10|PRKD2|AMOTL1|NOS3|DLL4|PKN1|VHL|NRP1|PDGFB|PTPRM|ENPP2|MYH9|GREM1|SRF|HDAC7|PBLD|HRG|BMP-10|EPHA2|BCAS3|CIB1|
GO:0051146	striated muscle cell differentiation	biological_process	0.00051327	0.047612	69	3905	241	20032	ENSSSCG00000013354,ENSSSCG00000010666,ENSSSCG00000003569,ENSSSCG00000027060,ENSSSCG00000016883,ENSSSCG00000000669,ENSSSCG00000003768,ENSSSCG00000010224,ENSSSCG00000009544,ENSSSCG00000027197,ENSSSCG00000028911,ENSSSCG00000001570,ENSSSCG00000014149,ENSSSCG00000022383,ENSSSCG00000006698,ENSSSCG00000017777,ENSSSCG00000016635,ENSSSCG00000030165,ENSSSCG00000020672,ENSSSCG00000000914,ENSSSCG00000024651,…	CSRP3|VAX1|SLC9A1|TBX2|ISL1|GDF3|NEXN|EGR2|COL4A1|DYRK1B|COLQ|PI16|MEF2C|GATA4|BCL9|FLOT2|CAV2|MAFF|F2R|BTG1|HEYL|MYOD1|SRF|LDB3|BMP-10|MYLK2|SORT1|SOX11|CACNG2|NTRK2|WFIKKN2|-|POPDC2|MBNL3|EGR1|ARID1A|PRKAR1A|PLAGL1|SOX9|SMYD3|EHD2|BARX2|DKK1|GSK3A|ASB2|FRAP1|UQCC2|DDIT3|TBX3|BTG2|GREM1|GPHN|BHLHA15|MAMSTR|MYH11|MYH6|ZFHX3|FLNC|NR4A1|RARA|MAML1|BETA-ACTIN|HEY2|HOPX|MEF2D|DMPK|IL18|MSX1|MYH9|
GO:0042995	cell projection	cellular_component	0.00052562	0.048484	209	3905	846	20032	ENSSSCG00000014960,ENSSSCG00000022490,ENSSSCG00000017263,ENSSSCG00000017181,ENSSSCG00000024943,ENSSSCG00000022331,ENSSSCG00000001988,ENSSSCG00000009473,ENSSSCG00000011916,ENSSSCG00000008041,ENSSSCG00000023218,ENSSSCG00000024355,ENSSSCG00000014852,ENSSSCG00000027278,ENSSSCG00000005317,ENSSSCG00000013079,ENSSSCG00000016589,ENSSSCG00000008745,ENSSSCG00000016543,ENSSSCG00000024204,ENSSSCG00000016273,…	AMOTL1|GPR83|GNA13|CYGB|EHD3|FGF13|ADCY4|MYCBP2|ATP6V1A|PKD1|MCF2L|AK2|ARRB1|ARL6|TLN1|DAGLA|LRRC4|PROM1|EXOC4|SCN1A|HTR2B|CYBRD1|NTRK1|SLC4A8|MTMR14|DMTN|GRIN2A|SYP|-|DNAH1|PSEN1|TTC8|SLC38A1|TMEM57|WWOX|ADCY5|GIF|OFD1|-|MYLK|ADAM22|ALS2CR12|CFAP221|MAP3K12|GRK1|FAT3|CATSPERB|SOD1|LRRTM1|GRIK3|ABLIM3|SYNGAP1|ATP6V1B1|DCDC2|FZD9|SLC5A1|DPP4|ABL2|TEK|ARAP3|RELN|IFT81|ACTN1|UNC119B|PIP5K1A|AOC3|SEP…
GO:0002521	leukocyte differentiation	biological_process	0.00053126	0.048731	82	3905	297	20032	ENSSSCG00000011512,ENSSSCG00000017475,ENSSSCG00000031023,ENSSSCG00000013736,ENSSSCG00000000145,ENSSSCG00000006250,ENSSSCG00000018039,ENSSSCG00000001456,ENSSSCG00000012824,ENSSSCG00000005169,ENSSSCG00000015277,ENSSSCG00000024439,ENSSSCG00000003471,ENSSSCG00000021255,ENSSSCG00000017917,ENSSSCG00000027575,ENSSSCG00000002034,ENSSSCG00000003005,ENSSSCG00000011884,ENSSSCG00000029082,ENSSSCG00000013735,…	MITF|RARA|CD24|PRDX2|MYH9|LYN|NCOR1|SLA-DQA1|GAB3|RPS6|SOX13|PTGER4|EPHA2|ADA|MINK|RELB|ACIN1|AXL|HCLS1|KMT2E|JUNB|FRAP1|IL12B|PIR|CD83|TESC|IL7|PPGRP-S|EGR1|ABL2|IL15RA|PGLYRP2|FZD9|C-JUN|BCL3|JAGN1|TGFBR2|FZD7|RIPK1|EGR-3|APC|OGT|TFE3|KITL|CDK6|EP300|CAMK4|IRG6|SLA|ITPKB|JMJD6|HECTD1|CCR7|IL21|SRF|BRAF|FOXJ1|TCF3|FAS|PGLYRP|CR2|NTRK1|TSHR|IFN-GAMMA|ZFP36L1|NHEJ1|ZBTB1|IL31RA|SEMA4A|CHD7|TRIB1|L…
